# Supplementary material for: Moculus: an immersive virtual reality system for mice incorporating stereo vision
Source: Nat Methods. 2024 Dec 12;22(2):386–98. doi: 10.1038/s41592-024-02554-6 (PMC11810792; doi:10.1038/s41592-024-02554-6)
Supplement: Supplementary file 8 — Supplementary Data File 1 3D model of the Moculus-S screen holder and screen alignment mechanics. Supplementary Data File 2 3D model of the extension arms and screen holders for Moculus-XL used to attach and align the larger Moculus screens to the Gramophone device. Supplementary Data File 3 Arduino source code that is uploaded to the Gramophones’ Arduino EPROM and runs automatically when connected to the device, providing a continuous, pre-structured, serial data flow, containing the momentary velocity and the state of the input and output BNC connections. Supplementary Data File 4 Method for normalizing the raw fluorescent data with ΔF/F51. Supplementary Data File 5 The batch analysis script built on MES can automatically export all the cell and background average raw fluorescent signals from all the measurement units as manually selected on the first one. The exported data is saved by the script in a MATLAB struct. Supplementary Data File 6 Code for running TCA analysis on calcium data: data from any experimental unit in MES are stored in MES’s own curve format. TCA code uses these curves and the Tensor Component Analysis package, which was accessed at the time of first submission (http://csmr.ca.sandia.gov/~tgkolda/TensorToolbox); note that it is no longer available on this page but the authors of the package still provide code on their GitHub repository at https://gitlab.com/tensors/tensor_toolbox. Please note that the sequence of components is randomized with each run, so it may differ from the sequence of components shown in Fig. 6d. Supplementary Data File 7 Code for the post-processing of the Suite2p analysis results. Suite2p is a widely used, robust tool that automatically detects ROIs and exports neuropil-corrected data; however, it is primarily designed for full-field scanning measurement data. This provided code post-processes the output structures from Suite2p to compensate for potential artifacts that may arise from different scanning types (Supplemen [file 41592_2024_2554_MOESM8_ESM.zip › Supplementary_Data_File_3_Arduino Firmware.ino]

//#include <SPI.h>

// setup pins
//const int nReset = 1;
//const int nCS = 2;
//const int nPD = 3;
const int trigger_pin = 0;
const int lickport = 7;

const int out_A = 4;
const int out_B = 5;
const int out_C = 6;

unsigned long ElapsedTime = 0;
unsigned long StartTime = 0;

boolean state = false;
String s_out;

byte incomingByte = 0;   // for incoming serial data

void setup() {
  //Configure pins
//  pinMode (nReset, OUTPUT);
//  pinMode (nCS, OUTPUT);
//  pinMode (nPD, OUTPUT);
  pinMode (trigger_pin, INPUT_PULLUP);
  pinMode (out_A, OUTPUT);
  pinMode (out_B, OUTPUT);
  pinMode (out_C, OUTPUT);
  pinMode (lickport, INPUT);
  attachInterrupt(digitalPinToInterrupt(trigger_pin), trigger, CHANGE);

  //Configure initial state (select chip)
//  digitalWrite(nReset, LOW);
//  digitalWrite(nCS, HIGH);
//  digitalWrite(nPD, HIGH);
  
  //Initialize SPI
//  SPI.begin();
//  SPI.beginTransaction(SPISettings(2000000, MSBFIRST, SPI_MODE3));

  //Start a serial port
  Serial.begin(115200);

  //Wait for chip boot
//  delay(100);

}

void loop() {
  if (Serial.available() > 0) {
    incomingByte = Serial.read();
    switch (incomingByte) {
      
      case 65:
        //Serial.println("A on");
        digitalWrite(out_A, HIGH);
        break;
      case 66:
        //Serial.println("B on");
        digitalWrite(out_B, HIGH);
        break;
      case 67:
        //Serial.println("C on");
        digitalWrite(out_C, HIGH);
        break;
        
      case 97:
        //Serial.println("A off");
        digitalWrite(out_A, LOW);
        break;
      case 98:
        //Serial.println("B off");
        digitalWrite(out_B, LOW);
        break;
      case 99:
        //Serial.println("C off");
        digitalWrite(out_C, LOW);
        break;
               
      default: 
        //Serial.println("Invalid command");
        break;
    }
  }
  
  //Wait x miliseconds for data to collect
  delay(3);
  
  int LickState = digitalRead(lickport);

  //Read motion
  signed char motion = ADNS_read(0x02);
  //char xdiff = ADNS_read(0x03);
  signed char ydiff = ADNS_read(0x04);

  s_out = String(millis() - StartTime) + " " + String(ydiff,DEC) + " " + String(state) + " " + int(LickState) ;
  Serial.println(s_out);
  //Serial.println(String((int)ADNS_read(0x04),DEC));
}

void ADNS_write(unsigned int address, unsigned int data) {
  // Take the CS pin low to select the chip:
  digitalWrite(nCS, LOW);

  // Send in the address and value via SPI:
  SPI.transfer(address);
  SPI.transfer(data);

  // Take the SS pin high to de-select the chip:
  digitalWrite(nCS, HIGH);
}

int ADNS_read(unsigned int address) {
  int data;

  // Take the CS pin low to select the chip:
  digitalWrite(nCS, LOW);
  
  // Send in the address and value via SPI:
  SPI.transfer(address);
  
  // Wait for the chip
  delayMicroseconds(50);
  
  // Read out the requested value
  data = (signed char)SPI.transfer(0x00);
  
  // Take the SS pin high to de-select the chip:
  digitalWrite(nCS, HIGH);
  
  return (data);
}

void trigger() {
  state = !state;
  StartTime = millis();
}
