# Supplementary material for: Moculus: an immersive virtual reality system for mice incorporating stereo vision
Source: Nat Methods. 2024 Dec 12;22(2):386–98. doi: 10.1038/s41592-024-02554-6 (PMC11810792; doi:10.1038/s41592-024-02554-6)
Supplement: Supplementary file 8 — Supplementary Data File 1 3D model of the Moculus-S screen holder and screen alignment mechanics. Supplementary Data File 2 3D model of the extension arms and screen holders for Moculus-XL used to attach and align the larger Moculus screens to the Gramophone device. Supplementary Data File 3 Arduino source code that is uploaded to the Gramophones’ Arduino EPROM and runs automatically when connected to the device, providing a continuous, pre-structured, serial data flow, containing the momentary velocity and the state of the input and output BNC connections. Supplementary Data File 4 Method for normalizing the raw fluorescent data with ΔF/F51. Supplementary Data File 5 The batch analysis script built on MES can automatically export all the cell and background average raw fluorescent signals from all the measurement units as manually selected on the first one. The exported data is saved by the script in a MATLAB struct. Supplementary Data File 6 Code for running TCA analysis on calcium data: data from any experimental unit in MES are stored in MES’s own curve format. TCA code uses these curves and the Tensor Component Analysis package, which was accessed at the time of first submission (http://csmr.ca.sandia.gov/~tgkolda/TensorToolbox); note that it is no longer available on this page but the authors of the package still provide code on their GitHub repository at https://gitlab.com/tensors/tensor_toolbox. Please note that the sequence of components is randomized with each run, so it may differ from the sequence of components shown in Fig. 6d. Supplementary Data File 7 Code for the post-processing of the Suite2p analysis results. Suite2p is a widely used, robust tool that automatically detects ROIs and exports neuropil-corrected data; however, it is primarily designed for full-field scanning measurement data. This provided code post-processes the output structures from Suite2p to compensate for potential artifacts that may arise from different scanning types (Supplemen [file 41592_2024_2554_MOESM8_ESM.zip › Supplementary_Data_File_4_CalculateDff.m]

function [dff, F0] = CalculateDff(x, y, methodName)
% [dff, F0] = CalculateDff(x, y, methodName) - calculates df/f of a signal y
% (with a time axis x) using one of the following methods:
% 8th percentile ('percentile')
% median ('median') [adapted from Allen Institute.
% x and y should be vectors of the same length and dimensions
%

if nargin < 3
    methodName = 'median';%default
end

%making sure both x and y are row vectors
if ~isrow(x)
    x = x';
end

if ~isrow(y)
    y = y';
end

switch methodName
    case 'median'
        [dff, F0] = local_MedianDff(y);
        
    case 'percentile'
        
        [dff, F0] = local_PercentileDff(y, x);
        
    otherwise
        error('Unknown method specified!');
end

function [dff,timescaleFilterLong] = local_MedianDff(data)
LONG_KERNEL_COEFF = 0.0468;
SHORT_KERNEL_COEFF = 8.7476e-04;
dff = data;
for irow = 1:numel(dff(:,1))
    currentDff = dff(irow,:);
    
    longKernel = floor(LONG_KERNEL_COEFF * numel(currentDff));
    shortKernel = floor(SHORT_KERNEL_COEFF * numel(currentDff));
    sigmaF = local_NoiseStd(currentDff);
    
    %long timescale median filter for baseline subtraction
    timescaleFilterLong = local_MedianFilter1(currentDff,longKernel);
    currentDff = currentDff - timescaleFilterLong;
    currentDff = currentDff./(max(timescaleFilterLong, sigmaF));
    
    %short timescale detrending
    sigmaDff = local_NoiseStd(currentDff);
    timescaleFilterShort = local_MedianFilter1(currentDff, shortKernel);
    timescaleFilterShort = min(timescaleFilterShort, 2.5*sigmaDff);
    currentDff = currentDff - timescaleFilterShort;
    dff(irow,:) = currentDff;
end

function [dff, smoothBaseline] = local_PercentileDff(data, xAxis)
if nargin == 1
    xAxis =[];
end


dataPercentile = 8;
xAxisPercentile = 25;

if ~isempty(xAxis)
    twdw = prctile(xAxis,xAxisPercentile);
    Tsamp = (xAxis(2) - xAxis(1));
    fSamp = 1/Tsamp;
    wdw = round(fSamp*twdw);
else
    wdw = round(prctile([1:numel(data)], xAxisPercentile));
end
numFrames = size(data,2);
numCells = size(data,1);
data = data';
smoothBaseline = zeros(size(data));

if numFrames > 2*wdw
    for itrace = 1:numCells
        dataSlice = data(:,itrace);
        currentWindow = zeros(numFrames-2*wdw,1);
        for idx = wdw+1:numFrames-wdw
            currentWindow(idx-wdw) = prctile(dataSlice(idx-wdw:idx+wdw),dataPercentile);
        end
        smoothBaseline(:,itrace) = [currentWindow(1)*ones(wdw,1) ; 
                                    currentWindow; 
                                    currentWindow(end)*ones(wdw,1)];
        smoothBaseline(:,itrace) = local_runfit(smoothBaseline(:,itrace),wdw,1);
    end
else
    for itrace = 1:numCells
        smoothBaseline(:,itrace) = [ones(numFrames,1)*prctile(data(:,itrace),8)];
    end
end

dff = (data - smoothBaseline)./smoothBaseline;
[dff, sigma, mu] = local_DffNoise(dff); %denoises df/f (moves closer to baseline = 0)
dff = dff';

%%% -------------------Median method helper functions------------------%%%
function nstd = local_NoiseStd(signal, noiseKernelLength, positivePeakScale, outlierStdScale)

%default arguments
if nargin < 2
    noiseKernelLength = 31;
end
if nargin < 3
    positivePeakScale = 1.5;
end
if nargin < 4
    outlierStdScale = 2.5;
end

signal = signal - local_MedianFilter1(signal, noiseKernelLength);
signal = signal(signal < positivePeakScale.*abs(min(signal)));
rstd = local_RobustStd(signal);
signal = signal(abs(signal) < outlierStdScale*rstd);
nstd = local_RobustStd(signal);

function medianFilter = local_MedianFilter1(data, windowSize)
medianFilter = zeros(size(data));
nSamples = numel(data);

if mod(windowSize,2) == 0
    halfWindow = windowSize/2;
else
    halfWindow = (windowSize-1)/2;
end

paddedData = [zeros(1,halfWindow), data,zeros(1,halfWindow)];
for iSample = 1:nSamples
    
    currentWindow = paddedData(iSample:iSample+(2*halfWindow));
    
    medianFilter(iSample) = median(currentWindow);
end

function rstd = local_RobustStd(signal)

GAUSSIAN_MAD_STD_SCALE = 1.4826; %HARDCODED
medianAbsoluteDeviation = median(abs(signal - median(signal)));
rstd = GAUSSIAN_MAD_STD_SCALE.*medianAbsoluteDeviation;


%%% -------------------Percentile method helper functions------------------%%%
function runFit = local_runfit(data, winsize, step)
% Running line fit (local linear regression)
%
% Inputs: 
% data: input 1-d time series (real)
% winsize: length of running window in samples
% step: stepsize of window in samples
% 
% Outputs:
% runFit: local line fit to data

nY = numel(data);
runFit = zeros(nY,1);
refl = runFit; %duplicating
Nwindows = ceil((nY - winsize)/step); %number of windows in the trace

dataFit = zeros(Nwindows,winsize);
xWindow = ((1:winsize) - winsize/2)/(winsize/2);
wt = (1-abs(xWindow).^3).^3;

for iwin = 1:Nwindows 
	currentWindow = data(step*(iwin-1)+1:step*(iwin-1)+winsize);
	data1 = mean(currentWindow); 
	data2 = mean((1:winsize)'.*currentWindow)*2/(winsize+1);
    
	a = (data2 - data1)*6/(winsize-1); 
    b = data1 - a*(winsize+1)/2;
    
	dataFit(iwin,:) = (1:winsize)*a+b;
    
    sampleIndices = (iwin-1)*step+(1:winsize);
	runFit(sampleIndices) = runFit(sampleIndices)+(dataFit(iwin,:).*wt)';
	refl(sampleIndices) = refl(sampleIndices) + wt';
end
mask = find(refl>0);
runFit(mask) = runFit(mask)./refl(mask);
indx = (Nwindows-1)*step + winsize-1;
npts = length(data)-indx+1;
runFit(indx:end) = (winsize+1 : winsize+npts)'*a+b;

function [dff, sigma, mu] = local_DffNoise(dff)
% [dff, sigma] = visc_dffnoise(dff) - estimate the noise in df/f signal
% and adjust it. Based on
% https://github.com/zebrain-lab/Toolbox-Romano-et-al/blob/master/Toolbox%20software/EstimateBaselineNoise.m

sigma = [];
thr = 0.2;

[f,xi] = ksdensity(dff);

[peak,idx_peak] = max(f);
xtofit = xi(1:idx_peak);
ytofit = f(1:idx_peak);
[A, sigma, mu] = local_Fit(xtofit,ytofit,thr,dff);
yfit = A*exp(-(xi-mu).^2./(2*sigma^2));

dff = bsxfun(@minus,dff, mu);


function [A,sigma, mu] = local_Fit(x,y,thr,dff)

ymax = max(y);
xtrimmed = [];
ytrimmed = [];
%collect only those points which exceed given threshold- maxY*thr
for ix = 1:length(x)
    if y(ix)>ymax*thr
        xtrimmed = [xtrimmed,x(ix)];
        ytrimmed = [ytrimmed,y(ix)];
    end
end
%put in log scale
ytrimmedlog = log(ytrimmed);
xtrimmedlog = xtrimmed;
%fit logged values with 2-nd order polynomial

P = polyfit(xtrimmedlog,ytrimmedlog,2);
%extract Gauss terms
sigma = sqrt(-1/(2*P(1)));
mu = P(2)*sigma^2;
A = exp(P(3)+mu^2/(2*sigma^2));

if isnan(A)
    disp('Doing linear interpolation');
    x2 = linspace(min(x), max(x));
    y2 = interp1(x,y,x2);
    x = x2; y = y2;
    xtrimmed = [];
    ytrimmed = [];
    for ix = 1:length(x)
        if y(ix) > ymax*thr
            xtrimmed = [xtrimmed,x(ix)];
            ytrimmed = [ytrimmed,y(ix)];
        end
    end
    ytrimmedlog = log(ytrimmed);
    xtrimmedlog = xtrimmed;
end
P = polyfit(xtrimmedlog,ytrimmedlog,2);
%extract Gauss terms
sigma = sqrt(-1/(2*P(1)));
mu = P(2)*sigma^2;
A = exp(P(3)+mu^2/(2*sigma^2));

if ~isreal(sigma)
    dev = nanstd(dff);
    outliers = abs(dff)>2*dev;
    
    deltaF2 = dff;
    deltaF2(outliers) = NaN;
    sigma = nanstd(deltaF2);
    mu = nanmean(deltaF2);
    
end
