# Supplementary material for: Moculus: an immersive virtual reality system for mice incorporating stereo vision
Source: Nat Methods. 2024 Dec 12;22(2):386–98. doi: 10.1038/s41592-024-02554-6 (PMC11810792; doi:10.1038/s41592-024-02554-6)
Supplement: Supplementary file 8 — Supplementary Data File 1 3D model of the Moculus-S screen holder and screen alignment mechanics. Supplementary Data File 2 3D model of the extension arms and screen holders for Moculus-XL used to attach and align the larger Moculus screens to the Gramophone device. Supplementary Data File 3 Arduino source code that is uploaded to the Gramophones’ Arduino EPROM and runs automatically when connected to the device, providing a continuous, pre-structured, serial data flow, containing the momentary velocity and the state of the input and output BNC connections. Supplementary Data File 4 Method for normalizing the raw fluorescent data with ΔF/F51. Supplementary Data File 5 The batch analysis script built on MES can automatically export all the cell and background average raw fluorescent signals from all the measurement units as manually selected on the first one. The exported data is saved by the script in a MATLAB struct. Supplementary Data File 6 Code for running TCA analysis on calcium data: data from any experimental unit in MES are stored in MES’s own curve format. TCA code uses these curves and the Tensor Component Analysis package, which was accessed at the time of first submission (http://csmr.ca.sandia.gov/~tgkolda/TensorToolbox); note that it is no longer available on this page but the authors of the package still provide code on their GitHub repository at https://gitlab.com/tensors/tensor_toolbox. Please note that the sequence of components is randomized with each run, so it may differ from the sequence of components shown in Fig. 6d. Supplementary Data File 7 Code for the post-processing of the Suite2p analysis results. Suite2p is a widely used, robust tool that automatically detects ROIs and exports neuropil-corrected data; however, it is primarily designed for full-field scanning measurement data. This provided code post-processes the output structures from Suite2p to compensate for potential artifacts that may arise from different scanning types (Supplemen [file 41592_2024_2554_MOESM8_ESM.zip › Supplementary_Data_File_5_AOExporter.m]

function AOExporter(filelocation,roilocation,stimlocation,exportlocation,mode)
tic

%% Modes:
% multi: Multiroi xy.mescroi in .mes folder + .csv to stims
% scanfield: autoscanfields rois + .csv to stims
% previewer: Only creates previews

%Example

% filelocation='N:\DATA\Betanitas\!Mouse Gramophon\2_Imaging\group33\Groups_A\mouse33A2\33A2\Measurement data\Baseline1\baseline1_mcorr.mes'
% roilocation='N:\DATA\Betanitas\!Mouse Gramophon\2_Imaging\group33\Groups_A\mouse33A2\33A2\Measurement data\Baseline1\1.mescroi'
% stimlocation='C:\AMD\b1.csv'
% exportlocation='C:\AMD'
% mode='multi'

switch mode
    
       case 'saveRawOnly'
           
        savemode='multiMat';
        saveraw=true;
        stimload=false;
        calc=false;
        multiroi='noRoi';  %% 'NoRoi'
        preview=false;
        motioncorr=false;
        
        
       case 'multiRaw'
        savemode='multiMat';
        saveraw=true;
        stimload=true;
        calc=true;
        multiroi=true;
        preview=false;
        motioncorr=false;
    
    
    case 'scanfield'
        
        savemode='multiMat';
        saveraw=false;
        stimload=true;
        calc=true;
        multiroi=false;
        preview=false;
        motioncorr=false;
        
    case 'multi'
        savemode='multiMat';
        saveraw=false;
        stimload=true;
        calc=true;
        multiroi=true;
        preview=false;
        motioncorr=false;
        
    case 'previewer'
        savemode='multiMat';
        saveraw=false;
        stimload=false;
        calc=false;
        multiroi='noRoi';
        preview=true;
        motioncorr=false;   
end


%%

    
    %folder=strcat(dname,'\');
   % roifilt=PathFilter(pathML,'.mescroi',1)';
    
    %% LOAD folders Roiset
    %%%%%%%%%%%%%%%%%%%
    if multiroi==1
        outStruct = xml2struct2(roilocation);
        for i=1:size(outStruct.MESconfig.ROIs.Polygon,2)
            polysize=length(outStruct.MESconfig.ROIs.Polygon{1, i}.param);
            for p=1:polysize
                outStruct.MESconfig.ROIs.Polygon{1, i}.param{1, p}.Attributes.value;
                a=strsplit(outStruct.MESconfig.ROIs.Polygon{1, i}.param{1, p}.Attributes.value,{' '},'CollapseDelimiters',true);
                R(i).POLY(1,p)=str2num(a{1});
                R(i).POLY(2,p)=str2num(a{2});
            end
        end
    end
    %%%%%%%%%%%%%%%%%%%
    %% Datas
    disp('Data loading... Please wait!')
    chaninput=1;
    %%
    clear data


        file_open([],filelocation);
        mode='XYT';
        %%
        %global mainsettings
        f=mestaghandle('isf');
        if isempty(f)
            warndlg('Open a file first!', 'Export all XYZ to tiff')
            return
        end
        
        todel=false(size(f));
        for ID=1:numel(f)
            typ=get(f(ID), 1, 'Type');
            switch mode
                case 'XYZ'
                    if ~strcmp(typ, 'XY')
                        todel(ID)=true;
                    end
                case 'XYT'
                    if ~strcmp(typ, 'FF')
                        todel(ID)=true;
                    end
                otherwise
                    error('ezittnemkene 8362352')
            end
        end
        f(todel)=[];
        if isempty(f)
            warndlg('No appropriate measurement unit found!', 'Export all XYZ to tiff')
            return
        end
        
        %diri=uigetdir(mainsettings.dirDATA);
        diri=exportlocation;
        if isnumeric(diri)
            return
        end
        
        h2 = waitbar(0,'Exporting measurement units...', 'Name', 'MES' );
        setp(h2, '+y', 90)
        clear AOCell
        unitcount=1;
        
        for unitID=1:numel(f)  %% unit level
            typ=get(f(unitID), 1, 'Type');
            mthnam=strrep(strrep(char(f(unitID)), '*', ''), ' ', '');
            filenam=fullfile(diri, [mthnam, '.tiff']);
            switch typ
                case 'XY'
                    %expmultitiff(f(i), filenam)
                case 'FF'
                    clear info frameSet
                    info = Line2getxypos(f(unitID));
                    %fout=foldedframe2xyz2(f(unitID));
                    [subindex,prew,frameSet,lineInfo,attribs]=foldedframe2xyz2Own(f(unitID),chaninput);
                    
                    if preview
                        prev(:,:,unitcount)=mean(frameSet,3,'omitnan');
                        unitcount=unitcount+1;
                    end
                   
                    if unitID==1
                        %save('rescueAttrib.mat','attribs')
                    end
                    
                    AOSize=get(f(unitID), 1, 'AO_collection_usedpixels');
                    comment=get(f(unitID), 1, 'Comment');
                    %%%%%%%%%%%%%%%%%%%%%%%%%%%%%%%%%%%%%%
                    switch multiroi
                        case 1
                        %% Fixating rois
                        
                        ax=size(frameSet,2);  % Swapped!!!!
                        ay=size(frameSet,1);   % Swapped!!!!
                        convX=attribs(1).TransverseStep;
                        convY=attribs(1).WidthStep;
                        clear mask maskBuffer
                        for i=1:size(R,2)
                            R(i).POLY2(1,:)=R(i).POLY(1,:)/convY;
                            R(i).POLY2(2,:)=R(i).POLY(2,:)/convX;
                        end
                        %% PolyCore
                        for i=1:size(R,2)  %% CELL LEVEL
                            
                            data(unitID).CaTransient(i).poly=[R(i).POLY2(1,:);R(i).POLY2(2,:)];
                            mask = logical(poly2mask(R(i).POLY2(1,:),R(i).POLY2(2,:),ax,ay));
                            
                            %% Finding centroid first
                            rawmask = regionprops(flipud(mask)','centroid','MajorAxisLength');
                            centr = cat(1, rawmask.Centroid);
                            cx=centr(1);
                            cy=centr(2);
                            [x,y,z,section,roiLoc]=Line2getxypos(round(cy),round(cx),info);
                            maskBuffer=maskfilter(mask,AOSize,roiLoc);
                            %% ROI COMPRESSION - Normal coordinates
                            s = regionprops(flipud(maskBuffer)','centroid','MajorAxisLength');
                            data(unitID).logicalROI(i).centroid = cat(1, s.Centroid);
                            data(unitID).logicalROI(i).axisLength=s.MajorAxisLength;
                            data(unitID).logicalROI(i).dims=[ax ay];
                            cx=data(unitID).logicalROI(i).centroid(1);
                            cy=data(unitID).logicalROI(i).centroid(2);
                            [x,y,z,section,roiLoc]=Line2getxypos(round(cy),round(cx),info); %%% SWAPPED!!! 
                            data(unitID).CaTransient(i).Realxyz=[x y z];
                            data(unitID).CaTransient(i).RealRoi=roiLoc;
                            data(unitID).CaTransient(i).RealSection=section;
                            %% Create chess ROIS
                            maskfilter(maskBuffer,AOSize,roiLoc);
                            %%
                            chessROI=transformROIToChess(flipud(maskBuffer),AOSize);
                            CC = bwconncomp(chessROI);
                            data(unitID).logicalROI(i).roi=uint64(CC.PixelIdxList{1, 1});
                            %data(unitID).logicalROI(i).roiRaw=maskBuffer;
                            
                            %% NEW CENTROID
                            s2 = regionprops(chessROI,'centroid','MajorAxisLength');
                            data(unitID).logicalROI(i).centroidChess = cat(1, s2.Centroid);
                            %%
                            if i==1;clear framePool;framePool=uint32(zeros([size(frameSet,2) size(frameSet,1) 1]));
                            end
                            
                            %%%%%% Indexing CORE %%%%%%%%%%%%%%%%%%%%%%%%%%%%%%%%%%%%%%
                            for j=1:size(frameSet,3) %% frame
                                I=flipud(frameSet(:,:,j)');
                                v=I(maskBuffer);
                                intensityVector(j)=mean(v,'omitnan');
                                if i==1;framePool=framePool+uint32(I);
                                end
                            end
                            
                            if i==1;meanPic=uint16(framePool/(size(frameSet,3)));
                            end
                            %%%%%%  Indexing CORE %%%%%%%%%%%%%%%%%%%%%%%%%%%%%%%%%%%%%%
                            %%%%%Correct sample time
                            
                            st=attribs(1).FoldedFrameInfo.firstFrameStartTime;
                            steps=attribs(1).FoldedFrameInfo.frameTimeLength;
                            stframe=st/steps;
                            AOSize=attribs(1).AO_collection_usedpixels;
                            FFnum=size(frameSet,1)/AOSize;
                            timeVect=(stframe:(size(frameSet,3)+stframe-1))*steps;
                            ROI(i).event(1,:)=timeVect;
                            ROI(i).event(2,:)=intensityVector;
                            ROI(i).RoiID=i;
   
                            %% Integrate data
                            data(unitID).CaTransient(i).event(1,:)=timeVect;
                            data(unitID).CaTransient(i).event(2,:)=intensityVector;
                            clear intensityVector;
                            data(unitID).CaTransient(i).RoiID=i;
                            data(unitID).CaTransient(i).RoiIDReal=i;
                            try
                                attribs = rmfield(attribs, 'IMAGE');
                            catch
                              %  warning('rmerr');
                            end
                            data(unitID).attribs=attribs;
                        end
                    %    disp ('G')
                        case 0 %% Scanfields
                            
                            
                        %%cell_level
                         for cellID=1:size(frameSet,1)/AOSize
                            clear start AOCell;
                            for id=1:size(frameSet,3)
                                start=((cellID-1)*AOSize)+1;
                                stop=(start+AOSize)-1;
                                AOCell(:,:,id)=frameSet(start:stop,:,id);
                            end

                            
                            switch savemode
                                case 'multiMat'
                                    try
                                        st=attribs(1).FoldedFrameInfo.firstFrameStartTime;
                                        steps=attribs(1).FoldedFrameInfo.frameTimeLength;
                                    catch
                                        load('rescueAttrib.mat');
                                    end
                                    stframe=st/steps;
                                    timeVect=stframe:(size(AOCell,3)+stframe-1);
                                    realtimeVect=timeVect*steps;
                                    
                                    data(unitID).CaTransient(cellID).event(1,:)=realtimeVect;
                                    data(unitID).CaTransient(cellID).event(2,:)=squeeze(mean(mean(AOCell,1,'omitnan'),2,'omitnan'));
                                    data(unitID).CaTransient(cellID).RoiID=cellID;
                                    data(unitID).CaTransient(cellID).RoiIDReal=cellID;
                                    try
                                        attribs = rmfield(attribs, 'IMAGE');
                                    catch
                                        warning('rmerr');
                                    end
                                    data(unitID).attribs=attribs;
                                    %unit(cellID).AOCell=AOCell;
                                    unit(cellID).mean=mean(AOCell,3,'omitnan');
                                    ysize=size(frameSet,2);
%                                     [x,y,z]=Line2getxypos(stop-(round(AOSize/2)),round(ysize/2), info);
%                                     data(unitID).CaTransient(cellID).Realxyz=[x y z];

                                    %disp('gr')
                                    
                                    %% HDF5 save
                                case 'hdf5'
                            end
                        end %% cell level
                        
                        case 'noRoi'
                            disp('NoRoi')
                    end
                    %% Calculate meanpic, rois
                    if calc
                        
                        if multiroi==1 %% Calc unit
                            for cellID=1:size(frameSet,1)/AOSize
                                clear start AOCell;
                                for id=1:size(frameSet,3)
                                    start=((cellID-1)*AOSize)+1;
                                    stop=(start+AOSize)-1;
                                    AOCell(:,:,id)=frameSet(start:stop,:,id);
                                end
                                unit(cellID).mean=mean(AOCell,3,'omitnan');
                            end %% cell level
                            
                        end
                        
                        
                        [idArray,meanPic]=unit2shape(unit,'Mode','chessboard','Dataname','mean','ConvertMap',1);
                        meanPic = im2uint16(meanPic);
                        greenVec=linspace(0,1,65535);
                        gmap=[zeros(65535,1)';greenVec;zeros(65535,1)']';
                        data(unitID).gmap=gmap;
                        data(unitID).meanPic=meanPic;
                        data(unitID).realSlice=prew;
                        data(unitID).subindex=subindex;
%                         Im=logical(zeros([414 240]))
%                         for i=1:9
%                             I=decompressROI(data(unitID).logicalROI(i).roi,[size(data(unitID).meanPic,1),size(data(unitID).meanPic,2)])
%                             Im=Im|logical(I);
%                         end
%                         
%                         figure,imagesc(imoverlay(data(unitID).meanPic,bwperim(Im),[1 0 0]))
%                         %figure,imagesc(meanPic), colormap(gmap);
                        %%
                        if multiroi~=1
                            blocksize=size(unit(1).mean);
                            meanpicsize=size(meanPic);
                            for idy=1:size(idArray,1)
                                for idx=1:size(idArray,2)
                                    meanpicMask=logical(zeros(meanpicsize));
                                    idArray(idy,idx);
                                    
                                    my=(1:blocksize(1))+(blocksize(1)*(idy-1));  %% 46
                                    mx=(1:blocksize(2))+(blocksize(2)*(idx-1));  %% 20
                                    if idArray(idy,idx)~=0
                                        meanpicMask(my,mx)=1;
                                        %%% ROI COMPRESSION
                                        CC = bwconncomp(meanpicMask);
                                        data(unitID).logicalROI(idArray(idy,idx)).roi=CC.PixelIdxList{1, 1};
                                        %%% ROI COMPRESSION
                                        s = regionprops(meanpicMask,'centroid','MajorAxisLength');
                                        data(unitID).logicalROI(idArray(idy,idx)).centroid = cat(1, s.Centroid);
                                        data(unitID).logicalROI(idArray(idy,idx)).axisLength=s.MajorAxisLength;
                                        %% Create poly roi
                                        mxp=mx;
                                        myp=my;
                                        xd=mxp(end)-mxp(1);
                                        yd=myp(end)-myp(1);
                                        polyx=[mxp(1) mxp(1)+xd mxp(1)+xd   mxp(1)  mxp(1)];
                                        polyy=[myp(1) myp(1)    myp(1)+yd   myp(1)+yd   myp(1)];
                                        data(unitID).CaTransient(idArray(idy,idx)).poly=[polyx;polyy];
                                    end
                                end
                            end
                            
                        end %% if multiroi OFF
                        %% Simulate Attribs
                        %% TODO IF Andy-s code is not working
                        data(unitID).Attributes(1).Shortname='XAxisConversionConversionLinearScale';
                        data(unitID).Attributes(1).Value=1;
                        
                        data(unitID).Attributes(2).Shortname='YAxisConversionConversionLinearScale';
                        data(unitID).Attributes(2).Value=1;
                        
                        data(unitID).Attributes(3).Shortname='GeomTransTransl';
                        data(unitID).Attributes(3).Value=[-300;-300;-6.663220000000000e+03];
                        
                        
                    end
                    
                otherwise
                    error('ezittnemkene 8362352')
            end
            if ishandle(h2), waitbar(unitID/numel(f),h2); else disp('Export interrupted by user.'),break, end
            
            data(unitID).MeasureNumber=unitID;

            % unit(unitID).meta=attribs;
            disp(['Unit ready: ' num2str(unitID)]);
            
            if saveraw
                
                h5groupName=['/Unit' num2str(unitID)];
                [pathstr,name,ext]=fileparts(filelocation)
                fname=[exportlocation '\' name '.h5'];
                %% frameSet
                type=whos('frameSet');
                h5create(fname,[h5groupName '/Frameset'],size(frameSet),'Datatype',type.class,'ChunkSize',size(frameSet),'Deflate',1,'Shuffle',true);
                h5write(fname,[h5groupName '/Frameset'],frameSet);
                fileattrib(fname,'+w');
                h5writeatt(fname,h5groupName,'unitID',unitID);
                disp(['Raw HDF5 saved from unit:' num2str(unitID)]);
                %% mean
            end
        end %% unit level
        
        if preview
            nmth=copy(f(1));
            I=get(nmth, 1, 'IMAGE');
            I=zeros(size(I));
            for i=1:size(prev,3)
                G=prev(:,:,i);
                I(:,(lineInfo.linenums(i):lineInfo.linenums(i)+lineInfo.lineshiftnum-1))=fliplr(uint16(G));
            end
%           stopIM=lineInfo.linenums(i)+lineInfo.lineshiftnum-1
%           I2=I(:,1:stopIM);
           %% TO DO line stop %%
            set(nmth, 1, 'IMAGE', I);
            
            filer('filelista_refresh');
            filer('file_new');
           [pathstr,name,ext]=fileparts(filelocation);
           fname=[name '_Preview' ext];
           file_write_mestag_mes([exportlocation '\' fname], nmth);
           delete(mestaghandle('isc'))
          %  succs2=file_save('noq', [], [exportlocation '\' fname]);
            
        end
        
        %end
        
        mainsettings.dirDATA=diri;
        if ishandle(h2),close(h2);end
        
 
    
    
    
    disp(['Unit ready:' num2str(unitID)])
    
    %save([exportlocation '\meta.mat'],'unit','-v7.3')
    %% LOAD STIM BLOCKS
    if stimload
        clear stims stimCode
        errorlog=[];
        stims = dlmread(stimlocation,';',0,0);
        codes=[1 2 3  4  5   6   7   8   9; ...
            999 0 45 90 135 180 225 270 315]';
        toc
        
        stimsCode=stims
        % for c=1:length(codes)
        %    stimsCode(stims==codes(c,2))=codes(c,1);
        % end
        %%
        for sc=1:length(stimsCode)
            for c=1:length(codes)
                if stimsCode(sc,2)==codes(c,2)
                    stimsCode(sc,2)=codes(c,1);
                end
            end
        end
        
        
        
        disp('Stimd Data load: 100%');
        %%
        try
            
            for globalID=1:length(data)
                data(globalID).subindexRead=stims(globalID,1);
                if data(globalID).subindex~=data(globalID).subindexRead;
                    warning('Stim file incompatible!!!!!!!!!!!!!!!!!!!!!');
                    errorlog(end+1)=num2str(globalID)
                    save([exportlocation '\errorlog.mat'],'errorlog','-v7.3')
                end
                data(globalID).ProtocolOrientationID=stimsCode(globalID,2);
                data(globalID).PredictedOrientationID=stimsCode(globalID,2);
                data(globalID).ProtocolStim=stims(globalID,2);
            end
            [~,index] = sortrows([data.MeasureNumber].'); data = data(index); clear index
            [~,index] = sortrows([data.ProtocolOrientationID].'); data = data(index); clear index
            
            
            orientNumber=max([data(:).PredictedOrientationID]);
            sessionNumber=sum([data(:).PredictedOrientationID]==2);  %% check the 2. stim counts
            
            dataids=1:length(data);
            for orid=1:orientNumber
                num=numel(data([data.ProtocolOrientationID]==orid));
                idvect=[data.ProtocolOrientationID]==orid;
                dataids(idvect)=1:num;
            end
            dataids(dataids>sessionNumber)=0;
            
            for globalID=1:length(data)
                data(globalID).Session=dataids(globalID);
                data(globalID).PredictedSession=dataids(globalID);
            end
            %%
            data([data(:).Session]==0)=[];
            
            if strcmp(savemode,'multiMat')
                if ~preview
                save([exportlocation '\data.mat'],'data','-v7.3')
                end
            end
        catch
            warning('Parsing_error')
            
            save([exportlocation '\errorlog.mat'],'errorlog','-v7.3')
        end
    else
        if ~preview
        save([exportlocation '\data.mat'],'data','-v7.3')
        end
    end
%%
disp(unitID)
function [subindex,prew,frameSet,lineInfo,attribs]=foldedframe2xyz2Own(in,chaninput)
%usage foldedframe2xyz2 f21
%xyt meresse konvertalja a foldedframe merest
% getFold dFrameMestag-t kene hivni: todo
f=mestaghandle(in);
chan=getcontchannel(f, 'Measure');
chan=chan(chaninput);
%%
p=getcontchannel(f, 'Measure', chan{1});
DescFoldedFrames = parseFoldedFrames(in);
lineshiftnum=DescFoldedFrames.numFrameLines;
heightstep=DescFoldedFrames.TransverseStep;

N=get(f, p(1), 'Height');
I=get(f, 1, 'IMAGE'); %#ok<NASGU> %hogy biztos bet�lt�dj�n az adat
I=get(f);
Ip=I(p(1));
prew=I(end).IMAGE;
subindex=I(1).FileSubindex;

lineindex=mod((Ip.Clipping.savedHeightBegin:Ip.Clipping.savedHeightEnd)-1, lineshiftnum);
lineindex=find(lineindex==0, 1);
linenums=lineindex:lineshiftnum:N;
if linenums(end)+lineshiftnum-1>N
    linenums(end)=[];
end
N=length(linenums);
if N==0
    error('No full frames saved')
end

lineInfo.linenums=linenums;
lineInfo.lineshiftnum=lineshiftnum;

Ib=[];
Ib.Type='XY';
Ib.Context='Measure';
Ib.D3Size=N;
Ib.D3Name='t';
Ib.D3Unit='ms';
Ib.D3Origin=Ip.HeightOrigin+(lineindex-1)*Ip.HeightStep;
Ib.D3Step=get(f, p, 'HeightStep')*lineshiftnum;
Ib.Width=size(Ip.IMAGE, 1);
Ib.WidthStep=Ip.WidthStep;
Ib.WidthOrigin=0;
Ib.WidthName='L_p';
Ib.WidthUnit='um';
Ib.Height=lineshiftnum;
Ib.HeightStep=heightstep;
Ib.HeightOrigin=0;
Ib.HeightName='L_t';
Ib.HeightDirection='normal';
Ib.HeightUnit='um';
Ib.Zlevel=Ip.Zlevel;
Ib.ZlevelOrigin=Ip.ZlevelOrigin;
Ib.ZlevelArm=Ip.ZlevelArm;
Ib.ZlevelFast=Ip.ZlevelFast;

I2=repmat(Ib, 1, (N*length(chan)));
wh=waitbar(0, 'Calc...');

for j=1:length(chan)
    p=getcontchannel(f, 'Measure', chan{j});
    Ip=I(p(1));
    I2=setfields(I2, 1+(j-1)*N, Ip); %els� mez�be az inf�k
    I2=setfields(I2, 1+(j-1)*N, Ib);
    for i=1:N
        k=i+(j-1)*N;
        I2(k).Channel=chan{j};
        I2(k).D3Place=i;
        I2(k).IMAGE=fliplr(Ip.IMAGE(:, (linenums(i):linenums(i)+lineshiftnum-1)));
        frameSet(:,:,k)=I2(k).IMAGE;
        waitbar(k/(N*length(chan)), wh)
    end
end
close(wh)
f=[];
%fout=mestaghandle('clipboard', I2);
%I= rmfield(I,'IMAGE');
attribs=I;
