# Supplementary material for: Moculus: an immersive virtual reality system for mice incorporating stereo vision
Source: Nat Methods. 2024 Dec 12;22(2):386–98. doi: 10.1038/s41592-024-02554-6 (PMC11810792; doi:10.1038/s41592-024-02554-6)
Supplement: Supplementary file 8 — Supplementary Data File 1 3D model of the Moculus-S screen holder and screen alignment mechanics. Supplementary Data File 2 3D model of the extension arms and screen holders for Moculus-XL used to attach and align the larger Moculus screens to the Gramophone device. Supplementary Data File 3 Arduino source code that is uploaded to the Gramophones’ Arduino EPROM and runs automatically when connected to the device, providing a continuous, pre-structured, serial data flow, containing the momentary velocity and the state of the input and output BNC connections. Supplementary Data File 4 Method for normalizing the raw fluorescent data with ΔF/F51. Supplementary Data File 5 The batch analysis script built on MES can automatically export all the cell and background average raw fluorescent signals from all the measurement units as manually selected on the first one. The exported data is saved by the script in a MATLAB struct. Supplementary Data File 6 Code for running TCA analysis on calcium data: data from any experimental unit in MES are stored in MES’s own curve format. TCA code uses these curves and the Tensor Component Analysis package, which was accessed at the time of first submission (http://csmr.ca.sandia.gov/~tgkolda/TensorToolbox); note that it is no longer available on this page but the authors of the package still provide code on their GitHub repository at https://gitlab.com/tensors/tensor_toolbox. Please note that the sequence of components is randomized with each run, so it may differ from the sequence of components shown in Fig. 6d. Supplementary Data File 7 Code for the post-processing of the Suite2p analysis results. Suite2p is a widely used, robust tool that automatically detects ROIs and exports neuropil-corrected data; however, it is primarily designed for full-field scanning measurement data. This provided code post-processes the output structures from Suite2p to compensate for potential artifacts that may arise from different scanning types (Supplemen [file 41592_2024_2554_MOESM8_ESM.zip › Supplementary_Data_File_6_TCA_analysis.m]

%% Code for Fig6d ('Competition of cortical clusters during on-demand visual learning in immersive virtual reality')
%% System requirements: 
% -MES SW 
% -Tensor component analysis package from: http://csmr.ca.sandia.gov/~tgkolda/TensorToolbox/
% NOTE that the sequence of components are random at each run and may
% differ from the sequence of components published in Fig.6d but as an
% additive linear model it does not mean any difference in interpretation.
% PATH Setting
currentFile = mfilename( 'fullpath' );
[pathstr,~,~] = fileparts( currentFile );
addpath( fullfile( pathstr, 'data' ) );

% clear variables in workspace
clear fullTensor fulltrialColor AverTensor aTensor LeftTensor A Tensor trialColor
global fullTensor numCells fulltrialColor Tensor trialColor velocityDataA velocityDataL velocityData velocityDataA1 velocityDataL1 velocityData1 velocityDataA2 velocityDataL2 velocityData2 velocityDataA3 velocityDataL3 velocityData3 velocityDataA4 velocityDataL4 velocityData4 cellFactors
[cellFactors, fullTensor, fulltrialColor, velocityDataA, velocityDataL, velocityData, velocityDataA1, velocityDataL1, velocityData1, velocityDataA2, velocityDataL2, velocityData2, velocityDataA3, velocityDataL3, velocityData3, velocityDataA4, velocityDataL4, velocityData4] = deal([]);

toolen = 79;
numCellsOrig = 48;
numBehav = 13;

for gori = [1,2,4]
    
    % load datafile
    gorfileName = [pathstr,'\data\',num2str(gori),'cropped_aversive_c_2_.gor'];
    load(gorfileName,'-mat')
    
    % filestructure:
    % cellnumber cell / session
    % after sessions 13 behavioural data (velocity curves, backshock, etc) is collected
    clear AverTensor aTensor LeftTensor lTensor
    
    %% build a tensor:
    lenDATA = length(DATA);
    cellsseq = 1:numCellsOrig;
    numCells = length(cellsseq);
    numEvents = lenDATA/(numCellsOrig + numBehav);
    AverTensor = [];
    [velocityDataA, velocityDataA1, velocityDataA2, velocityDataA3, velocityDataA4] = deal([]);
    
    for eventi = 1 : numEvents
        aTensor = [];
        for cc = 1:numCells
            celli = cellsseq(cc);
            y = DATA(((eventi-1)*(numCellsOrig + numBehav)) + celli).y';
            if length(y)==toolen
                y(end)=[];
            end 
            y = [y, repmat(y(end),1,5)];
            y = doFiltering(y, length(y));
            y(end-4:end) = [];
            aTensor = [aTensor; y'];   
        end
        AverTensor(:,:,eventi) = aTensor;
        y = DATA(((eventi-1)*(numCellsOrig + numBehav))+ (numCellsOrig) + 1).y';
        if length(y)==toolen
            y(end)=[];
        end
        ylen = length(y);        
        velocityDataA  = [velocityDataA; trapz(abs(y))];
        velocityDataA1 = [velocityDataA1; trapz(abs(y((floor(ylen/5)+1) : (floor(ylen)))))];
        velocityDataA2 = [velocityDataA2; trapz(abs(y((floor(2*ylen/5)+1) : (floor(ylen)))))];
        velocityDataA3 = [velocityDataA3; trapz(abs(y((floor(3*ylen/5)+1) : (floor(ylen)))))];
        velocityDataA4 = [velocityDataA4; trapz(abs(y((floor(4*ylen/5)+1) : (floor(ylen)))))];
    end
    
    %--
    % loading data for Left cases
    gorfileName = [pathstr,'\data\',num2str(gori),'cropped_left_c_2_.gor'];
    load(gorfileName,'-mat')
    gordata = DATA;
    
    %% build a tensor:
    lenDATA = length(DATA);
    numCells = length(cellsseq);
    numBehav = 13;
    numEvents = lenDATA/(numCellsOrig + numBehav);
    LeftTensor = [];
    VAT_Fit.SessionCounter = 1;
    [velocityDataL, velocityDataL1, velocityDataL2, velocityDataL3, velocityDataL4] = deal([]);
    
    for eventi = 1 : numEvents
        aTensor = [];
        for cc = 1:numCells
            celli = cellsseq(cc);
            y = DATA(((eventi-1)*(numCellsOrig + numBehav)) + celli).y';
            if length(y)==toolen
                y(end)=[];
            end
            y = [y, repmat(y(end),1,5)];
            y = doFiltering(y, length(y));
            y(end-4:end) = [];
            aTensor = [aTensor; y'];  
        end
            
        LeftTensor(:,:,eventi) = aTensor;
        
        y = DATA(((eventi-1)*(numCellsOrig + numBehav))+ (numCellsOrig) + 1).y';
        if length(y)==toolen
            y(end)=[];
        end
        ylen = length(y);
        
        velocityDataL  = [velocityDataL; trapz(abs(y))];
        velocityDataL1 = [velocityDataL1; trapz(abs(y((floor(ylen/5)+1) : (floor(ylen)))))];
        velocityDataL2 = [velocityDataL2; trapz(abs(y((floor(2*ylen/5)+1) : (floor(ylen)))))];
        velocityDataL3 = [velocityDataL3; trapz(abs(y((floor(3*ylen/5)+1) : (floor(ylen)))))];
        velocityDataL4 = [velocityDataL4; trapz(abs(y((floor(4*ylen/5)+1) : (floor(ylen)))))];       
        
    end
    
    Tensor = cat( 3, AverTensor, LeftTensor);
    velocityData  = [ velocityData; velocityDataA; velocityDataL];
    velocityData1 = [ velocityData1; velocityDataA1; velocityDataL1];
    velocityData2 = [ velocityData2; velocityDataA2; velocityDataL2];
    velocityData3 = [ velocityData3; velocityDataA3; velocityDataL3];
    velocityData4 = [ velocityData4; velocityDataA4; velocityDataL4];
    
    %global trialColor
    trialColor = [repmat([1,0,0], size(AverTensor,3),1);  ...
        repmat([0.5,0.5,0.5], size(LeftTensor,3),1)];
    
    fullTensor = cat(3, fullTensor, Tensor);
    
    fulltrialColor = cat(1, fulltrialColor, trialColor);
end

% outlier trials
removeTrial([45,45,17]);

%% Launcher
% TCA parameters
LP.newFit=1;
LP.R=4; % latent
LP.n_fits = 100; % replicates
LP.ttToFit=[1,2,4];
% Plotting
LP.plotFitOverlay=1;
LP.plotFitIdx=1;
LP.plotErr=1;
LP.sortByArea=1; %session by default
LP.CMbyArea=0;
LP.ttLegend={'Aversive','Left'};
LP.areaLegend={'Aversive','Left'};
VAT_Fit.AreaID = 1;
%% Figure initialization
if LP.plotFitOverlay
    fh2=TCA_FigOverlay('ini');
end

%% Fit CP Tensor Decomposition
if LP.newFit
    % Parameters
    VAT_Fit.latents=LP.R;
    VAT.Fit.reps=LP.n_fits;
    VAT_Fit.Fit={};
    VAT_Fit.err=[];
    % Data trial*time*cellnumber
    data = fullTensor;
    data=permute(data,[3 2 1]);
    
    VAT_Fit.CellNb = size(data,3);
    VAT_Group = [];
    VAT_Group.TrialTypes = trialColor;
    VAT_Group.Time = 1:size(data,2);
    % fit the cp decomposition from random initial guesses
    % these commands require that you download Sandia Labs' tensor toolbox:
    % http://www.sandia.gov/~tgkolda/TensorToolbox/index-2.6.html
    % convert data to a tensor object
    % or https://github.com/kimjingu/nonnegfac-matlab
    err = zeros(LP.n_fits,1);
    for n = 1:LP.n_fits
        % fit model
        %est_factors = cp_als(tensor(data),LP.R); %% tensor toolbox
        % 'anls_bpp' 'anls_asgroup' 'hals' 'mu'
        [est_factors,iter,REC] = ncp(tensor(data),LP.R,'method','anls_bpp'); %% tensor toolbox 'hals' or 'anls_bpp'
        err(n) = norm(full(est_factors) - data)/norm(tensor(data));
        VAT_Fit.Fit{n} = est_factors;
        VAT_Fit.err(n) = err(n);
        if LP.plotFitOverlay
            fh2=TCA_FigOverlay('add',fh2,est_factors,VAT_Group);
        end
    end
end

VAT_Fit.err(n)
%% Generate colormaps and sorting vectors for plotting
neuronColor = repmat([0,0,0],  numCells, 1);

%% Figures
for n=LP.plotFitIdx
    TCA_Fig(VAT_Fit.Fit{n},VAT_Fit,LP,neuronColor)
end

%end


function TCA_Fig(TCAfit,VAT_Fit,LP,cmVec)
global cellFactors fullTensor fulltrialColor velocityData % velocityData1  velocityData2  velocityData3  velocityData4 
statTXT = fopen('Fig6d_Stat2.txt','w');
if LP.sortByArea
    xArea(1)=1;
    xArea(2)=sum(VAT_Fit.CellNb(VAT_Fit.AreaID==1));
    areaCounter=2;
    for a=3:2:8
        xArea(a)=xArea(a-1)+1;
        xArea(a+1)=xArea(a-1)+sum(VAT_Fit.CellNb(VAT_Fit.AreaID==areaCounter));
        areaCounter=areaCounter+1;
    end
    xArea=reshape(xArea,2,4);
end

time=1:size(fullTensor,2);%VAT_Fit.Time(1,:);
CF=TCAfit.u{1};
LF=TCAfit.u{2};
TF=TCAfit.u{3};

filename = 'Fig1Dcomps2.xlsx';
% fid = fopen(filename)
% Write to different Excel sheets
xlswrite(filename, CF, 'Trial');
xlswrite(filename, LF, 'Time');
xlswrite(filename, TF, 'Neurons');

% fclose(fid);

counter=0;
figure(1)
for thisL=1:VAT_Fit.latents
    subplot(VAT_Fit.latents,3,3+counter); hold on;
    CFx=1:size(CF,1);
    CFy=CF(:,thisL);
    
    fprintf(statTXT, [num2str(thisL),'_component \n']); 
    
    %% UNCOMMENT IT for all trial with velocity
    scatter(CFx,CFy,10, fulltrialColor, 'filled');
    statTXT
    [rho,pval] = corr(CFy, velocityData)
    supCFy = CFy>0;
    [rho,pval] = corr(CFy(supCFy), velocityData(supCFy))
    rho
    fprintf(statTXT, ['Correlation:', num2str(rho), '\n']); 
    
    CFy_aver = CFy(fulltrialColor(:,1) > 0.75);
    supCFy_aver = CFy_aver>0;
    CFy_ctrl = CFy(fulltrialColor(:,1) < 0.75);
    supCFy_ctrl = CFy_ctrl>0;
    
    ['Mean of aversive:', num2str(mean(CFy_aver(supCFy_aver)))]
    ['Std of aversive:', num2str(std(CFy_aver(supCFy_aver)))]
    
    fprintf(statTXT, ['Mean of aversive:', num2str(mean(CFy_aver(supCFy_aver))), '\n']); 
    fprintf(statTXT, ['Std of aversive:' , num2str(std(CFy_aver(supCFy_aver))),  '\n']); 

    
    ['Mean of Ctrl:', num2str(mean(CFy_ctrl(supCFy_ctrl)))]
    ['Std of Ctrl:', num2str(std(CFy_ctrl(supCFy_ctrl)))]
    
    fprintf(statTXT, ['Mean of control:', num2str(mean(CFy_ctrl(supCFy_ctrl))), '\n']); 
    fprintf(statTXT, ['Std of control:' , num2str(std(CFy_ctrl(supCFy_ctrl ))), '\n']); 

    [h,p,ci,stats] = ttest2((CFy_aver), CFy_ctrl,'Alpha',0.05);
    if h==1
        p
    end
    aver_y = CFy_aver(supCFy_aver);
    ctrl_y = CFy_ctrl(supCFy_ctrl);
    
    fprintf(statTXT, ['Nonzero_Aversive_Trials:']);
    fprintf(statTXT, num2str(aver_y'));
    fprintf(statTXT, ['\n']);

    fprintf(statTXT, ['Nonzero_Control_Trials:']);
    fprintf(statTXT, num2str(ctrl_y'));
    fprintf(statTXT, ['\n']); 
    
    [h,p,ci,stats] = ttest2(aver_y, ctrl_y,'Alpha',0.05);
    p
    if h==1
        'significant'
    end
    fprintf(statTXT, ['Ttest_on_nonzero_trials:',  num2str(p), '\n']);
 
    [p1,h1] = ranksum(aver_y, ctrl_y,'Alpha',0.050);
    if h1==1
        'significant'
    end
    fprintf(statTXT, ['MannWhitney_test_on_nonzero_trials:', num2str(p1), '\n']); 
    fprintf(statTXT, ['\n\n']);
        
    axis tight
    subplot(VAT_Fit.latents,3,2+counter); hold on;
    LFx=time;
    
    LFy=LF(:,thisL);
    plot(LFx,LFy,'-k')
    LFx2 = size(LFx,2)+7;
    xlim([1,LFx2])
    xticks(linspace(0,LFx2,6))
    xticklabels({'-5','-4','-3','-2','-1', '0'})
    subplot(VAT_Fit.latents,3,1+counter); hold on;
    TFx=1:size(TF,1);
    TFy=TF(:,thisL);
    scatter(TFx,TFy,20,cmVec,'filled')
    cellFactors = [cellFactors, TFy];
    plot([0 0],[TFx(1) TFx(end)],'-k');
    ylim([0 1]);
    xlim([0, size(TFx,2)]);
    counter=counter+3;
    subplot(VAT_Fit.latents,3,counter-2)
    xlabel('neurons')
    ylabel('weights')
    subplot(VAT_Fit.latents,3,2+counter-3)
    xlabel('time (s)')
    ylabel('dF/F')
    subplot(VAT_Fit.latents,3,3+counter-3)
    xlabel('trials')
    ylabel('weights')
end
fclose(statTXT);
end

function fh2=TCA_FigOverlay(action,fh2,est_factors,VAT_Group)
switch action
    case 'ini'
        fh2.fig=figure();
        fh2.sp1=subplot(2,2,1); hold on;
        title 'Latent 1 - trial 3/4';
        fh2.sp2=subplot(2,2,2); hold on;
        title 'Latent 2 - trial 3/4';
        fh2.sp3=subplot(2,2,3); hold on;
        fh2.sp4=subplot(2,2,4); hold on;
    case 'add'
        trialTypeIndex=VAT_Group.TrialTypes;
        time=VAT_Group.Time;
        latent1=est_factors.u{2}(:,1);
        latent2=est_factors.u{2}(:,2);
        mean1_34=mean(est_factors.u{3}(trialTypeIndex>2,1));
        mean1_12=mean(est_factors.u{3}(trialTypeIndex<=2,1));
        if mean1_12<mean1_34
            latent34=latent1;
            latent12=latent2;
            tf34=est_factors.u{3}(:,1);
            tf12=est_factors.u{3}(:,2);
        else
            latent34=latent2;
            latent12=latent1;
            tf34=est_factors.u{3}(:,2);
            tf12=est_factors.u{3}(:,1);
        end
        plot(fh2.sp1,time,latent34,'-k');
        ylim([0.07 0.12])
        plot(fh2.sp2,time,latent12,'-k');
        ylim([0.07 0.12])
        plot(fh2.sp3,tf34,'ok')
        ylim([-0.02 0.5])
        plot(fh2.sp4,tf12,'ok')
        ylim([-0.02 0.5])
end
end

function [CF_sortVector, CF_colorMap]=VAT_CF_sortAndCM(VAT_Fit,LP)
% updates sorting and colormaps vectors according to LP

nbOfCells=VAT_Fit.CellNb;           % nb of cells per session
nbOfTotCells=sum(nbOfCells);        % total nb of cells
nbOfSessions=VAT_Fit.SessionCounter;  % nb of sessions
nbOfAreas=4;                         % nb of areas
areaID=VAT_Fit.AreaID;              % area ID per session
areaID_cell=[];                     % area ID per cell
sessionID_cell=[];                  % session ID per cell

for s=1:nbOfSessions
    areaID_cell     = [areaID_cell areaID(s)*ones(1,nbOfCells(s))];
    sessionID_cell  = [sessionID_cell s*ones(1,nbOfCells(s))];
end

%% Generates sorting vector
if LP.sortByArea
    [~,CF_sortVector]=sort(areaID_cell);
else CF_sortVector=1:nbOfTotCells;
end

%% Generates color map
switch LP.CMbyArea
    case 1
        thisCM=jet(nbOfAreas);
        if LP.sortByArea
            for c=1:nbOfTotCells
                CF_colorMap(c,:)=thisCM(areaID_cell(CF_sortVector(c)),:);
            end
        else
            for c=1:nbOfTotCells
                CF_colorMap(c,:)=thisCM(areaID_cell(c),:);
            end
        end
    case 0
        thisCM=jet(nbOfSessions);
        if ~LP.sortByArea
            for c=1:nbOfTotCells
                CF_colorMap(c,:)=thisCM(sessionID_cell(c),:);
            end
        else
            [~,areaID_sortID]=sort(areaID);
            nbOfCells_sort=nbOfCells(areaID_sortID);
            sessionID_cell_newSort=[];
            for s=1:nbOfSessions
                sessionID_cell_newSort=[sessionID_cell_newSort s*ones(1,nbOfCells_sort(s))];
            end
            for c=1:nbOfTotCells
                CF_colorMap(c,:)=thisCM(sessionID_cell_newSort(c),:);
            end
        end
end


end


% ------------------------------------------------
function fy = doFiltering(y, numDataPoints)
y(isnan(y))=0;
swin = 2*int16(11/200*size(y,2))+1;
w = gausswin(swin);
x01 = swin+1;
y1 = interp1(1:length(y),y,linspace(1,length(y),numDataPoints)');
y2 = filter(w,1,y1);
fy = zeros(size(y2));
fy(1:(end-(swin-1)/2)) = y2((swin-1)/2+1 : end);
fy((end-(swin-1)/2+1):end) = y2(end);
fy- min(fy(:));
end

% ------------------------------------------------
function removeTrial(v)
global fullTensor
global velocityData
global velocityData1
global velocityData2
global velocityData3
global velocityData4
global fulltrialColor

for i = 1:length(v)
    K=v(i);
    fullTensor(:,:,K) = [];
    velocityData(K) = [];
    velocityData1(K) = [];
    velocityData2(K) = [];
    velocityData3(K) = [];
    velocityData4(K) = [];
    fulltrialColor(K,:) = [];
end
end
