# Supplementary material for: Moculus: an immersive virtual reality system for mice incorporating stereo vision
Source: Nat Methods. 2024 Dec 12;22(2):386–98. doi: 10.1038/s41592-024-02554-6 (PMC11810792; doi:10.1038/s41592-024-02554-6)
Supplement: Supplementary file 8 — Supplementary Data File 1 3D model of the Moculus-S screen holder and screen alignment mechanics. Supplementary Data File 2 3D model of the extension arms and screen holders for Moculus-XL used to attach and align the larger Moculus screens to the Gramophone device. Supplementary Data File 3 Arduino source code that is uploaded to the Gramophones’ Arduino EPROM and runs automatically when connected to the device, providing a continuous, pre-structured, serial data flow, containing the momentary velocity and the state of the input and output BNC connections. Supplementary Data File 4 Method for normalizing the raw fluorescent data with ΔF/F51. Supplementary Data File 5 The batch analysis script built on MES can automatically export all the cell and background average raw fluorescent signals from all the measurement units as manually selected on the first one. The exported data is saved by the script in a MATLAB struct. Supplementary Data File 6 Code for running TCA analysis on calcium data: data from any experimental unit in MES are stored in MES’s own curve format. TCA code uses these curves and the Tensor Component Analysis package, which was accessed at the time of first submission (http://csmr.ca.sandia.gov/~tgkolda/TensorToolbox); note that it is no longer available on this page but the authors of the package still provide code on their GitHub repository at https://gitlab.com/tensors/tensor_toolbox. Please note that the sequence of components is randomized with each run, so it may differ from the sequence of components shown in Fig. 6d. Supplementary Data File 7 Code for the post-processing of the Suite2p analysis results. Suite2p is a widely used, robust tool that automatically detects ROIs and exports neuropil-corrected data; however, it is primarily designed for full-field scanning measurement data. This provided code post-processes the output structures from Suite2p to compensate for potential artifacts that may arise from different scanning types (Supplemen [file 41592_2024_2554_MOESM8_ESM.zip › Supplementary_Data_File_7_calciumExport.m]

%% manual inputs
chessSize = double([25,46]);
chessN = [8,11];

%% read multilayer image
for iFrame = 1:size(F,2)
    A(:,:,iFrame) = imread('D:\!moculus2 project\2023-01-18 suit2p on chessboard\s3_day1_run3\F4_UG.tiff',iFrame);
end
A2 = mean(A(:,:,200:300),3);

%% figure

%find cell numbers
cellNums = find(iscell==1);
nCells = length(cellNums);

%elinimate duplications 
mergedCellNums = [];
for iCell = 1:nCells
    if ~isempty(stat{1,cellNums(iCell)}.imerge)
        mergedCellNums = [mergedCellNums,stat{1,cellNums(iCell)}.imerge];
    end
end
mergedIndeces = ~ismember(cellNums,mergedCellNums+1);
cellNums = cellNums(mergedIndeces);
nCells = length(cellNums);

%visualize
figure, hold on
imshow(A2/1024);
%calc cell numbers in the original dataBase 
clear coord
for iCell = 1:length(cellNums)
    coord(iCell,1:2) = stat{1,cellNums(iCell)}.med+1;
    coord(iCell,3) = floor(double(coord(iCell,1))/double(chessSize(1)))*chessN(2) + ...
        floor(double(coord(iCell,2))/double(chessSize(2)))+1;
    label = sprintf('%d', coord(iCell,3));
    text(coord(iCell,2), coord(iCell,1), label, 'Color', 'red', 'FontSize', 8, 'FontWeight', 'bold'); % place the label on the image
end

%% collect time transients for all pixels
xLength = double(chessSize(1)*chessN(1));
yLength = double(chessSize(2)*chessN(2));
figure
imshow(A2/900)
set(gcf, 'Renderer', 'opengl');
hold on
for iCell = 1:nCells
    xPix = [stat{1,cellNums(iCell)}.xpix]+1;
    yPix = [stat{1,cellNums(iCell)}.ypix]+1;
    nPixs = length(xPix);
    hasZero = zeros(nPixs,1);
    rawCurves = zeros(nPixs,size(A,3));
    for iPix = 1:nPixs
        rawCurves(iPix,:) = squeeze(A(yPix(iPix),xPix(iPix),:));
        if any(rawCurves(iPix,:)==0)
            hasZero(iPix) = 1;
        end
    end
    zeroRatio(iCell) = sum(hasZero)/nPixs;
    xPixFilt = xPix(~hasZero);
    yPixFilt = yPix(~hasZero);
    xPixNoFilt = [];
    yPixNoFilt = [];
    for iPix = 1:length(xPix)
        if hasZero(iPix) == 1
            xPixNoFilt = [xPixNoFilt,xPix(iPix)];
            yPixNoFilt = [yPixNoFilt,yPix(iPix)];
        end
    end
    scatter(xPixNoFilt,yPixNoFilt,40,'blue','square','filled','MarkerFaceAlpha',0.5)
    scatter(xPixFilt,yPixFilt,40,'red','square','filled','MarkerFaceAlpha',0.5)
    plot(stat{1,cellNums(iCell)}.xcirc+1,stat{1,cellNums(iCell)}.ycirc+1,'g','LineWidth',1)
        if isfield(stat{1,cellNums(iCell)},'neuropil_mask')
            xPixNeu = mod(stat{1,cellNums(iCell)}.neuropil_mask,yLength)+1;
            yPixNeu = floor(double(stat{1,cellNums(iCell)}.neuropil_mask)/yLength)+1;
            scatter(xPixNeu,yPixNeu,40,'square','filled','MarkerFaceAlpha',0.5);   %'green',
        end
   %export meanCurves as output 
    meanCurves(iCell,:) = mean(rawCurves(~hasZero,:));
end

%% dashed lines
for i = 1:7
    yline(i*25+0.5,'--','Color','white');
end
for j = 1:10
    xline(j*46+0.5,'--','Color','white');
end
ax = gca;
ax.XAxis.Limits = [0 46*11+1];
ax.YAxis.Limits = [0 25*8+1];

%% neuropil data
clear neuCurves meanNeu neuOutRange neuZeroRange neuAllRange
for iCell = 1:nCells
   %piexles of the chessboard field 
    xRange = floor(double(coord(iCell,1))/chessSize(1))*chessSize(1)+1 : ceil(double(coord(iCell,1))/chessSize(1))*chessSize(1);
    yRange = floor(double(coord(iCell,2))/chessSize(2))*chessSize(2)+1 : ceil(double(coord(iCell,2))/chessSize(2))*chessSize(2);
    chessIndices = [];
    for xx = 1:length(xRange)
        for yy = 1:length(yRange)
            chessIndices = [chessIndices,xRange(xx)*yLength+yRange(yy)];
        end
    end
    xPixChess = mod(chessIndices,yLength);
    yPixChess = floor(chessIndices/yLength);
   %pixels of the neuorphil
    if ~isempty(stat{1,cellNums(iCell)}.imerge)
        mergedCells = stat{1,cellNums(iCell)}.imerge;
        neuIndices = stat{1,mergedCells(1)}.neuropil_mask;
        for jCell = 2:length(mergedCells)
            neuIndices = union(neuIndices,stat{1,mergedCells(jCell)}.neuropil_mask);
        end
    else
        neuIndices = stat{1,cellNums(iCell)}.neuropil_mask;
    end
    xPixNeu = mod(neuIndices,yLength);
    yPixNeu = ceil(neuIndices/yLength);
   %cross section
    crossIndices = intersect(chessIndices,neuIndices);
    xPixCross = mod(crossIndices,yLength);
    yPixCross = ceil(crossIndices/yLength);
   %find the temporal trials for these pixels
    neuPixN = length(xPixCross);
    neuCurves = zeros(neuPixN,size(A,3));
    hasZeroNeu = zeros(neuPixN,1);
    for iPix = 1:length(crossIndices)
        neuCurves(iPix,:) = squeeze(A(yPixCross(iPix),xPixCross(iPix),:));
        if any(neuCurves(iPix,:)==0)
            hasZeroNeu(iPix) = 1;
        end
    end
    neuOutRange(iCell) = length(neuIndices) - length(xPixCross);
    neuZeroRange(iCell) = sum(hasZeroNeu);
    neuNoZeroRange(iCell) = length(xPixCross) - neuZeroRange(iCell);
    neuAllRange(iCell) = length(neuIndices);
    meanNeu(iCell,:) = nanmean(neuCurves(~hasZeroNeu,:));
end
%meanNeu variable contains the corrected neuropil trace 
%there are some cells where no pixels left for neuropil
%those will be substitued with the averag of the other curves
for iCell = find(neuNoZeroRange==0)
    meanNeu(iCell,:) = nanmean(meanNeu,1);
end

%% Calculate nativ neuropil data
for iCell = 1:nCells
    Fsuite2p(iCell,:) = F(cellNums(iCell),:);
    Fsuite2pNeu(iCell,:) = Fneu(cellNums(iCell),:);
    Fsuite2pSub(iCell,:) = Fsuite2p(iCell,:) - 0.5*Fneu(cellNums(iCell),:);
end

%% calculate dff
tAx = 0.31731563:0.06346313:599.95;
clear subCurves Fneudff Fsubdff corrCurves Fdff FdffSuite2p
for iCell = 1:nCells
    Fnoneudff(iCell,:) = dffQuick(meanCurves(iCell,:));                     
    subCurves(iCell,:) = meanCurves(iCell,:) - 0.5*meanNeu(iCell,:);        
    Fneudff(iCell,:) = dffQuick(meanNeu(iCell,:));                          
    Fsubdff(iCell,:) = dffQuick(subCurves(iCell,:));                        %suite2p native with neuropil substraction
    corrCurves(iCell,:) = meanCurves(iCell,:) - 0.5*mean(meanNeu(iCell,:)); 
    Fdff(iCell,:) = dffQuick(corrCurves(iCell,:));                          %suite2p no neuropil substraction
    FdffSuite2p(iCell,:) = dffQuick(Fsuite2pSub(iCell,:));                  %suite2p with corrected neuropil substraction
end

%% export to clipboard
toExport = Fdff;
tAxHeder = [999;tAx'];
dataHeder = [1:nCells;toExport'];
out = [tAxHeder,dataHeder];
num2clip(out);

%% plot curves
iCell = 3;
figure
subplot(1,3,1), hold on
plot(corrCurves(iCell,:));
plot(subCurves(iCell,:));
title('Raw curves');
subplot(1,3,2), hold on
plot(meanNeu(iCell,:));
title('RNeuropil transient');
subplot(1,3,3), hold on
plot(Fdff(iCell,:));
plot(Fsubdff(iCell,:));
title('dF/F calculated');


%% export cell #s to clipboard
out = [999;coord(:,3)];
num2clip(out);

%% export Ca to clipboard
tAxHeader = [999,tAx];
dataHeader = [(1:nCells)',meanCurves];
out = [tAxHeader;dataHeader]';
num2clip(out);

%% export neuropill to clipboard
tAxHeader = [999,tAx];
dataHeader = [(1:nCells)',meanNeu];
out = [tAxHeader;dataHeader]';
num2clip(out);

function [outCurve] = dffQuick(inCurve)
    temp = imgaussfilt(inCurve,50);
    base = prctile(temp,8);
    outCurve = inCurve/base - 1;
end

function arraystring = num2clip(array)
    arraystring = num2str(array); 
    arraystring(:,end+1) = char(10);
    arraystring = reshape(arraystring',1,prod(size(arraystring))); 
    arraystringshift = [' ',arraystring]; 
    arraystring = [arraystring,' ']; 
    arraystring = arraystring((double(arraystring)~=32 | double(arraystringshift)~=32) & ~(double(arraystringshift==10) & double(arraystring)==32) );
    arraystring(double(arraystring)==32) = char(9); 
    clipboard('copy',arraystring);
end
