# Supplementary material for: Moculus: an immersive virtual reality system for mice incorporating stereo vision
Source: Nat Methods. 2024 Dec 12;22(2):386–98. doi: 10.1038/s41592-024-02554-6 (PMC11810792; doi:10.1038/s41592-024-02554-6)
Supplement: Supplementary file 9 — Velocity curves and Statistical Source Data. [file 41592_2024_2554_MOESM9_ESM.xlsx]

## Sheet: Figure 1.
j											k
single monitor					dual monitor
T (s)	mean	mean+SEM	mean-SEM		T (s)	mean	mean+SEM	mean-SEM			Speed ratio 2s before and after reaching abbys' edge
-20	0.00106624	0.000128094	0.0020044		-20	0.0574831	0.0326276	0.0823386			single monitor			dual monitor			moculus
-19.9	0.00291056	0.000381546	0.00543958		-19.9	0.0516666	0.0296386	0.0736946			mouse#	avg. velocity		mouse#	avg. velocity		mouse#	avg. velocity
-19.8	0.00568736	0.000780063	0.0105947		-19.8	0.0514471	0.0307118	0.0721824			406	0.579968		753	0.802956		753	-0.00106003
-19.7	0.00896065	0.00127352	0.0166478		-19.7	0.0560489	0.0353363	0.0767616			447	0.281254		754	-0.00636689		754	-0.000814604
-19.6	0.0118323	0.00173158	0.021933		-19.6	0.0639341	0.0421261	0.0857422			480	0.833277		762	0.285414		762	-0.00366203
-19.5	0.0135301	0.00212965	0.0249306		-19.5	0.0723938	0.0487423	0.0960453			540	0.10083		793	0.135406		793	-0.0154031
-19.4	0.0135987	0.00234578	0.0248517		-19.4	0.0789093	0.0532723	0.104546						874	0.687211		874	-0.00369288
-19.3	0.0125414	0.00229546	0.0227874		-19.3	0.0803363	0.0530712	0.107601						875	0.755506		875	-0.00710021
-19.2	0.0110256	0.00214061	0.0199107		-19.2	0.0772677	0.0485222	0.106013
-19.1	0.0089468	0.00163568	0.0162579		-19.1	0.0724657	0.0426279	0.102303
-19	0.00654941	0.000828931	0.0122699		-19	0.0681224	0.0380347	0.0982101			p values	two-tailed Mann-Whitney U test
-18.9	0.00436236	3.85599e-05	0.00868616		-18.9	0.0665518	0.036977	0.0961266			moculus vs. dual monitor			0.0095
-18.8	0.00272448	-0.000482709	0.00593168		-18.8	0.0678663	0.03928	0.0964526			moculus vs. single monitor			0.026
-18.7	0.00180227	-0.000658685	0.00426323		-18.7	0.0704788	0.0430674	0.0978902			dual monitor vs. single monitor			0.9143
-18.6	0.00138684	-0.00062054	0.00339421		-18.6	0.0711737	0.0454045	0.096943
-18.5	0.0013689	-0.000410515	0.00314831		-18.5	0.0687064	0.0449111	0.0925017
-18.4	0.00130074	-0.000181219	0.00278269		-18.4	0.0646204	0.0427804	0.0864605
-18.3	0.00098518	-0.000146361	0.00211672		-18.3	0.0595037	0.0398355	0.0791718
-18.2	0.000706456	-0.000112975	0.00152589		-18.2	0.0557486	0.0372505	0.0742467
-18.1	0.000461099	-9.95448e-05	0.00102174		-18.1	0.0546971	0.0358638	0.0735304
-18	0.000304538	-0.000130497	0.000739573		-18	0.0540649	0.0341566	0.0739732
-17.9	0.000153769	-0.000294709	0.000602248		-17.9	0.0522737	0.0310779	0.0734695
-17.8	-2.91933e-05	-0.000524274	0.000465887		-17.8	0.0490998	0.0268399	0.0713596
-17.7	-0.000303481	-0.000922328	0.000315366		-17.7	0.0456777	0.0227396	0.0686158
-17.6	-0.000573843	-0.00131392	0.000166236		-17.6	0.0419028	0.0191744	0.0646312
-17.5	-0.000704946	-0.00150388	9.39916e-05		-17.5	0.0377243	0.0162589	0.0591897
-17.4	-0.000607757	-0.00139435	0.000178839		-17.4	0.0322327	0.0133636	0.0511017
-17.3	-0.000339384	-0.0010336	0.000354832		-17.3	0.0248852	0.0100518	0.0397185
-17.2	-4.32455e-05	-0.000602731	0.00051624		-17.2	0.0173621	0.00670273	0.0280215
-17.1	0.000140102	-0.000292461	0.000572664		-17.1	0.0122209	0.00457992	0.0198618
-17	0.000192716	-0.00011111	0.000496542		-17	0.0111521	0.00438864	0.0179156
-16.9	9.47346e-05	-0.000161148	0.000350617		-16.9	0.0130229	0.00559657	0.0204492
-16.8	3.60398e-06	-0.000226389	0.000233597		-16.8	0.0157908	0.00701813	0.0245634
-16.7	-7.01331e-05	-0.000282676	0.00014241		-16.7	0.0173996	0.00774567	0.0270535
-16.6	-8.48619e-05	-0.000260543	9.08189e-05		-16.6	0.0164873	0.00703826	0.0259364
-16.5	-8.43526e-05	-0.000227094	5.83885e-05		-16.5	0.0148743	0.0060343	0.0237142
-16.4	-4.16009e-05	-0.000202995	0.000119793		-16.4	0.015037	0.00601044	0.0240635
-16.3	2.12404e-05	-0.000231825	0.000274306		-16.3	0.0194303	0.00848657	0.030374
-16.2	0.00014021	-0.000265175	0.000545594		-16.2	0.0296085	0.0145936	0.0446234
-16.1	0.000310846	-0.000276951	0.000898642		-16.1	0.0437038	0.0237175	0.06369
-16	0.000465293	-0.000238834	0.00116942		-16	0.0585604	0.0338991	0.0832217
-15.9	0.000560359	-0.000167971	0.00128869		-15.9	0.0697858	0.0427543	0.0968173
-15.8	0.00051922	-0.000159087	0.00119753		-15.8	0.0738833	0.0469893	0.100777
-15.7	0.000401449	-0.000201639	0.00100454		-15.7	0.0700192	0.0455454	0.0944929
-15.6	0.00028886	-0.000250894	0.000828614		-15.6	0.0603393	0.0396589	0.0810197
-15.5	0.000155651	-0.00033091	0.000642211		-15.5	0.0504554	0.0334784	0.0674325
-15.4	8.40758e-05	-0.000352904	0.000521056		-15.4	0.04528	0.0302083	0.0603516
-15.3	3.62212e-05	-0.000342393	0.000414836		-15.3	0.0465452	0.0312169	0.0618734
-15.2	1.31032e-05	-0.000312404	0.00033861		-15.2	0.0523601	0.0348749	0.0698453
-15.1	1.48351e-05	-0.000256077	0.000285747		-15.1	0.0605712	0.0399128	0.0812297
-15	2.25281e-05	-0.00019504	0.000240096		-15	0.0684827	0.0444959	0.0924695
-14.9	6.93074e-05	-0.000107572	0.000246187		-14.9	0.075313	0.0487842	0.101842
-14.8	0.000132589	-4.27927e-05	0.000307971		-14.8	0.0806828	0.0527925	0.108573
-14.7	0.000191705	-1.42787e-05	0.000397689		-14.7	0.0847681	0.0564644	0.113072
-14.6	0.000273344	-1.72036e-05	0.000563892		-14.6	0.0875959	0.0595765	0.115615
-14.5	0.000345071	-6.70117e-05	0.000757153		-14.5	0.0895128	0.0618698	0.117156
-14.4	0.000509021	-0.000113666	0.00113171		-14.4	0.0906906	0.0629673	0.118414
-14.3	0.00094784	-9.64303e-05	0.00199211		-14.3	0.0906863	0.0624293	0.118943
-14.2	0.00203733	7.24251e-05	0.00400224		-14.2	0.0885345	0.0596343	0.117435
-14.1	0.00415835	0.000451776	0.00786493		-14.1	0.0850476	0.0557528	0.114342
-14	0.00717012	0.000990184	0.0133501		-14	0.0808647	0.0520066	0.109723
-13.9	0.0105119	0.00158313	0.0194406		-13.9	0.0769014	0.0492739	0.104529
-13.8	0.0131134	0.00201238	0.0242145		-13.8	0.0727439	0.0471732	0.0983147
-13.7	0.0144307	0.0022432	0.0266182		-13.7	0.0680392	0.044847	0.0912314
-13.6	0.0146384	0.0022712	0.0270057		-13.6	0.0617924	0.040965	0.0826199
-13.5	0.0142005	0.00220359	0.0261973		-13.5	0.0532013	0.0345466	0.0718559
-13.4	0.0138479	0.00211327	0.0255826		-13.4	0.04363	0.0269146	0.0603455
-13.3	0.013774	0.00209989	0.0254482		-13.3	0.0338817	0.0192508	0.0485127
-13.2	0.0136623	0.00206715	0.0252575		-13.2	0.0251555	0.0128794	0.0374316
-13.1	0.0133894	0.00202401	0.0247547		-13.1	0.0182222	0.00835175	0.0280928
-13	0.0136719	0.00210055	0.0252432		-13	0.0134476	0.00563588	0.0212593
-12.9	0.0155803	0.0024817	0.0286788		-12.9	0.0110844	0.00447228	0.0176965
-12.8	0.0183732	0.00293516	0.0338112		-12.8	0.0111665	0.00437125	0.0179618
-12.7	0.0209972	0.00332032	0.038674		-12.7	0.0140923	0.00549861	0.0226861
-12.6	0.0230557	0.00358115	0.0425303		-12.6	0.0192167	0.00745447	0.0309789
-12.5	0.0237572	0.00367796	0.0438364		-12.5	0.0250785	0.00971542	0.0404415
-12.4	0.023325	0.00360965	0.0430404		-12.4	0.0300785	0.0116675	0.0484895
-12.3	0.0225224	0.00354791	0.0414969		-12.3	0.0326667	0.0126584	0.0526751
-12.2	0.0220778	0.00356937	0.0405863		-12.2	0.0325922	0.0125623	0.052622
-12.1	0.0212893	0.00352143	0.0390572		-12.1	0.0305346	0.0116644	0.0494048
-12	0.0200684	0.00336335	0.0367734		-12	0.0275356	0.0104518	0.0446194
-11.9	0.0188532	0.003166	0.0345404		-11.9	0.0249272	0.00938119	0.0404732
-11.8	0.0174577	0.00290682	0.0320086		-11.8	0.0236612	0.00882465	0.0384977
-11.7	0.0155174	0.00254614	0.0284888		-11.7	0.0238769	0.00887012	0.0388836
-11.6	0.013943	0.00225527	0.0256307		-11.6	0.0247445	0.00914197	0.0403471
-11.5	0.0130453	0.00209396	0.0239967		-11.5	0.0256642	0.00946859	0.0418599
-11.4	0.0124619	0.00201591	0.0229078		-11.4	0.0262212	0.00966328	0.0427791
-11.3	0.0120064	0.00196294	0.0220499		-11.3	0.0257601	0.00944213	0.042078
-11.2	0.0118899	0.00194307	0.0218367		-11.2	0.024279	0.00879405	0.039764
-11.1	0.0114384	0.00183742	0.0210393		-11.1	0.0217851	0.00778247	0.0357878
-11	0.0101853	0.00157831	0.0187922		-11	0.0187915	0.00657909	0.0310039
-10.9	0.00803508	0.00112029	0.0149499		-10.9	0.0163094	0.00551294	0.0271058
-10.8	0.00560677	0.000624489	0.0105891		-10.8	0.0163599	0.00529345	0.0274264
-10.7	0.00335819	0.000149026	0.00656735		-10.7	0.0200146	0.00627512	0.0337542
-10.6	0.00208294	-0.000138847	0.00430473		-10.6	0.0271135	0.00872852	0.0454984
-10.5	0.00200799	-0.000169929	0.00418591		-10.5	0.0355093	0.0120753	0.0589433
-10.4	0.00284246	1.84235e-05	0.0056665		-10.4	0.0433595	0.0156294	0.0710896
-10.3	0.00420565	0.00036145	0.00804985		-10.3	0.0490629	0.0186212	0.0795046
-10.2	0.00554444	0.000696952	0.0103919		-10.2	0.0517006	0.0201396	0.0832616
-10.1	0.00652352	0.000965205	0.0120818		-10.1	0.0513228	0.0198537	0.082792
-10	0.0073706	0.00123492	0.0135063		-10	0.0502276	0.0191029	0.0813523
-9.9	0.0079408	0.00142463	0.014457		-9.9	0.050562	0.0197904	0.0813336
-9.8	0.00828486	0.00165666	0.0149131		-9.8	0.0536699	0.0231774	0.0841624
-9.7	0.00839008	0.001986	0.0147942		-9.7	0.0594417	0.0290591	0.0898242
-9.6	0.0089661	0.0026106	0.0153216		-9.6	0.0671844	0.0365896	0.0977792
-9.5	0.0103233	0.00337835	0.0172682		-9.5	0.0749573	0.044026	0.105889
-9.4	0.0126185	0.00427316	0.0209639		-9.4	0.0816196	0.0502072	0.113032
-9.3	0.0150624	0.00481609	0.0253088		-9.3	0.0867202	0.0546147	0.118826
-9.2	0.0169605	0.0048089	0.0291121		-9.2	0.090084	0.0571387	0.123029
-9.1	0.0174027	0.00427778	0.0305275		-9.1	0.0915514	0.0576853	0.125417
-9	0.0167016	0.00360108	0.0298022		-9	0.0907881	0.0560436	0.125533
-8.9	0.0153621	0.00302685	0.0276974		-8.9	0.0877531	0.0524017	0.123104
-8.8	0.0139747	0.00261489	0.0253345		-8.8	0.082904	0.0474134	0.118395
-8.7	0.0130772	0.00235052	0.0238039		-8.7	0.0773313	0.0421679	0.112495
-8.6	0.0124093	0.00222058	0.0225981		-8.6	0.0717137	0.0372385	0.106189
-8.5	0.0112373	0.00199274	0.0204818		-8.5	0.0663409	0.0328741	0.0998077
-8.4	0.00974588	0.00190286	0.0175889		-8.4	0.0611841	0.0289902	0.0933781
-8.3	0.00875662	0.00220704	0.0153062		-8.3	0.0561329	0.0256459	0.08662
-8.2	0.00976482	0.00336807	0.0161616		-8.2	0.0518844	0.0234576	0.0803112
-8.1	0.0128538	0.00533441	0.0203732		-8.1	0.0496741	0.023287	0.0760612
-8	0.0171646	0.00763613	0.0266931		-8	0.0505466	0.0255351	0.0755582
-7.9	0.0212059	0.00962824	0.0327836		-7.9	0.0538254	0.0294015	0.0782493
-7.8	0.0231403	0.010541	0.0357397		-7.8	0.0590522	0.0346062	0.0834981
-7.7	0.0225598	0.0100144	0.0351052		-7.7	0.0648825	0.0403038	0.0894611
-7.6	0.0204126	0.00840819	0.032417		-7.6	0.0697338	0.0452238	0.0942438
-7.5	0.0185259	0.00674885	0.0303029		-7.5	0.072886	0.0487078	0.0970641
-7.4	0.0179727	0.00551209	0.0304332		-7.4	0.0747872	0.0506009	0.0989735
-7.3	0.0186946	0.00494385	0.0324453		-7.3	0.0750176	0.050243	0.0997922
-7.2	0.0205434	0.0053227	0.035764		-7.2	0.0742886	0.0486704	0.0999069
-7.1	0.022976	0.00662789	0.0393242		-7.1	0.0741303	0.0476129	0.100648
-7	0.0256361	0.00848828	0.0427838		-7	0.0764559	0.0490133	0.103898
-6.9	0.028008	0.010493	0.045523		-6.9	0.0802904	0.052166	0.108415
-6.8	0.0299988	0.0125231	0.0474745		-6.8	0.0846138	0.0559715	0.113256
-6.7	0.0316114	0.0141014	0.0491214		-6.7	0.0896686	0.060484	0.118853
-6.6	0.0331107	0.015254	0.0509674		-6.6	0.0959686	0.0660569	0.12588
-6.5	0.0348326	0.0162328	0.0534323		-6.5	0.103372	0.0730369	0.133707
-6.4	0.0363441	0.0169286	0.0557596		-6.4	0.11216	0.0818472	0.142472
-6.3	0.0367972	0.0171151	0.0564794		-6.3	0.121349	0.091392	0.151306
-6.2	0.0365726	0.0170226	0.0561225		-6.2	0.128662	0.0993047	0.158018
-6.1	0.0362728	0.0170685	0.055477		-6.1	0.13289	0.104133	0.161648
-6	0.0370995	0.0181015	0.0560976		-6	0.134706	0.106424	0.162987
-5.9	0.0387753	0.0198148	0.0577359		-5.9	0.135447	0.107486	0.163407
-5.8	0.0402014	0.0212844	0.0591183		-5.8	0.13566	0.107628	0.163691
-5.7	0.040441	0.0217843	0.0590977		-5.7	0.135349	0.107071	0.163628
-5.6	0.0400083	0.0221653	0.0578512		-5.6	0.134216	0.105761	0.162671
-5.5	0.0398679	0.0230362	0.0566996		-5.5	0.132215	0.103803	0.160628
-5.4	0.0412196	0.0251171	0.057322		-5.4	0.128726	0.100693	0.15676
-5.3	0.0449893	0.0288767	0.061102		-5.3	0.124331	0.0970491	0.151612
-5.2	0.0494907	0.0326641	0.0663173		-5.2	0.120303	0.0939782	0.146628
-5.1	0.0522876	0.0345252	0.0700501		-5.1	0.117567	0.0920041	0.143131
-5	0.0526922	0.0343218	0.0710625		-5	0.116533	0.0913494	0.141717
-4.9	0.0508823	0.0326945	0.06907		-4.9	0.117426	0.092351	0.142502
-4.8	0.0474682	0.0304153	0.064521		-4.8	0.119605	0.094488	0.144723
-4.7	0.0430396	0.0277963	0.0582829		-4.7	0.12152	0.096097	0.146943
-4.6	0.0389516	0.0255809	0.0523223		-4.6	0.121147	0.0954525	0.146842
-4.5	0.035996	0.0240344	0.0479576		-4.5	0.117395	0.0914977	0.143292
-4.4	0.0351646	0.02383	0.0464992		-4.4	0.111363	0.0850867	0.137639
-4.3	0.0382583	0.0265493	0.0499673		-4.3	0.105018	0.0780737	0.131963
-4.2	0.0436074	0.0309259	0.0562889		-4.2	0.100178	0.0725483	0.127809
-4.1	0.0488047	0.0350561	0.0625533		-4.1	0.0966158	0.0684963	0.124735
-4	0.0523431	0.0375844	0.0671018		-4	0.0936762	0.0654061	0.121946
-3.9	0.0532643	0.037597	0.0689316		-3.9	0.0914737	0.0635517	0.119396
-3.8	0.0527369	0.0364229	0.0690508		-3.8	0.089649	0.0626798	0.116618
-3.7	0.0528021	0.035828	0.0697761		-3.7	0.0885452	0.0627705	0.11432
-3.6	0.0551966	0.0374925	0.0729006		-3.6	0.0906009	0.0659078	0.115294
-3.5	0.0581523	0.0397879	0.0765167		-3.5	0.0979753	0.0743281	0.121623
-3.4	0.0587123	0.0400609	0.0773637		-3.4	0.110675	0.0880226	0.133327
-3.3	0.0568126	0.0380388	0.0755864		-3.3	0.125773	0.104018	0.147528
-3.2	0.0534337	0.0346135	0.072254		-3.2	0.139417	0.118381	0.160454
-3.1	0.0504004	0.0315253	0.0692756		-3.1	0.148328	0.127615	0.169042
-3	0.0491368	0.0302257	0.068048		-3	0.15077	0.129661	0.171879
-2.9	0.0500463	0.0307746	0.0693181		-2.9	0.146948	0.124795	0.1691
-2.8	0.0519763	0.0325112	0.0714414		-2.8	0.138887	0.115274	0.162501
-2.7	0.0541405	0.034635	0.0736459		-2.7	0.129204	0.104287	0.154121
-2.6	0.0564136	0.0372295	0.0755976		-2.6	0.120654	0.0950301	0.146278
-2.5	0.0589891	0.0401714	0.0778067		-2.5	0.115707	0.0902782	0.141136
-2.4	0.0616276	0.0431993	0.080056		-2.4	0.115894	0.091547	0.140241
-2.3	0.0634173	0.0453363	0.0814984		-2.3	0.121312	0.0989096	0.143715
-2.2	0.0636216	0.0459338	0.0813094		-2.2	0.130216	0.11003	0.150402
-2.1	0.0615304	0.0447133	0.0783474		-2.1	0.140875	0.122813	0.158937
-2	0.0583921	0.0431206	0.0736636		-2	0.152194	0.135891	0.168496
-1.9	0.0559571	0.0424432	0.0694709		-1.9	0.163524	0.148576	0.178473
-1.8	0.0548658	0.0428737	0.0668578		-1.8	0.173447	0.159483	0.187411
-1.7	0.0558373	0.0446478	0.0670269		-1.7	0.180476	0.166952	0.194
-1.6	0.0565123	0.045468	0.0675565		-1.6	0.183437	0.169564	0.197311
-1.5	0.055106	0.0435225	0.0666894		-1.5	0.18161	0.166718	0.196502
-1.4	0.0519539	0.0396463	0.0642615		-1.4	0.175419	0.15887	0.191968
-1.3	0.0478839	0.0347263	0.0610415		-1.3	0.167277	0.148686	0.185868
-1.2	0.0437468	0.0297021	0.0577915		-1.2	0.159048	0.138302	0.179793
-1.1	0.0387522	0.0244632	0.0530411		-1.1	0.15132	0.128208	0.174431
-1	0.033497	0.0195475	0.0474465		-1	0.144682	0.118974	0.17039
-0.9	0.0284598	0.0154221	0.0414975		-0.9	0.139998	0.111952	0.168044
-0.8	0.0241536	0.0119515	0.0363558		-0.8	0.137889	0.108573	0.167205
-0.7	0.0216955	0.0100137	0.0333774		-0.7	0.139334	0.110618	0.16805
-0.6	0.0207648	0.00930835	0.0322213		-0.6	0.145094	0.118881	0.171306
-0.5	0.0209842	0.00945624	0.0325121		-0.5	0.153763	0.131074	0.176453
-0.4	0.0210992	0.00972762	0.0324707		-0.4	0.161229	0.141552	0.180905
-0.3	0.0201956	0.00925089	0.0311403		-0.3	0.164362	0.145716	0.183008
-0.2	0.0180178	0.00794371	0.0280919		-0.2	0.162217	0.142245	0.182189
-0.1	0.0142759	0.0057216	0.0228302		-0.1	0.154278	0.131126	0.17743
0	0.00959134	0.00288652	0.0162962		0	0.14235	0.115248	0.169452
0.1	0.00507866	0.000370526	0.00978679		0.1	0.130513	0.100015	0.16101
0.2	0.00190435	-0.0011246	0.0049333		0.2	0.121348	0.0888068	0.153889
0.3	0.000310447	-0.00146483	0.00208573		0.3	0.115132	0.0820467	0.148218
0.4	-0.000344585	-0.00138447	0.000695298		0.4	0.110919	0.0782667	0.143572
0.5	-0.000352354	-0.00107107	0.000366366		0.5	0.107747	0.0758723	0.139622
0.6	-0.000259587	-0.000824977	0.000305802		0.6	0.103711	0.0724075	0.135015
0.7	-0.000341429	-0.000858914	0.000176056		0.7	0.0989754	0.0679582	0.129993
0.8	-0.000356439	-0.000781624	6.87455e-05		0.8	0.0960582	0.0650307	0.127086
0.9	-0.000282597	-0.000591498	2.6304e-05		0.9	0.0965393	0.065474	0.127605
1	-0.00017337	-0.000357396	1.06564e-05		1	0.100026	0.0692232	0.130829
1.1	-8.06575e-05	-0.000164459	3.14369e-06		1.1	0.10556	0.0750532	0.136066
1.2	-5.3239e-05	-8.93419e-05	-1.71362e-05		1.2	0.110795	0.0804026	0.141188
1.3	-6.5276e-05	-9.91127e-05	-3.14393e-05		1.3	0.114259	0.0839267	0.144591
1.4	-0.000121952	-0.000185167	-5.87363e-05		1.4	0.116253	0.0859194	0.146587
1.5	-0.000177438	-0.000269416	-8.54608e-05		1.5	0.117032	0.0868072	0.147257
1.6	-0.000201064	-0.000305288	-9.68398e-05		1.6	0.116595	0.0869219	0.146269
1.7	-0.000190452	-0.000293429	-8.74759e-05		1.7	0.11484	0.0861859	0.143493
1.8	-0.00015317	-0.000242771	-6.35704e-05		1.8	0.112297	0.0847184	0.139876
1.9	-0.000123601	-0.000206731	-4.04706e-05		1.9	0.108641	0.0817924	0.13549
2	-9.90589e-05	-0.000195884	-2.23352e-06		2	0.103075	0.0764738	0.129676
2.1	-5.19282e-05	-0.000170583	6.67264e-05		2.1	0.0963957	0.0692309	0.123561
2.2	4.68172e-06	-0.000142718	0.000152081		2.2	0.0886327	0.0602265	0.117039
2.3	8.48619e-05	-8.54462e-05	0.00025517		2.3	0.0802295	0.050322	0.110137
2.4	0.000162818	-2.7558e-05	0.000353194		2.4	0.0721589	0.0410978	0.10322
2.5	0.000225256	1.28823e-05	0.00043763		2.5	0.0649906	0.0338265	0.0961547
2.6	0.000237921	-7.15425e-06	0.000482996		2.6	0.05983	0.0297631	0.0898969
2.7	0.000228617	-7.01389e-05	0.000527373		2.7	0.0566188	0.0285457	0.0846919
2.8	0.000193468	-0.000167216	0.000554152		2.8	0.0552733	0.0294733	0.0810734
2.9	0.000120474	-0.000268231	0.000509179		2.9	0.0569448	0.0328034	0.0810861
3	3.57262e-05	-0.000319552	0.000391004		3	0.0623353	0.0386575	0.0860131
3.1	-2.18555e-05	-0.00029027	0.000246559		3.1	0.071306	0.0467838	0.0958282
3.2	-4.11974e-05	-0.000203553	0.000121158		3.2	0.0819941	0.0559291	0.108059
3.3	-3.64099e-05	-0.000111177	3.83574e-05		3.3	0.0928967	0.0651627	0.120631
3.4	-2.6028e-05	-4.80256e-05	-4.03032e-06		3.4	0.102346	0.0729119	0.13178
3.5	0	0	0		3.5	0.107874	0.0771797	0.138568
3.6	1.3014e-05	2.01516e-06	2.40128e-05		3.6	0.108557	0.0770199	0.140095
3.7	0.000292682	5.99916e-05	0.000525372		3.7	0.105713	0.073477	0.13795
3.8	0.00119309	0.000219938	0.00216624		3.8	0.100814	0.0677618	0.133866
3.9	0.00313791	0.000551643	0.00572418		3.9	0.0951211	0.0611054	0.129137
4	0.00630681	0.00107225	0.0115414		4	0.0900815	0.0553101	0.124853
4.1	0.0100158	0.0016593	0.0183722		4.1	0.0868185	0.0516281	0.122009
4.2	0.0132719	0.00215077	0.0243931		4.2	0.0846644	0.0496105	0.119718
4.3	0.0148677	0.00236795	0.0273674		4.3	0.0817211	0.0476858	0.115756
4.4	0.0142265	0.00223811	0.026215		4.4	0.0784706	0.0457287	0.111213
4.5	0.0118343	0.00184716	0.0218214		4.5	0.0753998	0.0435365	0.107263
4.6	0.00878856	0.00137187	0.0162053		4.6	0.0724394	0.0407006	0.104178
4.7	0.00643109	0.00114756	0.0117146		4.7	0.0702094	0.0379299	0.102489
4.8	0.00532153	0.00127004	0.00937303		4.8	0.0695851	0.0360539	0.103116
4.9	0.00579585	0.00171907	0.00987262		4.9	0.0707086	0.035608	0.105809
5	0.00798496	0.00250438	0.0134655		5	0.0717374	0.0358231	0.107652
5.1	0.0108163	0.00315882	0.0184737		5.1	0.0721706	0.0362188	0.108122
5.2	0.0133102	0.00344104	0.0231793		5.2	0.0708512	0.0355648	0.106138
5.3	0.0145836	0.00325398	0.0259132		5.3	0.0669085	0.0327521	0.101065
5.4	0.014206	0.00274307	0.0256689		5.4	0.0615286	0.028531	0.0945262
5.5	0.0123951	0.00213981	0.0226504		5.5	0.0564999	0.0243398	0.08866
5.6	0.00994579	0.00149813	0.0183934		5.6	0.0529114	0.0211729	0.0846499
5.7	0.00784227	0.00104995	0.0146346		5.7	0.0503675	0.0191938	0.0815411
5.8	0.00628528	0.000798707	0.0117719		5.8	0.0476815	0.0177286	0.0776345
5.9	0.0054158	0.000688302	0.0101433		5.9	0.0450824	0.0166588	0.073506
6	0.00558921	0.00094059	0.0102378		6	0.0426252	0.0156489	0.0696015
6.1	0.00674035	0.00143348	0.0120472		6.1	0.041666	0.0152273	0.0681047
6.2	0.00856436	0.00199239	0.0151363		6.2	0.0425106	0.0155705	0.0694507
6.3	0.00996542	0.00221648	0.0177144		6.3	0.0455482	0.0167973	0.074299
6.4	0.0104701	0.00205925	0.018881		6.4	0.0497724	0.0185369	0.0810079
6.5	0.00971333	0.00167427	0.0177524		6.5	0.0518981	0.0193514	0.0844449
6.6	0.00783401	0.00115295	0.0145151		6.6	0.0507883	0.0188243	0.0827524
6.7	0.00549495	0.000702852	0.0102871		6.7	0.0457753	0.0168138	0.0747368
6.8	0.00334841	0.000412473	0.00628434		6.8	0.0379923	0.0142447	0.0617399
6.9	0.00194085	0.000278418	0.00360329		6.9	0.0317245	0.0135763	0.0498728
7	0.00119546	0.000212852	0.00217807		7	0.0300905	0.0158736	0.0443074
7.1	0.000871978	0.000160318	0.00158364		7.1	0.034429	0.021261	0.047597
7.2	0.0011036	0.000239713	0.00196749		7.2	0.0417615	0.0273897	0.0561333
7.3	0.00137112	0.000325118	0.00241712		7.3	0.0472549	0.0309335	0.0635764
7.4	0.00182505	0.000472803	0.0031773		7.4	0.0497122	0.0313441	0.0680803
7.5	0.00266791	0.000689857	0.00464597		7.5	0.0497448	0.0298726	0.0696169
7.6	0.00417108	0.000945617	0.00739655		7.6	0.0505022	0.029013	0.0719913
7.7	0.00626283	0.0012133	0.0113124		7.7	0.0533767	0.0298353	0.0769181
7.8	0.00858676	0.00145777	0.0157157		7.8	0.0579311	0.0319339	0.0839283
7.9	0.0106185	0.00165574	0.0195813		7.9	0.0636701	0.0350646	0.0922757
8	0.0118001	0.00176732	0.0218329		8	0.0695054	0.0382567	0.100754
