# Supplementary material for: Moculus: an immersive virtual reality system for mice incorporating stereo vision
Source: Nat Methods. 2024 Dec 12;22(2):386–98. doi: 10.1038/s41592-024-02554-6 (PMC11810792; doi:10.1038/s41592-024-02554-6)
Supplement: Supplementary file 10 — Tangential field curvature data. [file 41592_2024_2554_MOESM10_ESM.xlsx]

## Sheet: Figure 2.
h															i
Top panel:									Bottom panel:						Top panel:									Bottom panel:
MOCULUS-S w/o phasse plate			MOCULUS-S			MOCULUS-XL				Moculuc-XL	Moculus-S	MOCULUS-S with out phase plate			Moculuc-XL off axis		Moculuc-XL on axis		Moculus-S off axis		Moculus-S on axis			Moculuc-XL off axis		Moculuc-XL on axis		Moculus-S off axis		Moculus-S on axis
coordinate on the retina	tangential field curvature (mm)		coordinate on the retina	tangential field curvature (mm)		coordinate on the retina	tangential field curvature (mm)		reletive field	diameter of the PSF(um)	diameter of the PSF(um)	diameter of the PSF(um)			curvature (mm)	dist.on the retina (mm)	curvature (mm)	dist.on the retina (mm)	curvature (mm)	dist.on the retina (mm)	curvature (mm)	dist.on the retina (mm)		reletive field	diameter of the PSF(um)	reletive field	diameter of the PSF(um)	reletive field	diameter of the PSF(um)	reletive field	diameter of the PSF(um)
0	-0.00422168		0	0.0819522		0	-0.0352952		0	4.5601	0.9235	6.3727			0	-0.0546458	0	-0.0460556	0	-0.00794702	0	-0.00422168		-0.0219282	3.35662	0	3.11446	-0.0672519	0.892725	0	0.9235
0.0117172	-0.00420137		0.0131	0.0819079		0.0104	-0.0353107		0.1	4.8061	1.6139	6.1149			0.0104438	-0.053914	0.0105708	-0.0460772	0.0148347	-0.00777627	0.0149947	-0.00420137		0.0844836	3.76102	0.105657	3.59666	0.0818944	1.99217	0.144	1.6139
0.0234343	-0.00414748		0.0262	0.081772		0.0208	-0.0353607		0.2	5.5114	2.6693	5.4648			0.020899	-0.053225	0.0211412	-0.0461469	0.0296921	-0.00757698	0.0299869	-0.00414748		0.19136	4.95765	0.211014	4.78931	0.228684	3.90257	0.3	2.6693
0.0351515	-0.00406021		0.0393	0.0815447		0.0312	-0.0354453		0.3	6.6095	3.5515	4.818			0.0313654	-0.0525791	0.031711	-0.0462646	0.0445697	-0.00734768	0.0449743	-0.00406021		0.298699	6.65241	0.315806	6.36769	0.370812	5.42134	0.437	3.5515
0.0468687	-0.00393995		0.0524	0.0812263		0.0416	-0.0355644		0.4	8.0438	4.151	4.7821			0.0418425	-0.051977	0.0422799	-0.0464304	0.0594651	-0.00708706	0.0599543	-0.00393995		0.406771	8.72013	0.41985	8.18947	0.506199	6.40902	0.575	4.151
0.0585859	-0.00378719		0.0655	0.0808175		0.052	-0.0357179		0.5	9.7798	4.494	5.6397			0.0523301	-0.0514192	0.0528476	-0.0466441	0.0743759	-0.00679387	0.0749245	-0.00378719		0.516335	11.1767	0.523094	10.207	0.633057	6.93997	0.71	4.494
0.070303	-0.00360259		0.0786	0.0803188		0.0624	-0.0359058		0.6	11.8067	4.7085	7.0247			0.0628279	-0.0509061	0.0634137	-0.0469057	0.0892997	-0.00646703	0.0898824	-0.00360259		0.629194	14.1944	0.625711	12.4118	0.749862	7.28683	0.82	4.7085
0.0820202	-0.00338694		0.0917	0.079731		0.0728	-0.0361281		0.7	14.1494	4.952	8.4654			0.0733355	-0.0504382	0.073978	-0.047215	0.104234	-0.00610558	0.104826	-0.00338694		0.750117	18.4578	0.728287	14.8309	0.855242	7.76913	0.93	4.952
0.0937374	-0.00314115		0.1048	0.0790551		0.0832	-0.0363846		0.8	16.9261	5.3123	9.6584			0.0838527	-0.050016	0.0845402	-0.047572	0.119176	-0.00570867	0.119752	-0.00314115		0.900848	29.746	0.832277	17.579	0.947915	8.29782	1.016	5.3123
0.105455	-0.00286629		0.1179	0.0782922		0.0936	-0.0366753		0.9	20.628	5.7644	10.4241			0.0943792	-0.0496398	0.0950999	-0.0479763	0.134124	-0.00527561	0.134659	-0.00286629				0.941649	21.1452	1.02704	7.89913	1.1	5.7644
0.117172	-0.00256353		0.131	0.0774434		0.104	-0.0370001		1	30.7067	6.6073	10.6427			0.104915	-0.0493102	0.105657	-0.0484279	0.149075	-0.00480584	0.149543	-0.00256353				1.07562	31			1.17	6.6073
0.128889	-0.0022342		0.1441	0.0765101		0.1144	-0.0373588								0.115459	-0.0490274	0.116211	-0.0489266	0.164027	-0.00429896	0.164404	-0.0022342
0.140606	-0.00187972		0.1572	0.0754938		0.1248	-0.0377514								0.126012	-0.048792	0.126761	-0.0494722	0.178977	-0.00375471	0.179238	-0.00187972
0.152323	-0.00150163		0.1703	0.074396		0.1352	-0.0381777								0.136572	-0.0486041	0.137308	-0.0500643	0.193923	-0.00317298	0.194042	-0.00150163
0.16404	-0.0011016		0.1834	0.0732186		0.1456	-0.0386375								0.147141	-0.0484642	0.147852	-0.0507029	0.208863	-0.00255381	0.208816	-0.0011016
0.175758	-0.00068138		0.1965	0.0719632		0.156	-0.0391308								0.157717	-0.0483726	0.15839	-0.0513875	0.223793	-0.00189741	0.223555	-0.00068138
0.187475	-0.00024283		0.2096	0.0706319		0.1664	-0.0396573								0.168301	-0.0483296	0.168925	-0.0521179	0.238711	-0.00120413	0.238259	-0.00024283
0.199192	0.00021211		0.2227	0.0692266		0.1768	-0.0402168								0.178892	-0.0483354	0.179455	-0.0528937	0.253616	-0.00047449	0.252924	0.00021211
0.210909	0.0006814		0.2358	0.0677496		0.1872	-0.0408093								0.189489	-0.0483904	0.18998	-0.0537148	0.268504	0.00029083	0.267548	0.0006814
0.222626	0.00116293		0.2489	0.0662031		0.1976	-0.0414344								0.200093	-0.0484947	0.200499	-0.0545806	0.283374	0.00109102	0.28213	0.00116293
0.234343	0.00165455		0.262	0.0645893		0.208	-0.0420921								0.210704	-0.0486487	0.211014	-0.0554909	0.298222	0.00192508	0.296666	0.00165455
0.246061	0.00215402		0.2751	0.0629108		0.2184	-0.042782								0.22132	-0.0488524	0.221522	-0.0564452	0.313046	0.00279189	0.311155	0.00215402
0.257778	0.00265907		0.2882	0.06117		0.2288	-0.0435039								0.231943	-0.0491062	0.232025	-0.0574432	0.327845	0.00369015	0.325595	0.00265907
0.269495	0.00316738		0.3013	0.0593694		0.2392	-0.0442578								0.242571	-0.0494101	0.242521	-0.0584845	0.342615	0.00461843	0.339983	0.00316738
0.281212	0.0036766		0.3144	0.0575118		0.2496	-0.0450432								0.253205	-0.0497644	0.253011	-0.0595685	0.357354	0.00557517	0.354317	0.0036766
0.292929	0.00418437		0.3275	0.0555997		0.26	-0.0458599								0.263845	-0.0501692	0.263494	-0.060695	0.37206	0.00655864	0.368594	0.00418437
0.304646	0.00468833		0.3406	0.053636		0.2704	-0.0467078								0.274489	-0.0506246	0.273971	-0.0618634	0.38673	0.00756701	0.382814	0.00468833
0.316364	0.00518611		0.3537	0.0516234		0.2808	-0.0475865								0.285139	-0.0511307	0.284441	-0.0630733	0.401363	0.00859831	0.396974	0.00518611
0.328081	0.00567536		0.3668	0.0495647		0.2912	-0.0484958								0.295793	-0.0516877	0.294903	-0.0643241	0.415956	0.00965045	0.411071	0.00567536
0.339798	0.00615375		0.3799	0.0474629		0.3016	-0.0494354								0.306452	-0.0522956	0.305359	-0.0656154	0.430506	0.0107212	0.425104	0.00615375
0.351515	0.00661901		0.393	0.0453209		0.312	-0.0504051								0.317116	-0.0529545	0.315806	-0.0669467	0.445012	0.0118084	0.439071	0.00661901
0.363232	0.0070689		0.4061	0.0431415		0.3224	-0.0514045								0.327784	-0.0536645	0.326247	-0.0683176	0.459471	0.0129096	0.45297	0.0070689
0.374949	0.00750126		0.4192	0.0409276		0.3328	-0.0524335								0.338456	-0.0544256	0.336679	-0.0697273	0.473881	0.0140222	0.466799	0.00750126
0.386667	0.007914		0.4323	0.0386824		0.3432	-0.0534916								0.349133	-0.0552379	0.347104	-0.0711755	0.488239	0.0151439	0.480555	0.007914
0.398384	0.00830513		0.4454	0.0364086		0.3536	-0.0545787								0.359815	-0.0561013	0.357521	-0.0726616	0.502545	0.016272	0.494238	0.00830513
0.410101	0.00867274		0.4585	0.0341093		0.364	-0.0556944								0.3705	-0.057016	0.367929	-0.074185	0.516794	0.0174038	0.507846	0.00867274
0.421818	0.00901508		0.4716	0.0317875		0.3744	-0.0568385								0.38119	-0.0579819	0.37833	-0.0757452	0.530987	0.0185368	0.521375	0.00901508
0.433535	0.00933049		0.4847	0.029446		0.3848	-0.0580106								0.391884	-0.0589991	0.388722	-0.0773417	0.545119	0.0196683	0.534826	0.00933049
0.445253	0.00961748		0.4978	0.0270878		0.3952	-0.0592106								0.402582	-0.0600676	0.399106	-0.0789738	0.55919	0.0207956	0.548195	0.00961748
0.45697	0.00987471		0.5109	0.0247159		0.4056	-0.060438								0.413285	-0.0611873	0.409482	-0.0806411	0.573197	0.021916	0.561482	0.00987471
0.468687	0.010101		0.524	0.022333		0.416	-0.0616927								0.423992	-0.0623582	0.41985	-0.0823429	0.587139	0.0230271	0.574684	0.010101
0.480404	0.0102954		0.5371	0.0199421		0.4264	-0.0629743								0.434703	-0.0635804	0.43021	-0.0840788	0.601013	0.0241262	0.587801	0.0102954
0.492121	0.0104571		0.5502	0.0175461		0.4368	-0.0642825								0.445419	-0.0648539	0.440561	-0.085848	0.614817	0.0252108	0.60083	0.0104571
0.503838	0.0105856		0.5633	0.0151476		0.4472	-0.0656172								0.456139	-0.0661787	0.450905	-0.0876502	0.62855	0.0262786	0.613769	0.0105856
0.515556	0.0106804		0.5764	0.0127494		0.4576	-0.066978								0.466864	-0.0675548	0.46124	-0.0894848	0.642209	0.0273273	0.626618	0.0106804
0.527273	0.0107415		0.5895	0.0103543		0.468	-0.0683647								0.477595	-0.0689822	0.471568	-0.0913511	0.655794	0.0283548	0.639374	0.0107415
0.53899	0.0107691		0.6026	0.00796495		0.4784	-0.069777								0.48833	-0.0704609	0.481888	-0.0932486	0.669301	0.029359	0.652037	0.0107691
0.550707	0.0107634		0.6157	0.00558388		0.4888	-0.0712148								0.499072	-0.071991	0.4922	-0.0951769	0.68273	0.0303383	0.664604	0.0107634
0.562424	0.0107252		0.6288	0.00321368		0.4992	-0.0726778								0.509819	-0.0735725	0.502505	-0.0971354	0.696078	0.0312909	0.677074	0.0107252
0.574141	0.0106554		0.6419	0.00085686		0.5096	-0.0741658								0.520572	-0.0752055	0.512803	-0.0991236	0.709344	0.0322155	0.689447	0.0106554
0.585859	0.0105552		0.655	-0.00148413		0.52	-0.0756785								0.531331	-0.0768902	0.523094	-0.101141	0.722526	0.0331109	0.701719	0.0105552
0.597576	0.0104261		0.6681	-0.00380692		0.5304	-0.077216								0.542098	-0.0786265	0.533378	-0.103187	0.735623	0.0339762	0.713891	0.0104261
0.609293	0.01027		0.6812	-0.00610918		0.5408	-0.0787779								0.552872	-0.0804148	0.543656	-0.105262	0.748632	0.0348108	0.72596	0.01027
0.62101	0.0100888		0.6943	-0.00838865		0.5512	-0.0803642								0.563654	-0.0822551	0.553928	-0.107364	0.761553	0.0356143	0.737926	0.0100888
0.632727	0.00988514		0.7074	-0.0106431		0.5616	-0.0819748								0.574444	-0.0841477	0.564195	-0.109494	0.774383	0.0363868	0.749787	0.00988514
0.644444	0.00966159		0.7205	-0.0128705		0.572	-0.0836096								0.585244	-0.0860928	0.574457	-0.111651	0.787122	0.0371285	0.761542	0.00966159
0.656162	0.00942117		0.7336	-0.0150687		0.5824	-0.0852686								0.596053	-0.0880908	0.584715	-0.113834	0.799767	0.0378402	0.773189	0.00942117
0.667879	0.00916719		0.7467	-0.0172357		0.5928	-0.0869517								0.606873	-0.090142	0.594968	-0.116045	0.812317	0.0385229	0.784728	0.00916719
0.679596	0.00890322		0.7598	-0.0193695		0.6032	-0.0886591								0.617704	-0.0922469	0.605218	-0.118281	0.824771	0.039178	0.796157	0.00890322
0.691313	0.00863313		0.7729	-0.0214685		0.6136	-0.0903908								0.628547	-0.0944059	0.615466	-0.120543	0.837128	0.0398073	0.807474	0.00863313
0.70303	0.00836104		0.786	-0.0235306		0.624	-0.092147								0.639403	-0.0966196	0.625711	-0.122832	0.849385	0.0404131	0.818679	0.00836104
0.714747	0.00809132		0.7991	-0.0255542		0.6344	-0.0939278								0.650274	-0.0988887	0.635956	-0.125146	0.861541	0.040998	0.829771	0.00809132
0.726465	0.00782856		0.8122	-0.0275377		0.6448	-0.0957334								0.66116	-0.101214	0.6462	-0.127485	0.873595	0.0415651	0.840748	0.00782856
0.738182	0.00757755		0.8253	-0.0294794		0.6552	-0.0975643								0.672062	-0.103596	0.656446	-0.129851	0.885546	0.0421177	0.851609	0.00757755
0.749899	0.00734327		0.8384	-0.0313778		0.6656	-0.0994209								0.682982	-0.106037	0.666693	-0.132242	0.897392	0.0426598	0.862354	0.00734327
0.761616	0.00713082		0.8515	-0.0332314		0.676	-0.101303								0.693921	-0.108536	0.676943	-0.13466	0.909131	0.0431957	0.87298	0.00713082
0.773333	0.00694539		0.8646	-0.0350389		0.6864	-0.103213								0.704881	-0.111096	0.687197	-0.137104	0.920764	0.0437299	0.883487	0.00694539
0.785051	0.00679225		0.8777	-0.0367989		0.6968	-0.10515								0.715864	-0.113718	0.697457	-0.139575	0.932287	0.0442676	0.893874	0.00679225
0.796768	0.00667667		0.8908	-0.0385102		0.7072	-0.107115								0.726871	-0.116404	0.707724	-0.142074	0.9437	0.0448141	0.904139	0.00667667
0.808485	0.00660386		0.9039	-0.0401714		0.7176	-0.109109								0.737905	-0.119155	0.718	-0.144601	0.955001	0.045375	0.914282	0.00660386
0.820202	0.00657892		0.917	-0.0417815		0.728	-0.111133								0.748967	-0.121974	0.728287	-0.147157	0.96619	0.0459564	0.924302	0.00657892
0.831919	0.0066068		0.9301	-0.0433394		0.7384	-0.113189								0.76006	-0.124863	0.738586	-0.149744	0.977264	0.0465643	0.934197	0.0066068
0.843636	0.00669216		0.9432	-0.044844		0.7488	-0.115278								0.771187	-0.127825	0.748899	-0.152362	0.988222	0.0472051	0.943966	0.00669216
0.855354	0.00683938		0.9563	-0.0462942		0.7592	-0.117402								0.78235	-0.130864	0.75923	-0.155014	0.999064	0.0478852	0.953609	0.00683938
0.867071	0.00705238		0.9694	-0.0476893		0.7696	-0.119563								0.793553	-0.133983	0.76958	-0.157701	1.00979	0.048611	0.963124	0.00705238
0.878788	0.00733463		0.9825	-0.0490283		0.78	-0.121764								0.804799	-0.137186	0.779953	-0.160426	1.02039	0.049389	0.972511	0.00733463
0.890505	0.00768898		0.9956	-0.0503103		0.7904	-0.124006								0.816092	-0.140478	0.790351	-0.163191	1.03087	0.0502254	0.981768	0.00768898
0.902222	0.0081176		1.0087	-0.0515346		0.8008	-0.126293								0.827436	-0.143865	0.800779	-0.165999	1.04123	0.0511261	0.990895	0.0081176
0.913939	0.00862187		1.0218	-0.0527005		0.8112	-0.12863								0.838837	-0.147353	0.811239	-0.168855	1.05147	0.0520967	0.999891	0.00862187
0.925657	0.00920227		1.0349	-0.0538071		0.8216	-0.131019								0.850298	-0.150949	0.821737	-0.171763	1.06158	0.0531423	1.00875	0.00920227
0.937374	0.00985829		1.048	-0.0548539		0.832	-0.133467								0.861826	-0.154663	0.832277	-0.174728	1.07157	0.0542672	1.01749	0.00985829
0.949091	0.0105883		1.0611	-0.0558402		0.8424	-0.135978								0.873427	-0.158505	0.842864	-0.177757	1.08143	0.0554751	1.02608	0.0105883
0.960808	0.0113896		1.0742	-0.0567655		0.8528	-0.138561								0.885109	-0.162485	0.853505	-0.180856	1.09116	0.0567687	1.03455	0.0113896
0.972525	0.012258		1.0873	-0.0576291		0.8632	-0.141223								0.89688	-0.166619	0.864206	-0.184036	1.10076	0.0581496	1.04288	0.012258
0.984242	0.013188		1.1004	-0.0584306		0.8736	-0.143973								0.908749	-0.170923	0.874976	-0.187306	1.11023	0.059618	1.05107	0.013188
0.99596	0.0141727		1.1135	-0.0591695		0.884	-0.146825								0.920727	-0.175417	0.885823	-0.190681	1.11957	0.0611727	1.05913	0.0141727
1.00768	0.0152036		1.1266	-0.0598453		0.8944	-0.149791								0.932825	-0.180124	0.896758	-0.194175	1.12877	0.0628111	1.06705	0.0152036
1.01939	0.0162705		1.1397	-0.0604576		0.9048	-0.15289								0.945059	-0.185074	0.907793	-0.197809	1.13784	0.0645286	1.07484	0.0162705
1.03111	0.0173616		1.1528	-0.0610059		0.9152	-0.156142								0.957444	-0.190303	0.918941	-0.201608	1.14678	0.0663187	1.08249	0.0173616
1.04283	0.0184634		1.1659	-0.0614899		0.9256	-0.159575								0.97	-0.195856	0.93022	-0.205602	1.15558	0.0681729	1.09	0.0184634
1.05455	0.0195606		1.179	-0.0619092		0.936	-0.163221								0.982749	-0.201788	0.941649	-0.209831	1.16424	0.0700802	1.09738	0.0195606
1.06626	0.0206361		1.1921	-0.0622635		0.9464	-0.167125								0.99572	-0.208173	0.953252	-0.214346	1.17277	0.0720275	1.10463	0.0206361
1.07798	0.021671		1.2052	-0.0625523		0.9568	-0.171344								1.00895	-0.215104	0.965059	-0.219216	1.18116	0.073999	1.11174	0.021671
1.0897	0.0226446		1.2183	-0.0627755		0.9672	-0.175952								1.02247	-0.222709	0.977107	-0.224533	1.18941	0.0759765	1.11872	0.0226446
1.10141	0.0235343		1.2314	-0.0629327		0.9776	-0.181054								1.03634	-0.23116	0.989443	-0.230426	1.19753	0.0779388	1.12556	0.0235343
1.11313	0.0243156		1.2445	-0.0630236		0.988	-0.186795								1.05063	-0.240703	1.00213	-0.23708	1.20551	0.0798622	1.13228	0.0243156
1.12485	0.0249622		1.2576	-0.0630479		0.9984	-0.193392								1.06544	-0.251701	1.01525	-0.244775	1.21335	0.08172	1.13886	0.0249622
1.13657	0.0254459		1.2707	-0.0630053		1.0088	-0.201175								1.08088	-0.264713	1.02892	-0.253955	1.22106	0.0834826	1.14532	0.0254459
1.14828	0.0257361		1.2838	-0.0628956		1.0192	-0.210683								1.09714	-0.280665	1.04331	-0.265378	1.22863	0.0851174	1.15164	0.0257361
1.16	0.0258003		1.2969	-0.0627185		1.0296	-0.222877								1.11451	-0.301236	1.05871	-0.28048	1.23607	0.0865887	1.15785	0.0258003
			1.31	-0.0624737		1.04	-0.239674								1.13348	-0.329887	1.07562	-0.302429	1.24337	0.0878577	1.16393	0.0256037
