# Supplementary material for: Moculus: an immersive virtual reality system for mice incorporating stereo vision
Source: Nat Methods. 2024 Dec 12;22(2):386–98. doi: 10.1038/s41592-024-02554-6 (PMC11810792; doi:10.1038/s41592-024-02554-6)
Supplement: Supplementary file 11 — Calcium curves and Statistical Source Data. [file 41592_2024_2554_MOESM11_ESM.xlsx]

## Sheet: Figure 3.
e																														f
top	before learning, aversive: n = 10 trials, conrol: n = 16 trials									middle	early (0-10 minutes), aversive: n = 9 trials, conrol: n = 12 trials									bottom	after (30-40 minutes), aversive: n = 7 trials, conrol: n = 7 trials									top	before learning, aversive: n = 10 trials, 850 transients, conrol: n = 16 trials, 1360 transients								middle	early (0-10 minutes), aversive: n = 9 trials, 765 transients, conrol: n = 11 trials, 935 transients								bottom	after (30-40 minutes), aversive: n = 7 trials, 595 transients, conrol: n = 7 trials, 595 transients
control before learning				averziv before learning						control 0-10				aver 0-10						control 30-40				aver 30-40						control before learning				averziv before learning					control 0-10				aver 0-10					control 30-40
time(s)	velocity mean	mean+SEM	mean-SEM	time(s)	velocity mean	mean+SEM	mean-SEM			time(s)	velocity mean	mean+SEM	mean-SEM	time(s)	velocity mean	mean+SEM	mean-SEM			time(s)	velocity mean	mean+SEM	mean-SEM	time(s)	velocity mean	mean+SEM	mean-SEM			time(s)	mean Ca2+	mean+SEM	mean-SEM	time(s)	mean Ca2+	mean+SEM	mean-SEM		time(s)	mean Ca2+	mean+SEM	mean-SEM	time(s)	mean Ca2+	mean+SEM	mean-SEM		time(s)	mean Ca2+
-5.3432	-0.139024	0.0112747	-0.289322	-5.3432	0.325646	0.487811	0.163481			-5.3432	0.0573529	0.078936	0.0357698	-5.3432	-0.00962567	-0.00246656	-0.0167848			-5.3528	0	0	0	-5.3432	0.00769231	0.0153846	1.73472e-18			-8.16886	0.0840874	0.0866691	0.0815056	-8.12145	0.0732152	0.0773826	0.0690477		-9.94085	0.0795847	0.0838973	0.075272	-9.95177	0.0443948	0.0453749	0.0434147		-9.94085	0.0801667
-5.1528	-0.0797042	0.0597222	-0.21913	-5.1528	0.283883	0.430847	0.136919			-5.1528	0.220144	0.281759	0.158529	-5.1528	0	0.00472719	-0.00472719			-5.1624	0	0	0	-5.1528	0	0	0			-8.04193	0.0825444	0.0849088	0.08018	-7.93105	0.0725702	0.0764646	0.0686758		-9.75045	0.0762413	0.0803739	0.0721087	-9.76137	0.0439662	0.0449575	0.0429749		-9.75045	0.0781693
-4.9624	-0.079577	0.0625604	-0.221714	-4.9624	0.278691	0.423031	0.134352			-4.9624	0.297778	0.386522	0.209033	-4.9624	0.0165746	0.0264701	0.00667907			-4.972	0	0	0	-4.9624	0.00769231	0.0153846	1.73472e-18			-7.915	0.084452	0.0868382	0.0820657	-7.74065	0.0726337	0.0764884	0.0687789		-9.56005	0.0739401	0.0780109	0.0698692	-9.57097	0.0454916	0.0465081	0.0444752		-9.56005	0.0775089
-4.772	-0.108626	0.0448465	-0.262099	-4.772	0.213969	0.340635	0.0873023			-4.772	0.364286	0.470984	0.257588	-4.772	0.00326087	0.0130672	-0.00654547			-4.7816	0	0	0	-4.772	0	0	0			-7.78808	0.0832947	0.085727	0.0808625	-7.55025	0.0728157	0.0765371	0.0690944		-9.36965	0.0748711	0.0786041	0.0711382	-9.38057	0.0428703	0.0438175	0.0419231		-9.36965	0.0757838
-4.5816	-0.0686589	0.0823374	-0.219655	-4.5816	0.103816	0.196682	0.010949			-4.5816	0.415038	0.535559	0.294516	-4.5816	-0.0205714	-0.00981064	-0.0313322			-4.5912	0	0	0	-4.5816	0	0	0			-7.66115	0.0837444	0.0861399	0.081349	-7.35985	0.0746863	0.0788511	0.0705215		-9.17925	0.0766067	0.0801187	0.0730947	-9.19017	0.0456437	0.0466993	0.0445881		-9.17925	0.0744496
-4.3912	-0.04231	0.0962899	-0.18091	-4.3912	0.0665437	0.148908	-0.0158205			-4.3912	0.369565	0.477397	0.261734	-4.3912	0.0129032	0.0287206	-0.00291416			-4.4008	0.0379747	0.0545163	0.0214331	-4.3912	0.0148148	0.0252248	0.00440484			-7.53422	0.0822413	0.0846485	0.079834	-7.16945	0.0731477	0.0770697	0.0692257		-8.98885	0.0739868	0.0774408	0.0705329	-8.99977	0.0461264	0.0470578	0.045195		-8.98885	0.0710418
-4.2008	0.0414492	0.1835	-0.100601	-4.2008	0.0959294	0.195121	-0.00326221			-4.2008	0.38797	0.49574	0.2802	-4.2008	0.00674157	0.0193793	-0.00589618			-4.2104	0.118519	0.152544	0.0844928	-4.2008	0.0227848	0.0357699	0.00979974			-7.4073	0.0838647	0.0864191	0.0813104	-6.97905	0.0733576	0.077377	0.0693382		-8.79845	0.0750648	0.0784335	0.0716961	-8.80937	0.0465783	0.0477184	0.0454382		-8.79845	0.0685546
-4.0104	0.016304	0.165041	-0.132433	-4.0104	-0.0361871	0.0286796	-0.101054			-4.0104	0.475556	0.614076	0.337035	-4.0104	-0.00319149	0.0100004	-0.0163834			-4.02	0.0675	0.0913518	0.0436482	-4.0104	0.197468	0.25229	0.142647			-7.28037	0.0828468	0.0852029	0.0804907	-6.78865	0.0787123	0.0827075	0.074717		-8.60805	0.0710631	0.0742341	0.067892	-8.61897	0.0467509	0.0478608	0.0456411		-8.60805	0.0711837
-3.82	-0.175417	-0.0364935	-0.31434	-3.82	0.0161215	0.0983089	-0.0660659			-3.82	0.443478	0.566948	0.320008	-3.82	-0.00333333	0.00669147	-0.0133581			-3.8296	0	0.0182574	-0.0182574	-3.82	0.0666667	0.0964809	0.0368524			-7.15344	0.0845836	0.0869978	0.0821694	-6.59825	0.0742718	0.0784047	0.0701388		-8.41765	0.0662426	0.0692779	0.0632072	-8.42857	0.0456019	0.0466611	0.0445426		-8.41765	0.0703559
-3.6296	-0.145149	-0.0239911	-0.266306	-3.6296	0.21424	0.339509	0.0889714			-3.6296	0.388235	0.502773	0.273698	-3.6296	0.0032967	0.0152134	-0.00862			-3.6392	0.0075	0.015	8.67362e-19	-3.6296	0.0467532	0.0652016	0.0283049			-7.02651	0.0837633	0.086117	0.0814097	-6.40785	0.0724295	0.0767174	0.0681416		-8.22725	0.0637415	0.06666	0.0608229	-8.23817	0.048283	0.0495902	0.0469758		-8.22725	0.0708899
-3.4392	0.0948205	0.214774	-0.0251329	-3.4392	0.498962	0.713881	0.284043			-3.4392	0.36	0.461382	0.258618	-3.4392	-0.012973	-0.00273367	-0.0232123			-3.4488	-0.00769231	-1.73472e-18	-0.0153846	-3.4392	0.118519	0.159911	0.0771264			-6.89959	0.0834411	0.0857523	0.0811298	-6.21745	0.0703904	0.0747174	0.0660634		-8.03685	0.0653376	0.0682078	0.0624675	-8.04777	0.0471726	0.0485755	0.0457696		-8.03685	0.0730908
-3.2488	0.220792	0.351542	0.090043	-3.2488	0.506838	0.720714	0.292963			-3.2488	0.329323	0.42527	0.233377	-3.2488	0.00677966	0.0135593	4.33681e-18			-3.2584	0	0	0	-3.2488	0.384615	0.493542	0.275689			-6.77266	0.0833221	0.0856757	0.0809685	-6.02705	0.0780712	0.0824393	0.0737031		-7.84645	0.0664997	0.0692713	0.0637281	-7.85737	0.0463948	0.0481483	0.0446414		-7.84645	0.0750865
-3.0584	0.157421	0.30151	0.0133309	-3.0584	0.210176	0.332205	0.0881469			-3.0584	0.25036	0.323597	0.177122	-3.0584	-0.00638298	0.00144151	-0.0142075			-3.068	0	0	0	-3.0584	0.177778	0.231984	0.123572			-6.64573	0.0829169	0.0851588	0.0806749	-5.83665	0.0683057	0.0730136	0.0635978		-7.65605	0.0668023	0.0694605	0.0641442	-7.66697	0.0473772	0.0492346	0.0455199		-7.65605	0.0742263
-2.868	0.078751	0.221565	-0.064063	-2.868	0.18474	0.296975	0.0725045			-2.868	0.313235	0.400451	0.22602	-2.868	0.0168539	0.0257072	0.00800069			-2.8776	0	0	0	-2.868	-0.0769231	-0.0540636	-0.0997825			-6.5188	0.0855843	0.0880163	0.0831523	-5.64625	0.0693653	0.0740724	0.0646581		-7.46565	0.068966	0.0715467	0.0663853	-7.47657	0.0477013	0.0497377	0.0456649		-7.46565	0.0735201
-2.6776	0.190103	0.320578	0.0596291	-2.6776	0.207886	0.341567	0.0742039			-2.6776	0.286957	0.371845	0.202068	-2.6776	0.00319149	0.0178539	-0.0114709			-2.6872	0.03	0.0447124	0.0152876	-2.6776	0.0525	0.0882105	0.0167895			-6.39188	0.0828842	0.0851983	0.08057	-5.45585	0.0718176	0.0765581	0.0670772		-7.27525	0.0677354	0.0703386	0.0651321	-7.28617	0.0490825	0.0513872	0.0467777		-7.27525	0.071812
-2.4872	0.282523	0.400435	0.164611	-2.4872	0.349812	0.519045	0.180579			-2.4872	0.334783	0.409098	0.260467	-2.4872	0.04	0.0586709	0.0213291			-2.4968	0.244444	0.327295	0.161594	-2.4872	0.459259	0.58543	0.333088			-6.26495	0.0821361	0.0844253	0.0798468	-5.26545	0.0693432	0.0739398	0.0647465		-7.08485	0.0651542	0.0678257	0.0624828	-7.09577	0.0478262	0.0502989	0.0453534		-7.08485	0.07308
-2.2968	0.300336	0.430261	0.17041	-2.2968	0.51617	0.68812	0.344221			-2.2968	0.515556	0.618674	0.412437	-2.2968	0.346154	0.422576	0.269732			-2.3064	0.713924	0.903653	0.524195	-2.2968	0.235443	0.337659	0.133227			-6.13802	0.0816957	0.0840432	0.0793481	-5.07505	0.0651712	0.0696763	0.060666		-6.89445	0.0620941	0.0647568	0.0594314	-6.90537	0.0478272	0.0504475	0.045207		-6.89445	0.0721949
-2.1064	0.248406	0.393958	0.102855	-2.1064	0.381984	0.536361	0.227606			-2.1064	0.646809	0.768509	0.525108	-2.1064	0.629032	0.737404	0.520661			-2.116	0.476923	0.606176	0.34767	-2.1064	0.615	0.834256	0.395744			-6.0111	0.0827588	0.0851045	0.080413	-4.88465	0.064193	0.0686929	0.0596931		-6.70405	0.0615701	0.0646234	0.0585168	-6.71497	0.0476271	0.0507052	0.0445489		-6.70405	0.0713636
-1.916	0.16131	0.298663	0.0239569	-1.916	0.188449	0.300315	0.0765834			-1.916	0.658647	0.77336	0.543933	-1.916	0.974157	1.10894	0.839378			-1.9256	1.06829	1.27627	0.860315	-1.916	0.797468	0.94714	0.647796			-5.88417	0.0822164	0.084706	0.0797268	-4.69425	0.0672142	0.0713263	0.0631021		-6.51365	0.0610821	0.0643925	0.0577716	-6.52457	0.0485162	0.0517242	0.0453083		-6.51365	0.073735
-1.7256	0.265266	0.390619	0.139913	-1.7256	0.0999965	0.193228	0.00676505			-1.7256	1.13525	1.27784	0.99266	-1.7256	1.14255	1.2808	1.00431			-1.7352	1.25316	1.48379	1.02254	-1.7256	0.948148	1.18987	0.706426			-5.75724	0.0802458	0.0825628	0.0779289	-4.50385	0.0642925	0.0681232	0.0604619		-6.32325	0.0633237	0.0668822	0.0597652	-6.33417	0.049734	0.0525332	0.0469347		-6.32325	0.0739924
-1.5352	0.345084	0.468819	0.221349	-1.5352	0.0108604	0.0722121	-0.0504912			-1.5352	1.35882	1.52828	1.18937	-1.5352	1.28427	1.43283	1.13571			-1.5448	1.4	1.61577	1.18423	-1.5352	1.19241	1.40326	0.981552			-5.63031	0.0835897	0.0859708	0.0812085	-4.31345	0.0633479	0.0670375	0.0596584		-6.13285	0.0645169	0.0677992	0.0612347	-6.14377	0.0508678	0.0534418	0.0482939		-6.13285	0.0733811
-1.3448	0.403199	0.518642	0.287756	-1.3448	0.0480251	0.121964	-0.0259137			-1.3448	1.58978	1.79432	1.38525	-1.3448	1.31872	1.47552	1.16191			-1.3544	2.11899	2.40474	1.83323	-1.3448	2.15696	2.43096	1.88296			-5.50339	0.0816159	0.0839569	0.079275	-4.12305	0.0684529	0.0719077	0.064998		-5.94245	0.0615387	0.0646122	0.0584652	-5.95337	0.0521105	0.0545306	0.0496904		-5.94245	0.0750117
-1.1544	0.405887	0.516478	0.295296	-1.1544	0.250121	0.391109	0.109132			-1.1544	1.56259	1.75532	1.36986	-1.1544	1.26333	1.41626	1.11041			-1.164	2.2725	2.57622	1.96878	-1.1544	2.77317	3.05537	2.49097			-5.37646	0.0848708	0.0872336	0.082508	-3.93265	0.0762065	0.0801725	0.0722405		-5.75205	0.0617058	0.0645975	0.0588141	-5.76297	0.0520153	0.0542511	0.0497796		-5.75205	0.0747056
-0.964	0.223062	0.333398	0.112727	-0.964	0.466315	0.671574	0.261056			-0.964	1.55556	1.75707	1.35404	-0.964	1.35165	1.51151	1.19179			-0.9736	2.5425	2.85845	2.22655	-0.964	3.32308	3.65021	2.99594			-5.24953	0.0797408	0.0820269	0.0774547	-3.74225	0.0777274	0.081299	0.0741558		-5.56165	0.060754	0.0635912	0.0579167	-5.57257	0.0525118	0.0548266	0.0501969		-5.56165	0.0760048
-0.7736	0.0241811	0.141361	-0.0929986	-0.7736	0.363739	0.54676	0.180718			-0.7736	1.66286	1.866	1.45972	-0.7736	1.5	1.66702	1.33298			-0.7832	2.36104	2.65604	2.06604	-0.7736	3.0878	3.3993	2.7763			-5.1226	0.0837642	0.0860008	0.0815275	-3.55185	0.0755609	0.0790571	0.0720648		-5.37125	0.0601261	0.0629375	0.0573147	-5.38217	0.0500785	0.0523705	0.0477866		-5.37125	0.0770454
-0.5832	-0.00958908	0.117833	-0.137011	-0.5832	0.248059	0.400249	0.0958689			-0.5832	1.61194	1.81745	1.40643	-0.5832	1.45227	1.61733	1.28721			-0.5928	2.04444	2.31376	1.77513	-0.5832	3.63846	4.00559	3.27133			-4.99568	0.0834051	0.0856266	0.0811836	-3.36145	0.0774548	0.0809955	0.0739141		-5.18085	0.0581106	0.0607277	0.0554936	-5.19177	0.0518252	0.0542596	0.0493908		-5.18085	0.0745024
-0.3928	0.0105036	0.141144	-0.120137	-0.3928	0.112132	0.243048	-0.0187843			-0.3928	1.8259	2.05183	1.59997	-0.3928	1.95789	2.14705	1.76874			-0.4024	2.27848	2.59165	1.96531	-0.3928	3.77561	4.13288	3.41834			-4.86875	0.0830012	0.0852465	0.0807558	-3.17105	0.0788139	0.0823126	0.0753152		-4.99045	0.0582462	0.060684	0.0558084	-5.00137	0.0505459	0.0529706	0.0481213		-4.99045	0.0748453
-0.2024	0.0480297	0.18272	-0.0866601	-0.2024	2.34519	2.57528	2.11509			-0.2024	1.79556	2.01731	1.5738	-0.2024	2.77416	2.97067	2.57764			-0.212	2.25185	2.55854	1.94516	-0.2024	5.76456	5.94877	5.58035			-4.74182	0.080811	0.0830332	0.0785888	-2.98065	0.0810436	0.0842789	0.0778082		-4.80005	0.0562172	0.0587036	0.0537309	-4.81097	0.054643	0.0569736	0.0523125		-4.80005	0.0769295
-0.012	0.103897	0.224778	-0.0169847	-0.012	5.87254	6.20926	5.53582			-0.012	1.74091	1.96377	1.51805	-0.012	4.54468	4.71995	4.36941			-0.0216	2.27692	2.57844	1.97541	-0.012	7.4025	7.61596	7.18904			-4.6149	0.080261	0.0823899	0.0781321	-2.79025	0.0757819	0.0791274	0.0724364		-4.60965	0.0599679	0.0623506	0.0575852	-4.62057	0.0581125	0.0601702	0.0560548		-4.60965	0.0753723
0.1784	0.092297	0.17105	0.013544	0.1784	5.01991	5.33208	4.70775			0.1784	1.58849	1.78163	1.39534	0.1784	5.63	5.80066	5.45934			0.1688	2.1975	2.48901	1.90599	0.1784	7.78519	8.06704	7.50333			-4.48797	0.0805023	0.0827347	0.0782698	-2.59985	0.0792172	0.0827491	0.0756853		-4.41925	0.0627034	0.0651399	0.0602669	-4.43017	0.0604445	0.0623585	0.0585305		-4.41925	0.0728228
0.3688	0.0553957	0.127943	-0.0171512	0.3688	2.58844	2.95261	2.22428			0.3688	1.28889	1.47092	1.10686	0.3688	5.48901	5.71456	5.26346			0.3592	2.0625	2.33249	1.79251	0.3688	7.74684	8.07951	7.41416			-4.36104	0.0827829	0.08505	0.0805158	-2.40945	0.079421	0.082368	0.0764739		-4.22885	0.0631122	0.0653854	0.060839	-4.23977	0.0676644	0.0696766	0.0656521		-4.22885	0.0728376
0.5592	0.0101557	0.0863811	-0.0660697	0.5592	1.90688	2.23046	1.5833			0.5592	1.37021	1.56566	1.17476	0.5592	5.65946	5.90579	5.41313			0.5496	2.13846	2.42556	1.85136	0.5592	7.88889	8.20531	7.57247			-4.23411	0.0829704	0.0852824	0.0806583	-2.21905	0.0773655	0.0799944	0.0747366		-4.03845	0.0631246	0.0653051	0.060944	-4.04937	0.0714124	0.0736625	0.0691623		-4.03845	0.0725921
0.7496	-0.0066194	0.0727318	-0.0859706	0.7496	0.809835	1.03533	0.584342			0.7496	1.05455	1.20929	0.899798	0.7496	5.83051	6.07864	5.58238			0.74	1.91707	2.16531	1.66884	0.7496	7.98462	8.31964	7.64959			-4.10719	0.0837798	0.0860269	0.0815327	-2.02865	0.0773688	0.0801078	0.0746298		-3.84805	0.0619476	0.0640743	0.0598208	-3.85897	0.0801823	0.0828195	0.077545		-3.84805	0.0730736
0.94	-0.056171	0.041368	-0.15371	0.94	0.21713	0.416927	0.0173341			0.94	0.942857	1.0793	0.806418	0.94	5.34316	5.58789	5.09843			0.9304	2.30127	2.55279	2.04974	0.94	7.95366	8.27028	7.63703			-3.98026	0.0848861	0.0871519	0.0826202	-1.83825	0.0783414	0.08134	0.0753429		-3.65765	0.0711794	0.0734925	0.0688663	-3.66857	0.0937163	0.0967111	0.0907215		-3.65765	0.0739575
1.1304	-0.148653	-0.0375155	-0.25979	1.1304	0.124534	0.261482	-0.0124147			1.1304	1.25735	1.44024	1.07447	1.1304	5.31573	5.5504	5.08106			1.1208	2.65185	2.91891	2.3848	1.1304	7.60253	7.9086	7.29646			-3.85333	0.0887343	0.0912232	0.0862455	-1.64785	0.076863	0.0798692	0.0738569		-3.46725	0.0774092	0.0795797	0.0752387	-3.47817	0.102798	0.106335	0.0992616		-3.46725	0.0733758
1.3208	-0.136894	-0.0240775	-0.24971	1.3208	0.231078	0.44473	0.0174249			1.3208	0.937226	1.09137	0.783083	1.3208	5.65851	5.81762	5.49941			1.3112	2.3625	2.59789	2.12711	1.3208	7.26076	7.53328	6.98824			-3.7264	0.0826579	0.0850214	0.0802944	-1.45745	0.0772879	0.0807937	0.073782		-3.27685	0.0857399	0.0881871	0.0832927	-3.28777	0.110925	0.115068	0.106783		-3.27685	0.0739838
1.5112	-0.103558	0.0229371	-0.230052	1.5112	0.424881	0.630289	0.219473			1.5112	0.556835	0.663943	0.449726	1.5112	5.78333	5.93635	5.63032			1.5016	3.18	3.4367	2.9233	1.5112	7.10488	7.3371	6.87266			-3.59948	0.0851665	0.0876419	0.0826912	-1.26705	0.0759328	0.0798772	0.0719883		-3.08645	0.0890938	0.0918822	0.0863055	-3.09737	0.109692	0.114042	0.105341		-3.08645	0.0720205
1.7016	-0.154832	0.00455267	-0.314217	1.7016	0.417861	0.58091	0.254811			1.7016	0.493333	0.586239	0.400427	1.7016	5.66519	5.83432	5.49607			1.692	2.85926	3.09146	2.62705	1.7016	6.70769	6.92824	6.48715			-3.47255	0.0843734	0.0869327	0.081814	-1.07665	0.0778885	0.0824136	0.0733635		-2.89605	0.0896578	0.0924929	0.0868226	-2.90697	0.117488	0.122054	0.112921		-2.89605	0.0710206
1.892	-0.290396	-0.0993704	-0.481422	1.892	0.198237	0.364771	0.0317029			1.892	0.476596	0.569083	0.384109	1.892	5.09032	5.2717	4.90895			1.8824	3.31169	3.56405	3.05933	1.892	6.43902	6.61044	6.26761			-3.34562	0.0875529	0.0902529	0.0848529	-0.886247	0.0709099	0.0755442	0.0662755		-2.70565	0.0867888	0.0894108	0.0841669	-2.71657	0.108528	0.113177	0.103879		-2.70565	0.0717686
2.0824	-0.382945	-0.19462	-0.571271	2.0824	0.327499	0.50121	0.153788			2.0824	0.690909	0.820685	0.561133	2.0824	4.35254	4.5529	4.15219			2.0728	3.32927	3.57102	3.08751	2.0824	6.36154	6.52735	6.19573			-3.2187	0.083524	0.0862079	0.0808402	-0.695847	0.0721288	0.0769891	0.0672686		-2.51525	0.0828235	0.0855154	0.0801316	-2.52617	0.105372	0.110202	0.100541		-2.51525	0.0750408
2.2728	-0.348598	-0.192552	-0.504645	2.2728	0.45147	0.638205	0.264736			2.2728	0.815827	0.949214	0.682441	2.2728	3.61895	3.81175	3.42615			2.2632	3.38734	3.65454	3.12014	2.2728	6.00732	6.1795	5.83513			-3.09177	0.0851662	0.0879439	0.0823885	-0.505447	0.076141	0.0815505	0.0707314		-2.32485	0.0818723	0.0844288	0.0793159	-2.33577	0.106864	0.112227	0.101501		-2.32485	0.0747186
2.4632	-0.289502	-0.150326	-0.428678	2.4632	0.142521	0.30492	-0.0198788			2.4632	0.719118	0.881311	0.556924	2.4632	3.60674	3.81577	3.39771			2.4536	3.61481	3.8821	3.34753	2.4632	6.1519	6.29831	6.00548			-2.96484	0.0815477	0.0842286	0.0788667	-0.315047	0.0799401	0.0855402	0.0743399		-2.13445	0.0800053	0.0827273	0.0772833	-2.14537	0.10735	0.113119	0.101581		-2.13445	0.0780357
2.6536	-0.148597	-0.00259822	-0.294596	2.6536	0.0372816	0.104547	-0.0299835			2.6536	0.39854	0.519604	0.277476	2.6536	3.47872	3.64532	3.31213			2.644	3.4275	3.69181	3.16319	2.6536	5.59747	5.75915	5.43579			-2.83791	0.0817283	0.0843456	0.079111	-0.124647	0.0738419	0.079033	0.0686508		-1.94405	0.0831645	0.0859084	0.0804207	-1.95497	0.107848	0.113622	0.102073		-1.94405	0.0770883
2.844	-0.108537	0.0369069	-0.253982	2.844	0.393696	0.560379	0.227012			2.844	0.252174	0.32821	0.176138	2.844	3.69667	3.83155	3.56178			2.8344	3.3525	3.60046	3.10454	2.844	5.36341	5.56566	5.16117			-2.71099	0.0827187	0.0853561	0.0800813	0.0657533	0.0803425	0.0857355	0.0749496		-1.75365	0.0886829	0.0915797	0.085786	-1.76457	0.105751	0.112024	0.0994779		-1.75365	0.0854532
3.0344	-0.140755	0.00150808	-0.283018	3.0344	0.903136	1.10542	0.700854			3.0344	0.408889	0.53981	0.277968	3.0344	3.30166	3.44453	3.15879			3.0248	3.44051	3.68882	3.19219	3.0344	4.93077	5.18084	4.6807			-2.58406	0.0801992	0.0827197	0.0776788	0.256153	0.112688	0.123639	0.101738		-1.56325	0.0910775	0.0940378	0.0881172	-1.57417	0.111423	0.117958	0.104889		-1.56325	0.0891053
																														-2.45713	0.0786858	0.0811377	0.0762339	0.446553	0.151187	0.159579	0.142794		-1.37285	0.0916152	0.0945539	0.0886765	-1.38377	0.108492	0.11501	0.101975		-1.37285	0.0948198
																														-2.3302	0.0805979	0.0830543	0.0781415	0.636953	0.181253	0.189167	0.173339		-1.18245	0.0929826	0.0959581	0.090007	-1.19337	0.108021	0.114333	0.101708		-1.18245	0.10612
										One-tailed, paired t-test																				-2.20328	0.0828074	0.0852544	0.0803603	0.827353	0.22327	0.230616	0.215925		-0.992052	0.0915678	0.094453	0.0886826	-1.00297	0.104165	0.110294	0.0980362		-0.992052	0.11617
										p =																				-2.07635	0.0814614	0.083964	0.0789588	1.01775	0.245743	0.254339	0.237147		-0.801652	0.0902188	0.0932067	0.0872309	-0.812575	0.103181	0.108979	0.0973831		-0.801652	0.109325
										vs.	before cont.	before avers.	0-10' cont.	0-10' avers.	30-40' cont.	30-40' avers.														-1.94942	0.0822105	0.0846254	0.0797956	1.20815	0.247502	0.259261	0.235743		-0.611252	0.0902581	0.0934962	0.0870199	-0.622175	0.101688	0.107295	0.0960815		-0.611252	0.112204
										before cont.	-	0.0964325	0.01	0.00307908	3.64068e-06	0.000637417														-1.8225	0.082578	0.0851344	0.0800217	1.39855	0.249613	0.264551	0.234676		-0.420852	0.0888338	0.0920239	0.0856438	-0.431775	0.101838	0.107244	0.0964325		-0.420852	0.107252
										before avers.	-	-	2.50041e-06	0.0074	0.0276042	0.000102542														-1.69557	0.0851182	0.0876313	0.082605	1.58895	0.253079	0.270956	0.235203		-0.230452	0.0899091	0.0931956	0.0866226	-0.241375	0.09633	0.101445	0.0912148		-0.230452	0.109343
										0-10' cont.	-	-	-	0.14	0.019	0.00769559														-1.56864	0.0847415	0.0872066	0.0822764	1.77935	0.233372	0.251413	0.21533		-0.0400524	0.0884063	0.0918691	0.0849434	-0.050975	0.101384	0.106429	0.0963386		-0.0400524	0.11138
										0-10' avers.	-	-	-	-	0.00019814	0.0029														-1.44171	0.0830895	0.0855438	0.0806352	1.96975	0.225522	0.243454	0.20759		0.150348	0.0837361	0.0871143	0.0803578	0.139425	0.116355	0.121837	0.110873		0.150348	0.108457
										30-40' cont.	-	-	-	-	-	0.023														-1.31479	0.0837801	0.0863481	0.0812122	2.16015	0.220034	0.238325	0.201744		0.340748	0.0848658	0.088058	0.0816736	0.329825	0.142283	0.148221	0.136344		0.340748	0.109413
										0-10' avers.	-	-	-	-	-	-														-1.18786	0.0802852	0.0827351	0.0778354	2.35055	0.220533	0.238779	0.202287		0.531148	0.0657622	0.068973	0.0625515	0.520225	0.188491	0.195347	0.181635		0.531148	0.0973916
																														-1.06093	0.0791041	0.0814578	0.0767504	2.54095	0.229911	0.248982	0.21084		0.721548	0.0749329	0.0782868	0.071579	0.710625	0.226657	0.235004	0.21831		0.721548	0.0999984
																														-0.934004	0.0830021	0.0855017	0.0805025	2.73135	0.23975	0.256811	0.22269		0.911948	0.0876983	0.0912363	0.0841602	0.901025	0.247799	0.25829	0.237308		0.911948	0.111288
										Wilcoxon signed-rank test																				-0.807077	0.0813719	0.0837097	0.079034	2.92175	0.237682	0.253561	0.221803		1.10235	0.101269	0.105682	0.0968565	1.09143	0.247541	0.259818	0.235265		1.10235	0.111476
										p =																				-0.68015	0.0799485	0.0823766	0.0775203	3.11215	0.265131	0.282939	0.247323		1.29275	0.102467	0.107477	0.0974578	1.28183	0.253137	0.267407	0.238866		1.29275	0.121067
										velocity before vs. velocity 0-40', control zone				0.0059																-0.553222	0.0813649	0.0838756	0.0788542	3.30255	0.253486	0.269881	0.23709		1.48315	0.101549	0.106875	0.0962238	1.47223	0.250536	0.266468	0.234604		1.48315	0.126826
										velocity before vs. velocity 0-40', aversive zone				0.0059																-0.426295	0.0800205	0.0825714	0.0774696	3.49295	0.246214	0.260548	0.23188		1.67355	0.105024	0.11068	0.0993676	1.66263	0.249571	0.267324	0.231819		1.67355	0.131981
										velocity 0-40', aversive zone vs. control zone				0.0014																-0.299368	0.0794037	0.0820013	0.076806	3.68335	0.256339	0.270703	0.241974		1.86395	0.0950798	0.100774	0.0893861	1.85303	0.247451	0.267118	0.227783		1.86395	0.131978
																														-0.17244	0.083326	0.085953	0.080699	3.87375	0.250882	0.264981	0.236783		2.05435	0.0854775	0.0906849	0.0802702	2.04343	0.256723	0.278561	0.234886		2.05435	0.132625
																														-0.0455132	0.0824943	0.0851691	0.0798195	4.06415	0.27333	0.289926	0.256735		2.24475	0.0786951	0.083789	0.0736012	2.23383	0.26197	0.285403	0.238536		2.24475	0.141523
																														0.0814141	0.0823643	0.0850392	0.0796893	4.25455	0.275585	0.293851	0.257319		2.43515	0.0775608	0.0827494	0.0723722	2.42423	0.265127	0.290101	0.240153		2.43515	0.138373
																														0.208341	0.0847564	0.087534	0.0819787	4.44495	0.266049	0.285764	0.246334		2.62555	0.0792249	0.0840374	0.0744124	2.61463	0.270983	0.297777	0.24419		2.62555	0.144253
																														0.335269	0.0858429	0.0886723	0.0830135	4.63535	0.267414	0.288921	0.245907		2.81595	0.0784344	0.0828157	0.0740532	2.80503	0.262442	0.289756	0.235127		2.81595	0.143342
																														0.462196	0.0807306	0.0833886	0.0780726	4.82575	0.248989	0.270617	0.22736		3.00635	0.076828	0.0809782	0.0726778	2.99543	0.259409	0.287191	0.231628		3.00635	0.14183
																														0.589123	0.0779415	0.0806598	0.0752232	5.01615	0.252388	0.275533	0.229243		3.19675	0.0774809	0.0812831	0.0736788	3.18583	0.262925	0.291245	0.234604		3.19675	0.143306
																																							3.38715	0.0727085	0.0763375	0.0690795	3.37623	0.261017	0.289704	0.23233		3.38715	0.145309
																																							3.57755	0.0711858	0.0744597	0.0679118	3.56663	0.255953	0.284375	0.227531		3.57755	0.143289
																																							3.76795	0.072059	0.075446	0.0686719	3.75703	0.257207	0.285926	0.228488		3.76795	0.13848
																																							3.95835	0.0691077	0.0723485	0.0658669	3.94743	0.253017	0.281955	0.224078		3.95835	0.136963
																																							4.14875	0.0670476	0.0701063	0.063989	4.13783	0.252382	0.281072	0.223692		4.14875	0.133696
																																							4.33915	0.0673396	0.0701844	0.0644947	4.32823	0.24715	0.275499	0.218801		4.33915	0.136962
																																							4.52955	0.0679143	0.0705844	0.0652441	4.51863	0.245546	0.273766	0.217327		4.52955	0.131212
																																							4.71995	0.0684537	0.0710671	0.0658403	4.70903	0.239648	0.267809	0.211487		4.71995	0.131799
																																							4.91035	0.0726523	0.0753349	0.0699697	4.89943	0.229755	0.257294	0.202216		4.91035	0.129569
																																							5.10075	0.0816971	0.0851686	0.0782256	5.08983	0.225633	0.252775	0.19849		5.10075	0.133603
																																							One-tailed, paired t-test
																																							p =
																																								before cont.	before avers.	0-10' cont.	0-10' avers.	30-40' cont.	30-40' avers.
																																							before cont.	-	0.000174084	6.66834e-09	4.50239e-10	5.17755e-09	1.41106e-13
																																							before avers.		-	4.90783e-13	7.23178e-08	4.98348e-13	1.19693e-10
																																							0-10' cont.			-	3.00201e-06	3.39503e-05	6.631e-11
																																							0-10' avers.				-	0.0773208	1.78277e-09
																																							30-40' cont.					-	1.78111e-08
																																							0-10' avers.						-
																																							Statistivel tests for 0-40 min
																																							two-way ANOVA
																																							p (learning)			6.9e-12
																																							p (aversive vs. control)			0.001
																																							p (interaction)			7.9e-14
																																							p (model)			3.2e-12
[truncated: 31 more columns]
