# Supplementary material for: Moculus: an immersive virtual reality system for mice incorporating stereo vision
Source: Nat Methods. 2024 Dec 12;22(2):386–98. doi: 10.1038/s41592-024-02554-6 (PMC11810792; doi:10.1038/s41592-024-02554-6)
Supplement: Supplementary file 12 — Calcium curves and Statistical Source Data. [file 41592_2024_2554_MOESM12_ESM.xlsx]

## Sheet: Figure 4.
a																														b
	Ca2+ data, ΔF/F																													velocity curve - same for all panel					cell #12										cell #33
time(s)	cell #1	cell #2	cell #3	cell #4	cell #5	cell #6	cell #7	cell #8	cell #9	cell #10	cell #11	cell #12	cell #13	cell #14	cell #15	cell #16	cell #17	cell #18	cell #19	cell #20	cell #21	cell #22	cell #23	cell #24	cell #25	cell #26	vel (pix/sec)			time(s)	Velocity mean (pixel/sec)	Velocity +SEM (pixel/sec)	Velocity-SEM (pixel/sec)		Ca2+ curves (0'-10')					Ca2+ curves (30'-40')					Ca2+ curves (0'-10')
-23.1553	0.0799399	0.0199185	0.0603081	0.0461169	0.0592013	0.0665721	0.064258	0.0347019	0.177736	0.147276	0.0788082	0.0536006	0.146565	0.031289	0.00217445	0.057144	0.0569133	0.0170146	0.0321534	0.0469611	0.0967632	0.0333909	0.0309776	0.0663396	0.0420533	0.049681	0								time(s)	ΔF/F mean	ΔF/F mean + SEM	ΔF/F mean - SEM		time(s)	ΔF/F mean	ΔF/F mean + SEM	ΔF/F mean - SEM		time(s)	ΔF/F mean	ΔF/F mean + SEM	ΔF/F mean - SEM
-23.0918	-0.0241021	0.0370146	0.0587835	0.0383479	0.0638851	0.0662077	0.0479192	0.0265317	0.151246	0.154658	0.0707681	0.0603014	0.142365	0.0190055	0.0154725	0.032159	0.0514776	0.0261711	0.0283756	0.0442916	0.0951339	0.0358615	0.0262513	0.065876	0.053074	0.0497682	0			-7.25	0.01	0.02	0
-23.0283	-0.0268272	0.0552049	0.0640953	0.0358008	0.0598535	0.0580327	0.0330862	0.0315465	0.147159	0.153263	0.0522014	0.0508791	0.123744	0.0170095	0.0194661	0.0185796	0.0487495	0.0291745	0.0315912	0.0391785	0.0850454	0.0285093	0.0313706	0.0734784	0.0475149	0.0388412	0			-7.06	0	0	0		-8.58	0.03	0.04	0.02		-9.15	0.046	0.054	0.037		-7.0568	0.0500538	0.0587485	0.0413591
-22.9649	-0.0332437	0.0560963	0.0691844	0.0355308	0.0560742	0.0494958	0.0321084	0.0384869	0.133848	0.149991	0.0449136	0.0375732	0.105362	0.033829	0.0203208	0.0221879	0.0518025	0.0276091	0.0376518	0.0409322	0.0683227	0.0236642	0.0352817	0.0716208	0.0266284	0.0290448	0			-6.87	0.05	0.07	0.03		-8.39	0.03	0.04	0.03		-8.96	0.029	0.038	0.02		-6.8664	0.0513623	0.0584639	0.0442607
-22.9014	-0.0284427	0.0462785	0.0592584	0.045953	0.0407004	0.0489651	0.0350791	0.0421324	0.139823	0.148604	0.0460266	0.0383429	0.0925129	0.0495204	0.0162555	0.0387263	0.0512083	0.016553	0.0507015	0.0349182	0.0648252	0.00914967	0.045155	0.0592021	0.0153251	0.0193223	0			-6.68	0.04	0.06	0.02		-8.2	0.03	0.04	0.02		-8.77	0.042	0.052	0.033		-6.676	0.0448208	0.0521986	0.0374431
-22.8379	-0.0336322	0.0278235	0.0564648	0.0447493	0.0314878	0.0653051	0.0492262	0.0516729	0.143036	0.168388	0.0437461	0.0390123	0.0919697	0.059275	0.0235506	0.0530047	0.054169	0.0102752	0.057965	0.0312001	0.0614569	0.0103062	0.0487658	0.051407	0.0192608	0.0183088	0			-6.49	0	0.01	-0.01		-8.01	0.03	0.03	0.02		-8.58	0.044	0.053	0.035		-6.4856	0.0485538	0.0564439	0.0406638
-22.7745	-0.0372454	0.0195601	0.0546489	0.0426228	0.0287941	0.081094	0.0511197	0.0530497	0.123872	0.180047	0.0483104	0.0456543	0.10296	0.0571142	0.0383711	0.0576418	0.0486478	0.0143195	0.0420815	0.0260023	0.0601288	0.0178569	0.0411302	0.0414898	0.0328696	0.0263892	0			-6.3	0	0	0		-7.82	0.04	0.05	0.03		-8.39	0.044	0.053	0.034		-6.2952	0.0517492	0.0592642	0.0442342
-22.711	-0.040787	0.0237014	0.0529446	0.0421385	0.026562	0.0771701	0.0534344	0.0521312	0.100908	0.175342	0.0554902	0.0438176	0.102437	0.0558064	0.0558187	0.0580917	0.0427964	0.0155246	0.0370126	0.031474	0.0531577	0.02233	0.0257204	0.0417633	0.0498163	0.0327331	0			-6.1	0	0	0		-7.63	0.04	0.05	0.03		-8.2	0.04	0.048	0.031		-6.1048	0.0527632	0.0582581	0.0472683
-22.6476	-0.0525307	0.0263921	0.0562881	0.0363014	0.0348851	0.0712086	0.0475295	0.0433748	0.0958298	0.176844	0.0620087	0.0378497	0.085232	0.0464349	0.060008	0.05605	0.0491756	0.0211036	0.0288907	0.0363658	0.0429931	0.0312319	0.007789	0.0465512	0.0436183	0.0279579	0			-5.91	0	0	0		-7.44	0.03	0.03	0.02		-8.01	0.038	0.046	0.031		-5.9144	0.0427328	0.049437	0.0360286
-22.5841	-0.0479649	0.0314732	0.0553921	0.0320778	0.0315122	0.0581325	0.0308348	0.0287501	0.101221	0.175284	0.0586544	0.0274217	0.069757	0.0472982	0.0560515	0.0527224	0.0536847	0.0140262	0.0255045	0.0223616	0.0387007	0.0241574	0.00199498	0.0532478	0.0265361	0.0119308	0			-5.72	0	0	0		-7.25	0.03	0.04	0.02		-7.82	0.045	0.056	0.034		-5.724	0.0585428	0.0655448	0.0515408
-22.5206	-0.0427174	0.0389123	0.0567303	0.0282669	0.0266961	0.0498322	0.0248423	0.0206468	0.111083	0.176861	0.0516448	0.0266605	0.0634166	0.0477352	0.0435818	0.0454771	0.0600756	0.0214883	0.0327518	0.0194999	0.0345961	0.0177884	0.0152513	0.0489991	0.0193307	-0.00861732	0			-5.53	0	0	0		-7.06	0.04	0.04	0.03		-7.63	0.046	0.055	0.037		-5.5336	0.0563085	0.0632119	0.0494051
-22.4572	-0.0294835	0.0520794	0.0520001	0.0311615	0.0240397	0.0510192	0.0257344	0.014347	0.109732	0.176244	0.0517745	0.0369015	0.0735103	0.0523339	0.0309698	0.0310557	0.0584415	0.0280502	0.0237945	0.0147753	0.0416487	0.00858842	0.0357079	0.0450398	0.0209643	-0.00604972	0			-5.34	0.01	0.02	0		-6.87	0.04	0.05	0.03		-7.44	0.046	0.055	0.038		-5.3432	0.0510082	0.0572004	0.044816
-22.3937	-0.0320585	0.0658738	0.0477732	0.0423228	0.02047	0.0479283	0.0327301	0.0182003	0.0977606	0.172448	0.0615603	0.0445697	0.0989901	0.0644879	0.0115497	0.0280006	0.0517437	0.0223116	0.0249589	0.0269494	0.0471958	0.00423578	0.050828	0.0413373	0.0274288	0.00742351	0			-5.15	0	0	0		-6.68	0.03	0.04	0.02		-7.25	0.032	0.041	0.023		-5.1528	0.0530991	0.0610751	0.045123
-22.3302	-0.0542565	0.0672509	0.0469254	0.0493937	0.0369005	0.0561208	0.0410303	0.0213007	0.0905542	0.167457	0.0720354	0.0473141	0.108522	0.060581	-0.00545214	0.0321256	0.0468671	0.0195692	0.0249737	0.0390333	0.0414696	0.00291956	0.0531706	0.0422182	0.0305621	0.0246837	0			-4.96	0.01	0.02	0		-6.49	0.02	0.03	0.02		-7.06	0.035	0.042	0.028		-4.9624	0.0485204	0.0576009	0.0394399
-22.2668	-0.0704662	0.0577491	0.0521248	0.0493506	0.0412402	0.0474218	0.0316347	0.0244931	0.0823777	0.15888	0.0618672	0.0450998	0.102935	0.0472894	-0.00469221	0.0376987	0.0386493	0.00254532	0.0220954	0.0460949	0.0402834	-0.00210379	0.0450188	0.0505992	0.0314405	0.0304525	0			-4.77	0	0	0		-6.3	0.04	0.05	0.03		-6.87	0.041	0.05	0.031		-4.772	0.0549139	0.0625422	0.0472857
-22.2033	-0.0730855	0.048461	0.0547503	0.0540177	0.0466223	0.0360473	0.0124017	0.0260625	0.0927786	0.15005	0.0622297	0.0522507	0.092426	0.0236601	0.00447269	0.0395787	0.0338663	-0.00123145	0.0271224	0.0449914	0.0354454	-0.00283997	0.0477879	0.0609443	0.0339244	0.0224796	0			-4.58	0	0	0		-6.1	0.04	0.04	0.03		-6.68	0.042	0.051	0.032		-4.5816	0.0594676	0.0662561	0.0526792
-22.1398	-0.0619485	0.0403247	0.0562241	0.0597459	0.0423227	0.0330177	-0.00266231	0.0186823	0.0930616	0.141486	0.0429757	0.0469058	0.0830401	0.0203349	0.0207804	0.0356341	0.0332834	0.000657154	0.026605	0.0385679	0.0363756	-0.000941788	0.0482152	0.0726351	0.0399156	0.0156119	0			-4.39	0.01	0.03	0		-5.91	0.04	0.04	0.03		-6.49	0.048	0.06	0.036		-4.3912	0.0638852	0.0707279	0.0570425
-22.0764	-0.053226	0.0363785	0.0619487	0.0526672	0.0363657	0.0352123	0.00396539	0.0207218	0.100728	0.145472	0.0338932	0.0356809	0.0827936	0.0213138	0.0325342	0.0384756	0.0403204	0.00799982	0.0211998	0.0307984	0.0576073	0.00443371	0.0508641	0.0786008	0.0398052	0.00802457	0			-4.2	0.02	0.04	0.01		-5.72	0.05	0.05	0.04		-6.3	0.044	0.051	0.037		-4.2008	0.0726634	0.0796841	0.0656428
-22.0129	-0.0590889	0.0407319	0.0650262	0.0438681	0.0391714	0.0467989	0.0206727	0.0210375	0.10482	0.152387	0.0370416	0.0215991	0.0826002	0.0253644	0.0352842	0.0410502	0.0361458	0.0164446	0.0145297	0.0318305	0.0640956	0.00897604	0.0535138	0.0587961	0.0406985	0.00331048	0			-4.01	0.2	0.25	0.14		-5.53	0.03	0.04	0.03		-6.1	0.047	0.057	0.037		-4.0104	0.0709767	0.079676	0.0622773
-21.9495	-0.069349	0.0511611	0.0693983	0.0239307	0.0402871	0.0508709	0.0332959	0.030173	0.100563	0.14535	0.0262407	0.024946	0.0691894	0.0326225	0.032102	0.0410416	0.0365766	0.0157062	0.0131496	0.0332064	0.0609715	0.0100241	0.0512371	0.0428162	0.0324279	0.000143095	0			-3.82	0.07	0.1	0.04		-5.34	0.04	0.05	0.03		-5.91	0.047	0.056	0.037		-3.82	0.0716653	0.0782972	0.0650334
-21.886	-0.0601836	0.0589841	0.0814496	0.0137767	0.0415499	0.0537388	0.0426619	0.0445212	0.0997576	0.142815	0.0283591	0.0303368	0.0603833	0.0323889	0.0250849	0.03718	0.044861	0.0306737	0.0108986	0.0274518	0.043616	0.0102982	0.0532386	0.0269654	0.0267447	0.00210079	0			-3.63	0.05	0.07	0.03		-5.15	0.03	0.04	0.02		-5.72	0.037	0.047	0.027		-3.6296	0.0821132	0.0890105	0.075216
-21.8225	-0.0473117	0.0496991	0.0966663	0.0209015	0.0342219	0.0631081	0.0405409	0.051658	0.0891051	0.143986	0.0229946	0.0316575	0.0591696	0.0422185	0.0173301	0.0384028	0.0438045	0.0396702	0.00732888	0.0233611	0.027814	0.00995897	0.0547916	0.0241989	0.0266391	-0.00383995	0			-3.44	0.12	0.16	0.08		-4.96	0.04	0.05	0.03		-5.53	0.031	0.04	0.022		-3.4392	0.0957941	0.103226	0.0883622
-21.7591	-0.0433751	0.0376052	0.111897	0.0292907	0.0265972	0.070015	0.0371089	0.0545678	0.0891809	0.142456	0.0312727	0.026301	0.062975	0.0408275	0.0117377	0.0360312	0.0588534	0.0425189	0.00700239	0.0164764	0.0282694	-0.00229439	0.0521595	0.0358276	0.0361025	4.21894e-05	0			-3.25	0.38	0.49	0.28		-4.77	0.04	0.05	0.03		-5.34	0.039	0.049	0.029		-3.2488	0.104004	0.10996	0.0980489
-21.6956	-0.0463429	0.0297199	0.0989931	0.0490064	0.0192358	0.0661606	0.0229367	0.0582547	0.0916904	0.154701	0.0490541	0.0304655	0.0534513	0.0513697	0.0100771	0.0482715	0.068672	0.0298231	0.00935763	0.0261664	0.0347089	-0.00862959	0.0470492	0.0358689	0.0357382	0.0109742	0			-3.06	0.18	0.23	0.12		-4.58	0.05	0.05	0.04		-5.15	0.044	0.054	0.033		-3.0584	0.107086	0.113711	0.100461
-21.6321	-0.0590663	0.0451309	0.0788071	0.0569647	0.0160086	0.0606063	0.00940846	0.0585879	0.0863056	0.155879	0.0549537	0.0470276	0.0442012	0.0607425	0.0168217	0.064137	0.0700018	0.0168728	0.0238407	0.0362107	0.0377651	-0.01019	0.050487	0.0351033	0.0337929	0.0193113	0			-2.87	-0.08	-0.05	-0.1		-4.39	0.04	0.05	0.03		-4.96	0.045	0.056	0.035		-2.868	0.112959	0.120375	0.105543
-21.5687	-0.0605471	0.0627187	0.0679714	0.0526683	0.0161463	0.0510407	0.00665233	0.057389	0.0806805	0.15004	0.0512008	0.0563488	0.0465677	0.064567	0.0191748	0.0678311	0.0735707	0.0253612	0.0307483	0.0507189	0.0398606	-0.00415412	0.0490228	0.0325594	0.0322322	0.0254701	0			-2.68	0.05	0.09	0.02		-4.2	0.06	0.06	0.05		-4.77	0.037	0.045	0.029		-2.6776	0.110788	0.119441	0.102136
-21.5052	-0.062225	0.0646252	0.063336	0.0493666	0.00713839	0.0500657	0.0101229	0.0516686	0.0596931	0.143046	0.0436884	0.0666497	0.047066	0.0577839	0.0209252	0.0720739	0.0723	0.0407778	0.0257961	0.0562757	0.0508783	0.012762	0.0448378	0.0389811	0.0272128	0.0176442	0			-2.49	0.46	0.59	0.33		-4.01	0.05	0.06	0.04		-4.58	0.046	0.056	0.037		-2.4872	0.147512	0.174887	0.120138
-21.4418	-0.060198	0.05682	0.0559229	0.0418494	-0.00096073	0.0505833	0.0113218	0.0388228	0.0478116	0.130299	0.04161	0.061451	0.0504341	0.0395578	0.0168876	0.0548893	0.0620945	0.0399374	0.0224626	0.0602676	0.054717	0.0187868	0.0362534	0.0527903	0.0297295	0.00911963	0			-2.3	0.24	0.34	0.13		-3.82	0.06	0.07	0.05		-4.39	0.05	0.059	0.041		-2.2968	0.180244	0.225393	0.135094
-21.3783	-0.0621186	0.0453196	0.0457362	0.0447668	0.00465401	0.0477125	0.00839861	0.0313444	0.041171	0.126334	0.0461021	0.0509591	0.0492843	0.0360043	0.0161208	0.0494957	0.0483259	0.0276277	0.0228268	0.0644576	0.0515846	0.0177984	0.0228124	0.0610022	0.031585	0.0189293	0			-2.11	0.62	0.83	0.4		-3.63	0.08	0.08	0.07		-4.2	0.058	0.068	0.048		-2.1064	0.172943	0.220766	0.125121
-21.3148	-0.0507469	0.0514808	0.0446418	0.0550969	0.00628042	0.0502691	0.00123666	0.0185025	0.0389043	0.128009	0.0543327	0.0407987	0.050636	0.0362749	0.0231085	0.0430327	0.0263635	0.024583	0.0248386	0.0604871	0.0427435	0.0221631	0.0225425	0.0602331	0.0336906	0.0255092	0			-1.92	0.8	0.95	0.65		-3.44	0.09	0.1	0.08		-4.01	0.052	0.063	0.041		-1.916	0.15092	0.188249	0.113591
-21.2514	-0.035835	0.0543387	0.0467431	0.0568279	0.0199561	0.0577728	0.013054	0.0149174	0.0467936	0.126024	0.0589611	0.036897	0.0670476	0.0502487	0.0252724	0.0400014	0.0128622	0.021989	0.0351641	0.0569826	0.036389	0.0209532	0.0250378	0.0632215	0.0480112	0.0242183	0			-1.73	0.95	1.19	0.71		-3.25	0.1	0.11	0.09		-3.82	0.076	0.088	0.064		-1.7256	0.136362	0.16923	0.103494
-21.1879	-0.0352334	0.0514527	0.0621295	0.0598388	0.0280267	0.0742268	0.0331793	0.0147687	0.0519193	0.114592	0.0609095	0.0390971	0.0652666	0.0608428	0.0254044	0.0405947	0.0223392	0.0241167	0.0397611	0.0458701	0.0357551	0.0209223	0.0324237	0.0662752	0.0517719	0.0248897	0			-1.54	1.19	1.4	0.98		-3.06	0.08	0.09	0.07		-3.63	0.077	0.089	0.065		-1.5352	0.141018	0.174399	0.107636
-21.1244	-0.0370773	0.0469391	0.0714928	0.0517807	0.0372	0.0770864	0.0395326	0.0339723	0.060387	0.108635	0.0496427	0.04319	0.0645924	0.0681943	0.026376	0.0406196	0.0398471	0.0145029	0.0423804	0.0299848	0.0489632	0.0118107	0.0375288	0.0654359	0.045905	0.0123607	0			-1.34	2.16	2.43	1.88		-2.87	0.1	0.11	0.09		-3.44	0.077	0.09	0.065		-1.3448	0.138861	0.166842	0.11088
-21.061	-0.0445095	0.0503415	0.0812871	0.0359326	0.0384944	0.0779233	0.0396775	0.0482438	0.0734527	0.107499	0.0352575	0.0396341	0.0708429	0.0772879	0.0269692	0.0421843	0.0504818	0.0125511	0.0374633	0.0226729	0.0664678	-0.000664289	0.0380647	0.0556846	0.0423855	0.0251837	0			-1.15	2.77	3.06	2.49		-2.68	0.09	0.1	0.08		-3.25	0.089	0.101	0.076		-1.1544	0.127619	0.152239	0.103
-20.9975	-0.0421334	0.0499331	0.0872164	0.0343136	0.0312044	0.0712261	0.0292837	0.0507797	0.0885293	0.111311	0.0257995	0.0329167	0.0765104	0.0735865	0.025428	0.0512414	0.0611073	0.0302069	0.0266817	0.0233196	0.078003	-0.00988345	0.0384215	0.0514303	0.0353836	0.0352076	0			-0.96	3.32	3.65	3		-2.49	0.09	0.09	0.08		-3.06	0.086	0.099	0.072		-0.964	0.124769	0.145756	0.103782
-20.934	-0.0361812	0.0458282	0.0752156	0.0359754	0.0249088	0.0592352	0.0251201	0.0479446	0.0852938	0.11778	0.0326106	0.0363145	0.0776221	0.0666505	0.0259011	0.053416	0.0681388	0.0514025	0.0281185	0.0234472	0.0747126	-0.0174074	0.0283743	0.0510524	0.0389054	0.0332272	0			-0.77	3.09	3.4	2.78		-2.3	0.07	0.08	0.06		-2.87	0.088	0.097	0.079		-0.7736	0.114476	0.134401	0.0945509
-20.8706	-0.0446334	0.0457525	0.0625594	0.0440618	0.0284337	0.0596061	0.0321299	0.0326267	0.0806606	0.107447	0.0488041	0.0437403	0.0714334	0.0438133	0.026733	0.0507104	0.0568768	0.0604972	0.0262526	0.0348866	0.0649246	-0.0252265	0.031548	0.0601046	0.0470225	0.0411305	0			-0.58	3.64	4.01	3.27		-2.11	0.07	0.08	0.06		-2.68	0.117	0.129	0.104		-0.5832	0.112016	0.1276	0.0964316
-20.8071	-0.0605918	0.0464292	0.0525084	0.0541126	0.0378988	0.0644709	0.0342093	0.024737	0.0708741	0.0984229	0.056265	0.0496875	0.0715863	0.0200768	0.0375794	0.0565072	0.0414052	0.04571	0.0324172	0.0380277	0.0455145	-0.0216719	0.0354033	0.0711318	0.0466238	0.0316401	0			-0.39	3.78	4.13	3.42		-1.92	0.08	0.09	0.07		-2.49	0.121	0.134	0.108		-0.3928	0.100352	0.115173	0.0855319
-20.7437	-0.0652871	0.0570391	0.0428303	0.0549591	0.0384276	0.066829	0.0407956	0.0135774	0.0555152	0.0926853	0.054734	0.0557443	0.0658435	0.00991332	0.0388563	0.0523898	0.0242947	0.0210624	0.0371448	0.0393983	0.0379728	-0.0105062	0.0412318	0.0770847	0.0430084	0.035564	0			-0.2	5.76	5.95	5.58		-1.73	0.08	0.09	0.08		-2.3	0.104	0.121	0.086		-0.2024	0.0953662	0.109665	0.0810677
-20.6802	-0.0656685	0.051568	0.0440859	0.04873	0.0446642	0.0671242	0.0479844	0.0202423	0.0488599	0.0922374	0.0495762	0.042347	0.0703483	0.0101327	0.0226563	0.0484246	0.0240393	-0.000381508	0.0278754	0.0418242	0.0357671	-0.00218863	0.0529184	0.0789574	0.0478882	0.028804	0			-0.01	7.4	7.62	7.19		-1.54	0.08	0.09	0.07		-2.11	0.125	0.143	0.108		-0.012	0.100593	0.114723	0.0864633
-20.6167	-0.0534817	0.0420303	0.040837	0.0577357	0.0402515	0.0629748	0.0515374	0.0251932	0.0593773	0.0893719	0.0419357	0.0274477	0.0630701	0.0145362	0.00173304	0.036385	0.0454582	-0.0088145	0.0159594	0.0318561	0.0306801	0.00560284	0.0369133	0.067368	0.0404384	0.0193745	0			0.18	7.79	8.07	7.5		-1.34	0.08	0.09	0.07		-1.92	0.137	0.158	0.116		0.1784	0.109375	0.122467	0.0962834
-20.5533	-0.0503427	0.0309798	0.0312843	0.0467525	0.0322814	0.0479669	0.0514069	0.0336201	0.0719279	0.0721688	0.0448312	0.0179973	0.0714138	0.0229005	-0.00198178	0.0263917	0.0557405	0.00571514	0.00561057	0.0271809	0.0465608	0.00883069	0.027939	0.0603402	0.0411766	0.0202925	0			0.37	7.75	8.08	7.41		-1.15	0.08	0.1	0.07		-1.73	0.124	0.144	0.104		0.3688	0.123623	0.137597	0.109649
-20.4898	-0.0503598	0.0248041	0.0307273	0.0400403	0.0156319	0.0488617	0.04702	0.0293983	0.0831141	0.0472394	0.0383603	0.0128735	0.0797233	0.0359628	0.019899	0.0305863	0.0522314	0.0149703	0.00395944	0.0283519	0.0451051	0.0173792	0.0172202	0.0527969	0.0399294	0.0221747	0			0.56	7.89	8.21	7.57		-0.96	0.09	0.1	0.07		-1.54	0.127	0.147	0.106		0.5592	0.184967	0.200517	0.169418
-20.4263	-0.0540541	0.0257325	0.0413144	0.0413814	0.000756429	0.0453177	0.0445176	0.022013	0.0742543	0.0269278	0.0411952	0.0299527	0.0795667	0.0453797	0.0397587	0.0345112	0.0446468	0.0197093	0.0155483	0.0262194	0.0493826	0.022252	0.0100478	0.0524681	0.0415791	0.0370045	0			0.75	7.98	8.32	7.65		-0.77	0.08	0.1	0.07		-1.34	0.126	0.146	0.106		0.7496	0.25264	0.280964	0.224316
-20.3629	-0.0571553	0.0347573	0.0523284	0.0438602	-0.0024616	0.0427685	0.0383353	0.018793	0.0495496	0.0205742	0.0421928	0.0452385	0.0882322	0.0600987	0.0491652	0.0399019	0.0395488	0.00250905	0.0259275	0.0333482	0.0433028	0.0185469	0.0204694	0.0502455	0.0607505	0.0378972	0			0.94	7.95	8.27	7.64		-0.58	0.07	0.09	0.06		-1.15	0.127	0.148	0.105		0.94	0.269411	0.293385	0.245438
-20.2994	-0.0518825	0.0416531	0.0592975	0.0494066	0.000312956	0.051122	0.0370884	0.0130661	0.0461726	0.0256614	0.0451318	0.0405802	0.0863576	0.0664178	0.0427582	0.0493963	0.054289	-0.0133304	0.0295891	0.0299395	0.034816	0.0124275	0.0173794	0.0484388	0.0586508	0.039105	0			1.13	7.6	7.91	7.3		-0.39	0.1	0.11	0.09		-0.96	0.144	0.164	0.124		1.1304	0.250431	0.273283	0.227579
-20.236	-0.0548219	0.0504743	0.0561953	0.0375237	0.0131961	0.0425325	0.0278741	0.0118998	0.0456806	0.0443111	0.0579805	0.0506419	0.0967996	0.071762	0.0322254	0.0576092	0.0599039	-0.00492483	0.0341304	0.0297257	0.0362955	0.0114173	0.0146718	0.047205	0.0548212	0.0253459	0			1.32	7.26	7.53	6.99		-0.2	0.09	0.1	0.07		-0.77	0.152	0.177	0.126		1.3208	0.224274	0.242218	0.206331
-20.1725	-0.0611201	0.0504791	0.0504046	0.0197464	0.0257672	0.0279667	0.0183726	0.00971264	0.0439049	0.0515553	0.0613716	0.0469792	0.08568	0.0739842	0.0196281	0.0680669	0.0531007	0.000372587	0.0199415	0.0237409	0.0368918	0.0109548	0.00695329	0.0382204	0.0413577	0.00938234	0			1.51	7.1	7.34	6.87		-0.01	0.09	0.1	0.08		-0.58	0.157	0.184	0.13		1.5112	0.231461	0.249908	0.213013
-20.109	-0.0650483	0.0521144	0.0585192	0.00768047	0.0322996	0.0225982	0.0183993	0.0134178	0.0582727	0.0516138	0.0714786	0.0504931	0.0723314	0.0598438	0.00294493	0.065681	0.0407621	0.00651183	0.0095806	0.0202617	0.039701	0.00895008	-0.000604398	0.0317135	0.0261345	0.00447234	0			1.7	6.71	6.93	6.49		0.18	0.11	0.12	0.1		-0.39	0.153	0.176	0.129		1.7016	0.2305	0.248293	0.212707
-20.0456	-0.06792	0.0506715	0.0558919	0.0108978	0.0331103	0.0298237	0.0225826	0.0184636	0.063312	0.043156	0.0606422	0.0555099	0.0550714	0.0465476	0.00785489	0.0564168	0.035874	0.00742986	0.0127831	0.0262884	0.0281859	0.00158662	0.00956514	0.0243599	0.0332564	0.000144899	0			1.89	6.44	6.61	6.27		0.37	0.15	0.16	0.14		-0.2	0.159	0.181	0.137		1.892	0.225202	0.240231	0.210172
-19.9821	-0.0649748	0.0379626	0.0529798	0.0157503	0.0270899	0.0433807	0.0355224	0.0301875	0.0679281	0.0320324	0.0508402	0.0411687	0.0492188	0.0441944	0.0227219	0.0484804	0.048859	0.00451353	0.0262208	0.0226895	0.0188806	0.000856564	0.0205911	0.0324016	0.0310402	0.0138762	0			2.08	6.36	6.53	6.2		0.56	0.22	0.23	0.2		-0.01	0.125	0.143	0.108		2.0824	0.232766	0.249592	0.215939
-19.9186	-0.0675033	0.0294018	0.05214	0.0230706	0.0273004	0.0416379	0.0379151	0.0337417	0.0733009	0.0415613	0.0489296	0.0423496	0.0678544	0.0502258	0.0286997	0.0396945	0.0563552	0.0159895	0.0334761	0.0274036	0.0158678	-0.00298872	0.0304615	0.0380487	0.0364928	0.022595	0			2.27	6.01	6.18	5.84		0.75	0.23	0.24	0.23		0.18	0.162	0.179	0.145		2.2728	0.265417	0.283398	0.247437
-19.8552	-0.0718012	0.0206595	0.0448134	0.0321601	0.0252178	0.034933	0.0290786	0.0252552	0.0683298	0.0435033	0.049045	0.0347641	0.0864558	0.0529028	0.0277409	0.043088	0.0512805	0.0227056	0.0207251	0.0228404	0.0199715	-0.00840157	0.0280564	0.0478507	0.0375474	0.0318003	0			2.46	6.15	6.3	6.01		0.94	0.25	0.27	0.24		0.37	0.189	0.203	0.174		2.4632	0.265646	0.282037	0.249254
-19.7917	-0.070889	0.0276505	0.0512704	0.0449282	0.0259232	0.0312655	0.0222042	0.0213843	0.0789376	0.0523547	0.0520901	0.0365207	0.101743	0.0379944	0.0185457	0.0503567	0.0491284	0.0247698	0.0169757	0.0182583	0.0300962	-0.0125547	0.0211545	0.055706	0.0363779	0.0352309	0			2.65	5.6	5.76	5.44		1.13	0.24	0.25	0.23		0.56	0.198	0.21	0.185		2.6536	0.275264	0.289052	0.261477
-19.7282	-0.0724171	0.0371075	0.0467712	0.0455818	0.0169062	0.0417475	0.0215829	0.0192785	0.0798664	0.0592497	0.0485703	0.0424005	0.0932637	0.0202758	0.0148854	0.0449891	0.0447238	0.0305987	0.0101664	0.0176593	0.0277119	-0.0068202	0.0149544	0.0528376	0.0486294	0.0206941	0			2.84	5.36	5.57	5.16		1.32	0.25	0.26	0.24		0.75	0.19	0.202	0.179		2.844	0.294698	0.311066	0.27833
-19.6648	-0.0671881	0.0457088	0.0551443	0.0428715	0.0107873	0.0599761	0.0250901	0.0171159	0.0754217	0.0602353	0.0455595	0.0406442	0.073418	0.0176808	0.0174087	0.0302392	0.0439285	0.0194575	0.00559355	0.0244099	0.0268684	0.0117252	0.00955835	0.0499401	0.0533447	0.0119598	0			3.03	4.93	5.18	4.68		1.51	0.24	0.24	0.23		0.94	0.197	0.208	0.186		3.0344	0.29613	0.316533	0.275726
-19.6013	-0.0616881	0.0533898	0.0641293	0.0314672	0.0102828	0.0793071	0.0259083	0.0196917	0.0662771	0.0653062	0.0476568	0.0373735	0.0661852	0.0344952	0.021075	0.0227426	0.0422247	0.0180808	0.0123055	0.0387551	0.0423737	0.0255172	0.0218462	0.0457867	0.0612619	0.00965794	0			3.22	4.67	4.87	4.47		1.7	0.24	0.25	0.23		1.13	0.184	0.196	0.172
-19.5379	-0.0559506	0.0589635	0.0705838	0.0305801	0.00672616	0.091708	0.0261827	0.0143135	0.0562766	0.0602138	0.0381227	0.0205545	0.0707856	0.0496622	0.0272092	0.0195232	0.0265706	0.0195464	0.0210553	0.042561	0.0593007	0.0383751	0.0290446	0.0446513	0.0631723	0.0158578	0			3.42	5.23	5.35	5.11		1.89	0.24	0.25	0.23		1.32	0.187	0.2	0.175
-19.4744	-0.0542833	0.061533	0.086662	0.045301	0.0187775	0.0903958	0.0244701	0.0183907	0.0584269	0.0600129	0.0283201	0.0176823	0.0919336	0.0442066	0.0261095	0.0235721	0.0263345	0.0211035	0.0336159	0.0365643	0.0835238	0.0361567	0.0422392	0.0449443	0.0548031	0.0247706	0			3.61	5.02	5.16	4.88		2.08	0.22	0.23	0.21		1.51	0.162	0.169	0.155
-19.4109	-0.0615034	0.0561955	0.0782632	0.053516	0.0260539	0.0679169	0.0219182	0.0263462	0.05727	0.0540903	0.018047	0.0346366	0.0971606	0.044415	0.0251873	0.0256648	0.0338609	0.0200964	0.037514	0.0367417	0.0874707	0.0359131	0.0444338	0.0476528	0.0426346	0.0244732	0			3.8	4.84	5.02	4.66		2.27	0.24	0.24	0.23		1.7	0.173	0.183	0.164
-19.3475	-0.0611203	0.0598128	0.0688712	0.0556584	0.0335014	0.0535098	0.0208333	0.0199913	0.0641639	0.0416099	0.0171163	0.0454768	0.0942453	0.0369503	0.0188839	0.0266958	0.0410058	0.0286211	0.0266727	0.0449924	0.0771325	0.0259181	0.0380434	0.0470483	0.0391025	0.0289795	0			3.99	4.78	4.98	4.59		2.46	0.23	0.24	0.22		1.89	0.164	0.173	0.155
-19.284	-0.0595382	0.0646265	0.0550195	0.0465895	0.0444727	0.0524261	0.0215439	0.0202249	0.0672465	0.0380042	0.0176201	0.0516533	0.0809259	0.0443651	0.0112503	0.0254337	0.0449587	0.0345584	0.0222827	0.0465024	0.0664504	0.0118249	0.0438519	0.0562926	0.0376542	0.0327609	0			4.18	3.55	3.8	3.3		2.65	0.23	0.24	0.22		2.08	0.148	0.157	0.138
-19.2205	-0.0642266	0.0704436	0.0442498	0.0425578	0.0453394	0.061134	0.0273067	0.0173706	0.0586184	0.0356927	0.019554	0.032374	0.0687782	0.0551254	0.00573795	0.0169098	0.0376487	0.0417605	0.0298244	0.0471569	0.0508062	0.00960986	0.0567444	0.0596105	0.0408227	0.0303374	0			4.37	3.22	3.52	2.91		2.84	0.23	0.23	0.22		2.27	0.149	0.158	0.139
-19.1571	-0.0633032	0.0657843	0.0480729	0.041819	0.0415603	0.0764796	0.0291017	0.0155843	0.0519345	0.0376296	0.0331444	0.0168854	0.070435	0.0634399	0.00415461	0.00660222	0.0347321	0.0388679	0.0308381	0.0420469	0.0449166	0.0112373	0.0678536	0.0607438	0.0378773	0.028152	0			4.56	3.88	4.06	3.7		3.03	0.23	0.24	0.22		2.46	0.147	0.156	0.139
-19.0936	-0.0566088	0.0447153	0.0489072	0.0390105	0.0252706	0.0676494	0.0371733	0.0196817	0.0400969	0.0391919	0.0477097	0.0205413	0.0701491	0.0768953	0.000248119	0.00910392	0.0366241	0.0230745	0.0342031	0.0598333	0.0420851	0.0302216	0.0672902	0.0578985	0.0280292	0.0242228	0			4.75	4.24	4.38	4.1		3.22	0.24	0.25	0.23
-19.0302	-0.0459284	0.0348797	0.0495931	0.034399	0.0192885	0.0671208	0.0398655	0.0178707	0.0426334	0.0236552	0.0602092	0.0323484	0.0926651	0.0683023	0.00646481	0.0247839	0.0459995	0.0181695	0.0407454	0.0766739	0.045394	0.0345753	0.0693631	0.0531748	0.0288011	0.0234848	0			4.94	2.68	2.93	2.44		3.42	0.25	0.26	0.24
-18.9667	-0.0339978	0.0289348	0.0422813	0.0209901	0.0257921	0.0622251	0.0438191	0.0208885	0.0435593	0.0173894	0.0615291	0.0420495	0.0881422	0.0571866	0.00893055	0.0422115	0.0497212	0.0159152	0.038507	0.0558632	0.0395329	0.0256552	0.0638037	0.0472758	0.0325785	0.0275306	0			5.13	2.56	2.79	2.32		3.61	0.25	0.26	0.24
-18.9032	-0.0487807	0.0291886	0.0421156	0.0239244	0.031632	0.0441572	0.0385418	0.0284536	0.0439527	0.0188917	0.0648901	0.039831	0.0719311	0.0434057	0.00511017	0.0441972	0.0542854	0.0167808	0.03164	0.04318	0.0400212	0.0159541	0.058787	0.0480055	0.0432852	0.0219319	0			5.32	2.57	2.8	2.34		3.8	0.24	0.25	0.23
-18.8398	-0.0547106	0.024436	0.0442622	0.0302542	0.0352454	0.0317896	0.0312408	0.0433535	0.0381539	0.0192681	0.0625366	0.0276439	0.0510067	0.0380152	0.0111933	0.0349892	0.0455712	0.0207057	0.0241357	0.0208057	0.0412102	0.0150986	0.0577643	0.0587432	0.0548181	0.0275848	0			5.51	2.69	2.86	2.52		3.99	0.24	0.25	0.23
-18.7763	-0.0385639	0.0237323	0.0496051	0.0368989	0.0226278	0.0227687	0.0284453	0.0430041	0.0318649	0.0334029	0.0572767	0.0286922	0.036656	0.0417024	0.00710869	0.0340146	0.0306424	0.03128	0.021916	0.0217986	0.0450114	0.0211785	0.0511324	0.0559667	0.0629252	0.0343621	0			5.7	3.21	3.38	3.04		4.18	0.24	0.25	0.22
-18.7128	-0.0212706	0.0356387	0.0483093	0.0414643	0.0219913	0.0250797	0.0201367	0.0377082	0.0437784	0.0438396	0.0483223	0.0374281	0.0474255	0.0476327	0.0191902	0.0375428	0.0200923	0.0366001	0.0281211	0.0379114	0.060361	0.0208636	0.0656503	0.0611359	0.0731006	0.0310995	0			5.89	2.47	2.67	2.28		4.37	0.22	0.23	0.21
-18.6494	-0.0156558	0.0530339	0.0361016	0.0275156	0.0155635	0.0447679	0.022239	0.0366315	0.0472804	0.044492	0.0324553	0.0425733	0.051431	0.0473103	0.0245462	0.0488224	0.0191896	0.0382394	0.0317102	0.0413166	0.062365	0.0135097	0.0678784	0.0527792	0.0754588	0.018651	0			6.08	1.84	2.01	1.66		4.56	0.22	0.23	0.21
-18.5859	-0.0362833	0.0601921	0.0385195	0.0360661	0.0235319	0.0555486	0.0254403	0.0419513	0.0461715	0.0433397	0.0256919	0.0534793	0.0495296	0.0450891	0.0214001	0.0552599	0.0282941	0.0347422	0.0311819	0.0527788	0.0675319	0.00961685	0.0535506	0.0477647	0.0804568	0.00236947	0			6.27	2.21	2.38	2.03		4.75	0.21	0.22	0.2
-18.5225	-0.0491325	0.03236	0.0536465	0.0454477	0.029831	0.0630354	0.036143	0.0537646	0.0441934	0.0333799	0.0283495	0.0547526	0.0657812	0.0481786	0.0251191	0.0551906	0.0279133	0.0187932	0.0287361	0.0550389	0.0572814	0.0165308	0.0431872	0.0548572	0.0708886	-0.0025193	0			6.46	2.14	2.33	1.94		4.94	0.2	0.21	0.19
-18.459	-0.0482012	0.0119358	0.0626105	0.053363	0.0225723	0.0645142	0.0346931	0.0543368	0.0291575	0.0253182	0.0458701	0.060158	0.081916	0.0419883	0.0361111	0.0538902	0.0317296	0.00782625	0.0286095	0.0501883	0.0433368	0.0219855	0.0321633	0.0526667	0.0598889	0.00957916	0			6.65	2.04	2.21	1.87		5.13	0.2	0.21	0.19
-18.3955	-0.0418903	0.00582283	0.0617454	0.0509549	0.0206332	0.0525605	0.0308436	0.046973	0.0340719	0.0216179	0.0614493	0.0504742	0.0877768	0.0489358	0.0362917	0.049018	0.033952	-0.00344501	0.0318522	0.0367361	0.0407306	0.0225	0.0381305	0.0558523	0.0534146	0.0341365	0			6.84	1.8	1.98	1.62		5.32	0.19	0.2	0.18
-18.3321	-0.0422047	0.0147153	0.0518541	0.0394727	0.00352683	0.0406189	0.0316341	0.0467148	0.0400366	0.0239215	0.0647221	0.0368707	0.0816457	0.0416728	0.030175	0.0432755	0.0467154	-0.00201414	0.0336617	0.0225618	0.0231317	0.0172734	0.0429625	0.0576027	0.0481028	0.0348714	0								5.51	0.2	0.21	0.19
-18.2686	-0.0544867	0.0439422	0.0524361	0.0530003	0.00781804	0.0409332	0.0318189	0.0474718	0.0455878	0.0247742	0.05799	0.0290413	0.0591793	0.0291187	0.0194366	0.0428294	0.0506214	0.00313114	0.028067	0.00968565	0.0244972	0.0091063	0.0374809	0.044471	0.0565445	0.0234034	0								5.7	0.18	0.19	0.17
-18.2051	-0.0583481	0.044049	0.0620127	0.068377	0.0114269	0.0558102	0.03801	0.0514237	0.0557189	0.0362571	0.0447678	0.0278429	0.0569818	0.0217938	0.0188672	0.0379242	0.0484424	0.00453144	0.0349745	0.00170992	0.0334855	0.0012801	0.0373491	0.0401338	0.0645544	0.00386889	0								5.89	0.18	0.19	0.17
-18.1417	-0.0562263	0.0497654	0.0583934	0.0690668	0.0103721	0.0633129	0.0326297	0.0515019	0.0441808	0.0541155	0.0302401	0.0347959	0.0680708	0.0170563	0.0309895	0.0432766	0.0467064	0.00322109	0.0441561	0.00513353	0.0364881	0.002948	0.0325889	0.0295892	0.0683083	-0.00229016	0								6.08	0.2	0.2	0.19
-18.0782	-0.0508193	0.0530963	0.0583882	0.0619042	0.0170372	0.061489	0.0344344	0.0486206	0.0386164	0.0628511	0.0228717	0.0327514	0.0759435	0.0223469	0.0207421	0.0522902	0.0463777	-0.00273298	0.0510552	0.00363267	0.0451307	9.90193e-05	0.0380345	0.0190855	0.0616264	0.0134385	0								6.27	0.19	0.2	0.18
-18.0147	-0.0474943	0.0480785	0.0519921	0.0560249	0.0184927	0.0534741	0.0315643	0.0355715	0.0321042	0.0640406	0.0264919	0.0339932	0.0821043	0.0307977	0.0185752	0.0563166	0.0600204	0.00910692	0.0619343	0.0124367	0.0355861	0.00168183	0.0414306	0.017743	0.0540934	0.0235597	0								6.46	0.18	0.18	0.17
-17.9513	-0.0514605	0.0451387	0.0500146	0.0667581	0.0189345	0.0510632	0.0264286	0.0209301	0.0433585	0.0539488	0.0398286	0.0311667	0.0693915	0.0423213	0.022398	0.0497716	0.0712982	0.0195583	0.0595874	0.019484	0.0340415	0.000779422	0.0482161	0.018745	0.0443697	0.00992148	0								6.65	0.17	0.18	0.16
-17.8878	-0.0559815	0.0419323	0.0584543	0.0748756	0.0212203	0.0577386	0.0233388	0.0143779	0.0549809	0.0511241	0.0582556	0.0413012	0.0664079	0.0492765	0.0193509	0.0287816	0.0754985	0.0254016	0.0569937	0.0252448	0.0433563	0.00205517	0.056575	0.0376598	0.0489515	-0.00516286	0								6.84	0.17	0.18	0.17
-17.8244	-0.046228	0.0454196	0.0535522	0.0760588	0.0201341	0.0687526	0.0211639	0.010047	0.0542677	0.0513006	0.0512791	0.0533861	0.0748111	0.0579237	0.0253461	0.020224	0.0714873	0.0301159	0.0644879	0.0286212	0.0453895	0.00914586	0.0547429	0.0452178	0.0570882	-0.0033489	0
-17.7609	-0.0351376	0.0522761	0.0577389	0.0828757	0.0237258	0.0694578	0.0199187	0.0128743	0.0523669	0.0544688	0.0495053	0.0508103	0.0793636	0.0501108	0.0304354	0.026781	0.0602524	0.0143462	0.0556225	0.0214361	0.0507288	0.0105323	0.0575499	0.0438181	0.0580359	0.00118149	0
-17.6974	-0.0248728	0.0561335	0.0609479	0.0837545	0.0245013	0.0698148	0.0169026	0.0128254	0.0514492	0.0529306	0.0460471	0.0436161	0.0871718	0.0361809	0.0363115	0.0393006	0.0542079	0.0157338	0.0474449	0.00892258	0.0560984	0.0135997	0.0394642	0.0373498	0.0549083	0.019865	0
-17.634	-0.0194867	0.0444568	0.0569252	0.080416	0.0211322	0.064337	0.0269621	0.0225601	0.0627972	0.051827	0.0418113	0.0256088	0.0767098	0.02286	0.0443193	0.0432527	0.0609706	0.0203986	0.0475341	0.00838813	0.0619504	0.0195187	0.0270248	0.037155	0.0414742	0.0295659	0
-17.5705	-0.029286	0.0327561	0.0564818	0.0662149	0.0212281	0.0623844	0.0263715	0.0296489	0.0689818	0.0489228	0.0481639	0.0246511	0.0742559	0.0263505	0.0374884	0.0332686	0.0805408	0.0227968	0.0381468	0.013943	0.0639698	0.0212481	0.0242098	0.0434615	0.027072	0.0268937	0
-17.507	-0.0437033	0.0345525	0.0624239	0.0636437	0.0212066	0.0621705	0.0332451	0.0350202	0.0685086	0.0327491	0.0361187	0.0215658	0.072664	0.0337879	0.0276347	0.0451444	0.087697	0.0331101	0.0457553	0.0242151	0.0598957	0.0253193	0.024145	0.0514793	0.0233637	0.0244403	0
-17.4436	-0.0658558	0.0373031	0.0637234	0.0663118	0.0296665	0.0570064	0.0244508	0.0363764	0.0665919	0.0241113	0.0408519	0.0198353	0.0690892	0.0378903	0.0238672	0.0598793	0.0806201	0.0167504	0.0503065	0.0335351	0.0445862	0.0232783	0.0333621	0.0510769	0.024834	0.00878648	0
-17.3801	-0.0773608	0.0444666	0.0651185	0.0714509	0.0265981	0.0563253	0.0221904	0.0199027	0.0673141	0.0164027	0.0446479	0.0222475	0.068055	0.0329028	0.0144388	0.0599337	0.0605038	0.0066985	0.0501713	0.0345673	0.0332899	0.0191804	0.0347152	0.0537602	0.0276988	-0.00759682	0
-17.3167	-0.0820083	0.0460759	0.0641933	0.0675352	0.0322775	0.054591	0.0331763	0.0172833	0.0662239	0.0226863	0.0522302	0.0307627	0.0554942	0.0293242	0.0125059	0.0543006	0.0431846	0.0112666	0.0555622	0.0366115	0.0292908	0.0218963	0.0262486	0.0530906	0.0392289	-0.00790423	0
-17.2532	-0.0751116	0.0338435	0.0548039	0.0582005	0.0327306	0.0503659	0.0377221	0.0142691	0.0542024	0.0330196	0.0475897	0.0499367	0.059125	0.0360646	0.0164589	0.0377971	0.0445569	0.0169768	0.0495297	0.0366493	0.0348141	0.0167382	0.026611	0.042265	0.05169	0.000553583	0
-17.1897	-0.0742222	0.032456	0.0606748	0.0606929	0.0307077	0.0453475	0.0357167	0.0133314	0.0413593	0.0266259	0.0330339	0.0532645	0.0503201	0.0351911	0.0119453	0.0417738	0.0465318	0.0339462	0.0539795	0.0361236	0.0451129	0.0198588	0.0228805	0.0434164	0.0711891	0.015136	0
-17.1263	-0.0781852	0.0382063	0.054588	0.0564563	0.0400495	0.0555333	0.0307501	0.0218595	0.0427886	0.0240295	0.0180948	0.0594935	0.0464672	0.0363849	0.0115522	0.0540522	0.051546	0.0367572	0.0551667	0.0335625	0.0479485	0.0225025	0.0224066	0.0356012	0.0789522	0.0242203	0
-17.0628	-0.0745824	0.045886	0.049747	0.0552017	0.0307669	0.0554125	0.0301846	0.0172295	0.0412963	0.0227979	0.00551622	0.0575612	0.0391728	0.0317815	0.0106533	0.0470628	0.0525937	0.0211316	0.0512207	0.0340541	0.0392442	0.0269884	0.0230384	0.0411985	0.0713523	0.0159322	0
-16.9993	-0.0721109	0.0550133	0.0500131	0.047526	0.0331956	0.0566861	0.0332209	0.0128373	0.0443656	0.0317291	0.0171834	0.0512443	0.033122	0.0363474	0.0263345	0.0396804	0.0365681	0.0244067	0.0470795	0.0337177	0.0308875	0.0264683	0.0170051	0.0512267	0.0527737	0.0113908	0
-16.9359	-0.0641607	0.0448624	0.0492427	0.046627	0.0375339	0.0606054	0.0394733	0.00951965	0.0497486	0.0356771	0.0244778	0.0452644	0.0394056	0.0492488	0.0423584	0.0365237	0.0230108	0.0273411	0.0369086	0.0251868	0.0314117	0.0194889	0.0215102	0.0442092	0.0441779	0.0133372	0
-16.8724	-0.0585845	0.0396398	0.0466347	0.0549251	0.0341222	0.059563	0.0352097	0.00421428	0.0451384	0.0334066	0.0379593	0.038669	0.0421038	0.0533415	0.0447539	0.0361409	0.0215435	0.0365111	0.0330888	0.0187244	0.0382991	0.0116753	0.0233812	0.033197	0.0586887	0.0184403	0
-16.8089	-0.058769	0.0413085	0.0432884	0.0668621	0.0429113	0.0640171	0.0386404	0.0132155	0.0604438	0.0235203	0.0453344	0.0339669	0.0426199	0.0567329	0.04342	0.0440822	0.0206403	0.0326037	0.0325604	0.0107585	0.0487751	0.00912284	0.0263455	0.016694	0.0641003	0.0146946	0
-16.7455	-0.0542933	0.0478304	0.0440424	0.0699293	0.0400942	0.062312	0.0462276	0.0293774	0.0591824	0.0214714	0.0504361	0.0444361	0.0471198	0.057661	0.0323465	0.0444671	0.027472	0.0150945	0.0299914	0.014338	0.054776	0.00827789	0.0176997	0.0160955	0.0520498	0.0102679	0
-16.682	-0.0456353	0.0580263	0.0430796	0.0532404	0.0381253	0.047584	0.0513123	0.0261985	0.0646124	0.0249389	0.0597706	0.0523429	0.0587621	0.0521079	0.0389885	0.0384223	0.0341835	0.00898607	0.0261925	0.028043	0.0548204	-0.000532275	0.0139063	0.032078	0.0404737	0.00298638	0
-16.6186	-0.0459164	0.0623338	0.0484032	0.0312102	0.0377026	0.0394727	0.0495669	0.0150086	0.0639051	0.0230778	0.0557445	0.0510011	0.0647603	0.0591202	0.0377821	0.0296431	0.045097	0.0102316	0.0291192	0.0351705	0.0554008	-0.0107794	0.00711367	0.0382019	0.0361615	0.00141748	0
-16.5551	-0.0545054	0.0608362	0.0483017	0.0102234	0.0282245	0.0376865	0.0437808	0.00545811	0.0611097	0.0280745	0.0466815	0.050411	0.0611849	0.061527	0.0325158	0.025221	0.0660484	0.0150471	0.0229767	0.0450809	0.0411781	-0.0187054	0.0116315	0.0389497	0.0499237	0.00214118	0
-16.4916	-0.0650512	0.053784	0.0569859	0.00797375	0.0348169	0.0427028	0.0432737	0.00317567	0.0621817	0.0236897	0.0323644	0.0332192	0.0538415	0.0528929	0.0334668	0.0257714	0.0648104	0.0242321	0.0303071	0.0472694	0.02744	-0.0130264	0.0212039	0.0373004	0.0664069	0.00433514	0
-16.4282	-0.0731832	0.039364	0.0651276	0.0268199	0.032516	0.0507912	0.0388086	0.0110456	0.0558306	0.0288022	0.0299717	0.0293534	0.0587301	0.0474987	0.0171091	0.0224607	0.0515016	0.0345157	0.0375418	0.0598546	0.0287104	-0.000516082	0.0206885	0.0446925	0.053062	0.0106874	0
-16.3647	-0.068673	0.0249215	0.0622273	0.0458774	0.030468	0.0553304	0.041875	0.0200642	0.0601069	0.0404229	0.0348332	0.0239926	0.067022	0.048369	0.0149151	0.0222118	0.0360331	0.0363402	0.0375612	0.0657686	0.0341331	0.00405582	0.03927	0.052531	0.0442601	0.0161239	0
-16.3012	-0.0597013	0.0218734	0.0645168	0.0562041	0.0250722	0.052518	0.0415486	0.02556	0.0598618	0.0431184	0.0370231	0.0292687	0.0767288	0.0596343	0.00954156	0.0303421	0.0259316	0.0247512	0.0402578	0.0664068	0.0448898	0.00196078	0.0470735	0.0505338	0.0357747	0.0147513	0
-16.2378	-0.050593	0.0247361	0.0572393	0.0567052	0.0135501	0.0502125	0.0372877	0.0318302	0.0594741	0.0462179	0.0376346	0.0305495	0.0701628	0.0604068	0.00991676	0.0366701	0.0297712	0.0143474	0.0332057	0.0567124	0.0371899	-0.00416731	0.0471615	0.0473475	0.0170634	0.0126971	0
-16.1743	-0.0429708	0.0395459	0.0468981	0.0453074	0.0200665	0.0507374	0.0302567	0.0282826	0.059601	0.0367604	0.0312931	0.0358928	0.0549764	0.0560133	0.022756	0.0510708	0.0329474	0.0162873	0.0331152	0.0405575	0.0264212	-0.0064824	0.0417467	0.0440274	0.0238788	0.0189474	0
-16.1109	-0.0355373	0.0464924	0.0341076	0.0339482	0.0284987	0.0429332	0.019482	0.0257979	0.0543738	0.0244733	0.0347778	0.0378978	0.0459378	0.0537822	0.0330594	0.0660007	0.0287246	0.0231727	0.035361	0.0279137	0.0255548	-0.00601046	0.031522	0.0428116	0.0350777	0.0170147	0
-16.0474	-0.0379824	0.051421	0.0229137	0.0417588	0.0349183	0.0446037	0.0230171	0.0308212	0.0538232	0.0193184	0.0517099	0.0319302	0.0364403	0.0529035	0.0380994	0.0650937	0.0243248	0.0334631	0.0351375	0.0216616	0.035251	-0.00156077	0.0372573	0.0425899	0.0557018	0.016834	0
-15.9839	-0.0427458	0.0471638	0.020906	0.0471685	0.0317253	0.0512295	0.0320444	0.032366	0.0596677	0.0181418	0.0691265	0.0446807	0.0407486	0.0482359	0.0326758	0.0636246	0.0217345	0.028229	0.0372524	0.0197611	0.047907	0.00702536	0.0450177	0.0401294	0.0672153	0.0157236	0
-15.9205	-0.0409721	0.0344003	0.0252597	0.054052	0.0206275	0.0574892	0.0423893	0.0418347	0.057314	0.0318577	0.0752523	0.0450022	0.0538853	0.0381756	0.0223674	0.0449401	0.0260147	0.0246606	0.0328464	0.0222534	0.0488724	0.0168345	0.0463636	0.0421387	0.0534369	0.015642	0
-15.857	-0.0486018	0.0310185	0.0373227	0.0618295	0.0180283	0.0662007	0.0404228	0.0314998	0.0498428	0.0474116	0.0633345	0.0452182	0.0631773	0.0448314	0.00925561	0.0253358	0.0436966	0.0228231	0.031056	0.0323894	0.0463357	0.0293708	0.0423916	0.0565251	0.0459706	0.0265225	0
-15.7935	-0.044262	0.0404354	0.0464569	0.0587026	0.0268792	0.0751344	0.0440299	0.0234147	0.0393362	0.0590938	0.0466522	0.0351921	0.0600932	0.0584702	0.00972945	0.0199839	0.0501823	0.0149764	0.0304242	0.0460779	0.0462339	0.0386491	0.0465959	0.0664363	0.0362114	0.0369205	0
-15.7301	-0.0428687	0.0534652	0.0532796	0.0650355	0.0378774	0.0763565	0.0470492	0.0200516	0.0310892	0.0545137	0.043233	0.0368888	0.052849	0.055337	0.0247001	0.0277368	0.0611813	0.0167286	0.0322368	0.0535947	0.0535146	0.0662493	0.0491388	0.0714278	0.0366596	0.032319	0
-15.6666	-0.0454073	0.0634419	0.0546038	0.0547684	0.0427822	0.0594007	0.0489603	0.0165379	0.0256877	0.0412196	0.0565991	0.0453807	0.0494209	0.0444003	0.0323626	0.0391536	0.0626455	0.014288	0.0354822	0.051237	0.0634249	0.0736295	0.0426942	0.0650074	0.0332325	0.0299697	0
-15.6031	-0.045584	0.0534283	0.0556693	0.0409167	0.0437917	0.0380263	0.0514639	0.0290397	0.0245731	0.0267108	0.0703814	0.0531078	0.0580745	0.0403988	0.0319345	0.0506487	0.0533782	0.0194157	0.0262251	0.0451213	0.0588415	0.0733791	0.0402951	0.052939	0.0407947	0.0304687	0
-15.5397	-0.0408947	0.0445345	0.0617241	0.0269549	0.0365631	0.0354569	0.059787	0.0390449	0.0337809	0.0142218	0.081213	0.0440826	0.0742631	0.0680007	0.0277601	0.0545699	0.0509417	0.0235956	0.0225588	0.0482115	0.0451355	0.0648018	0.0340438	0.0592938	0.0573777	0.0325367	0
-15.4762	-0.0315572	0.0339528	0.0686196	0.0424997	0.0345466	0.0528508	0.05899	0.0463219	0.0460183	0.0158223	0.0739516	0.02257	0.075529	0.0746679	0.0251849	0.0489297	0.0505277	0.0298795	0.028145	0.0561634	0.0364419	0.0441881	0.0391421	0.0696199	0.0642562	0.0249804	0
-15.4128	-0.0230494	0.032439	0.0685979	0.0555491	0.0336178	0.0770883	0.0617555	0.0450173	0.0522708	0.0194521	0.0592464	0.0141234	0.0687614	0.0586907	0.0450342	0.0552633	0.0532842	0.0316433	0.03516	0.0490815	0.030384	0.0524963	0.0554395	0.0663447	0.0673686	0.0157873	0
-15.3493	-0.0265348	0.0317211	0.0596272	0.05411	0.0243506	0.0862105	0.0639063	0.043606	0.0491045	0.0297258	0.0514004	0.0101962	0.055275	0.0446401	0.0587084	0.0560583	0.0475176	0.0215935	0.0481768	0.0402925	0.0302031	0.0447328	0.0656902	0.0536069	0.0659728	0.00243517	0
-15.2858	-0.0383419	0.0297086	0.0633615	0.0511984	0.0212444	0.0728148	0.0625189	0.036637	0.0401433	0.0356317	0.0360027	0.0378514	0.0463943	0.0232201	0.0547129	0.0458972	0.0403967	0.0141728	0.0469084	0.0320682	0.035546	0.0421546	0.0752348	0.0348556	0.0683202	0.00443134	0
-15.2224	-0.0477936	0.0351049	0.0634297	0.0386319	0.0143969	0.0636193	0.0673982	0.0390169	0.0422886	0.0398389	0.034371	0.0654555	0.0432891	0.0324957	0.0427681	0.0298322	0.0362297	0.0151645	0.0402214	0.0429329	0.0338111	0.0492665	0.0765941	0.041334	0.0626492	0.0152919	0
-15.1589	-0.0516314	0.0283956	0.0680647	0.0481737	0.0135405	0.0603205	0.0566634	0.040031	0.0383223	0.0462579	0.0340624	0.0762006	0.0438017	0.0390304	0.025981	0.0165783	0.0399423	0.0228279	0.0352684	0.0488266	0.0353157	0.0414826	0.0645866	0.0544732	0.0511426	0.00760043	0
-15.0954	-0.0582007	0.0331812	0.0696379	0.0457564	0.0158141	0.0681284	0.0493994	0.0341841	0.0396655	0.0419449	0.0423165	0.0693451	0.0453124	0.0415086	0.0166658	0.0199915	0.0376225	0.0272461	0.0269434	0.0600229	0.0422587	0.0309589	0.0631799	0.0616694	0.0346122	-0.00373933	0
-15.032	-0.058933	0.0429115	0.0660471	0.0448117	0.0133737	0.0806795	0.0478829	0.0299959	0.040127	0.036706	0.0518008	0.0533081	0.0371859	0.0477476	0.0177064	0.0345973	0.0253251	0.0282521	0.0330621	0.0692799	0.0430402	0.0200079	0.0529719	0.0550689	0.0255637	-0.0170666	0
-14.9685	-0.0596733	0.0587041	0.0732399	0.0358614	0.00650208	0.0816556	0.0431232	0.0151884	0.0399386	0.0218074	0.0523384	0.0531046	0.0340143	0.0404055	0.0195017	0.0344257	0.0304811	0.0152394	0.0283231	0.071991	0.0463985	0.0130984	0.0415432	0.0364018	0.0218035	-0.0249844	0
-14.9051	-0.0845388	0.0559877	0.0507716	0.0139724	-0.0017477	0.056954	0.0320553	0.00163602	0.0244496	0.00319492	0.0319934	0.0386316	0.0269454	0.0173936	0.00321807	0.00997257	0.0352117	-0.0059028	0.0121373	0.0545249	0.0457507	0.0172556	0.0250157	0.0202602	0.0182466	-0.0244765	0
-14.8416	-0.104957	0.0265172	0.0210607	-0.00499807	-0.01425	0.0324307	0.0174732	-0.00890914	-0.00014423	-0.0147636	3.08074e-05	0.0116979	0.0186272	-0.00428833	-0.0173143	-0.021686	0.0359521	-0.0275968	-0.0122436	0.0236695	0.0321593	0.0050806	0.0102534	0.00273151	0.0109106	-0.028372	0
-14.7781	-0.133255	-0.00692369	-0.01453	-0.0263291	-0.00861268	0.016001	0.00510553	-0.0164535	-0.0233688	-0.0289409	-0.0322003	-0.0252726	0.00734291	-0.0208465	-0.0351641	-0.0419685	0.0180899	-0.0476884	-0.031989	0.00315618	0.0214457	-0.0175876	-0.00291383	-0.00448568	0.00344351	-0.038518	0
-14.7147	-0.146143	-0.0137511	-0.0234349	-0.0222298	0.00588724	0.00966636	0.00270429	-0.0222463	-0.0316689	-0.0306408	-0.0445811	-0.0376025	-0.0140622	-0.033623	-0.0311277	-0.0313852	-0.0154064	-0.0606516	-0.0249238	-0.00591205	0.0165229	-0.0269471	-0.0195918	-0.00784894	-0.00496504	-0.0401432	0
-14.6512	-0.131189	-0.00215424	-0.00643867	-0.00780489	0.0217871	0.0222784	-0.00392995	-0.0330229	-0.0233263	-0.0237385	-0.0337853	-0.0324811	-0.0248659	-0.0351206	-0.00933698	-0.0148675	-0.0286902	-0.0595914	-0.00623276	0.00115692	0.0164992	-0.0273267	-0.0244964	-0.014442	-0.00683596	-0.0320661	0
-14.5877	-0.129545	0.00615376	0.00502812	-0.00701481	0.0249782	0.011744	-0.00951574	-0.0450489	-0.0207189	-0.00923477	-0.0273631	-0.0368177	-0.0317484	-0.040423	0.00064419	-0.0103152	-0.0210831	-0.0554578	0.000888669	2.80205e-05	0.0212704	-0.0237749	-0.0354545	-0.0220065	0.00612373	-0.0282685	0
-14.5243	-0.127645	0.00312627	0.00772496	-0.00180697	0.0152898	0.000821012	-0.0142378	-0.0471612	-0.0143954	0.0027582	-0.0252692	-0.0307197	-0.0204533	-0.0393109	-0.00419584	-0.0167863	-0.0143518	-0.0558632	-0.00112177	0.00134351	0.019634	-0.0295913	-0.0343292	-0.0255717	0.0128564	-0.0308356	0
-14.4608	-0.131186	-0.00781876	-0.00425064	0.00118017	0.0198243	-0.00396818	-0.00906236	-0.0347369	-0.0282728	0.0108751	-0.0283953	-0.0323146	-0.0143822	-0.0362846	-0.0163572	-0.028633	-0.0110696	-0.054177	3.88869e-05	-0.00448727	0.00705033	-0.0340958	-0.0282976	-0.0232013	0.0282368	-0.0435294	0
-14.3973	-0.142599	-0.00163503	-0.00934412	-0.00974433	0.0144425	-0.000681866	-0.000865567	-0.0220592	-0.0395319	0.010313	-0.0284144	-0.0264488	-0.00700019	-0.0297596	-0.0216381	-0.0284721	-0.015449	-0.0696463	0.00927972	-0.00700593	-0.00141649	-0.0339996	-0.0247484	-0.0183382	0.0319703	-0.0549736	0
-14.3339	-0.139968	0.00825391	-0.010619	-0.0130896	0.0132517	0.00235095	-0.000668245	-0.0201381	-0.0357306	-0.000878743	-0.0204637	-0.0222064	-0.0045772	-0.0216513	-0.0255293	-0.0276323	-0.0244465	-0.0670391	0.017381	0.00245031	-0.00876083	-0.0362167	-0.016321	-0.0179193	0.0196973	-0.0476881	0
-14.2704	-0.134636	0.0141009	-0.00355101	-0.0194458	0.00622071	-0.00288585	0.00487655	-0.0225931	-0.0297385	-0.00641434	-0.0157193	-0.0287486	-0.0117775	-0.013869	-0.0367845	-0.0296241	-0.0121322	-0.061696	0.00628464	0.00704828	-0.00792296	-0.0334326	-0.012274	-0.0220457	0.01008	-0.0360468	0
-14.207	-0.12926	0.0112683	0.00142858	-0.0145401	-0.0033378	-0.00998003	0.00843342	-0.0247202	-0.0179928	-0.00369445	-0.0125031	-0.0300842	-0.006698	-0.00817623	-0.0464527	-0.0261205	-0.00640707	-0.0608677	-0.00635637	0.00874417	-0.0100542	-0.0511689	-0.00862909	-0.0247339	-0.00221552	-0.0312023	0
-14.1435	-0.11484	-0.00103736	0.00692113	-0.00142999	0.00125245	-0.0119889	0.00897527	-0.0233667	-0.0104067	0.00703925	-0.000999746	-0.0259889	-0.00961172	-0.00569834	-0.0398345	-0.0180389	-0.000295564	-0.0523883	-0.00798079	0.00348113	-0.0103596	-0.0565701	-0.00726229	-0.0275766	-0.00414552	-0.0285728	0
-14.08	-0.112712	-0.00894614	0.00518035	-0.00170777	0.00143141	-0.00794431	-0.00398859	-0.017564	-0.0142223	0.012371	0.00222685	-0.0184452	-0.00949072	-0.00561532	-0.0334718	-0.00379281	0.00231291	-0.0471624	-0.0104896	-0.00736586	-0.00669128	-0.0569173	-0.00812297	-0.0215108	0.000383826	-0.0306402	0
-14.0166	-0.116337	-0.00921622	0.00612045	0.00103385	0.000871324	-0.00147438	-0.0172792	-0.0189496	-0.0116543	0.00802293	-0.00753882	-0.00334864	-0.00746232	0.00149999	-0.021635	0.000652684	-0.0170798	-0.0282483	-0.0007845	-0.00824909	0.00215727	-0.0545977	-0.0187449	-0.0148274	0.00324272	-0.025849	0
-13.9531	-0.123163	-0.00784358	-0.000907054	-0.000825449	0.00738772	0.000230617	-0.018753	-0.0288832	-0.007288	-0.00312271	-0.0253681	-0.000430786	-0.00708077	0.00105101	-0.0245605	-0.00171981	-0.0208463	-0.0230482	-0.000447988	-0.0159138	0.0164528	-0.0420985	-0.0273408	-0.0157755	0.00138162	-0.0220474	0
-13.8896	-0.129531	-0.000498044	-0.00294743	0.00124439	0.00459414	0.00934719	0.00209088	-0.0301	-0.0124807	-0.00554718	-0.0444473	0.00173472	-0.00583351	-0.0129274	-0.0310826	-0.00153312	-0.0211566	-0.0287334	0.00792412	-0.0200292	0.0147926	-0.036448	-0.0276434	-0.00962513	-0.00427206	-0.0256826	0
-13.8262	-0.123588	0.00390864	-0.00733324	-0.00448057	-0.00724172	0.0107728	0.0138782	-0.0289174	-0.0192249	-0.00489818	-0.0433472	0.00363533	0.00298783	-0.0241506	-0.0240705	-0.00357683	-0.01535	-0.0414256	0.016483	-0.0189441	0.0117722	-0.01496	-0.0193138	-0.00212683	-0.0108916	-0.0213108	0
-13.7627	-0.11186	0.00446476	-0.0145012	-0.00935795	-0.0115348	0.000892404	0.0150734	-0.0140829	-0.0363936	-0.000472087	-0.0195393	0.00289137	0.00411	-0.0314293	-0.0225706	0.00174157	-0.00672095	-0.0438159	0.0057959	-0.0179449	0.000642792	0.000556017	-0.0042562	0.0048213	-0.013439	-0.0173222	0
-13.6993	-0.0986688	0.00786471	-0.00565153	-0.0173366	-0.0149288	-0.00460331	0.00346286	0.0091591	-0.0468902	0.00994907	-0.00691064	0.00254672	0.00988077	-0.0156986	-0.0133599	0.00179599	-0.0119949	-0.0420246	0.0128925	-0.00855363	-0.00587756	0.00594184	0.00232448	0.00388392	0.000889491	-0.019148	0
-13.6358	-0.101983	0.0124229	-0.00411023	-0.00307394	-0.00459667	-0.00663457	-0.0097707	0.0121472	-0.0414865	0.0165159	-0.00564747	-0.00981527	0.0140875	-0.00551095	-0.00976788	-0.00592518	-0.0148487	-0.0464806	0.010808	-0.00538913	-0.00123912	0.00488349	0.00751341	-0.00494589	0.00878947	-0.022201	0
-13.5723	-0.114605	0.0179364	0.00625782	0.0300315	0.000843088	0.0045899	-0.00517872	0.018943	-0.0314576	0.0190221	-0.015514	-0.0164785	0.00798146	-0.01182	-0.0049845	-0.0136912	-0.00871801	-0.0451199	0.0155522	-0.0021108	0.00728253	0.00912811	0.0105504	-0.0159004	0.00810081	-0.00735152	0
-13.5089	-0.124565	0.0330922	0.0167779	0.034108	-0.00175086	0.00843914	-0.000468985	0.0148007	-0.0124677	0.00867429	-0.0170798	-0.0180098	0.00881157	-0.0143666	-0.00466973	-0.0220438	-0.00403542	-0.0481987	0.0211012	-0.000777639	0.0158148	0.0267246	0.0182413	-0.0187966	0.00608103	0.0137552	0
-13.4454	-0.124886	0.0369698	0.0271209	0.0298037	0.00344949	0.00665554	0.0159144	0.00104877	0.000670726	0.00796722	-0.00399581	-0.0144884	0.00891853	-0.00855989	-0.00698502	-0.0313193	0.000929241	-0.0397943	0.0247585	-0.0016049	0.0115751	0.0515325	0.0207368	-0.0136856	0.0107146	0.0401589	0
-13.3819	-0.121044	0.0454656	0.0318469	0.00850368	0.00413148	0.00187713	0.0271308	-0.00147633	-0.00138961	0.0203112	0.0165689	-0.0166186	0.0140891	0.0032968	-0.00437662	-0.0181274	0.00652597	-0.0244807	0.0364288	0.00987491	0.00337666	0.0815023	0.0133705	-0.0114243	0.022223	0.0468398	0
-13.3185	-0.112211	0.042381	0.0286192	0.00207083	0.00851672	-0.00671142	0.0400523	0.000115889	-0.00321851	0.0399119	0.0307022	-0.0188223	0.0183987	0.00656972	0.00363683	-0.00401453	-0.00581912	-0.0209337	0.0348435	0.013931	0.00765423	0.113298	0.0124104	-0.00190259	0.0239977	0.0321507	0
-13.255	-0.102375	0.0322042	0.0207525	0.0234396	0.0152352	0.000933023	0.058097	0.016479	0.00080132	0.049807	0.0341083	-0.0164546	0.0120359	-0.00303866	0.0113871	0.00654529	-0.00995274	-0.0145365	0.0298453	0.0156623	0.018458	0.136869	0.0114752	0.00621166	0.0250765	0.0235095	0
-13.1915	-0.0880547	0.0348356	0.0174601	0.0292731	0.0222714	0.0109978	0.0710308	0.0397141	-0.00443444	0.0458809	0.0226956	-0.00947942	0.0163847	-0.00839897	0.00919909	0.0122739	0.00331209	-0.0170407	0.0303989	0.0154897	0.0222634	0.13775	0.0181391	0.0166498	0.0265249	0.0132322	0
-13.1281	-0.0855534	0.0366392	0.0191404	0.030773	0.026817	0.0241844	0.0856109	0.0518275	0.00247254	0.0319911	0.00170257	-0.00870249	0.0181824	-0.00337551	-0.000778746	0.00618392	0.014726	-0.019389	0.0249507	0.00437249	0.0221523	0.129797	0.0243566	0.0280513	0.0298463	0.00660857	0
-13.0646	-0.0877991	0.0476526	0.0049311	0.022129	0.0199862	0.0324085	0.0954144	0.0542386	0.00216494	0.0271361	-0.00223335	-0.012911	0.0215953	-0.00423009	-0.0147481	-0.010272	0.0163376	-0.0102995	0.0204177	0.00508468	0.0235867	0.123016	0.0148946	0.0285626	0.0397351	-0.00510999	0
-13.0012	-0.0826259	0.0442859	-0.00863376	0.00423434	0.00232427	0.0289677	0.087735	0.0454212	-0.00271276	0.0286202	0.0067923	-0.0221254	0.0267697	-0.00990162	-0.0179125	-0.0235482	0.00449412	-0.00844502	0.0185516	0.00998206	0.0216517	0.114328	0.00616284	0.0197857	0.0282188	-0.0242273	0
-12.9377	-0.0708364	0.0442129	-0.0143766	-0.00578655	-0.0147991	0.0179206	0.0733132	0.0332785	-0.00306346	0.0358416	0.013141	-0.0292931	0.0171054	-0.0135064	-0.0161399	-0.0388963	-0.0155193	-0.00828566	0.0268097	0.0129555	0.0221706	0.113889	-0.00738684	0.00648516	0.020891	-0.0310246	0
-12.8742	-0.0683808	0.0422471	-0.00429034	-0.00378208	-0.0269465	0.0144753	0.0496278	0.0236682	-0.0176207	0.0484072	-0.0023442	-0.0288936	0.0150531	-0.00699447	-0.0233406	-0.0464288	-0.0245267	-0.00811388	0.039858	0.00853293	0.0160325	0.0993512	-0.0147868	0.00530142	0.0154657	-0.0244571	0
-12.8108	-0.0787222	0.0351919	0.0154913	0.00230202	-0.0331507	0.00992857	0.0337814	0.0154795	-0.0177772	0.0511899	-0.0244686	-0.0299585	0.0108598	-0.00993341	-0.034761	-0.0345174	-0.023565	-0.00972526	0.038057	-0.0142368	0.0225379	0.0749614	-0.00497975	0.0010634	0.0139169	-0.00720691	0
-12.7473	-0.0964568	0.026085	0.0260405	0.00293032	-0.0230605	0.00371408	0.0227994	0.0160864	-0.0150224	0.050363	-0.0343221	-0.0244101	0.000405421	-0.0132462	-0.0497785	-0.0245476	-0.0298489	-0.0158032	0.0223845	-0.0266367	0.0335995	0.0653055	0.00446589	0.0025974	0.0201671	0.00757523	0
-12.6838	-0.10854	0.0308279	0.0320063	0.00696436	-0.0215179	0.000127251	0.0199186	0.0154459	-0.0202082	0.0552954	-0.0283007	-0.0210086	-0.00555147	-0.0215922	-0.0570454	-0.0101075	-0.0174985	-0.0268127	0.0160169	-0.0262253	0.0317278	0.0633724	0.0123366	0.0104215	0.0176886	0.0209925	0
-12.6204	-0.0925276	0.0534777	0.0246134	-0.00314529	-0.0135828	-0.0166639	0.0224677	0.0149002	-0.0237206	0.063287	-0.014125	-0.0179404	-0.00333533	-0.0220114	-0.048466	-0.0075319	-0.00492277	-0.0377822	0.0208649	-0.0160987	0.0276312	0.0824578	0.0140898	0.0125875	0.00596191	0.0235807	0
-12.5569	-0.089202	0.0790547	0.0145465	-0.00705047	-0.0116054	-0.0123336	0.0230388	0.00985041	-0.0130218	0.0622896	-0.0122689	-0.0144333	-0.0065371	-0.0221931	-0.0392605	-0.00602614	-0.000578138	-0.0406038	0.0137206	-0.0120407	0.0174469	0.0982161	0.00458377	0.0175721	-0.00845559	0.0107274	0
-12.4935	-0.0855773	0.0785806	0.000578222	-0.00608454	-0.0146826	-0.00150922	0.0263963	-0.000774716	0.00641929	0.0570468	0.00366643	-0.0105422	-0.00552767	-0.0303104	-0.032911	-0.00732831	-0.00255242	-0.0292271	0.0136295	-0.0114991	0.0222445	0.0947517	0.000383568	0.0185914	-0.0090067	0.000388051	0
-12.43	-0.100334	0.061993	-0.0170133	-0.0156411	-0.0121249	0.00558593	0.0190864	-0.00323807	0.0198618	0.048022	0.0105731	-0.00851766	0.0031718	-0.033708	-0.0286019	-0.00384229	-0.0154663	-0.0248214	0.00441426	-0.0142364	0.0237687	0.0880656	-0.00708125	0.00180069	-0.0123183	-0.00656942	0
-12.3665	-0.114591	0.0492508	-0.0114311	-0.00959001	-0.0175666	0.0103876	0.0174944	0.000501166	0.0365968	0.0522731	0.0124865	-0.0126054	0.0167428	-0.0311294	-0.0299001	0.00257116	-0.0117213	-0.0248	0.00840092	-0.0134977	0.0174956	0.0751957	-0.0141084	-0.00564318	-0.00996315	-0.00700416	0
-12.3031	-0.106368	0.0421942	-0.00802692	-0.0144775	-0.0184569	0.00734157	0.00514887	0.00185867	0.0589599	0.0533666	0.014239	-0.0172934	0.0310722	-0.0191927	-0.0341681	-0.00108721	-0.0147329	-0.024036	0.0245885	-0.00911389	0.0118133	0.0694595	-0.0182575	-0.0160169	-0.00829925	-0.00638859	0
-12.2396	-0.107015	0.0474088	-0.00552679	-0.0208598	-0.018133	-0.00200817	0.00305893	0.00422563	0.0983888	0.045368	0.00340061	-0.0168713	0.0247213	-0.0132744	-0.0261718	-0.00711643	-0.00569727	-0.0272752	0.034046	-0.00491681	0.00738805	0.0647031	-0.026665	-0.0251864	-0.00582102	-0.0169541	0
-12.1761	-0.102714	0.047139	-0.0054677	-0.019101	-0.0208819	-0.00793163	-0.00815458	-0.00168805	0.136216	0.0399638	0.00531064	-0.00387434	0.00511725	-0.00532223	-0.0152713	-0.0244484	-0.0171739	-0.0293253	0.0472623	0.00764375	0.0100559	0.062011	-0.0372579	-0.0113293	-0.000767635	-0.0197159	0
-12.1127	-0.116918	0.0368045	-0.0133205	-0.0194256	-0.0275614	-0.0183445	-0.0266633	-0.0112428	0.146243	0.041623	-0.00172315	0.0107797	-0.00767132	-0.00701031	-0.00426537	-0.0345592	-0.0259683	-0.0425287	0.0510416	0.0155007	0.00360233	0.0615124	-0.0528352	-0.00630479	-0.00132521	-0.0179013	0
-12.0492	-0.123197	0.0207041	-0.00926767	-0.0227221	-0.027706	-0.0200735	-0.0281089	-0.0260787	0.152518	0.0528254	-0.00715237	0.0110588	-0.0063139	-0.00817875	-0.00237294	-0.0415574	-0.0278714	-0.0546909	0.0529867	0.0151949	-0.0099558	0.062103	-0.0563917	-0.00521878	-0.011831	-0.0192564	0
-11.9857	-0.123184	0.00374193	-0.00850882	-0.0304676	-0.0342788	-0.0143597	-0.0369783	-0.0280696	0.144449	0.0543495	-0.00602882	-0.000331419	-0.00717438	-0.0096737	-0.0136667	-0.0387969	-0.0263425	-0.0494219	0.0524787	0.00249352	-0.0199167	0.0690015	-0.0512629	-0.0086612	-0.0301291	-0.0196065	0
-11.9223	-0.122563	-0.0093766	-0.00750945	-0.0397153	-0.0321415	-0.0151888	-0.0294976	-0.0191334	0.153075	0.0454841	-0.00914629	-0.0154523	-0.0118808	-0.0137033	-0.0217479	-0.0261133	-0.00820549	-0.0369634	0.0452078	-0.00751305	-0.0206406	0.0684881	-0.0326036	-0.0126927	-0.0372664	-0.0324122	0
-11.8588	-0.109286	-0.000449781	-0.00479302	-0.0433607	-0.0272467	-0.0211748	-0.0251456	-0.006109	0.15089	0.0315389	-0.0121368	-0.0200089	-0.0270932	-0.00867643	-0.028495	-0.012695	-0.00244877	-0.0195895	0.0428764	-0.0123268	-0.00859487	0.0680673	-0.0294997	-0.000204201	-0.0374663	-0.0375854	0
-11.7954	-0.11435	0.00274714	-0.00686699	-0.0341999	-0.027899	-0.0317728	-0.0283187	-0.000887382	0.129884	0.0187765	-0.0191637	-0.0238871	-0.0297059	-0.0139767	-0.0332182	-0.00667505	-0.00345967	-0.0157061	0.0404373	-0.00451252	-0.000757791	0.0496677	-0.0300654	0.0134049	-0.0285987	-0.0375963	0
-11.7319	-0.124513	0.00708389	-0.00668639	-0.0262198	-0.0231166	-0.0330117	-0.0307165	-0.00817649	0.117948	0.0196027	-0.0103385	-0.0260022	-0.0209517	-0.021766	-0.0244302	-0.0174593	-0.0166892	-0.00183581	0.0543632	-0.00351389	0.000923873	0.0399266	-0.0291362	0.0101189	-0.0155793	-0.0222344	0
-11.6684	-0.135687	0.0114246	-0.00967846	-0.0249663	-0.0244363	-0.0295777	-0.0260857	-0.0215344	0.0952302	0.0201287	0.00634868	-0.0287805	-0.0145808	-0.0295908	-0.0133559	-0.0397139	-0.0199504	-0.00131544	0.0615981	-0.00666233	-0.00548628	0.0371847	-0.0410176	-0.00451961	-0.0151985	-0.0235312	0
-11.605	-0.141413	-0.000599551	-0.0137104	-0.024412	-0.0241728	-0.0122692	-0.0312702	-0.0317975	0.0960265	0.0310709	-0.00197153	-0.0241386	-0.0215783	-0.0385878	-0.0144927	-0.0479289	-0.0171938	-0.000968084	0.0445476	-0.0109811	-0.00792207	0.0311893	-0.0348689	-0.0225943	-0.00595906	-0.0363247	0
-11.5415	-0.126506	-0.00403373	-0.0124914	-0.021683	-0.0329783	-0.00618903	-0.0296167	-0.0272503	0.0968554	0.0341495	-0.019996	-0.0226155	-0.0453473	-0.037184	-0.0272331	-0.0353798	-0.0218419	-7.61647e-05	0.0283874	-0.0181314	-0.00839542	0.0288904	-0.0377493	-0.0285313	-0.00473419	-0.0503555	0
-11.478	-0.118786	-0.00993983	-0.00950661	-0.0151484	-0.0411137	-0.00780016	-0.0196155	-0.0235807	0.0943736	0.0283765	-0.0447255	-0.0349292	-0.0583707	-0.0392067	-0.0414024	-0.0262673	-0.0195367	-0.0126107	0.0157315	-0.0300496	-0.00994551	0.0122846	-0.036172	-0.0241855	-0.00640902	-0.0616301	0
-11.4146	-0.134893	-0.00916647	-0.0027755	-0.0050072	-0.0463494	-0.00354146	-0.0207585	-0.0126322	0.0928807	0.0257968	-0.045692	-0.0333012	-0.0627829	-0.0328621	-0.0580979	-0.020197	-0.0131508	-0.0055375	0.0243488	-0.0399257	-0.0105291	0.00547402	-0.0176887	-0.017103	0.000511056	-0.0424554	0
-11.3511	-0.139695	-0.00480541	0.00540131	-0.00378847	-0.0489262	0.00104208	-0.013878	-0.0150024	0.0873515	0.0234863	-0.0278623	-0.0235214	-0.0529033	-0.0200142	-0.0661875	-0.021542	-0.00583961	-0.0103665	0.0370005	-0.0426428	-0.00448861	0.00472216	-0.0125438	-0.0112435	0.0023509	-0.0353752	0
-11.2877	-0.146154	-0.00880271	4.329e-05	-0.00655662	-0.0442455	0.0146478	-0.0201137	-0.0155475	0.084488	0.0285544	-0.0191901	-0.0181893	-0.0443984	-0.014429	-0.0765828	-0.0160167	-0.000434566	-0.00625688	0.0399583	-0.0339416	0.00779372	-0.00117325	0.00179392	-0.011791	0.0085657	-0.0303036	0
-11.2242	-0.137265	-0.0221452	-0.0104169	-0.0203586	-0.0451637	0.0012264	-0.0269122	-0.000503051	0.0820162	0.0223368	-0.0253451	-0.0264583	-0.0362577	-0.0093626	-0.0791865	-0.00834047	-0.0079692	0.00892709	0.0353128	-0.0154924	0.00887556	0.00385537	0.00494747	-0.0170493	0.00718891	-0.0402999	0
-11.1607	-0.128147	-0.0260406	-0.0241022	-0.0290086	-0.0376641	-0.0217321	-0.026373	-0.00133853	0.0829766	0.00981748	-0.0268857	-0.0380995	-0.0314175	-0.0190115	-0.0565201	-0.0102242	-0.004916	0.0127679	0.024806	-0.0148596	-0.000349358	0.00939667	0.00217211	-0.0109653	0.00370018	-0.0478888	0
-11.0973	-0.13921	-0.0259856	-0.0248325	-0.0315693	-0.0286826	-0.0283191	-0.0319817	0.0033819	0.0565295	0.00215823	-0.0283648	-0.037616	-0.0385335	-0.032598	-0.0377549	-0.0189479	-0.00467734	0.0167818	0.0212347	-0.00487472	-0.015394	0.014519	0.00816228	-0.00577427	0.00471479	-0.0476009	0
-11.0338	-0.143516	-0.0235564	-0.0181624	-0.0352834	-0.0320132	-0.0248396	-0.0365729	0.00377388	0.0179578	-0.00700466	-0.0289604	-0.0264314	-0.0395379	-0.0333401	-0.0186852	-0.0250228	-0.00713533	0.0200114	0.012245	-0.00816575	-0.0166791	0.0263688	0.00360664	-0.00611108	0.0106231	-0.045026	0
-10.9703	-0.145284	-0.0133803	-0.0154005	-0.031632	-0.0416572	-0.00720615	-0.0406279	0.00224433	-0.00538345	-0.0158568	-0.0336791	-0.0176775	-0.0359945	-0.0294327	-0.0129691	-0.0329883	-0.00853742	0.0115443	0.00752194	-0.0131763	-0.0118188	0.0271465	-0.00258569	-0.00869805	0.0102159	-0.0346712	0
-10.9069	-0.142325	-0.023306	-0.0229736	-0.0357782	-0.0511904	0.00238872	-0.0513843	0.00934431	-0.01238	-0.0245834	-0.0470586	-0.0139285	-0.0304017	-0.0187648	-0.0231034	-0.0346983	0.000733048	0.0151548	0.00264632	-0.0130411	-0.0190387	0.027543	-0.0170755	-0.015729	0.00528005	-0.0377472	0
-10.8434	-0.140067	-0.0272425	-0.0314264	-0.0422696	-0.0577941	-0.00894404	-0.0524359	0.00573593	0.00579047	-0.0308218	-0.0547213	-0.0161963	-0.0291551	-0.0164898	-0.0307105	-0.0368418	0.00324902	0.0106134	0.00166559	-0.0212921	-0.0226636	0.0175296	-0.015757	-0.0101976	-0.00282927	-0.039385	0
-10.7799	-0.14514	-0.0315256	-0.0283462	-0.0278807	-0.0533911	-0.0232077	-0.0422585	-0.00179691	0.0254953	-0.0144545	-0.0504058	-0.0183537	-0.0286658	-0.0165081	-0.0346322	-0.0354335	-0.000467879	0.00205932	0.00765415	-0.0179508	-0.0214354	0.0020639	-0.0161827	-0.00114429	-0.0118782	-0.0455482	0
-10.7165	-0.145438	-0.0399314	-0.0248073	-0.0202763	-0.0514476	-0.0436112	-0.0318299	-0.00201282	0.0207899	-0.000144078	-0.0440758	-0.03215	-0.0289022	-0.0121134	-0.0364803	-0.0241261	-0.00360154	-0.00419903	0.0123038	-0.0106856	-0.0119294	-0.00682462	-0.0286834	-0.00624196	0.000363269	-0.0438818	0
-10.653	-0.131416	-0.0418053	-0.0180855	-0.014086	-0.0421368	-0.0492233	-0.0236448	0.00048362	0.00784947	0.000281917	-0.0425381	-0.0416195	-0.0373281	-0.00261714	-0.0334864	-0.0198843	-0.0036277	-0.0165228	0.0190371	-0.00924002	0.000944552	-0.00609504	-0.0387541	-0.0134995	0.0159531	-0.0382747	0
-10.5896	-0.129297	-0.0401105	-0.0218479	-0.0107463	-0.0306773	-0.02864	-0.0260164	0.00409684	-0.00489142	-0.000681098	-0.0326474	-0.0443152	-0.0422022	-0.000105949	-0.0420479	-0.0216015	0.00117656	-0.0115002	0.0119157	-0.0128502	-0.00481701	-0.00288093	-0.0477493	-0.0221278	0.0265526	-0.0370828	0
-10.5261	-0.114925	-0.0342723	-0.0281838	-0.0223076	-0.0219662	-0.0109617	-0.0285174	0.00631665	-0.0204948	-0.0140375	-0.0271637	-0.0439101	-0.0401381	-0.00949359	-0.0435772	-0.0293987	-0.0010066	-0.00144246	0.0128739	-0.01905	-0.0100593	0.00502063	-0.0307123	-0.0270544	0.0340248	-0.0438593	0
-10.4626	-0.11616	-0.019014	-0.021406	-0.0215522	-0.0271003	-0.00434809	-0.0296334	0.000564835	-0.0200469	-0.0173145	-0.023589	-0.0341472	-0.0253014	-0.023336	-0.0381207	-0.0447902	-0.001031	0.00760818	0.00346102	-0.0283092	-0.02124	0.0207842	0.00159013	-0.01861	0.0230235	-0.0554605	0
-10.3992	-0.112722	0.000825609	-0.0266401	-0.016121	-0.0391904	-0.0110087	-0.0296482	0.00826786	-0.0128989	-0.0125818	-0.0324356	-0.0312813	-0.0155317	-0.0310533	-0.0286549	-0.0443636	-0.00310939	0.016736	-0.0114352	-0.0204372	-0.0157219	0.0420529	0.012091	-0.015044	0.0228152	-0.0571881	0
-10.3357	-0.103502	0.0111516	-0.0237307	-0.0121198	-0.0447562	-0.0167597	-0.0324442	0.00626448	-0.0250489	-0.0136334	-0.04145	-0.0285706	-0.0179583	-0.0321755	-0.0237817	-0.0404256	-0.00469432	0.0174289	-0.0138852	-0.0134401	-0.0130795	0.0488803	0.0138241	-0.00499601	0.0254384	-0.0588094	0
-10.2722	-0.114357	0.0176124	-0.0138352	-0.00913316	-0.0463495	-0.0134042	-0.0305951	0.0120248	-0.0316542	-0.0111594	-0.0435236	-0.0348061	-0.0276993	-0.0360593	-0.0378789	-0.0310607	-0.00711552	0.0285619	-0.0156056	-0.0159821	-0.00879245	0.0454629	0.0101794	-0.00999082	0.0257983	-0.0553589	0
-10.2088	-0.113273	0.0154737	-0.00859117	-0.0198559	-0.0309121	-0.00468242	-0.0177503	0.0209726	-0.0495457	-0.0175076	-0.0429345	-0.04758	-0.0285526	-0.0411058	-0.0462452	-0.0247438	-0.00278358	0.0383642	-0.00677114	-0.0118251	0.00611022	0.0265333	0.00593458	-0.0151311	0.0213184	-0.0490283	0
-10.1453	-0.128642	0.0105863	0.00290289	-0.0313188	-0.0244425	0.00818471	-0.0130318	0.0192667	-0.0592266	-0.0182282	-0.0404357	-0.0442811	-0.0171133	-0.0429972	-0.0609525	-0.0186298	0.00579901	0.0270947	-0.00195553	-0.00780038	0.0104253	0.00448881	0.011404	-0.00927302	0.00739169	-0.0487086	0
-10.0819	-0.143006	0.0182246	-0.0100486	-0.0219212	-0.0155005	0.0229445	-0.00673838	0.0172389	-0.0442021	-0.0120012	-0.037585	-0.0373474	-0.00836898	-0.0410186	-0.0578058	-0.0039044	0.00829167	0.00579547	-0.0137624	0.00898053	0.0196659	0.00427687	0.00820548	-0.00140907	0.0109991	-0.0549586	0
-10.0184	-0.146357	0.0243639	-0.0126111	-0.016855	-0.0172563	0.0169823	-0.0142274	-0.00208599	-0.0379496	-0.00973788	-0.0317469	-0.0304998	0.00104734	-0.0394646	-0.0407386	-0.00726442	0.0124136	-0.0120151	-0.022896	0.0134466	0.0113562	0.00814571	0.00201593	0.0113366	0.0233633	-0.0636875	0
-9.95493	-0.138034	0.0324063	-0.0125543	-0.0164815	-0.0246334	-0.00733075	-0.0196368	-0.0130604	-0.0362744	-0.0160247	-0.0267083	-0.0345587	-0.00372822	-0.041666	-0.0213636	-0.0131252	0.0164581	-0.0183551	-0.0237738	0.00856195	0.000207445	0.0267655	-0.000473563	0.00688842	0.0366242	-0.0693009	0
-9.89147	-0.121645	0.0339435	-0.00917044	-0.0321972	-0.0237918	-0.0319792	-0.0173202	-0.00946982	-0.0390187	-0.0162034	-0.0273153	-0.0371284	-0.00785718	-0.0382844	-0.0146369	-0.0258245	0.0174285	-0.00824313	-0.0212922	0.0147256	-0.0113861	0.0371408	-0.00148246	-0.00156063	0.0391798	-0.0619627	0
-9.828	-0.109639	0.0397447	0.00120287	-0.0479559	-0.0138294	-0.0278743	-0.0178214	-0.00548475	-0.0481497	-0.0110177	-0.0229216	-0.0344274	-0.0138174	-0.0279154	-0.027596	-0.0406467	0.0175457	-0.00172739	-0.0121822	0.016066	-0.0151718	0.027134	-0.00437948	-0.00505748	0.034599	-0.0453811	0
-9.76454	-0.11028	0.0427052	0.00295123	-0.0403309	0.00661375	-0.0137249	-0.0209034	-0.00155664	-0.0489544	0.00274079	-0.0177241	-0.0356714	-0.0130142	-0.018317	-0.0378402	-0.0299977	0.00643587	-0.0056734	-0.00635902	0.0120355	-0.011766	0.015659	-0.00644758	-0.00869541	0.0247817	-0.0292397	0
-9.70108	-0.113817	0.0457104	0.00234072	-0.0304873	0.0190779	-0.0109219	-0.0180598	-0.00725591	-0.050755	0.0123975	-0.0272884	-0.0451198	-0.0117117	-0.0224698	-0.0378658	-0.0215809	0.00198914	0.00080781	-0.00475999	0.0065649	-0.0075782	0.00289228	-0.0064589	-0.0118653	0.014233	-0.0214354	0
-9.63761	-0.125863	0.0536516	-0.00264775	-0.0199487	0.0189293	-0.0169561	-0.0111759	-0.0128395	-0.0531084	0.0179922	-0.03788	-0.0591771	-0.0101209	-0.0429248	-0.0307414	-0.0153814	-0.0059612	0.00168932	-3.63758e-05	0.00824747	-0.00956343	-0.00330949	-0.0142211	-0.0152911	0.00549237	-0.0280122	0
-9.57415	-0.131985	0.0478121	-0.0159016	-0.0178186	0.015542	-0.0247782	-0.0106998	-0.0119233	-0.0486616	0.0306169	-0.0508676	-0.0486692	-0.00566402	-0.0408135	-0.0272105	-0.0090731	-0.00576229	-0.00879547	0.00124347	0.0156372	-0.0136901	-0.00358178	-0.024381	-0.0200873	0.00829639	-0.0401247	0
-9.51069	-0.122268	0.0548577	-0.0308397	-0.017848	0.0130639	-0.0231427	-0.0097348	-0.00951104	-0.0400379	0.0277733	-0.0547367	-0.0297816	-0.0115909	-0.0396032	-0.0330184	-0.0211831	-0.00162553	-0.0113803	-0.00524516	0.0243252	-0.0100756	-0.00531079	-0.0281829	-0.012173	0.0153478	-0.0528409	0
-9.44722	-0.124254	0.0619693	-0.03309	-0.0177617	0.00847252	-0.0173385	-0.0263648	-0.00422017	-0.035711	0.0254387	-0.0430844	-0.0157229	-0.0117603	-0.0329125	-0.0295452	-0.0231891	-0.00933063	-0.0104192	-0.00485581	0.0176836	0.00221501	-0.00454658	-0.0285309	-0.00136737	0.00579737	-0.0563265	0
-9.38376	-0.125715	0.0664914	-0.0391388	-0.0127768	0.00315599	-0.0179669	-0.0251933	-0.00216682	-0.0363386	0.00971666	-0.0419445	-0.0157314	-0.0179118	-0.0362307	-0.02194	-0.0275965	-0.0097213	-0.00592594	-0.00880669	0.015005	0.0106818	-0.00275312	-0.0186438	5.08535e-05	-0.000725005	-0.0509578	0
-9.3203	-0.139694	0.0716165	-0.0299296	-0.0196581	0.000539267	-0.0182903	-0.0255705	-0.00818873	-0.0425696	0.00114862	-0.0336136	-0.0249003	-0.0174141	-0.0555539	-0.0173238	-0.0309618	-0.0138454	-0.00614928	-0.00887766	0.0136181	0.00308001	-0.00763523	-0.0102727	-0.00503828	-0.00266511	-0.0479194	0
-9.25683	-0.144705	0.0654158	-0.0146224	-0.0143952	0.00977284	-0.0154719	-0.0205983	-0.014499	-0.0506665	0.00286673	-0.0325303	-0.0301778	-0.0126166	-0.0530158	-0.0157911	-0.0261883	-0.0149611	-0.0277659	0.00366629	0.0109618	-0.00652001	-0.0132559	-0.0104335	-0.0208315	0.00715211	-0.0414683	0
-9.19337	-0.133507	0.0539176	-0.00613332	-0.00735156	0.0121227	-0.02164	-0.0134048	-0.020292	-0.0496965	0.000932851	-0.0314891	-0.0320499	-0.015388	-0.0499973	-0.0163636	-0.0152976	-0.0180052	-0.0408737	0.00390342	0.0119265	-0.0027241	-0.0188076	-0.0133604	-0.0316498	0.00736299	-0.0421014	0
-9.12991	-0.136457	0.0453813	-0.00211499	-1.2624e-05	0.00461769	-0.0208406	-0.00588561	-0.0278375	-0.0465288	0.00321973	-0.0321148	-0.0277427	-0.0113106	-0.0350615	-0.019366	0.00174513	-0.0223845	-0.0417569	0.00437657	0.0211201	0.00832394	-0.0248595	-0.015333	-0.0267307	-0.00634396	-0.0467733	0
-9.06644	-0.146089	0.0320464	-0.0111747	0.00769612	-0.00757852	-0.0220136	-0.00420049	-0.0226528	-0.0401332	-0.0037081	-0.0409486	-0.0232071	-0.0118195	-0.0254898	-0.026132	0.00450474	-0.013508	-0.0333393	0.0061443	0.0258927	0.0114946	-0.022663	-0.0121071	-0.0119233	-0.0122306	-0.0491312	0
-9.00298	-0.154914	0.0304988	-0.031262	-0.00904027	-0.01587	-0.0115591	-0.0258147	-0.00916702	-0.0381611	-0.00884996	-0.0418536	-0.0265507	-0.00760973	-0.0307959	-0.0256178	-0.00717159	-0.00668275	-0.0349512	0.000386594	0.0174089	0.0101878	-0.023403	-0.0102373	0.00267854	-0.0165706	-0.0595787	0
-8.93952	-0.15764	0.0265272	-0.0465223	-0.00917997	-0.0168237	0.0114806	-0.0250305	-0.00371005	-0.0332455	-0.0116991	-0.0440134	-0.036129	0.00685203	-0.0344671	-0.0385306	-0.0194268	-0.0146918	-0.0428856	0.00176543	0.018251	-0.00156767	-0.0134467	-0.0130456	0.00920963	-0.00369264	-0.0608489	0
-8.87606	-0.158964	0.0257024	-0.0485762	-0.0161852	-0.0138504	0.0224817	-0.0231281	-0.00424905	-0.0301324	-0.00765841	-0.0360109	-0.0538579	0.007305	-0.0419255	-0.0346138	-0.0231754	-0.0325743	-0.0444893	-0.00341733	0.0204002	0.00199883	-0.0108432	-0.0190126	0.0082666	0.00589546	-0.0574705	0
-8.81259	-0.152952	0.0268776	-0.0353123	-0.0149733	-0.01589	0.0247161	-0.00637805	-0.0090607	-0.0236387	0.00464656	-0.023059	-0.0600847	0.0137676	-0.0380381	-0.0270943	-0.0185003	-0.0386574	-0.0377853	-0.00834451	0.0352292	0.00502746	-0.00891742	-0.0111515	0.0140619	0.0132606	-0.0526021	0
-8.74913	-0.144505	0.0336922	-0.0141235	-0.00526302	-0.0213838	0.0200334	-0.00294325	-0.0134138	-0.0251657	0.00447208	-0.0121248	-0.0583552	0.0174247	-0.0295393	-0.0245023	-0.0133081	-0.0244068	-0.022449	-0.00748104	0.0396384	-0.00746395	-0.00796623	0.00239678	0.0178297	0.0133353	-0.0540485	0
-8.68567	-0.134545	0.0473368	0.00931021	0.00332184	-0.0254381	0.0256005	-0.0155717	-0.0109037	-0.0262727	-0.00471131	-0.00109183	-0.0350092	0.0142422	-0.0243363	-0.0172864	-0.0111291	-0.00788511	-0.0167041	-0.00627445	0.0306589	-0.0121587	-0.0154708	0.0132737	0.0187986	0.0141939	-0.0520084	0
-8.6222	-0.131754	0.04412	0.0136497	0.0157189	-0.0259454	0.0367096	-0.025621	-0.00490272	-0.0292817	-0.0169876	0.00299511	-0.0218698	0.00979593	-0.0233139	-0.0129951	-0.0107621	-0.00381981	-0.0219652	-0.00548489	0.017373	-0.00215285	-0.00697936	0.018145	0.0194507	0.0247617	-0.0558986	0
-8.55874	-0.141829	0.0311742	0.0174567	0.0112095	-0.0203992	0.0252795	-0.0285203	-0.0142323	-0.0325193	-0.028939	-0.00108452	-0.00943537	0.00577711	-0.0194569	-0.0128439	-0.00749461	-0.00517414	-0.027149	-0.0143732	0.00700667	0.00990158	-0.00698666	0.00861582	0.0282207	0.0307097	-0.0522979	0
-8.49528	-0.133261	0.0219868	0.018958	0.000812977	-0.014226	0.0122853	-0.0168656	-0.0105878	-0.0361539	-0.0209806	-0.00618371	-0.00972388	0.00551799	-0.0103426	-0.0171046	-5.26547e-06	-0.00232225	-0.0238355	-0.012339	0.0100742	0.0263776	-0.00332082	0.00393086	0.037383	0.030806	-0.0505745	0
-8.43181	-0.12497	0.0195826	0.0102988	-0.0149306	-0.012825	-0.00654317	-0.00831861	0.00318496	-0.0328979	0.00127114	-0.0180084	-0.0265849	0.017345	-0.000395369	-0.02369	0.00951441	0.00860837	-0.0259465	-0.0228101	0.0147743	0.0308139	-0.00323213	-0.0019616	0.0257828	0.0119322	-0.0458566	0
-8.36835	-0.122641	0.0264435	0.00507914	-0.0221541	-0.0141826	-0.0117369	0.00100159	0.0111672	-0.0239982	0.00848587	-0.0301343	-0.032558	0.0208311	0.00577343	-0.0351034	0.0217129	0.0197664	-0.0304585	-0.0187717	0.0252167	0.0337814	-0.00905081	-0.00536732	0.0107674	-0.00152416	-0.0312603	0
-8.30489	-0.129424	0.0325282	-0.0043213	-0.0325346	-0.0099978	-0.0101855	-0.0161063	0.0264345	-0.0104284	0.010624	-0.0294668	-0.0414036	0.0122361	0.00337894	-0.0242826	0.0201354	0.0183497	-0.031711	-0.0164976	0.0279451	0.0527844	-0.0112899	0.0043151	0.0061487	0.00509314	-0.0271135	0
-8.24142	-0.129483	0.0276123	0.000275124	-0.030028	-0.00450589	-0.00646264	-0.0226466	0.0159208	0.00598039	0.00743721	-0.022404	-0.0330957	0.00915413	-0.0141662	-0.0135535	0.0131372	0.00558969	-0.0396562	-0.0174031	0.0244727	0.0558525	-0.0164198	0.00910429	0.0158888	0.00212814	-0.0258074	0
-8.17796	-0.120919	0.0247287	0.0118099	-0.0191798	-0.00528687	0.000916506	-0.0216115	0.00208756	7.41238e-05	0.00528892	-0.0134065	-0.0233459	0.00436106	-0.0201303	-0.00862087	0.00151218	0.0006396	-0.0439238	-0.00688653	0.020096	0.0545516	-0.0203191	0.0126501	0.027321	-0.00300335	-0.0352142	0
-8.1145	-0.11323	0.0234378	0.0169569	-0.00992314	-0.00716653	0.00260135	-0.0249747	-0.00165558	-0.0119264	0.0158118	-0.0130551	-0.0100023	0.0104733	-0.0177189	-0.0131593	-0.00340732	0.00122044	-0.0457897	-0.0124945	0.0151099	0.0393417	-0.0254214	0.00804266	0.025272	-0.00991575	-0.0442685	0
-8.05104	-0.123154	0.0319895	0.01588	0.00397373	-0.0124392	0.00148174	-0.0220994	-0.00474892	-0.0272808	0.0117727	-0.0132252	-0.00622863	0.00894361	-0.00230155	-0.0204871	0.002002	0.00247096	-0.0492229	-0.00362408	0.0144697	0.0211585	-0.0327312	-0.00918629	0.0144582	-0.00893002	-0.0500276	0
-7.98757	-0.135814	0.0449286	0.00842673	0.00583563	-0.0148643	-0.00546543	-0.036407	-0.00518837	-0.0352648	-0.00143137	-0.0186031	-0.00682153	-0.00030264	0.0144129	-0.0218864	-0.00374635	-0.00585368	-0.0398165	0.00381474	0.00490053	0.00869467	-0.0320207	-0.0153173	0.0117606	0.00196989	-0.0532678	0
-7.92411	-0.133663	0.0358879	0.00347002	0.010364	-0.0127203	-0.00269997	-0.038681	-0.00866189	-0.0291528	-0.0124414	-0.0331196	-0.0174007	-0.0174536	0.00282637	-0.0214568	-0.000544172	-0.0140625	-0.0350058	-0.0017812	0.00206641	0.0100304	-0.0306832	-0.0199727	-0.00383387	0.00351367	-0.0515309	0
-7.86065	-0.136293	0.0166007	0.00246703	0.00873995	-0.0139666	-0.00533224	-0.0339298	-0.0158789	-0.0340017	-0.00637665	-0.0448429	-0.0338915	-0.0294493	-0.0152716	-0.0204949	0.00034476	-0.00900221	-0.0419402	-0.00770323	0.00517894	0.015012	-0.0320826	-0.0134461	-0.013903	0.00486142	-0.049871	0
-7.79718	-0.124385	-0.00387185	-0.0043394	0.00747048	-0.011015	0.00117603	-0.0290935	-0.029576	-0.040444	0.00409492	-0.0475693	-0.0489701	-0.0230187	-0.0369034	-0.0431137	-0.00321411	0.0088856	-0.0446588	-0.0200592	0.00241542	0.0214325	-0.0297328	-0.00352147	-0.0162605	0.00228717	-0.0420743	0
-7.73372	-0.114064	-0.00647289	-0.00470701	-0.00150031	-0.0178459	0.0113691	-0.0286465	-0.0322489	-0.0332442	0.00694934	-0.0332385	-0.0560492	-0.00953851	-0.0374805	-0.045792	-0.00700574	-0.00193469	-0.0447385	-0.0298225	0.00279111	0.0272946	-0.0411403	0.0086938	-0.0183987	0.00535385	-0.0378654	0
-7.67026	-0.10802	-0.00253474	-0.00976953	-0.0131883	-0.0230297	0.0138328	-0.026182	-0.0339241	-0.0358815	0.000698471	-0.0225165	-0.0511412	-0.00112665	-0.0349248	-0.0332907	-0.0172324	-0.0292446	-0.0353039	-0.0237393	-0.0113234	0.027866	-0.0461789	0.0185211	-0.00143748	-0.000699201	-0.0463883	0
-7.60679	-0.110689	-0.00851816	-0.0195695	-0.0241385	-0.0142419	0.0227281	-0.0311058	-0.0278866	-0.0292212	-0.00785406	-0.0128193	-0.0425923	-0.00927997	-0.0329238	-0.0232817	-0.0209996	-0.0519169	-0.0219764	-0.0159611	-0.00881889	0.0302214	-0.050807	0.0139566	0.00469449	-0.00768067	-0.0530704	0
-7.54333	-0.124689	-0.0169716	-0.0214478	-0.038821	-0.0143251	0.0251808	-0.033925	-0.0173442	-0.0223977	0.00570797	-0.0111615	-0.0399355	-0.0173168	-0.0298245	-0.0135025	-0.00591881	-0.0663799	-0.0284861	-0.0154688	0.00291219	0.0217894	-0.0571214	0.0142928	-0.0028043	-0.00135346	-0.0693173	0
-7.47987	-0.133744	-0.0288999	-0.0254403	-0.0380536	-0.00415549	0.0252067	-0.0279087	-0.015486	-0.0203162	0.0195296	-0.0128513	-0.0426679	-0.0106857	-0.0231063	-0.0322956	0.00859724	-0.0475196	-0.0418152	-0.0213874	0.00535881	0.0159354	-0.0518342	0.00431236	-0.00354847	0.00402197	-0.0610706	0
-7.4164	-0.134033	-0.0233162	-0.0274195	-0.0338563	-0.0122235	0.0239046	-0.0277019	-0.0137082	-0.0195167	0.020622	-0.0163019	-0.0441557	0.0120658	-0.0151377	-0.0491105	0.0241959	-0.0379527	-0.0499163	-0.0389271	0.00127519	0.0078462	-0.0450963	-0.00638223	-0.00296586	0.0119798	-0.0483644	0
-7.35294	-0.128094	-0.0149744	-0.0166012	-0.0255335	-0.0212281	0.0118866	-0.0152992	-0.0115196	-0.0303377	0.0168411	-0.025211	-0.0451082	0.018143	-0.00486978	-0.0558195	0.0313824	-0.024843	-0.0447632	-0.0477261	-0.00615868	0.00283724	-0.0282433	-0.022291	0.00694254	0.0147709	-0.0448063	0
-7.28948	-0.126636	-0.00144578	-0.0096151	-0.00775747	-0.0161615	0.00655041	-0.00349325	-0.00900257	-0.0428639	4.81707e-05	-0.0289358	-0.042211	0.0183621	-0.0130137	-0.057246	0.0323486	-0.0119239	-0.0339577	-0.0288093	0.00325754	0.00593273	-0.0063005	-0.0364356	0.0176538	0.0124249	-0.0366547	0
-7.22601	-0.113223	-0.00267032	-0.012122	-0.000749049	-0.0232636	0.0148684	-0.0050778	-0.0115569	-0.0402368	0.00213917	-0.0242082	-0.0505653	0.0139145	-0.017716	-0.0329161	0.0235402	0.000803254	-0.0265902	-0.0103811	0.0135308	0.00582004	0.00621225	-0.0313384	0.00716027	0.00351694	-0.0401932	0
-7.16255	-0.111793	-0.00570432	-0.0129419	-0.00139624	-0.0152576	0.0182655	-0.0138875	-0.00866311	-0.0246452	0.0141044	-0.0157114	-0.0468737	0.00878925	-0.0171263	-0.014667	0.0037141	0.00460157	-0.0283127	0.00297057	0.0295742	0.0200374	0.0105924	-0.0200673	0.00304332	-0.00118793	-0.0398191	0
-7.09909	-0.125423	-0.00866606	-0.0204133	-0.0115764	-0.0189069	0.024258	-0.0239457	-0.00977144	-0.021757	0.0204949	-0.00941902	-0.046294	0.0181339	-0.0176741	-0.00139725	-0.0123518	-0.00417803	-0.0272209	0.00364466	0.0405439	0.0237223	-0.00190318	-0.010721	0.00488094	-0.00201422	-0.0474396	0
-7.03562	-0.127534	0.00663384	-0.00729981	-0.0242446	-0.0154172	0.0274118	-0.0277849	-0.011677	-0.0194018	0.0337343	-0.0197793	-0.0509575	0.01902	-0.0127067	-0.0078451	-0.0248602	-0.0153406	-0.0284145	-0.000108293	0.0447823	0.0264807	-0.0218842	-0.00599612	0.00985627	-0.00835412	-0.0480569	0
-6.97216	-0.124933	0.0352111	0.0195755	-0.0227287	-0.00475479	0.0239846	-0.0140586	-0.00562555	-0.0136566	0.0395719	-0.0356593	-0.0533782	0.0207783	-0.0106366	-0.0205852	-0.0303703	-0.0205435	-0.0308195	0.00358158	0.0470444	0.0368639	-0.01959	0.00622578	0.0243006	0.00523559	-0.0305034	0
-6.9087	-0.108637	0.033061	0.0417348	-0.0149818	0.00643321	0.0233901	0.00114836	0.00149423	-0.0206391	0.038527	-0.035734	-0.0584426	0.0167434	-0.00209873	-0.00814408	-0.0331051	-0.0142614	-0.0236357	0.00577346	0.0377937	0.0361795	-0.00266681	0.0190677	0.0261221	0.0156364	-0.0028897	0
-6.84524	-0.0996753	0.028619	0.0560419	-0.0109691	0.0204731	0.0227152	-0.000623188	0.0189989	-0.03082	0.0464991	-0.0287282	-0.0489418	0.0268617	0.00325846	-0.00263182	-0.0242789	-0.0158274	-0.0177213	0.0045675	0.0294674	0.0453894	0.0267562	0.0282153	0.024535	0.0245751	0.0164901	0
-6.78177	-0.113307	0.0108167	0.0535265	-0.0114251	0.0152281	0.0180756	-0.0089765	0.0238478	-0.0367519	0.0544835	-0.0212146	-0.0455842	0.0378669	0.00593759	-0.000989951	-0.0103218	-0.0180137	-0.0134153	0.0102988	0.027888	0.041731	0.0480642	0.0357765	0.0210124	0.0404172	0.0144478	0
-6.71831	-0.102476	0.00356238	0.0549871	-0.00802594	0.000152489	0.0302418	-0.0188203	0.0131097	-0.0328672	0.0603472	-0.0181657	-0.0487953	0.0563741	-0.00714297	-0.013816	0.0116656	-0.0205828	-0.00883814	0.0258362	0.02017	0.038297	0.0489889	0.0333979	0.00815659	0.0313212	0.00776294	0
-6.65485	-0.0902881	0.00897203	0.0693122	-0.00690146	-0.00240393	0.030711	-0.030004	0.00970726	-0.0250799	0.057734	-0.0218979	-0.0390181	0.0662975	-0.0155332	-0.0282807	0.00413578	-0.0166209	-0.0117351	0.0362163	0.0153673	0.0370141	0.0521167	0.0374115	-0.00297045	0.0210064	-0.00191702	0
-6.59138	-0.0765344	0.0040508	0.0836454	0.00397297	0.000205771	0.0108179	-0.0183909	0.0117055	-0.0255748	0.0436451	-0.0148087	-0.0299665	0.0589009	-0.0154822	-0.0257735	-0.00404759	-0.0146511	-0.00675385	0.0408436	0.0146595	0.0277098	0.0605181	0.0453539	-0.0106616	0.00329281	-0.00363464	0
-6.52792	-0.0742929	-0.005126	0.0857782	0.0355929	0.0103354	-0.00882195	-0.0148065	0.0268065	-0.027954	0.0418523	-0.0124807	-0.0203488	0.0589553	-0.0191147	-0.0208301	-0.0095747	-0.00734824	-0.00543904	0.0332591	0.0107673	0.0222073	0.0652601	0.0382064	0.000210134	-0.0152982	-0.00617568	0
-6.46446	-0.0861065	-0.00653596	0.0842194	0.072341	0.0193622	-0.0275921	-0.0137543	0.0269817	-0.0264474	0.0528886	-0.0128004	-0.0195475	0.0424183	-0.0278572	-0.0117422	-0.0129785	0.00482608	-0.0120968	0.0316834	0.0215935	0.0169913	0.0731482	0.0314922	0.013294	-0.0235719	-0.0157474	0
-6.40099	-0.0988355	-0.00267312	0.080861	0.116305	0.0159524	-0.0117693	-0.015754	0.0103259	-0.00558981	0.0708698	-0.00151707	-0.0309066	0.0379663	-0.0300065	-0.00278977	0.000394935	0.00461037	-0.00925486	0.0398355	0.029284	0.0112136	0.073418	0.0146274	0.0119086	-0.0203233	-0.0215051	0
-6.33753	-0.114145	0.0106974	0.0949073	0.146481	0.0163305	0.00755826	-0.0266505	0.00112501	-0.00236361	0.0733482	0.0039427	-0.0290832	0.0371009	-0.0283995	-0.0046099	-0.0120763	-0.000767251	-0.00910673	0.0446336	0.0359822	0.00904225	0.0716228	0.00865731	0.000466248	-0.00727408	-0.0267735	0
-6.27407	-0.11523	0.0175632	0.097851	0.160446	0.0174659	0.00923395	-0.0198819	-0.00677113	0.00472066	0.0729738	-0.000147943	-0.0412975	0.0413498	-0.0222117	-0.00997807	-0.0241348	-0.0109534	-0.00639619	0.0405704	0.0398827	0.011614	0.0633794	0.0170999	-0.0128613	0.00356349	-0.022276	0
-6.2106	-0.128758	0.019871	0.0886639	0.1661	0.0184904	0.00664226	6.11964e-05	-0.0150462	0.00926411	0.0728925	-0.0149083	-0.0444723	0.0501456	-0.0207272	-0.0182491	-0.0297175	-0.0151646	-0.0103239	0.0336844	0.0372271	0.0237309	0.0515042	0.0151959	-0.00455729	0.0177737	-0.0138345	0
-6.14714	-0.129518	0.0176403	0.0854466	0.145771	0.0168143	0.00471036	0.0152208	-0.0125486	0.00582307	0.0637109	-0.0221139	-0.0444816	0.0572434	-0.0241772	-0.026527	-0.0309572	-0.0111522	-0.0156478	0.027989	0.0302277	0.0250383	0.0433692	0.0151444	0.00425249	0.0200888	-0.00854925	0
-6.08368	-0.146144	0.0101702	0.0737221	0.122568	0.00387995	0.0150857	0.0176544	-0.0102377	0.003894	0.0615421	-0.0115597	-0.0420096	0.0543143	-0.0134486	-0.0180872	-0.0215161	-0.0164422	-0.0184473	0.0203159	0.0229255	0.023329	0.0367153	0.00790564	0.00425597	0.0154073	-0.00793019	0
-6.02022	-0.158476	0.00396909	0.0622072	0.125188	-0.0139651	0.024143	0.0138234	0.00158509	-0.00891434	0.0581831	-0.00242001	-0.0353425	0.0598096	-0.000512032	-0.0200782	-0.0106839	-0.0267035	-0.0243185	0.0120681	0.0191006	0.0197061	0.0480336	0.00647736	0.00659284	0.00154085	-0.00737401	0
-5.95675	-0.147718	-0.00682206	0.0433375	0.136636	-0.0246449	0.0194147	-0.000950685	0.0097664	-0.0205645	0.0550479	-0.00948124	-0.0376494	0.0660429	0.0088433	-0.0231463	0.00352945	-0.0285714	-0.0273121	0.0107089	0.0143745	0.0135295	0.0505955	0.00567039	0.00680989	-0.0101143	-0.00766327	0
-5.89329	-0.136763	-0.0129491	0.0265948	0.145246	-0.0227596	0.0116651	-0.00920601	0.00242482	-0.038785	0.058888	-0.0227526	-0.0301359	0.0676366	0.00779991	-0.0385494	0.0189037	-0.0274762	-0.0303655	0.0156663	0.0146786	0.0146087	0.0402489	0.0029126	0.00789145	-0.0187958	-0.00512575	0
-5.82983	-0.123979	-0.0124898	0.0230535	0.137773	-0.0129327	-0.0029987	-0.0108427	-0.010904	-0.0514586	0.0505664	-0.0428062	-0.0295349	0.06512	0.00361133	-0.0480022	0.0258526	-0.0227538	-0.0244423	0.0372733	0.0138546	0.00219302	0.0140435	0.00137428	0.00176658	-0.0180867	-0.0148788	0
-5.76636	-0.120956	-0.0126523	0.0313304	0.106997	-0.00397854	-0.0133868	-0.0246743	-0.0213266	-0.0565176	0.0510439	-0.046703	-0.0362422	0.0555111	-0.000445028	-0.0411222	0.0099764	-0.0236106	-0.024133	0.0555352	0.0214142	0.00246609	-0.00790531	0.0120073	-0.00715073	-0.0143547	-0.0296524	0
-5.7029	-0.129779	-0.0100911	0.0258021	0.0883548	-0.00620625	-0.0174331	-0.0309695	-0.0276607	-0.0472361	0.0489643	-0.0535591	-0.0446957	0.0432381	-0.00860403	-0.0328358	-0.0122012	-0.0256044	-0.0387978	0.0488525	0.0301223	0.00784603	-0.00258543	0.010581	-0.0165781	-0.0123519	-0.0267769	0
-5.63944	-0.128491	-0.00905883	0.00805921	0.0804387	-0.012448	-0.0215202	-0.0247608	-0.0296914	-0.0355287	0.0308668	-0.0540447	-0.0483682	0.0441973	-0.0217817	-0.0227704	-0.015417	-0.0201922	-0.0500149	0.0434396	0.0400664	0.0113995	0.00760719	0.000306206	-0.019398	-0.00894744	-0.0175857	0
-5.57597	-0.137222	-0.00697852	-0.0120308	0.0717551	-0.0184315	-0.0231798	-0.0177911	-0.0256454	-0.0328042	0.0175802	-0.0390645	-0.0497399	0.0435886	-0.0287606	-0.0176125	-0.0150455	-0.015084	-0.0498631	0.0303508	0.0378936	0.00282436	0.0111872	0.00165254	-0.024968	-0.00939366	6.09471e-05	0
-5.51251	-0.146474	-0.00411544	-0.0200424	0.0695846	-0.00479698	-0.0284067	0.0016227	-0.0238582	-0.033376	0.0164572	-0.0356792	-0.0532978	0.0492517	-0.0339261	-0.0173441	-0.0133445	-0.00223092	-0.0413222	0.0291543	0.0221683	-0.014312	0.0020899	0.00785319	-0.0200585	-0.0035844	-0.00536576	0
-5.44905	-0.138301	-0.00263254	-0.0167439	0.0619377	0.0132267	-0.0354429	-0.00503079	-0.0258815	-0.036853	0.0195942	-0.0397398	-0.0477367	0.0640162	-0.0307258	-0.021645	-0.026424	-0.00523862	-0.0334248	0.026956	0.00844215	-0.0277016	-0.0204513	0.011948	-0.0076897	0.00234766	-0.0130191	0
-5.38558	-0.133909	-0.000315298	-0.0132667	0.0494122	0.0205913	-0.0347035	-0.019605	-0.0237211	-0.0404294	0.0239436	-0.0463522	-0.0414375	0.0610834	-0.0215116	-0.0374442	-0.0377137	-0.0131052	-0.0346367	0.0200371	-0.00845756	-0.0231931	-0.0293009	0.00734605	0.00109896	0.0161396	-0.0207422	0
-5.32212	-0.133556	-0.00186008	-0.0135378	0.0396539	0.0178087	-0.0272592	-0.0315254	-0.0170943	-0.0371243	0.0257498	-0.0456142	-0.0347545	0.0525012	-0.028757	-0.0512757	-0.0354286	-0.0189817	-0.0420514	0.0210894	-0.00125645	-0.00713687	-0.0330196	-0.0027279	0.0149495	0.0240693	-0.0166264	0
-5.25866	-0.147931	0.00483152	-0.0140832	0.0318045	0.00798986	-0.0155819	-0.0359723	0.00206815	-0.0341225	0.0188657	-0.0352786	-0.0349895	0.0395918	-0.0306938	-0.0478788	-0.0283956	-0.0257481	-0.036543	0.0152425	0.0045715	0.00210409	-0.0308007	-0.00245163	0.0215368	0.030127	-0.0075522	0
-5.19519	-0.161859	0.0127431	-0.0009616	0.0164182	0.00656633	-0.00771687	-0.0287274	0.00690679	-0.0303147	0.0224347	-0.0337493	-0.0411027	0.0339104	-0.0382337	-0.0425897	-0.0188355	-0.0147281	-0.0317389	0.0175608	0.00956374	0.00312608	-0.0239338	0.00913076	0.0155391	0.0407414	-0.0154945	0
-5.13173	-0.154182	0.0198024	-0.00023607	0.0155392	0.0135968	-0.00744744	-0.0257057	-0.0117858	-0.0294329	0.0215467	-0.0449001	-0.0375864	0.0513885	-0.0446772	-0.0263314	-0.0210006	-0.00789068	-0.0208343	0.00799276	0.0135836	-0.00608059	-0.0236213	0.00950629	0.0120512	0.0475147	-0.021708	0
-5.06827	-0.150745	0.0136404	-0.00335602	0.026672	0.0161609	-0.0205291	-0.0245145	-0.0330772	-0.0389198	0.0162647	-0.0558552	-0.0313301	0.0637946	-0.0539691	-0.0191147	-0.0171127	-0.012605	-0.0185436	0.019472	0.0112627	-0.00243595	-0.0202868	0.0107124	0.0134201	0.0467873	-0.0347042	0
-5.00481	-0.146982	-0.00155148	-0.0133783	0.0419354	0.0135877	-0.0178077	-0.0252888	-0.0512293	-0.0391182	0.0144511	-0.05181	-0.0313611	0.0582687	-0.057525	-0.0167773	-0.0214155	-0.0203648	-0.0262867	0.0296359	0.010856	0.00532805	-0.0160468	0.00863625	0.0104978	0.0459082	-0.0403825	0
-4.94134	-0.138464	-0.000634117	-0.0156983	0.0668772	0.00640431	-0.00666431	-0.0234928	-0.0417385	-0.0356506	0.0116612	-0.0382968	-0.0373912	0.0565077	-0.0464963	-0.0258917	-0.0129689	-0.0174475	-0.0337462	0.0183572	0.0106258	0.0149794	-0.00731389	0.00813934	0.0138407	0.0507127	-0.0366732	0
-4.87788	-0.131342	0.000241728	-0.00937728	0.0720983	-0.00891312	0.00426155	-0.0146923	-0.0386853	-0.0460285	0.0111746	-0.0285554	-0.0524835	0.0537443	-0.0322606	-0.0406358	-0.00872307	-0.0134499	-0.0347135	0.00999313	0.0164848	0.0186347	-0.0100252	0.00296671	0.000830771	0.0532172	-0.028025	0
-4.81442	-0.121843	0.00740878	-0.00477378	0.0628858	-0.0198007	0.0158091	-0.0053986	-0.0367557	-0.0568468	0.0204229	-0.0189274	-0.0602532	0.0637761	-0.0305768	-0.0434768	-0.0111695	-0.0133733	-0.0238341	0.00283492	0.034075	0.0211707	-0.0123364	0.00242133	-0.00288958	0.0501695	-0.021805	0
-4.75095	-0.121944	0.00240676	0.00239258	0.0491862	-0.0231187	0.0143754	0.00237686	-0.0300046	-0.0558688	0.0287739	-0.0209519	-0.0534267	0.0685076	-0.0518081	-0.0362704	-0.00898364	-0.0272681	-0.0246116	0.00983228	0.0491099	0.020693	-0.0153996	-0.0023593	0.00731905	0.0420975	-0.0163695	0
-4.68749	-0.128405	-0.00587438	0.000931763	0.0406502	-0.0147168	0.0136949	0.00921542	-0.0172981	-0.0471868	0.0298517	-0.0172829	-0.0433904	0.0671194	-0.0584423	-0.031637	-0.0184064	-0.0461066	-0.0323264	0.0124101	0.0454089	0.0152891	-0.0193532	-0.000915238	0.0170399	0.035521	-0.0182343	0
-4.62403	-0.133659	-3.78419e-05	-0.00527185	0.0401897	-0.00980967	0.0130749	0.0166071	-0.000394573	-0.0360132	0.0241616	-0.0176075	-0.0271264	0.0585457	-0.0611771	-0.0280843	-0.010417	-0.039722	-0.0461745	0.0177393	0.0368511	0.0120149	-0.0220683	0.0029938	0.0186622	0.0345152	-0.020598	0
-4.56056	-0.134733	-0.00592365	-0.0136039	0.0493203	-0.00699404	0.00622275	0.0263931	-0.00373914	-0.0322825	0.0162813	-0.0163986	-0.0211279	0.0605117	-0.051533	-0.0236694	-0.00374462	-0.0340493	-0.0369622	0.0220309	0.0276422	0.0166836	-0.0242237	-0.00218335	0.0243659	0.0328331	-0.0244734	0
-4.4971	-0.130596	0.00260309	-0.0280763	0.054581	-0.000643736	0.00231295	0.0191513	-0.0225554	-0.0280608	0.0068101	-0.0133887	-0.0327553	0.0614554	-0.0391923	-0.0209438	-0.014368	-0.0284238	-0.0294468	0.0347797	0.0283684	0.0253861	-0.0288793	-0.00926466	0.0249768	0.0376262	-0.0240936	0
-4.43364	-0.11652	0.00414505	-0.0390561	0.0467099	-0.000959037	0.00941886	0.0145021	-0.0433952	-0.0129477	0.00157954	-0.01204	-0.0392879	0.0572005	-0.0297683	-0.0261096	-0.0250174	-0.0312729	-0.0326405	0.0288626	0.0338177	0.0345008	-0.028149	-0.0200027	0.024826	0.0492339	-0.0185284	0
-4.37017	-0.107111	0.00186167	-0.0494321	0.0382177	-0.00218305	0.0152559	0.0108879	-0.0499196	-0.0134242	0.0037363	-0.011878	-0.0521016	0.069845	-0.00917138	-0.0373301	-0.0348435	-0.0358949	-0.0389012	0.0206717	0.0385449	0.0301969	-0.0203117	-0.0208861	0.0218713	0.0546383	-0.0242961	0
-4.30671	-0.104906	-0.0115739	-0.0437492	0.0241085	-0.0019545	0.0176109	0.00521407	-0.0455234	-0.0220704	0.00980223	-0.0199994	-0.0593906	0.0768335	-0.0116367	-0.0516831	-0.0316006	-0.0294284	-0.052162	0.0202628	0.0432568	0.0170267	-0.0245376	-0.00827774	0.00985136	0.047832	-0.0228009	0
-4.24325	-0.101997	-0.0196585	-0.0336958	0.0145557	-0.0114106	0.00848491	0.00689127	-0.0308676	-0.0254249	0.0188688	-0.0273738	-0.0535288	0.073142	-0.0201576	-0.0458448	-0.018852	-0.0309546	-0.0515208	0.0250693	0.0405138	0.0151373	-0.019123	-0.00837075	0.0138683	0.0328066	-0.0278264	0
-4.17978	-0.0946153	-0.00814663	-0.0262308	0.0127099	0.00482934	3.09894e-05	-0.000571154	-0.0249401	-0.0272556	0.0267507	-0.0431116	-0.0602531	0.066752	-0.0220679	-0.0332551	-0.00990289	-0.0351185	-0.0525381	0.0328125	0.0228279	0.0152719	-0.0245315	-0.0155794	0.00940795	0.0196925	-0.0223661	0
-4.11632	-0.0796345	-0.00298481	-0.0188814	0.00885401	0.0198985	-0.0112647	-0.00999505	-0.0187024	-0.03157	0.0272399	-0.0413971	-0.0553821	0.0545635	-0.0189492	-0.0191334	-0.00240695	-0.0467157	-0.0614427	0.0343642	0.0182333	0.0156238	-0.0280956	-0.0261702	0.00518271	0.021727	-0.0122882	0
-4.05286	-0.0637198	0.00409981	-0.024923	0.009217	0.0138705	-0.0169573	-0.0149099	-0.0106401	-0.0376553	0.0273714	-0.0376584	-0.0525497	0.0578945	-0.0160778	-0.0108371	0.00352017	-0.0532371	-0.0632864	0.039673	0.0313172	0.00940622	-0.0317122	-0.0374622	-0.0073524	0.0334536	-0.0162802	0
-3.9894	-0.0705606	-0.00161484	-0.0222672	0.00387732	0.00957331	-0.0198932	-0.0250303	-0.0142861	-0.0429508	0.0231828	-0.0397854	-0.0461946	0.0698013	-0.0230912	-0.0149341	0.0116564	-0.0459434	-0.0630543	0.0433266	0.0466445	-0.00590368	-0.0425604	-0.027757	-0.0276997	0.0470148	-0.024086	0
-3.92593	-0.0900758	-0.00158479	-0.0252957	0.000707638	-0.00839833	-0.0159304	-0.0245792	-0.0177395	-0.0397289	0.0104154	-0.0316413	-0.0360952	0.0776645	-0.0274009	-0.0237434	0.0233172	-0.0345706	-0.0598319	0.0400938	0.0508487	-0.0133153	-0.0358558	-0.0186941	-0.0285335	0.0514288	-0.0373319	0
-3.86247	-0.108542	-0.00421591	-0.0369027	0.0113863	-0.0130871	-0.00749717	-0.0221126	-0.0407924	-0.0303211	0.00455735	-0.0315067	-0.0302436	0.0840126	-0.0211744	-0.0298287	0.0290601	-0.020157	-0.0506971	0.0333771	0.0366211	-0.00936454	-0.0285243	-0.00762244	-0.0279229	0.0426108	-0.0425822	0
-3.79901	-0.122188	-0.013483	-0.0370381	0.022603	-0.01457	0.00136007	-0.0265674	-0.0529944	-0.0365538	-0.00481955	-0.0184535	-0.0271229	0.0871741	-0.0127768	-0.0289945	0.0185265	-0.00986054	-0.0493425	0.0250348	0.0320309	-0.00483653	-0.019091	-0.00383073	-0.0178289	0.0404864	-0.0477311	0
-3.73554	-0.119488	-0.00933041	-0.0374733	0.0196243	-0.0250386	0.00974264	-0.029584	-0.0453919	-0.0298322	-0.002935	-0.0141749	-0.0333041	0.0836802	-0.0240198	-0.0218413	0.00361365	-0.0138312	-0.0443757	0.0148976	0.038897	0.000284681	-0.0153384	-0.00391407	0.000914218	0.0361553	-0.0554214	0
-3.67208	-0.116884	0.000499322	-0.031089	0.00832414	-0.0324752	0.0148659	-0.0231065	-0.032539	-0.0222175	0.00366398	-0.0177814	-0.0411124	0.0763942	-0.033833	-0.0155649	-0.0185358	-0.0198839	-0.038551	0.0159672	0.0438659	0.00424486	-0.0257068	-0.00914129	0.00109875	0.0251607	-0.0599435	0
-3.60862	-0.123039	0.00903536	-0.0214635	-0.00323174	-0.0243867	0.0183974	-0.0110904	-0.0261189	-0.0165359	0.00907982	-0.018074	-0.0529407	0.0618789	-0.0407337	-0.018369	-0.0222579	-0.0167536	-0.0311734	0.00662688	0.0336316	0.014466	-0.0314509	-0.013018	0.00164239	0.00120789	-0.057539	0
-3.54515	-0.114024	0.000797083	-0.0200283	0.0055795	-0.00569296	0.0155064	0.00521647	-0.0263143	0.00124463	0.0191444	-0.0189033	-0.062588	0.0592999	-0.0354113	-0.0241266	-0.00796808	-0.00789825	-0.0286293	0.0141966	0.0304052	0.0284603	-0.0287584	-0.00863659	-0.000860457	-0.00880837	-0.053873	0
-3.48169	-0.112385	-0.00600803	-0.0193326	0.0162794	-0.00164673	0.00834797	0.0120534	-0.02523	0.00680118	0.0135526	-0.0242282	-0.0620149	0.0652183	-0.0314733	-0.0423999	0.00112447	-0.00321727	-0.0352916	0.0222206	0.0250122	0.0328762	-0.0288902	-0.00594236	-0.00745019	-0.00286634	-0.0500587	0
-3.41823	-0.105487	-0.00888242	-0.014911	0.0214219	0.0022892	-0.00587683	0.00532565	-0.014179	0.0131461	0.00922505	-0.0363892	-0.0562942	0.0848998	-0.0397596	-0.0456001	0.0159742	-0.0111588	-0.0422474	0.0247038	0.0262022	0.0291368	-0.023568	-0.00173857	-0.00165302	0.012598	-0.0546984	0
-3.35476	-0.0911653	-0.00445187	-0.0051048	0.0321685	0.00662609	-0.0112044	0.00528752	-0.00421784	0.0142108	0.00685958	-0.0341852	-0.0531159	0.101144	-0.0366395	-0.0369773	0.0149294	-0.018385	-0.0514659	0.0255179	0.0383463	0.0356755	-0.0140689	-0.00436485	0.000388499	0.0304298	-0.050541	0
-3.2913	-0.0910774	0.00299861	-0.00058554	0.0269689	0.0166406	-0.00380365	0.00239865	0.00069397	0.0037849	0.0111995	-0.0214303	-0.0511253	0.102885	-0.0296608	-0.0231123	0.00595007	-0.0168497	-0.0499408	0.0204524	0.0426061	0.035642	0.00144767	-0.000329005	-0.0019162	0.0423173	-0.0391207	0
-3.22784	-0.0849679	0.0104539	0.00265867	0.0138204	0.0244232	0.0157594	0.00737495	0.00886766	-0.000385779	0.0222122	-0.00287593	-0.0328739	0.114859	-0.0206124	-0.0118783	0.00449255	-0.00282357	-0.0411876	0.0299313	0.0533397	0.0376803	0.0251091	0.003674	-0.000578664	0.0629077	-0.0374563	0
-3.16437	-0.0882666	0.0276177	-0.0042387	0.00632917	0.0279737	0.0364383	0.0193499	0.0114729	0.000446876	0.0326603	0.0104025	-0.0180948	0.121303	-0.0239175	-0.0047381	0.00388211	0.012992	-0.0224764	0.0466722	0.04745	0.0371907	0.0450069	0.0192198	0.00462932	0.0775237	-0.0382737	0
-3.10091	-0.0865922	0.0513681	-0.00958187	0.00988702	0.0330663	0.041505	0.0262922	0.0100751	-0.0106086	0.0475837	0.0119953	-0.0115077	0.135991	-0.0253683	-0.00950534	0.0126518	0.0258008	0.00196445	0.0611127	0.0471707	0.0397215	0.0680767	0.0357866	0.015966	0.082986	-0.0510703	0
-3.03745	-0.0821325	0.0736617	0.002967	0.0262857	0.0295895	0.0425334	0.0307733	-0.00110043	-0.011215	0.0568671	0.0150128	-0.0175373	0.144246	-0.0198394	-0.0222458	0.0147778	0.0353698	0.0136395	0.0671235	0.0530984	0.059222	0.0930006	0.0366829	0.0219012	0.0752072	-0.0448859	0
-2.97398	-0.0721029	0.0793168	0.0189646	0.0386131	0.0292407	0.0443647	0.0324363	0.0135919	-0.00956131	0.0813755	0.0266817	-0.0293706	0.144695	0.0023583	-0.0346359	0.00351697	0.0418017	0.0276335	0.0633175	0.0539732	0.0689496	0.107256	0.0435572	0.0272147	0.0671022	-0.0360952	0
-2.91052	-0.0197022	0.107348	0.0540713	0.0588187	0.0401514	0.0681658	0.0428463	0.0449755	0.025662	0.103752	0.0541024	-0.0144553	0.172727	0.0405513	-0.0434801	0.0139063	0.0557279	0.0464524	0.0721009	0.0727635	0.0817539	0.142955	0.0587003	0.0434176	0.0871795	-0.0155517	0
-2.84706	0.0428888	0.141129	0.0897848	0.0842793	0.0567841	0.110331	0.0523865	0.0789262	0.076306	0.116655	0.0967432	0.0146785	0.199233	0.0779387	-0.0273209	0.0322288	0.0777158	0.0707201	0.0820862	0.0791042	0.0874233	0.187741	0.0922328	0.0733739	0.120086	0.0136662	0
-2.7836	0.143583	0.195554	0.105976	0.118356	0.0868079	0.158294	0.0787604	0.118537	0.125567	0.138636	0.136542	0.0586795	0.233417	0.126967	0.00255649	0.0552595	0.1038	0.0944401	0.104758	0.0950209	0.0982675	0.258747	0.150901	0.103357	0.15413	0.0466418	0
-2.72013	0.244955	0.247311	0.114647	0.137427	0.102357	0.185882	0.0898288	0.131208	0.158051	0.154302	0.162932	0.0824099	0.25877	0.146462	0.0308916	0.0755804	0.121557	0.0987559	0.133087	0.10447	0.109256	0.325305	0.171691	0.122503	0.160024	0.0757456	0
-2.65667	0.342462	0.282572	0.104839	0.146469	0.110269	0.179658	0.0991788	0.141971	0.159686	0.180968	0.167783	0.101333	0.26836	0.149792	0.0544232	0.0811482	0.135502	0.0967736	0.145953	0.107123	0.121272	0.354885	0.172498	0.142237	0.153015	0.0871748	0
-2.59321	0.453208	0.345239	0.12358	0.168659	0.125462	0.181557	0.108378	0.149363	0.170518	0.20305	0.18516	0.105118	0.294906	0.160924	0.0771898	0.0937577	0.153378	0.120316	0.164784	0.123462	0.14643	0.363602	0.168333	0.164583	0.161639	0.089052	0
-2.52974	0.556302	0.403417	0.148523	0.18059	0.139225	0.196189	0.117182	0.149391	0.172605	0.205683	0.211628	0.113177	0.310895	0.166	0.0805567	0.112594	0.165696	0.141231	0.168745	0.128653	0.16273	0.357043	0.152186	0.190922	0.179999	0.0747307	0
-2.46628	0.70035	0.465906	0.173038	0.204319	0.151352	0.22088	0.135425	0.161073	0.194627	0.208839	0.241539	0.132688	0.317753	0.183499	0.0912315	0.124665	0.187589	0.170651	0.171531	0.139076	0.188891	0.340566	0.163447	0.20782	0.199654	0.0662666	0
-2.40282	0.82209	0.511259	0.177506	0.211422	0.14802	0.238996	0.134853	0.163287	0.224561	0.206244	0.262463	0.131248	0.318047	0.194058	0.103673	0.133895	0.205038	0.173479	0.16655	0.149853	0.206081	0.322269	0.16543	0.211437	0.200718	0.05836	0
-2.33935	0.943332	0.563359	0.154293	0.210875	0.141256	0.241977	0.140197	0.168772	0.239782	0.204724	0.266661	0.131965	0.302794	0.206424	0.114172	0.154839	0.210126	0.15883	0.158197	0.15812	0.207395	0.304187	0.172832	0.210251	0.196027	0.0670501	0
-2.27589	1.06658	0.613506	0.143408	0.208744	0.143317	0.253362	0.133287	0.174866	0.248584	0.2087	0.274319	0.141737	0.311723	0.219434	0.130444	0.184015	0.214851	0.160822	0.168263	0.164581	0.207868	0.280709	0.18273	0.216795	0.201185	0.0831511	0
-2.21243	1.19747	0.683378	0.135032	0.198481	0.160345	0.260577	0.128826	0.182435	0.23284	0.229373	0.274025	0.147352	0.328116	0.224026	0.11617	0.226315	0.200408	0.151769	0.181629	0.155422	0.20057	0.279963	0.175306	0.225488	0.210382	0.0975177	0
-2.14896	1.36868	0.748752	0.138869	0.216424	0.173614	0.258762	0.128543	0.191778	0.229934	0.249168	0.267036	0.163332	0.344989	0.216974	0.100631	0.262442	0.198641	0.16487	0.193643	0.167562	0.206964	0.281812	0.168613	0.224839	0.215735	0.105385	0
-2.0855	1.55087	0.837047	0.148416	0.242351	0.173822	0.252377	0.127446	0.195667	0.246003	0.273903	0.272367	0.171741	0.382887	0.226565	0.0735435	0.294201	0.203508	0.174136	0.188767	0.183334	0.226355	0.273148	0.165695	0.219863	0.212583	0.115032	0
-2.02204	1.78149	0.966849	0.154931	0.284554	0.182174	0.261908	0.14451	0.198216	0.269619	0.290913	0.301466	0.176508	0.415945	0.26908	0.0502006	0.314551	0.221659	0.19851	0.182993	0.196962	0.258762	0.260227	0.174981	0.19742	0.215446	0.122716	0
-1.95857	1.99633	1.06154	0.164116	0.338913	0.199586	0.292448	0.167535	0.195426	0.288662	0.301798	0.329202	0.195311	0.435775	0.308695	0.0417954	0.342598	0.234296	0.216176	0.192144	0.214833	0.297064	0.246489	0.187565	0.184443	0.229972	0.117229	0
-1.89511	2.16477	1.12301	0.174156	0.384329	0.213715	0.315198	0.188314	0.19915	0.294245	0.317619	0.339655	0.193042	0.431834	0.328244	0.0319141	0.356342	0.232998	0.221193	0.204161	0.215373	0.328325	0.23407	0.195362	0.176465	0.25363	0.108215	0
-1.83165	2.26993	1.12345	0.16942	0.418058	0.21534	0.317515	0.207595	0.202829	0.285139	0.324047	0.331772	0.184784	0.401473	0.310105	0.0297714	0.354548	0.227602	0.216896	0.197836	0.232178	0.341428	0.243718	0.181431	0.169587	0.263113	0.104382	0
-1.76819	2.24997	1.09727	0.165632	0.422743	0.195386	0.307513	0.19935	0.197416	0.255517	0.325766	0.321131	0.162842	0.36463	0.266689	0.0335437	0.348478	0.206417	0.190739	0.18303	0.230531	0.335198	0.23263	0.15853	0.160767	0.238515	0.100703	0
-1.70472	2.18793	1.08755	0.159641	0.412214	0.17906	0.295299	0.185942	0.19187	0.238144	0.313369	0.324087	0.141091	0.353784	0.244961	0.0360817	0.359153	0.207024	0.173499	0.165941	0.215957	0.329963	0.213853	0.154228	0.150257	0.216638	0.0994287	0
-1.64126	2.04601	1.07235	0.155082	0.410524	0.172922	0.293878	0.187525	0.184993	0.229187	0.30302	0.328304	0.145582	0.352595	0.239516	0.0535462	0.398814	0.215088	0.157912	0.162753	0.214029	0.313917	0.197489	0.154547	0.148663	0.200495	0.0911921	0
-1.5778	1.92619	1.05602	0.156923	0.422866	0.168426	0.291064	0.185035	0.175031	0.248488	0.294825	0.330338	0.146284	0.353914	0.240218	0.0685452	0.444833	0.21573	0.153733	0.172853	0.208822	0.304826	0.171234	0.165196	0.152454	0.195848	0.0876795	0
-1.51433	1.86977	1.04567	0.146953	0.419748	0.173422	0.27127	0.192879	0.157601	0.248383	0.297925	0.335946	0.13929	0.336709	0.251075	0.068375	0.47845	0.208433	0.158183	0.176925	0.204727	0.299246	0.169958	0.165053	0.156025	0.193588	0.112233	0
-1.45087	1.81906	1.03465	0.141787	0.404225	0.176513	0.25069	0.187162	0.142954	0.225229	0.291675	0.334074	0.134921	0.304344	0.254778	0.0704965	0.491531	0.18621	0.162648	0.188835	0.194407	0.294166	0.161829	0.160091	0.149213	0.195139	0.157714	0
-1.38741	1.80324	1.06237	0.139611	0.376589	0.184326	0.230209	0.184163	0.136548	0.218307	0.291855	0.318843	0.142576	0.301559	0.265356	0.0703487	0.50731	0.176934	0.174886	0.189048	0.187501	0.297311	0.159587	0.172023	0.147682	0.201227	0.213253	0
-1.32394	1.79999	1.11088	0.133899	0.356628	0.196108	0.237797	0.18491	0.159392	0.222046	0.305536	0.306122	0.174842	0.320127	0.270713	0.0768205	0.514562	0.197894	0.188857	0.189989	0.199666	0.301217	0.161399	0.184004	0.148603	0.196424	0.254523	0
-1.26048	1.83899	1.2012	0.146668	0.370917	0.185229	0.256987	0.168748	0.170833	0.24213	0.331895	0.303201	0.193669	0.345468	0.283786	0.0768582	0.514735	0.217829	0.191722	0.179977	0.205409	0.306611	0.150646	0.190678	0.157106	0.193032	0.272474	0
-1.19702	1.83661	1.27608	0.164158	0.403079	0.170239	0.265499	0.150734	0.157201	0.242539	0.361974	0.305339	0.179808	0.341469	0.29671	0.0682267	0.457514	0.223016	0.177337	0.171145	0.199506	0.308131	0.144055	0.178355	0.150326	0.186018	0.261178	0
-1.13355	1.74207	1.29926	0.174367	0.4254	0.14546	0.26577	0.136336	0.134235	0.217814	0.36132	0.299124	0.144655	0.324866	0.289522	0.0617413	0.432085	0.204063	0.157048	0.164147	0.186117	0.292781	0.130627	0.169143	0.136819	0.180499	0.273653	0
-1.07009	1.6162	1.3263	0.169214	0.429638	0.144948	0.250421	0.142382	0.115327	0.199697	0.363973	0.294885	0.125246	0.333899	0.283869	0.0574256	0.446916	0.190005	0.159645	0.150678	0.189	0.290361	0.108046	0.165978	0.132235	0.176241	0.305281	0
-1.00663	1.5138	1.31861	0.145893	0.424318	0.156899	0.245117	0.152338	0.119606	0.196398	0.360348	0.301953	0.124739	0.347441	0.273278	0.0569732	0.499591	0.192262	0.15949	0.145499	0.194803	0.285884	0.0972658	0.164053	0.129352	0.17233	0.349444	0
-0.943165	1.44405	1.3657	0.139322	0.411452	0.166781	0.235298	0.17205	0.131969	0.209661	0.362393	0.330059	0.145819	0.371969	0.292343	0.0587265	0.620053	0.212261	0.163605	0.141203	0.219666	0.284452	0.0924236	0.179737	0.138372	0.177281	0.381839	0
-0.879702	1.41675	1.40697	0.152519	0.404236	0.184222	0.232098	0.201753	0.14048	0.227727	0.373272	0.365126	0.166732	0.36969	0.31643	0.057396	0.646292	0.232201	0.169127	0.157243	0.264932	0.298804	0.0972727	0.184982	0.146357	0.203877	0.384921	0
-0.816239	1.42714	1.39271	0.172034	0.440832	0.184805	0.250005	0.229954	0.149877	0.254141	0.38211	0.380977	0.167188	0.357319	0.316813	0.0642179	0.608325	0.248346	0.175339	0.168532	0.335645	0.320566	0.11269	0.197452	0.155062	0.223147	0.380676	0
-0.752776	1.44474	1.36647	0.193455	0.525743	0.20721	0.259362	0.262586	0.169127	0.271743	0.392115	0.405992	0.168119	0.352608	0.318431	0.0680852	0.557563	0.256868	0.191509	0.163262	0.413647	0.35081	0.124097	0.207433	0.167417	0.229207	0.388871	0
-0.689312	1.44366	1.28538	0.200202	0.677995	0.230752	0.272913	0.283595	0.196888	0.275744	0.391156	0.414268	0.171449	0.356257	0.315867	0.0775333	0.527296	0.252853	0.192449	0.168962	0.458619	0.371109	0.136759	0.21365	0.183305	0.237064	0.421555	0
-0.625849	1.42898	1.2349	0.194078	0.85455	0.236513	0.280352	0.283523	0.220938	0.266366	0.392047	0.40971	0.174928	0.357678	0.312533	0.0944118	0.544807	0.242669	0.184696	0.176934	0.486766	0.383529	0.14139	0.217216	0.193793	0.242331	0.43166	0
-0.562386	1.36465	1.16257	0.173246	0.988281	0.221942	0.277648	0.262118	0.220415	0.249603	0.396736	0.402638	0.178951	0.344883	0.304798	0.103996	0.508196	0.218583	0.173468	0.183335	0.471297	0.371249	0.134115	0.209743	0.196005	0.237096	0.415182	0
-0.498923	1.30553	1.07395	0.172127	1.10891	0.193214	0.27906	0.234838	0.203951	0.247658	0.411936	0.380409	0.175693	0.323261	0.289752	0.105378	0.419298	0.217154	0.163509	0.178406	0.438287	0.363157	0.128184	0.223903	0.191846	0.229276	0.387176	0
-0.43546	1.24809	1.02766	0.176939	1.23876	0.187577	0.264917	0.219493	0.181969	0.258021	0.421734	0.37199	0.164233	0.309433	0.278731	0.107242	0.356621	0.223027	0.158096	0.161234	0.402951	0.340307	0.127451	0.235737	0.186401	0.214326	0.382238	0
-0.371997	1.16626	0.988324	0.187077	1.35091	0.202662	0.249619	0.215408	0.170815	0.262944	0.427767	0.366059	0.167663	0.315074	0.278268	0.107553	0.348772	0.227395	0.155284	0.150245	0.391933	0.320038	0.130377	0.241346	0.186024	0.204735	0.413375	0
-0.308534	1.15162	1.03433	0.195516	1.51171	0.22144	0.248497	0.217156	0.183102	0.269277	0.443642	0.363047	0.17703	0.333182	0.287122	0.108384	0.38726	0.233815	0.165835	0.151262	0.433178	0.333915	0.128316	0.239063	0.180656	0.217031	0.448921	0
-0.245071	1.1537	1.06662	0.190553	1.65393	0.229127	0.2483	0.217631	0.207915	0.273969	0.460691	0.362816	0.181255	0.345392	0.294987	0.118598	0.390993	0.237813	0.165558	0.144816	0.459786	0.351678	0.119464	0.215337	0.183868	0.2162	0.451327	0
-0.181608	1.11994	1.08161	0.190134	1.71918	0.220664	0.243156	0.212718	0.21585	0.264085	0.462508	0.336538	0.184306	0.341	0.293183	0.111945	0.384348	0.235257	0.161677	0.140937	0.476052	0.364897	0.128589	0.210967	0.190281	0.21856	0.453966	0
-0.118144	1.08124	1.09691	0.178249	1.79968	0.212117	0.242951	0.220883	0.211593	0.262137	0.452559	0.31265	0.179058	0.333644	0.294816	0.113731	0.386619	0.235696	0.163807	0.138207	0.468477	0.370612	0.13929	0.205668	0.207455	0.22702	0.453465	0
-0.0546813	1.04233	1.08682	0.17115	1.85811	0.203374	0.252362	0.227061	0.195549	0.245105	0.433036	0.286661	0.170466	0.325566	0.292738	0.102922	0.368631	0.231035	0.159113	0.148716	0.447762	0.368041	0.145352	0.180481	0.213817	0.235709	0.421369	0
0.00878187	1.01094	1.0961	0.169644	1.98903	0.201653	0.27371	0.226203	0.192226	0.246852	0.422984	0.28157	0.165972	0.33485	0.287894	0.0946672	0.362299	0.236069	0.164305	0.165589	0.449465	0.363527	0.139119	0.173749	0.211206	0.24794	0.396739	0
0.072245	0.998163	1.07952	0.171902	2.05943	0.211694	0.295891	0.229732	0.202543	0.262128	0.427587	0.294233	0.163352	0.354307	0.285734	0.103798	0.345476	0.249948	0.167472	0.190094	0.441289	0.363151	0.123663	0.181727	0.215119	0.245731	0.363431	0
0.135708	0.982313	1.04604	0.1731	2.0851	0.222116	0.300071	0.211917	0.20243	0.258942	0.431967	0.285385	0.155072	0.361231	0.276909	0.10339	0.334348	0.249327	0.171548	0.203923	0.426078	0.349921	0.109308	0.193454	0.201819	0.231636	0.350992	0
0.199171	0.914557	1.0017	0.15905	2.07958	0.227633	0.281193	0.205183	0.191248	0.253899	0.442413	0.300084	0.150676	0.346649	0.278188	0.0857311	0.33277	0.241484	0.178176	0.198825	0.404813	0.336016	0.0970778	0.203274	0.19313	0.226271	0.345419	0
0.262634	0.861043	0.995838	0.157869	2.08577	0.239865	0.25784	0.207299	0.18117	0.239069	0.437466	0.31276	0.151963	0.32655	0.28224	0.0632715	0.315991	0.222003	0.166922	0.193248	0.38254	0.335081	0.0982899	0.199978	0.173498	0.215218	0.329653	0
0.326097	0.825219	0.999732	0.152848	2.11398	0.250286	0.248034	0.209054	0.180479	0.23926	0.425377	0.31682	0.150033	0.302215	0.271071	0.0469396	0.297973	0.205262	0.150121	0.183028	0.359523	0.331769	0.0984503	0.19531	0.160552	0.209886	0.330117	0
0.389561	0.790731	1.0051	0.162306	2.10181	0.247919	0.253985	0.207654	0.183606	0.253108	0.424267	0.325986	0.1676	0.30337	0.262801	0.0627307	0.292308	0.208359	0.145165	0.189625	0.346913	0.336901	0.111296	0.204128	0.165624	0.207893	0.341285	0
0.453024	0.769213	0.979183	0.175435	2.07608	0.25023	0.271628	0.195986	0.18823	0.273225	0.440216	0.30611	0.166478	0.304504	0.262807	0.104954	0.305454	0.231809	0.153759	0.201621	0.322189	0.342307	0.118774	0.207091	0.168757	0.204951	0.351931	0
0.516487	0.723035	0.945003	0.174726	2.04269	0.235967	0.279956	0.188333	0.185749	0.291222	0.456005	0.296391	0.152458	0.306929	0.272063	0.115625	0.314769	0.247702	0.163238	0.231493	0.307444	0.343499	0.121016	0.204963	0.172813	0.212391	0.334414	0
0.57995	0.670525	0.911285	0.169299	2.01309	0.230837	0.272411	0.187279	0.18432	0.293381	0.451069	0.295001	0.139518	0.310668	0.279554	0.118381	0.313145	0.249582	0.158866	0.245293	0.296225	0.336047	0.128064	0.203637	0.167873	0.213513	0.304467	0
0.643413	0.604898	0.848021	0.151426	1.90832	0.235256	0.240683	0.1845	0.177385	0.276461	0.417668	0.279685	0.119977	0.287987	0.278573	0.0944319	0.305691	0.234705	0.148722	0.240074	0.265984	0.331791	0.122077	0.190859	0.15272	0.209251	0.282352	0
0.706876	0.539986	0.781446	0.134961	1.80855	0.221164	0.206538	0.17406	0.170644	0.231807	0.385367	0.270305	0.126431	0.26695	0.26764	0.075011	0.308884	0.228307	0.140148	0.220658	0.234373	0.330478	0.116454	0.187317	0.134177	0.194093	0.269377	0
0.770339	0.488354	0.720584	0.133906	1.72108	0.209765	0.19429	0.167779	0.163712	0.197261	0.373241	0.262841	0.130868	0.247919	0.25392	0.072993	0.326997	0.238424	0.140972	0.191524	0.209887	0.321007	0.104723	0.185622	0.119929	0.188877	0.261339	0
0.833803	0.46782	0.702022	0.139554	1.69138	0.190551	0.194888	0.168414	0.155651	0.177782	0.365855	0.252059	0.144164	0.248518	0.255343	0.0530962	0.328923	0.237257	0.145326	0.175583	0.21305	0.3044	0.0939769	0.189901	0.109339	0.19316	0.246476	0
0.897266	0.460363	0.703902	0.146676	1.75515	0.189012	0.213915	0.174798	0.154579	0.183413	0.368781	0.250509	0.163521	0.276631	0.256175	0.0472489	0.31588	0.239397	0.150072	0.174286	0.22426	0.292412	0.0922966	0.194752	0.104195	0.206182	0.23645	0
0.960729	0.446178	0.707023	0.158975	1.83596	0.210133	0.224499	0.175549	0.162885	0.198209	0.360103	0.253063	0.18068	0.295089	0.26461	0.0511297	0.306435	0.246401	0.160168	0.179172	0.224693	0.330875	0.106265	0.191221	0.108002	0.221236	0.233144	0
1.02419	0.414019	0.682378	0.158672	1.85226	0.235784	0.233187	0.174937	0.17807	0.190534	0.350693	0.251581	0.204845	0.288512	0.25943	0.0599506	0.307414	0.261479	0.161221	0.192089	0.210788	0.429078	0.124781	0.199764	0.124121	0.228768	0.228813	0
1.08766	0.390468	0.659797	0.160782	1.87554	0.249218	0.237622	0.174736	0.200906	0.178166	0.348019	0.240667	0.230303	0.270938	0.24924	0.0649987	0.314321	0.277315	0.159548	0.195113	0.202445	0.601798	0.133683	0.213651	0.138171	0.224947	0.207504	0
1.15112	0.389942	0.63579	0.159983	1.90693	0.254563	0.232848	0.188777	0.227402	0.171958	0.33862	0.233726	0.261039	0.256523	0.253235	0.0537905	0.318176	0.286858	0.170996	0.197987	0.222306	0.855324	0.13477	0.235254	0.141804	0.226301	0.167045	0
1.21458	0.402482	0.621189	0.156932	1.94632	0.255689	0.241934	0.222915	0.25622	0.185383	0.339594	0.231495	0.28105	0.273988	0.255481	0.0416722	0.30658	0.304106	0.189976	0.207644	0.254959	1.14799	0.142107	0.240162	0.145991	0.227003	0.138778	0
1.27804	0.425287	0.628008	0.161036	2.00638	0.25937	0.245561	0.274314	0.304852	0.207488	0.329262	0.254382	0.292459	0.305997	0.261967	0.0506662	0.318753	0.326662	0.222541	0.217827	0.281644	1.48559	0.14315	0.227974	0.147261	0.23374	0.127575	0
1.34151	0.413684	0.607731	0.165717	1.99814	0.268699	0.250535	0.32392	0.342995	0.219167	0.311898	0.260202	0.30257	0.318723	0.261397	0.0629274	0.333128	0.343621	0.241955	0.219814	0.300545	1.80558	0.142156	0.207337	0.16235	0.258567	0.127809	0
1.40497	0.373086	0.575668	0.141994	1.94858	0.268085	0.231529	0.357196	0.374155	0.210055	0.290978	0.234751	0.308606	0.308949	0.243457	0.0712452	0.336829	0.343515	0.239185	0.197952	0.301079	2.10249	0.128968	0.184905	0.169453	0.253467	0.126836	0
1.46843	0.336965	0.527761	0.124083	1.92968	0.255872	0.204645	0.366504	0.401166	0.189371	0.26933	0.215967	0.318971	0.275714	0.218854	0.0735349	0.3383	0.332263	0.23601	0.179602	0.290367	2.41048	0.116165	0.176526	0.16932	0.235846	0.119309	0
1.5319	0.305087	0.504682	0.107675	1.96927	0.246489	0.198594	0.370497	0.423947	0.192773	0.263124	0.20297	0.325871	0.263445	0.208215	0.0634101	0.345477	0.340315	0.221578	0.172934	0.283396	2.70963	0.126776	0.170305	0.173868	0.210276	0.118189	0
1.59536	0.307708	0.531049	0.114284	2.0819	0.241351	0.21274	0.382742	0.451421	0.210659	0.264458	0.214049	0.344297	0.286493	0.226804	0.0551369	0.360426	0.371469	0.228453	0.188694	0.2835	3.0663	0.13904	0.180803	0.171778	0.192904	0.120254	0
1.65882	0.319424	0.571206	0.139439	2.1703	0.257431	0.239144	0.404314	0.457291	0.245089	0.268101	0.222036	0.372864	0.318166	0.259195	0.0543866	0.372411	0.386516	0.236631	0.196582	0.30473	3.41535	0.158965	0.187955	0.193136	0.212145	0.122302	0
1.72229	0.31645	0.572014	0.161199	2.16275	0.270527	0.263706	0.446356	0.454	0.26733	0.259724	0.224059	0.380018	0.331914	0.283201	0.0536035	0.361296	0.3818	0.241954	0.192861	0.323667	3.68304	0.169361	0.201969	0.205889	0.231141	0.117517	0
1.78575	0.336614	0.532859	0.179447	2.09828	0.279785	0.272024	0.47477	0.453741	0.262684	0.242981	0.22139	0.385644	0.303013	0.276508	0.0491809	0.342818	0.361383	0.247825	0.194769	0.335684	3.85737	0.164559	0.207208	0.210659	0.240689	0.104181	0
1.84921	0.336602	0.487687	0.161973	2.03577	0.282633	0.261483	0.496194	0.457684	0.253677	0.221888	0.224104	0.376759	0.277374	0.258751	0.0452876	0.33516	0.356978	0.238966	0.185042	0.334579	3.95123	0.157896	0.204611	0.210902	0.252751	0.0866495	0
1.91268	0.318207	0.45704	0.132211	2.02168	0.273204	0.254919	0.506745	0.452459	0.254831	0.208895	0.226482	0.380691	0.284414	0.244633	0.0458463	0.341088	0.369436	0.238307	0.184757	0.32204	4.04467	0.160657	0.205205	0.206302	0.255549	0.0699713	0
1.97614	0.299229	0.482867	0.116327	2.02053	0.272347	0.242031	0.494501	0.427593	0.271229	0.205498	0.219046	0.390156	0.316087	0.245581	0.0512325	0.356484	0.37496	0.233868	0.178299	0.307366	4.15592	0.163478	0.199348	0.206642	0.260134	0.0683077	0
2.0396	0.259303	0.49562	0.122935	1.96302	0.271586	0.227262	0.482027	0.413659	0.286282	0.200059	0.199054	0.368114	0.326789	0.256167	0.0568652	0.356193	0.381622	0.238228	0.179721	0.288457	4.27014	0.163776	0.193451	0.190522	0.244708	0.0764244	0
2.10306	0.220877	0.491342	0.13628	1.88421	0.272112	0.211067	0.460756	0.401818	0.27961	0.183104	0.176698	0.351345	0.296229	0.254813	0.0552953	0.349201	0.349897	0.236665	0.192125	0.283514	4.30326	0.155806	0.180298	0.176402	0.227714	0.0810172	0
2.16653	0.195279	0.466113	0.140323	1.78429	0.267431	0.200122	0.431857	0.390849	0.251907	0.168064	0.162415	0.331826	0.258659	0.262376	0.042786	0.327392	0.319871	0.225946	0.175789	0.282651	4.34123	0.13371	0.168488	0.163314	0.207122	0.0668964	0
2.22999	0.164921	0.409186	0.127899	1.69194	0.249564	0.191692	0.413504	0.371754	0.237754	0.163826	0.167771	0.323667	0.235656	0.244895	0.0327648	0.326412	0.291952	0.203701	0.15112	0.27843	4.3881	0.117538	0.155391	0.160989	0.201149	0.0571923	0
2.29345	0.149437	0.38035	0.129574	1.68214	0.239365	0.189097	0.39449	0.345392	0.230341	0.171964	0.177249	0.333497	0.239168	0.230647	0.0167638	0.327361	0.288097	0.18645	0.14331	0.261393	4.43302	0.120607	0.155088	0.160661	0.189031	0.0550515	0
2.35692	0.146868	0.369764	0.135775	1.6926	0.240597	0.186105	0.395067	0.338687	0.233913	0.173058	0.184799	0.340032	0.244887	0.225106	0.0169492	0.33281	0.315371	0.193397	0.151459	0.246613	4.52874	0.123957	0.157206	0.155464	0.182098	0.0581524	0
2.42038	0.144756	0.368377	0.132739	1.67795	0.234682	0.183391	0.407618	0.332456	0.22896	0.157007	0.188746	0.348187	0.247107	0.22176	0.0267828	0.324813	0.321884	0.204634	0.165051	0.228686	4.47479	0.141289	0.160959	0.168296	0.191727	0.0779496	0
2.48384	0.138884	0.361906	0.136019	1.62316	0.227886	0.190286	0.404584	0.317823	0.226438	0.153178	0.193785	0.360204	0.239289	0.239599	0.0382469	0.323472	0.329862	0.210672	0.164942	0.227079	4.38478	0.157552	0.16376	0.17669	0.191302	0.0845798	0
2.54731	0.140932	0.332133	0.124039	1.56567	0.215024	0.190305	0.400611	0.311968	0.220791	0.15319	0.193851	0.364194	0.236112	0.243001	0.0428007	0.33855	0.333262	0.201234	0.152074	0.236079	4.38066	0.160839	0.154163	0.176859	0.195132	0.0915231	0
2.61077	0.132645	0.314625	0.12229	1.52138	0.220344	0.189224	0.399546	0.288538	0.218696	0.156292	0.194729	0.369883	0.240943	0.237906	0.0371256	0.348398	0.352476	0.191384	0.144298	0.226833	4.41478	0.164549	0.162665	0.167389	0.191464	0.0938303	0
2.67423	0.115563	0.303412	0.129065	1.49387	0.22277	0.191436	0.411545	0.281589	0.217926	0.149906	0.190426	0.366192	0.237475	0.23547	0.0279022	0.35232	0.368849	0.19738	0.132526	0.224887	4.51993	0.160508	0.170416	0.155764	0.181354	0.088032	0
2.7377	0.113968	0.30135	0.136651	1.44076	0.217058	0.193799	0.416954	0.286184	0.211918	0.137664	0.195282	0.356988	0.243222	0.232997	0.0307719	0.33727	0.371885	0.212673	0.136776	0.215377	4.52134	0.166943	0.175514	0.149652	0.175761	0.0901872	0
2.80116	0.114078	0.302606	0.156543	1.3528	0.216371	0.197609	0.411042	0.295135	0.225085	0.141152	0.197756	0.352665	0.242865	0.248095	0.0468301	0.326688	0.379217	0.223347	0.143767	0.220645	4.46988	0.188424	0.17188	0.140026	0.168738	0.0940495	0
2.86462	0.127598	0.293106	0.158101	1.27227	0.217257	0.193116	0.401153	0.31334	0.21736	0.138208	0.194325	0.349603	0.243208	0.250769	0.0490443	0.325558	0.364643	0.216932	0.145814	0.24863	4.42796	0.194502	0.155405	0.134116	0.156333	0.0942085	0
2.92809	0.130123	0.304148	0.160496	1.23172	0.240856	0.185358	0.405099	0.315922	0.22965	0.13684	0.196669	0.352897	0.255201	0.251585	0.0376166	0.345311	0.349957	0.211368	0.139556	0.26093	4.39205	0.190205	0.156839	0.129364	0.158876	0.0931246	0
2.99155	0.118103	0.30661	0.14676	1.23465	0.254416	0.195572	0.410462	0.304677	0.240409	0.136743	0.184589	0.345802	0.269999	0.247874	0.0274655	0.361328	0.340347	0.218698	0.119423	0.268444	4.3949	0.180991	0.147118	0.12946	0.166436	0.0876094	0
3.05501	0.105031	0.31071	0.142995	1.23707	0.239653	0.204808	0.401797	0.280955	0.242715	0.136169	0.19479	0.321596	0.286304	0.218268	0.0289677	0.35469	0.324342	0.234571	0.107198	0.270577	4.33632	0.164662	0.14223	0.134444	0.176812	0.0719826	0
3.11848	0.0850542	0.308685	0.150709	1.20903	0.217194	0.204539	0.378002	0.260685	0.244287	0.135453	0.184225	0.29613	0.320154	0.189143	0.0364387	0.339723	0.318452	0.251619	0.110148	0.266064	4.30625	0.153047	0.134822	0.128753	0.189479	0.0671189	0
3.18194	0.0780666	0.290979	0.150681	1.12965	0.186033	0.200035	0.342901	0.249447	0.22305	0.125638	0.191676	0.276466	0.351057	0.174854	0.0345849	0.315785	0.309072	0.25745	0.109334	0.266379	4.24547	0.152125	0.136087	0.123062	0.184666	0.0623096	0
3.2454	0.0876563	0.288838	0.154597	1.08582	0.163473	0.185356	0.318401	0.259855	0.206575	0.123969	0.199649	0.26603	0.390982	0.178851	0.0192258	0.315708	0.310035	0.266605	0.120802	0.254075	4.16325	0.157845	0.144753	0.127636	0.18268	0.0613046	0
3.30886	0.108175	0.292974	0.144896	1.08272	0.172177	0.195653	0.31426	0.261978	0.197832	0.134057	0.206335	0.275889	0.448193	0.197424	0.0168679	0.329066	0.328804	0.272219	0.129331	0.23685	4.17223	0.171228	0.158316	0.13933	0.173035	0.0603658	0
3.37233	0.123835	0.296796	0.13882	1.07892	0.185039	0.208658	0.312686	0.245665	0.193756	0.136112	0.206417	0.27294	0.480162	0.225818	0.0260685	0.316658	0.342165	0.265338	0.118873	0.220034	4.14432	0.170475	0.170773	0.146827	0.15784	0.064396	0
3.43579	0.115601	0.294833	0.139877	1.04271	0.198225	0.204708	0.306205	0.225181	0.187574	0.130465	0.182031	0.272387	0.521322	0.239512	0.0361322	0.313914	0.344842	0.255922	0.116082	0.203042	4.04768	0.156553	0.175519	0.138394	0.150266	0.0744986	0
3.49925	0.11535	0.279771	0.140522	0.98475	0.20213	0.204593	0.303449	0.222123	0.188606	0.123899	0.172381	0.269748	0.543396	0.255258	0.046291	0.308825	0.340331	0.262697	0.10263	0.199906	3.91401	0.169126	0.177603	0.133207	0.137559	0.0851136	0
3.56272	0.129105	0.282894	0.142578	0.932619	0.192914	0.194935	0.30382	0.225573	0.200045	0.122165	0.177899	0.265617	0.564175	0.262905	0.0616771	0.332531	0.338875	0.279654	0.104833	0.206618	3.77431	0.179296	0.167153	0.128271	0.161099	0.0956505	0
3.62618	0.134096	0.308908	0.153274	0.915903	0.198232	0.204492	0.311433	0.249422	0.222856	0.13857	0.209944	0.268246	0.636038	0.256271	0.0755735	0.353031	0.359356	0.296926	0.123808	0.235482	3.71738	0.201464	0.160635	0.12866	0.185171	0.103617	0
3.68964	0.149418	0.331383	0.162122	0.892113	0.20803	0.20639	0.302732	0.250988	0.236416	0.143306	0.236923	0.253361	0.683134	0.25184	0.0866241	0.341696	0.369536	0.304196	0.131628	0.253827	3.68751	0.199522	0.161173	0.125681	0.203577	0.115879	0
3.75311	0.149369	0.343172	0.161489	0.848466	0.20484	0.204604	0.277997	0.232152	0.221119	0.138116	0.238311	0.238021	0.730105	0.253453	0.088609	0.316528	0.361495	0.296036	0.131197	0.248004	3.59529	0.179974	0.14888	0.120045	0.19556	0.11795	0
3.81657	0.150723	0.335936	0.152423	0.790625	0.189825	0.1876	0.254034	0.213041	0.200357	0.135052	0.214525	0.220791	0.752333	0.241762	0.0841864	0.278681	0.331599	0.280697	0.122069	0.232192	3.46023	0.158398	0.138495	0.11897	0.171294	0.109143	0
3.88003	0.147439	0.325699	0.137036	0.73846	0.172069	0.169761	0.245923	0.184627	0.17439	0.133576	0.192299	0.20456	0.755765	0.24208	0.0856589	0.261439	0.303326	0.27036	0.101855	0.212008	3.33489	0.1314	0.131381	0.11858	0.155924	0.0979013	0
3.9435	0.120637	0.323934	0.130845	0.734619	0.154706	0.176628	0.237072	0.176348	0.171739	0.15021	0.180044	0.197175	0.798398	0.248499	0.0952068	0.25242	0.311042	0.27063	0.100871	0.215968	3.28502	0.135844	0.141022	0.119893	0.153788	0.097127	0
4.00696	0.10029	0.333319	0.131147	0.751952	0.152538	0.18843	0.237829	0.171947	0.193483	0.157359	0.182984	0.201089	0.835411	0.255477	0.110749	0.247783	0.340731	0.276901	0.100065	0.229417	3.22205	0.1471	0.157393	0.122004	0.173271	0.0996356	0
4.07042	0.0870338	0.338554	0.140411	0.781325	0.152776	0.208885	0.231696	0.169879	0.218139	0.159691	0.186555	0.213153	0.852577	0.279485	0.136244	0.265695	0.3658	0.282756	0.104572	0.242342	3.12171	0.162327	0.170044	0.131659	0.178148	0.105838	0
4.13389	0.0807861	0.343159	0.155126	0.775317	0.147612	0.209232	0.232962	0.186353	0.228072	0.160826	0.184502	0.217378	0.85652	0.277763	0.158281	0.277394	0.37747	0.274473	0.119572	0.250561	3.02517	0.176823	0.176378	0.124041	0.179726	0.10569	0
4.19735	0.083215	0.324162	0.165278	0.7342	0.15311	0.190038	0.245099	0.19755	0.194935	0.14841	0.178307	0.199572	0.845184	0.266506	0.169128	0.274993	0.359564	0.255767	0.128086	0.253877	2.89139	0.168782	0.168582	0.108688	0.164046	0.0897182	0
4.26081	0.082228	0.307499	0.168567	0.682612	0.156868	0.193946	0.232179	0.18967	0.157878	0.136957	0.168417	0.166976	0.871883	0.251471	0.16146	0.250434	0.325627	0.240224	0.128391	0.253147	2.81016	0.161797	0.162335	0.090069	0.149772	0.0948542	0
4.32427	0.0633712	0.307182	0.139337	0.657161	0.151468	0.188819	0.232543	0.167618	0.13465	0.117718	0.158207	0.141043	0.901384	0.226833	0.13576	0.21658	0.29601	0.219969	0.120542	0.258392	2.72853	0.154453	0.142858	0.0713868	0.143512	0.0929789	0.6
4.38774	0.0446548	0.305669	0.116907	0.649949	0.14511	0.18888	0.226805	0.141537	0.145593	0.103052	0.158109	0.128388	0.922443	0.214084	0.125999	0.213551	0.264375	0.203763	0.124922	0.276038	2.60449	0.143875	0.127149	0.0695766	0.136699	0.100644	0
4.4512	0.036312	0.312213	0.111062	0.656058	0.135968	0.187029	0.233834	0.137104	0.15516	0.102911	0.170236	0.137683	0.962371	0.213385	0.129927	0.220517	0.259112	0.197974	0.125821	0.29735	2.54054	0.134102	0.126918	0.0750824	0.14373	0.102935	0
4.51466	0.0546281	0.303991	0.134578	0.650983	0.146875	0.18221	0.245123	0.1426	0.158911	0.106415	0.1836	0.146632	0.998788	0.220347	0.145169	0.240829	0.267352	0.192958	0.131937	0.321382	2.47416	0.134754	0.136992	0.0760062	0.152002	0.102896	0
4.57813	0.0780401	0.308542	0.159266	0.624986	0.158308	0.190509	0.240176	0.154296	0.168927	0.115677	0.190033	0.152486	1.05795	0.234624	0.149192	0.250397	0.271019	0.199853	0.129392	0.335424	2.40178	0.140912	0.145745	0.0826046	0.168653	0.10847	0
4.64159	0.0775256	0.31458	0.152211	0.606435	0.156209	0.184282	0.234503	0.154348	0.165958	0.121192	0.175233	0.153231	1.0446	0.234415	0.134183	0.248354	0.257328	0.204755	0.126134	0.326119	2.3503	0.136968	0.147732	0.0903094	0.167113	0.0999275	0
4.70505	0.0571139	0.312547	0.132926	0.594264	0.146074	0.172758	0.227521	0.149957	0.159765	0.120171	0.156967	0.138187	1.00027	0.217345	0.114123	0.239452	0.240782	0.206149	0.120509	0.307949	2.26208	0.126404	0.128086	0.0944159	0.148504	0.109641	0
4.76852	0.0384899	0.293294	0.102788	0.590742	0.144996	0.155094	0.224514	0.145693	0.142297	0.113668	0.149054	0.135148	0.960534	0.19431	0.0996609	0.229715	0.224747	0.190848	0.104635	0.281044	2.17966	0.0979237	0.114126	0.102276	0.132631	0.105497	0
4.83198	0.0275537	0.264657	0.109825	0.594407	0.145777	0.158482	0.211065	0.137678	0.126742	0.113507	0.159879	0.126628	0.959477	0.17047	0.0950891	0.220348	0.223743	0.174644	0.0831864	0.259464	2.10617	0.0851803	0.121055	0.092127	0.124922	0.094663	0
4.89544	0.0403857	0.26075	0.123327	0.604011	0.140828	0.170349	0.203618	0.134117	0.135352	0.122583	0.173332	0.121334	1.03106	0.193936	0.0869945	0.237611	0.230603	0.158439	0.075163	0.263538	2.03817	0.0897933	0.130191	0.0857455	0.140631	0.0720172	0
4.95891	0.0467632	0.271141	0.135554	0.613149	0.141901	0.180846	0.194603	0.126974	0.137513	0.124395	0.183865	0.111189	1.08687	0.213961	0.0948108	0.27112	0.216257	0.159781	0.0808176	0.268229	1.99238	0.0932854	0.139524	0.0885049	0.15131	0.0535376	0
5.02237	0.0550319	0.286404	0.144249	0.621198	0.137484	0.183679	0.185907	0.130445	0.141721	0.119499	0.180771	0.103559	1.13674	0.22722	0.104657	0.303729	0.202545	0.172606	0.0896628	0.274659	1.93479	0.0925218	0.12642	0.0971218	0.142317	0.0536011	0
5.08583	0.0689425	0.28944	0.13316	0.616982	0.147749	0.186154	0.178438	0.146235	0.145024	0.115515	0.164557	0.10034	1.16933	0.224254	0.113222	0.350362	0.193367	0.177138	0.105434	0.275994	1.8772	0.084969	0.125636	0.109814	0.137722	0.0732701	0
5.1493	0.0645845	0.283686	0.128684	0.606423	0.143319	0.192924	0.164547	0.162459	0.149869	0.113765	0.145527	0.105295	1.18608	0.2014	0.123	0.370205	0.193445	0.169949	0.115725	0.277882	1.78813	0.0738351	0.120527	0.108934	0.128039	0.084722	0
5.21276	0.0677238	0.294248	0.122228	0.612058	0.142127	0.203524	0.164592	0.156515	0.156858	0.120335	0.136434	0.120506	1.23232	0.209522	0.110337	0.38772	0.212634	0.161336	0.131407	0.268513	1.69276	0.0809211	0.117523	0.0972583	0.124374	0.0827823	0
5.27622	0.0689962	0.3009	0.123777	0.598022	0.148958	0.212807	0.162316	0.142249	0.153937	0.125532	0.150851	0.129599	1.29405	0.208403	0.109783	0.382028	0.230104	0.163222	0.139766	0.257548	1.643	0.0959569	0.113897	0.0928551	0.128653	0.0913082	0
5.33968	0.0792171	0.297217	0.132715	0.568111	0.150573	0.200502	0.153185	0.137773	0.166651	0.124654	0.173339	0.131651	1.34269	0.210321	0.112812	0.36003	0.231571	0.163791	0.13359	0.240305	1.57016	0.0991007	0.102676	0.0996003	0.122656	0.095899	0
5.40315	0.0868757	0.295724	0.128501	0.539164	0.145015	0.185036	0.138659	0.133936	0.154251	0.123617	0.192313	0.126467	1.3753	0.209249	0.123222	0.330648	0.22124	0.168454	0.118217	0.232022	1.51475	0.0979544	0.108207	0.1087	0.122806	0.0965254	0
5.46661	0.0792354	0.281133	0.120187	0.499732	0.133283	0.16811	0.112724	0.144645	0.144743	0.113641	0.190243	0.118412	1.3892	0.207359	0.124358	0.299789	0.207499	0.145444	0.093472	0.233365	1.40894	0.0823411	0.112888	0.123911	0.114442	0.0848676	0
5.53007	0.0803503	0.273831	0.107143	0.469879	0.127261	0.159788	0.097662	0.141256	0.13398	0.106953	0.177034	0.109795	1.41036	0.192395	0.105673	0.282765	0.208993	0.137986	0.0829749	0.2191	1.29298	0.0806683	0.110145	0.117668	0.113714	0.0717621	0
5.59354	0.0800645	0.264438	0.098982	0.447031	0.123901	0.167714	0.0917765	0.135818	0.124019	0.108146	0.157319	0.108487	1.49765	0.17602	0.0876499	0.277903	0.213268	0.136215	0.0903131	0.199608	1.2253	0.0947081	0.108557	0.112658	0.113932	0.0622886	0
5.657	0.0760128	0.247736	0.110681	0.43347	0.124511	0.177171	0.102728	0.143576	0.136272	0.113052	0.148757	0.109579	1.63583	0.162653	0.0747575	0.292539	0.215407	0.144316	0.105424	0.17452	1.17797	0.105485	0.110868	0.108082	0.118599	0.0730981	0
5.72046	0.0694225	0.255418	0.119178	0.439299	0.112569	0.186556	0.126027	0.135163	0.131272	0.124916	0.152638	0.124108	1.74124	0.167276	0.0873462	0.30241	0.21312	0.154736	0.111741	0.161212	1.14864	0.109235	0.107706	0.103742	0.124949	0.0753683	0
5.78393	0.0564659	0.26681	0.134886	0.449313	0.112272	0.179654	0.150591	0.134187	0.143061	0.137359	0.161532	0.142407	1.84065	0.185444	0.102487	0.29324	0.212672	0.156403	0.113332	0.165042	1.12997	0.10173	0.110649	0.103621	0.138722	0.0803788	0
5.84739	0.0596173	0.281847	0.144177	0.434615	0.129631	0.168589	0.154445	0.132617	0.161675	0.13733	0.178665	0.161001	1.86926	0.200571	0.116588	0.265181	0.215792	0.162214	0.111137	0.17127	1.10422	0.0890437	0.0984108	0.0950271	0.165366	0.0899957	0
5.91085	0.0716504	0.28701	0.145562	0.41663	0.14577	0.149815	0.14871	0.122597	0.180155	0.13352	0.186664	0.163937	1.87851	0.21227	0.120682	0.235038	0.210852	0.161041	0.112285	0.168673	1.0571	0.0806783	0.0975008	0.0924773	0.177267	0.100829	0
5.97432	0.068283	0.27812	0.153461	0.379898	0.160517	0.138021	0.137574	0.114958	0.188658	0.12724	0.201808	0.151665	1.9109	0.196295	0.123768	0.218332	0.200824	0.158293	0.115764	0.157512	1.0058	0.0848395	0.104391	0.103492	0.17939	0.10799	0
6.03778	0.0731437	0.274317	0.152813	0.347144	0.15718	0.145533	0.122122	0.101652	0.174467	0.119603	0.205249	0.138238	1.94118	0.170432	0.119577	0.21354	0.192118	0.138104	0.11685	0.156341	0.939025	0.100478	0.110482	0.114926	0.162667	0.103974	0
6.10124	0.0611493	0.273447	0.149828	0.322688	0.140058	0.145202	0.115059	0.105443	0.162592	0.121905	0.199102	0.119115	2.02969	0.154733	0.0989436	0.217958	0.203846	0.139125	0.130895	0.159194	0.889123	0.104741	0.109746	0.107475	0.15741	0.0994312	0
6.1647	0.0404877	0.278536	0.130384	0.311403	0.1269	0.14241	0.10225	0.122122	0.133738	0.115944	0.191492	0.100199	2.11258	0.152415	0.0803078	0.222739	0.21198	0.133732	0.150326	0.159131	0.845728	0.0958959	0.100883	0.0873654	0.144392	0.0843456	0
6.22817	0.0343872	0.280421	0.113911	0.298069	0.118361	0.150232	0.106022	0.126189	0.124418	0.112193	0.184587	0.0861824	2.1756	0.166674	0.0551593	0.214445	0.211332	0.127319	0.165882	0.157779	0.794737	0.0780558	0.103074	0.077525	0.128265	0.0753207	0
6.29163	0.0220298	0.275792	0.11124	0.27934	0.113989	0.142988	0.116272	0.116585	0.129267	0.11123	0.177611	0.0865535	2.20975	0.171306	0.040702	0.207266	0.194472	0.122794	0.164596	0.155971	0.741705	0.0581272	0.108781	0.0764107	0.122759	0.0661617	0
6.35509	0.0245539	0.272935	0.120984	0.269395	0.121765	0.144538	0.118164	0.111804	0.136837	0.10604	0.159456	0.102217	2.23808	0.166834	0.051106	0.191294	0.165976	0.102709	0.144318	0.154354	0.697059	0.0578878	0.120314	0.07782	0.115846	0.0680812	0
6.41856	0.0261545	0.262127	0.132858	0.263291	0.128764	0.141046	0.109741	0.117863	0.154417	0.10614	0.144532	0.115322	2.25274	0.170117	0.0481388	0.187309	0.16109	0.0992016	0.132761	0.152181	0.6443	0.0531963	0.128839	0.0762017	0.122388	0.0712787	0
6.48202	0.0239263	0.261564	0.13237	0.269763	0.13549	0.144055	0.105557	0.131379	0.150631	0.11316	0.136155	0.133404	2.27012	0.17231	0.0446008	0.189783	0.166705	0.0972746	0.1265	0.14	0.599318	0.0574148	0.126551	0.0699751	0.129047	0.0732149	0
6.54548	0.0364255	0.264832	0.138783	0.264189	0.143659	0.158783	0.106423	0.132232	0.150039	0.125111	0.152399	0.135326	2.29321	0.182503	0.0426693	0.186708	0.184653	0.093707	0.126419	0.130081	0.554264	0.0687528	0.128434	0.0687252	0.136571	0.0696425	0
6.60895	0.056628	0.261503	0.142885	0.252206	0.133645	0.155038	0.10769	0.128771	0.154099	0.13132	0.178141	0.134942	2.30985	0.190583	0.0414504	0.180111	0.197335	0.109908	0.124772	0.129429	0.515176	0.0835152	0.12297	0.0711714	0.143864	0.0676186	0
6.67241	0.0691936	0.257959	0.144393	0.245678	0.141055	0.147501	0.113448	0.137561	0.16063	0.136461	0.201204	0.135825	2.33872	0.191883	0.0543102	0.172831	0.191212	0.114812	0.11175	0.132039	0.490099	0.0972503	0.128402	0.0903445	0.145197	0.0810174	0
6.73587	0.0742798	0.239474	0.145954	0.241702	0.147974	0.147017	0.11166	0.150034	0.169241	0.135925	0.206708	0.126042	2.34822	0.186838	0.0562904	0.169009	0.18141	0.110335	0.108671	0.145648	0.477088	0.102267	0.136902	0.103717	0.146941	0.0860341	0
6.79934	0.0580248	0.227959	0.139825	0.231893	0.138703	0.158483	0.100528	0.156958	0.170102	0.132252	0.19619	0.129298	2.32146	0.171733	0.0496363	0.165472	0.16954	0.106116	0.107542	0.146126	0.462681	0.0977784	0.131167	0.106165	0.148221	0.0911112	0
6.8628	0.038376	0.218386	0.140322	0.210939	0.127948	0.172806	0.093303	0.145921	0.163679	0.130914	0.181625	0.141671	2.28341	0.155512	0.0534475	0.159169	0.175615	0.0946321	0.110926	0.137294	0.44955	0.0946496	0.134567	0.104295	0.147771	0.0941468	0
6.92626	0.0312178	0.203433	0.138891	0.170721	0.111264	0.167675	0.095256	0.131206	0.156297	0.132865	0.171448	0.163901	2.21839	0.149087	0.0717998	0.154572	0.179282	0.0982136	0.10885	0.114604	0.424019	0.0769531	0.122622	0.0861425	0.12593	0.0903455	0
6.98973	0.0403035	0.188419	0.118883	0.155182	0.1204	0.160964	0.117119	0.140306	0.156651	0.140901	0.167719	0.185764	2.18495	0.161761	0.0955789	0.150821	0.186737	0.11146	0.104551	0.105178	0.401205	0.062981	0.125248	0.0870817	0.101796	0.0997773	0
7.05319	0.0453485	0.179882	0.11173	0.156611	0.136522	0.158819	0.132316	0.154349	0.158568	0.143337	0.15715	0.18907	2.16442	0.179293	0.103234	0.14836	0.186068	0.123171	0.0931074	0.0984056	0.389373	0.0747315	0.133866	0.0881229	0.0990603	0.100904	0
7.11665	0.0432344	0.1791	0.11186	0.155251	0.14094	0.15547	0.126248	0.166253	0.154545	0.135062	0.154281	0.160497	2.1365	0.188039	0.101941	0.138845	0.186084	0.124366	0.084486	0.0994245	0.360805	0.0793194	0.139897	0.0934246	0.109092	0.0978937	0
7.18011	0.0335182	0.180646	0.117638	0.157332	0.140472	0.149	0.109569	0.168276	0.142147	0.125553	0.156251	0.130389	2.10459	0.19158	0.0904646	0.125828	0.186313	0.121975	0.0820095	0.0985382	0.336084	0.0964704	0.144841	0.112233	0.133427	0.101488	0
7.24358	0.0250121	0.179565	0.121418	0.143106	0.13946	0.125295	0.0964253	0.162123	0.139873	0.128275	0.165154	0.126423	2.05096	0.18135	0.0867727	0.131189	0.180558	0.10533	0.0903715	0.0926065	0.297425	0.0969898	0.135527	0.110338	0.139457	0.0947695	0
7.30704	0.0193516	0.171877	0.104323	0.13274	0.144376	0.117946	0.0993479	0.158038	0.148057	0.124929	0.164593	0.134316	1.9959	0.171575	0.0891036	0.138715	0.16934	0.106714	0.105111	0.0989576	0.279354	0.0787382	0.130036	0.100715	0.137313	0.0872801	0
7.3705	0.00770453	0.160309	0.0957244	0.145831	0.141406	0.126203	0.0929966	0.148666	0.156573	0.116181	0.148983	0.1425	1.93671	0.149135	0.0759923	0.14738	0.155539	0.109292	0.106774	0.0987026	0.273073	0.068368	0.116906	0.0827743	0.136272	0.0804115	0
7.43397	0.00976294	0.161989	0.0976474	0.149446	0.129003	0.146054	0.0900279	0.140599	0.170404	0.110191	0.134225	0.13947	1.91009	0.135858	0.0577034	0.144027	0.15245	0.101464	0.112734	0.103057	0.268098	0.0582125	0.111517	0.0764286	0.128374	0.073426	0
7.49743	0.0183476	0.160334	0.0995454	0.146376	0.121212	0.165197	0.0829717	0.133866	0.18209	0.11053	0.121502	0.130776	1.89838	0.13274	0.0378394	0.135902	0.149082	0.102441	0.107496	0.107257	0.26978	0.0609102	0.112124	0.0711326	0.133013	0.070169	0
7.56089	0.0349767	0.152721	0.0979934	0.148334	0.113905	0.173618	0.0706286	0.135992	0.196467	0.125076	0.120712	0.130047	1.90979	0.132736	0.025608	0.127367	0.149406	0.108348	0.102344	0.0949964	0.265624	0.0668104	0.115795	0.0705218	0.138986	0.0710682	0
7.62436	0.0491183	0.160175	0.0923492	0.135268	0.127431	0.175821	0.0786913	0.136833	0.197969	0.122738	0.115069	0.137502	1.88361	0.142627	0.0259966	0.11311	0.141515	0.11263	0.0935455	0.0858981	0.25389	0.0578144	0.119776	0.0692536	0.147108	0.0752386	0
7.68782	0.052991	0.157808	0.0976	0.13684	0.129471	0.151872	0.0777212	0.134361	0.182657	0.110839	0.124244	0.143791	1.80021	0.142739	0.0384127	0.0989044	0.133521	0.118858	0.0834011	0.0795164	0.218502	0.0417062	0.108201	0.0665659	0.137297	0.0775854	0
7.75128	0.0561902	0.15653	0.0953229	0.125475	0.11937	0.127656	0.0828759	0.134858	0.180053	0.0964144	0.12918	0.130545	1.70495	0.149702	0.046893	0.100034	0.125573	0.112368	0.0802291	0.0676469	0.1955	0.0352753	0.0901315	0.0743368	0.11144	0.0716781	0
7.81475	0.0544901	0.13963	0.0920268	0.109304	0.109392	0.109643	0.0879113	0.130037	0.194244	0.0884456	0.133812	0.117244	1.61534	0.156637	0.0526406	0.104107	0.124779	0.102172	0.0709229	0.0708404	0.177486	0.0361544	0.0866067	0.0774096	0.0867061	0.0728985	0
7.87821	0.0438666	0.11419	0.0889868	0.108668	0.0982537	0.106422	0.0822722	0.12391	0.201405	0.0989982	0.13548	0.106963	1.56668	0.150574	0.0556527	0.11322	0.127529	0.10069	0.0630758	0.0648112	0.175607	0.0383664	0.0845974	0.0855289	0.0872681	0.0725752	0
7.94167	0.0482651	0.0998443	0.0845068	0.1072	0.105282	0.124964	0.0855351	0.115987	0.19851	0.111144	0.124394	0.0987475	1.56155	0.15589	0.0503289	0.117571	0.136368	0.0856329	0.0505583	0.0599688	0.179852	0.0379982	0.0938893	0.0854882	0.101647	0.075204	0
8.00514	0.0548184	0.100497	0.0948812	0.113533	0.115214	0.133577	0.0780392	0.10968	0.189014	0.119123	0.131511	0.105734	1.54288	0.154435	0.0673615	0.11591	0.150651	0.0743478	0.0539876	0.0585562	0.161042	0.0475489	0.102021	0.0849854	0.116985	0.0778009	0
8.0686	0.0532619	0.107548	0.0983352	0.121767	0.12413	0.16145	0.0799091	0.111581	0.185631	0.121178	0.143265	0.100828	1.55409	0.149528	0.0693324	0.113052	0.149616	0.067223	0.0506225	0.0573195	0.158485	0.0528703	0.106691	0.0901402	0.119309	0.0782955	0
8.13206	0.0535001	0.116997	0.0988017	0.131985	0.1271	0.180194	0.0897495	0.119505	0.196847	0.11845	0.146274	0.0968787	1.57406	0.156888	0.0482584	0.107798	0.153454	0.0730749	0.0524753	0.0676043	0.165453	0.0485727	0.116215	0.0965519	0.113514	0.0795056	0
8.19552	0.0583034	0.13759	0.104391	0.134664	0.127075	0.178009	0.0917235	0.117872	0.186513	0.113713	0.162657	0.0966409	1.56633	0.151602	0.0324637	0.113236	0.13968	0.0895983	0.0573449	0.0745603	0.162437	0.050171	0.116023	0.0951389	0.12516	0.0760251	0
8.25899	0.0613146	0.143086	0.107909	0.130972	0.109067	0.157682	0.0943762	0.112042	0.172052	0.112307	0.158082	0.0938089	1.5403	0.15088	0.0185152	0.117384	0.129023	0.0978009	0.0616174	0.081625	0.16019	0.0478416	0.112623	0.083396	0.12257	0.073681	0
8.32245	0.0686805	0.132737	0.109664	0.110288	0.100766	0.128259	0.0907028	0.111622	0.158847	0.119883	0.147903	0.0988419	1.45172	0.147017	0.0355811	0.122972	0.11717	0.100269	0.073255	0.0866865	0.139717	0.0537528	0.111925	0.0748644	0.118255	0.0627166	0
8.38591	0.0561463	0.112178	0.114673	0.0971874	0.106131	0.114024	0.083561	0.110672	0.151686	0.132599	0.151947	0.109332	1.36632	0.129907	0.0521423	0.104991	0.107656	0.100592	0.065161	0.0880943	0.118781	0.0492792	0.12351	0.0692624	0.105486	0.0644522	0
8.44938	0.0372806	0.0952287	0.107538	0.0900315	0.113907	0.108409	0.0858739	0.112776	0.154545	0.132941	0.143952	0.120237	1.3045	0.137724	0.0729405	0.0797857	0.122955	0.107223	0.0667834	0.0847268	0.10701	0.0446659	0.131329	0.0711155	0.0995946	0.0636381	0
8.51284	0.0409654	0.0920502	0.0978906	0.0921873	0.116008	0.104322	0.0845675	0.110387	0.139743	0.121061	0.143672	0.123747	1.24894	0.138073	0.0842778	0.0592276	0.127239	0.128099	0.0608166	0.0748285	0.0971427	0.0535714	0.138359	0.0691816	0.112001	0.0561893	0
8.5763	0.0327203	0.0960708	0.100072	0.0906115	0.0999012	0.104805	0.088987	0.123146	0.118746	0.10572	0.1434	0.121328	1.21964	0.171425	0.08382	0.0414503	0.140754	0.127804	0.0622829	0.0672751	0.0868759	0.0573277	0.123861	0.0672105	0.119351	0.0472262	0
8.63977	0.0364777	0.0931556	0.102828	0.0755928	0.0856638	0.109261	0.0897253	0.142147	0.103254	0.101739	0.140609	0.132044	1.18568	0.245304	0.0737985	0.0504951	0.142272	0.125819	0.0674403	0.068591	0.0858255	0.064522	0.107565	0.0727582	0.133141	0.0471016	0
8.70323	0.0224344	0.0842072	0.106399	0.0564766	0.0852743	0.116435	0.090171	0.155287	0.105142	0.105665	0.140379	0.147379	1.14102	0.316071	0.0556918	0.0604772	0.163411	0.117343	0.0705053	0.0661522	0.0822149	0.0607032	0.0988521	0.0676653	0.135777	0.050002	0
8.76669	0.000533727	0.0779021	0.110909	0.0483025	0.0800127	0.113411	0.0951087	0.169143	0.121743	0.107276	0.150285	0.172219	1.10902	0.406194	0.0480027	0.0645871	0.209108	0.105115	0.0656948	0.0666335	0.0788661	0.0590312	0.0997233	0.0564168	0.133544	0.0614288	0
8.83016	-0.0041685	0.0750269	0.0999815	0.0596616	0.0805032	0.107623	0.0960988	0.188796	0.108322	0.112299	0.143535	0.191192	1.08132	0.476331	0.0514792	0.0493432	0.25027	0.100602	0.0587614	0.0685865	0.0745753	0.0607007	0.104785	0.0536607	0.12904	0.0680905	0
8.89362	-0.00538348	0.0737424	0.0931845	0.0636499	0.0713267	0.096196	0.0920076	0.225839	0.0845073	0.119557	0.132912	0.191464	1.07347	0.551939	0.0580038	0.037024	0.302047	0.104144	0.0614813	0.068426	0.0627018	0.0685775	0.1124	0.06011	0.117942	0.0583173	0
8.95708	0.00276561	0.0884797	0.0882748	0.0727504	0.0732542	0.0947291	0.0715741	0.265303	0.0746068	0.118428	0.12857	0.207372	1.07992	0.635904	0.0561567	0.036064	0.352411	0.112573	0.0620245	0.0666012	0.0653877	0.0764401	0.126216	0.0852417	0.123886	0.0536451	0
9.02055	-0.00200218	0.101434	0.0849581	0.0631459	0.0823894	0.0992993	0.0571992	0.283487	0.0795331	0.109652	0.129672	0.231691	1.06882	0.707923	0.0526965	0.0552521	0.394701	0.130126	0.0704203	0.0605768	0.0686182	0.0840155	0.136666	0.0954542	0.131167	0.0415848	0
9.08401	-0.0108726	0.106987	0.0942648	0.0496767	0.0863532	0.0968348	0.0497841	0.302162	0.102871	0.105756	0.12971	0.261904	1.06264	0.788919	0.0572575	0.085733	0.449283	0.142977	0.0613914	0.0665266	0.0783986	0.0845917	0.136276	0.0889471	0.146037	0.0360545	0
9.14747	-0.0095517	0.115266	0.0901991	0.058847	0.0930628	0.107567	0.0479228	0.326435	0.112926	0.1167	0.12935	0.294133	1.04993	0.894187	0.0620333	0.0977686	0.500439	0.136747	0.0523568	0.0764905	0.0810791	0.0901005	0.123312	0.0828454	0.152735	0.03998	0
9.21093	0.0143147	0.106506	0.0907314	0.0682561	0.0922248	0.109971	0.0443658	0.357899	0.12062	0.131586	0.117045	0.308142	1.04571	1.01142	0.0712858	0.100916	0.563933	0.130148	0.0501782	0.0855382	0.0840859	0.100636	0.115933	0.0670776	0.144367	0.0418854	0
9.2744	0.0203345	0.0936697	0.0881233	0.0756331	0.0806261	0.11712	0.0410728	0.381866	0.12737	0.135034	0.0988587	0.317092	1.02651	1.08413	0.0686887	0.0830886	0.611846	0.110685	0.055563	0.0836737	0.0825369	0.105752	0.112888	0.0718178	0.138861	0.0453892	0
9.33786	0.00862054	0.0846442	0.0911139	0.0643172	0.0737479	0.116839	0.0484074	0.383787	0.127428	0.113073	0.102629	0.333595	0.983786	1.09441	0.0548843	0.0647662	0.629077	0.102541	0.0635906	0.0766246	0.0799508	0.108579	0.115011	0.0775745	0.13475	0.0467237	0
9.40132	-0.00134473	0.077004	0.0942736	0.0511765	0.0701506	0.108533	0.0628843	0.380659	0.130089	0.0869328	0.110841	0.344715	0.967966	1.14148	0.0535466	0.0648277	0.63009	0.112013	0.0663218	0.0710715	0.081746	0.0980652	0.115992	0.0796501	0.142956	0.0588036	0
9.46479	-0.00859524	0.0821835	0.0857429	0.0536664	0.0749363	0.104396	0.0794573	0.37163	0.142793	0.0810901	0.123656	0.355087	0.954205	1.23703	0.058064	0.0765049	0.637605	0.123591	0.0775281	0.05817	0.0739567	0.102543	0.113452	0.0722929	0.13769	0.0707951	0
9.52825	-0.00672904	0.0931833	0.0762948	0.0600018	0.0765472	0.103688	0.090248	0.372274	0.157942	0.0834552	0.133672	0.342331	0.944628	1.3527	0.068992	0.0813573	0.667879	0.132032	0.0760166	0.0523458	0.0731584	0.106267	0.107847	0.0556858	0.121077	0.0725718	0
9.59171	-0.0012977	0.0914498	0.0729587	0.0688363	0.0754832	0.105279	0.0911971	0.369609	0.167113	0.100719	0.127941	0.333267	0.911891	1.4364	0.0690628	0.0727927	0.696344	0.128224	0.0829827	0.0473025	0.0655952	0.103931	0.103829	0.0473362	0.112037	0.0722086	0
9.65518	0.00155923	0.0856862	0.0741302	0.0740519	0.0893673	0.111664	0.0792936	0.372229	0.16791	0.109836	0.128814	0.340948	0.885538	1.47669	0.0566983	0.0578523	0.716868	0.128289	0.0894246	0.0465445	0.0677932	0.100134	0.100429	0.0529482	0.109826	0.0577562	0
9.71864	0.0201906	0.0796003	0.078218	0.0885503	0.107255	0.125513	0.0622937	0.37604	0.169382	0.112155	0.1378	0.360628	0.906299	1.54027	0.0455683	0.0496201	0.729638	0.130647	0.0866584	0.0528008	0.0769078	0.0942518	0.105567	0.0711932	0.126764	0.049548	0
9.7821	0.0252606	0.0789108	0.0836507	0.0867484	0.111805	0.126862	0.0482518	0.359112	0.166186	0.112228	0.141012	0.383346	0.906816	1.58128	0.0549949	0.0559675	0.760427	0.136367	0.0958439	0.0439647	0.0792766	0.0858136	0.0988377	0.067438	0.131974	0.0407121	0
9.84557	0.0111449	0.0854252	0.0874709	0.0637462	0.0957739	0.125596	0.0465298	0.342397	0.158005	0.105046	0.137907	0.372858	0.886619	1.60914	0.0644092	0.0631916	0.786867	0.137069	0.0897047	0.0378867	0.0796456	0.0807473	0.0869259	0.0642412	0.126543	0.0343319	0
9.90903	0.00656983	0.107367	0.104635	0.0423922	0.0854082	0.124777	0.054574	0.327752	0.146933	0.10019	0.134812	0.352212	0.839114	1.61046	0.0589385	0.0720739	0.813683	0.13713	0.0764778	0.0375229	0.0659888	0.0766674	0.0865966	0.0553581	0.117057	0.0234372	0
9.97249	0.000966355	0.114384	0.11159	0.0346413	0.0911343	0.120548	0.065653	0.33324	0.127494	0.102229	0.146923	0.338154	0.808892	1.59941	0.054893	0.0717164	0.834272	0.1276	0.0549065	0.0421291	0.0612887	0.0797499	0.091259	0.0530555	0.099426	0.0155387	0
10.036	-0.00178871	0.11122	0.120037	0.0431001	0.0940649	0.110585	0.0636026	0.33814	0.114265	0.103205	0.149905	0.331741	0.801592	1.60415	0.0444781	0.0687757	0.837499	0.120111	0.0454206	0.0498208	0.0526591	0.0843169	0.101443	0.0576878	0.0907766	0.0186121	0
10.0994	-0.00789675	0.102243	0.116463	0.0501598	0.0809705	0.0940311	0.0703263	0.328536	0.10392	0.0955396	0.148899	0.349695	0.772616	1.58029	0.0469686	0.0711343	0.866642	0.112357	0.0496235	0.0524782	0.0493113	0.0830827	0.0992677	0.0590109	0.0908569	0.0255607	0
10.1629	-0.0167058	0.0775893	0.107219	0.047218	0.0712867	0.076817	0.0608613	0.317776	0.0933669	0.0897468	0.146136	0.355706	0.735774	1.587	0.0517659	0.076001	0.877936	0.100946	0.0661452	0.0470418	0.0567904	0.0854915	0.0896512	0.0597325	0.0907676	0.0350046	0
10.2263	-0.0175368	0.0627585	0.111685	0.0407738	0.0720151	0.0835363	0.0557663	0.313844	0.0996997	0.0895596	0.144793	0.364638	0.698983	1.62438	0.0607282	0.0909332	0.889806	0.104778	0.0817047	0.0413712	0.0645345	0.0830993	0.0960939	0.0594598	0.0928216	0.0320052	0
10.2898	-0.0123913	0.056178	0.111618	0.0474836	0.090874	0.0942734	0.0500494	0.333053	0.105445	0.0950368	0.149174	0.38361	0.675595	1.68493	0.068978	0.087302	0.900068	0.110393	0.0840554	0.0356244	0.0793308	0.0815285	0.10588	0.0623386	0.094275	0.0349074	0
10.3533	-0.00163824	0.061037	0.104861	0.0548431	0.0924643	0.104619	0.0418902	0.358979	0.108333	0.102167	0.148184	0.397604	0.669952	1.80089	0.0651311	0.0920972	0.901588	0.136247	0.0878468	0.0293144	0.0853086	0.080066	0.120326	0.0762097	0.0986195	0.0466639	0
10.4167	0.00550435	0.0819045	0.0892934	0.0653279	0.0825135	0.126694	0.0581327	0.391032	0.130539	0.103904	0.154951	0.414054	0.671181	1.83876	0.0533944	0.0891146	0.908261	0.142902	0.0768169	0.027378	0.0812424	0.0922773	0.125519	0.0818131	0.106949	0.0607688	0
10.4802	0.013066	0.0957284	0.0749966	0.0773626	0.083724	0.149105	0.0730769	0.41688	0.138809	0.101296	0.167084	0.408055	0.66215	1.84067	0.0550423	0.0817351	0.904789	0.139406	0.0719794	0.0371776	0.0801691	0.10945	0.115251	0.0832793	0.11895	0.0713845	0
10.5437	0.019632	0.105022	0.0703981	0.0767525	0.0908283	0.164483	0.0870584	0.428737	0.141413	0.104964	0.166218	0.403162	0.664036	1.84339	0.0675869	0.077671	0.909954	0.133192	0.064604	0.0467022	0.0815013	0.11114	0.116853	0.0808499	0.125234	0.0692424	0
10.6071	0.0254695	0.105747	0.0853098	0.0808416	0.0993812	0.156759	0.0854028	0.413008	0.146721	0.103723	0.154152	0.394508	0.651276	1.8677	0.0760088	0.0665736	0.894382	0.124768	0.0590128	0.0451723	0.0835125	0.0987079	0.124734	0.0744427	0.12572	0.0686498	0
10.6706	0.0312361	0.109536	0.0896598	0.0677824	0.102042	0.133976	0.0744397	0.394702	0.140029	0.104261	0.137769	0.389755	0.65337	1.95113	0.081124	0.0602586	0.871647	0.123146	0.0593562	0.0479107	0.0784715	0.0925548	0.125345	0.0703332	0.123149	0.0606854	0
10.734	0.023111	0.107795	0.0968077	0.0593499	0.0915741	0.106472	0.0690247	0.37747	0.142203	0.104467	0.133616	0.366225	0.625131	1.9445	0.0667328	0.057536	0.849613	0.0998163	0.0491297	0.0451954	0.056215	0.090366	0.1185	0.0594881	0.113141	0.0523594	0
10.7975	0.0189545	0.0931565	0.105785	0.0534993	0.0786962	0.0970584	0.0617918	0.353801	0.133647	0.0994242	0.137375	0.330219	0.576451	1.86178	0.0464077	0.0519575	0.855715	0.0789046	0.0403516	0.0522478	0.0349546	0.0882158	0.110227	0.0581363	0.114646	0.0472279	0
10.861	0.0123302	0.0776314	0.106933	0.0524988	0.0775047	0.0881004	0.0581102	0.329075	0.127684	0.0894944	0.145092	0.30525	0.526037	1.75472	0.0309915	0.0489273	0.883965	0.066451	0.0420857	0.0550479	0.0274371	0.0916723	0.0960575	0.0604541	0.112424	0.0334748	0
10.9244	0.00581669	0.0606813	0.124111	0.0611149	0.0680891	0.0835763	0.0523599	0.297649	0.125946	0.0778314	0.154444	0.28785	0.489551	1.65625	0.0391741	0.0564636	0.915156	0.0610276	0.0372582	0.0485166	0.0362094	0.0839567	0.0862806	0.0720638	0.113667	0.0334216	0
10.9879	-0.00298077	0.0629322	0.120886	0.0566804	0.0664458	0.0841122	0.0573304	0.27817	0.135536	0.0765582	0.164028	0.281297	0.481882	1.57257	0.0614373	0.0692794	0.918965	0.0672259	0.0455626	0.0395765	0.0458979	0.0721858	0.0709724	0.0724261	0.105262	0.0448891	0
11.0514	-0.00966358	0.0741491	0.119824	0.0605356	0.0650158	0.0828185	0.0641801	0.276213	0.174358	0.0871512	0.170626	0.26603	0.47755	1.52568	0.0868398	0.0803328	0.901604	0.077276	0.0553704	0.0382766	0.0557277	0.0564248	0.0648287	0.0721663	0.0933255	0.0694114	0
11.1148	-0.00500835	0.0837597	0.120587	0.0646398	0.0649876	0.0958188	0.0688855	0.272896	0.206697	0.0980454	0.169474	0.26078	0.468265	1.4812	0.102991	0.0816323	0.864766	0.0922286	0.0531349	0.0436353	0.0597558	0.0508737	0.0786352	0.083357	0.091762	0.0892167	0
11.1783	0.00585823	0.085566	0.10961	0.070786	0.0640128	0.100509	0.0834756	0.272907	0.22706	0.0974165	0.177126	0.254869	0.447978	1.46697	0.101028	0.0805686	0.825497	0.110878	0.0564652	0.0590735	0.069007	0.0514447	0.0784014	0.0900607	0.0884084	0.0978816	0
11.2418	0.0124399	0.0823012	0.107212	0.0738795	0.0520539	0.109691	0.0797216	0.278969	0.213554	0.0929434	0.174072	0.256349	0.426306	1.4354	0.0994733	0.0796901	0.800332	0.111726	0.0576157	0.073947	0.0721176	0.0479026	0.0727947	0.104531	0.0943145	0.0790824	0
11.3052	0.0247215	0.0850645	0.0917982	0.0714546	0.048855	0.10969	0.0781942	0.273633	0.190972	0.0819305	0.177188	0.24696	0.393645	1.36249	0.088612	0.0946916	0.774036	0.102819	0.0532026	0.0749088	0.0654643	0.036122	0.0660133	0.107819	0.0990154	0.0619537	0
11.3687	0.0309282	0.0935929	0.0857214	0.0605708	0.0473837	0.106677	0.0645152	0.25573	0.187454	0.071	0.164093	0.224526	0.375959	1.30191	0.0735277	0.101792	0.756306	0.100273	0.0478725	0.0654403	0.0563043	0.0259421	0.0647589	0.0933735	0.0878607	0.0570562	0
11.4321	0.0349137	0.0970423	0.0909448	0.0574417	0.0514866	0.104415	0.0613775	0.227919	0.194829	0.0589307	0.146252	0.207837	0.359668	1.21568	0.0728643	0.0919915	0.746152	0.0950398	0.0434491	0.0463953	0.0423677	0.0271853	0.0693624	0.0889559	0.0753782	0.060987	0
11.4956	0.0325176	0.101929	0.0958857	0.0514356	0.0438381	0.10651	0.0743284	0.197374	0.191684	0.0533368	0.145265	0.190938	0.342776	1.16427	0.0631088	0.0865977	0.735977	0.0998185	0.0422855	0.0391144	0.0394468	0.0265029	0.071796	0.087687	0.0670124	0.0713975	0
11.5591	0.0179702	0.0940523	0.0962798	0.0442503	0.0360793	0.112698	0.0772436	0.189492	0.175907	0.0541027	0.147943	0.186507	0.32989	1.11602	0.0625995	0.076392	0.74489	0.102791	0.0516764	0.0377042	0.0323732	0.0311295	0.0715453	0.083433	0.0711491	0.0628338	0
11.6225	-0.00527739	0.0859133	0.0962851	0.0356472	0.0266854	0.101532	0.0677619	0.192073	0.171614	0.0569208	0.157088	0.185258	0.31148	1.05683	0.0683306	0.0779766	0.73105	0.0934694	0.0564617	0.0442014	0.0293129	0.0447227	0.0584627	0.0758468	0.0868277	0.0457532	0
11.686	-0.0269242	0.0799239	0.095393	0.0249117	0.033825	0.0787408	0.0503925	0.176716	0.161305	0.0649535	0.155984	0.175603	0.292204	1.008	0.071245	0.0853062	0.71022	0.0879802	0.0553203	0.0517437	0.0280883	0.0559046	0.0462487	0.0495236	0.0916982	0.0300986	0
11.7495	-0.0295513	0.0731179	0.0871435	0.0181433	0.042459	0.0540486	0.037239	0.162038	0.152161	0.0703808	0.140882	0.155376	0.282255	0.964826	0.0740925	0.0760327	0.697858	0.0896949	0.0520535	0.0550297	0.0207995	0.0613013	0.0440693	0.0275026	0.0814026	0.0331089	0
11.8129	-0.0255544	0.0712399	0.0820887	0.0190678	0.038864	0.0600681	0.0378138	0.139395	0.133997	0.0784929	0.133406	0.13433	0.274953	0.956559	0.0690921	0.0705949	0.685721	0.0918178	0.0482286	0.0544288	0.0333903	0.0540735	0.0526697	0.035113	0.0682781	0.0424508	0
11.8764	-0.00817499	0.0663645	0.0710081	0.0262144	0.0450173	0.073317	0.042686	0.139031	0.121923	0.0721061	0.128199	0.120303	0.274723	0.971258	0.0735025	0.0615924	0.681348	0.0914889	0.0477377	0.0499842	0.0463705	0.0344131	0.066286	0.0407608	0.0645596	0.0514268	0
11.9398	-0.0017592	0.0568974	0.0599	0.0368084	0.0420113	0.0817128	0.0496477	0.144159	0.129642	0.058818	0.121367	0.126169	0.287432	0.974877	0.0682777	0.0640918	0.658391	0.0910089	0.0449536	0.0488182	0.0600235	0.0267072	0.0723936	0.0581144	0.0653005	0.0492229	0
12.0033	-0.00336481	0.0502959	0.0576716	0.0472046	0.0603281	0.0712824	0.0550454	0.137371	0.135819	0.0459474	0.115523	0.139153	0.286894	0.948715	0.0627711	0.066227	0.653697	0.0872889	0.0453505	0.0524394	0.0525909	0.0359905	0.071818	0.0636756	0.0710049	0.0395717	0
12.0668	-0.0121505	0.0451184	0.0507191	0.0487542	0.0689243	0.0489206	0.0468584	0.133668	0.148854	0.0435824	0.108894	0.144731	0.276755	0.92863	0.0561664	0.0598315	0.650025	0.0956837	0.041682	0.058759	0.0376164	0.0566154	0.0726945	0.0626133	0.0645781	0.0366873	0
12.1302	-0.0168207	0.051305	0.0599828	0.0589578	0.068699	0.04489	0.0368364	0.124094	0.151244	0.0523523	0.105643	0.139995	0.274463	0.906812	0.0622055	0.0509508	0.638559	0.106759	0.048228	0.0623171	0.0345281	0.0754141	0.0746069	0.0734547	0.0631144	0.0520974	0
12.1937	-0.0190568	0.0558458	0.0713955	0.0602919	0.0704248	0.0503221	0.0276647	0.116521	0.146542	0.0610882	0.111069	0.124021	0.274318	0.863946	0.0823423	0.0558004	0.604442	0.0897547	0.0604152	0.0600293	0.0372761	0.0804813	0.0752747	0.0764959	0.0610164	0.0639048	0
12.2572	-0.0210847	0.0558905	0.0799401	0.0487809	0.0571483	0.0568414	0.0294189	0.110647	0.145892	0.0643087	0.111284	0.110442	0.284892	0.820864	0.0854521	0.0671732	0.560661	0.0761812	0.0601885	0.0522617	0.0447821	0.0719975	0.071429	0.07493	0.064919	0.0676838	0
12.3206	-0.027903	0.0512457	0.0851005	0.035442	0.0560172	0.0604049	0.0359497	0.106139	0.134199	0.0495253	0.112865	0.10449	0.28423	0.778867	0.0786397	0.0645079	0.539018	0.0745907	0.0565165	0.0411454	0.0372019	0.0549965	0.0714365	0.0690306	0.0668706	0.0645546	0
12.3841	-0.0368982	0.0420678	0.0789166	0.0309465	0.0457808	0.0711893	0.0443482	0.113453	0.125618	0.0376097	0.119187	0.0993612	0.282975	0.759862	0.0711266	0.0619236	0.540121	0.0902508	0.0442066	0.03152	0.0348215	0.045515	0.0767254	0.0673416	0.0629253	0.0507584	0
12.4476	-0.0543132	0.0482116	0.0759041	0.048961	0.0442032	0.0808919	0.0456755	0.114165	0.107154	0.0338561	0.110261	0.0946606	0.274839	0.748018	0.0741765	0.051719	0.533687	0.0999457	0.0439756	0.0268892	0.0328617	0.0423122	0.075026	0.0725586	0.0587128	0.0491721	0
12.511	-0.0644478	0.0579574	0.0645432	0.0748283	0.04727	0.0875802	0.0519113	0.107493	0.0851405	0.0357003	0.108042	0.10374	0.280355	0.735778	0.0774787	0.052847	0.523317	0.0845235	0.0428205	0.0291592	0.0309676	0.0442068	0.0663342	0.0800807	0.0508903	0.0507816	0
12.5745	-0.059162	0.071336	0.0657685	0.0730157	0.0482887	0.0909852	0.0478509	0.0987728	0.077863	0.0425793	0.0996896	0.10375	0.28855	0.723599	0.0924055	0.0663581	0.505087	0.0639478	0.0406491	0.0334739	0.0318387	0.0592052	0.0431982	0.0708098	0.0537992	0.0518037	0
12.6379	-0.039268	0.0827674	0.0629411	0.0570679	0.0517899	0.085949	0.0369066	0.0921915	0.0777779	0.0501223	0.095176	0.10877	0.298369	0.715372	0.0998892	0.0661629	0.493229	0.0545609	0.0502036	0.0356562	0.0348783	0.0591082	0.0324052	0.058372	0.0543413	0.0605692	0
12.7014	-0.00630871	0.0871922	0.0671301	0.0479192	0.0535474	0.0857482	0.0321858	0.0873106	0.0798728	0.054561	0.0950323	0.110566	0.320268	0.704648	0.109921	0.0634957	0.478349	0.0641284	0.052431	0.033801	0.0450096	0.0624275	0.0407601	0.0494231	0.064404	0.0729092	0
12.7649	0.00307156	0.0904894	0.0765251	0.0529685	0.0593095	0.081779	0.0270877	0.0851311	0.0742568	0.0588192	0.0901786	0.100565	0.323197	0.676654	0.105547	0.0673175	0.462858	0.07169	0.0599339	0.0358695	0.0538782	0.0661265	0.0438863	0.0604602	0.0684844	0.075184	0
12.8283	-0.00334003	0.0905134	0.0847925	0.0723007	0.0511512	0.064704	0.0304258	0.0989206	0.0851234	0.0603752	0.0802249	0.0982489	0.318273	0.66628	0.0822864	0.0740386	0.456959	0.0741744	0.0676414	0.0305919	0.0476968	0.0549918	0.0605842	0.0829673	0.0709815	0.0783708	0
12.8918	-0.0256745	0.0882714	0.0911973	0.0773231	0.0516777	0.0633096	0.0303505	0.0982653	0.0942751	0.0634841	0.0770367	0.0747578	0.307436	0.647429	0.09137	0.0817547	0.43813	0.0843545	0.07118	0.0431983	0.0406159	0.0518256	0.0670076	0.0940739	0.0681878	0.0691322	0
12.9553	-0.035162	0.0883354	0.0839763	0.0744871	0.0476706	0.0659051	0.0295639	0.0895446	0.097331	0.0681848	0.080481	0.0581315	0.309397	0.632598	0.102049	0.0885082	0.425639	0.0834056	0.0731782	0.0408928	0.0353082	0.0457795	0.0753847	0.0836466	0.0652394	0.0575099	0
13.0187	-0.0417473	0.0801805	0.0786578	0.0673768	0.0442888	0.0718174	0.0408774	0.0821925	0.0872159	0.073487	0.0817735	0.0562026	0.324618	0.620957	0.102363	0.0826903	0.395295	0.0733272	0.0648237	0.030189	0.0368957	0.0431846	0.0846467	0.0621122	0.0652257	0.045182	0
13.0822	-0.0437115	0.0693497	0.0702574	0.0629888	0.0485689	0.0720551	0.049056	0.068926	0.0826497	0.0724227	0.0901854	0.0625324	0.335766	0.596268	0.089991	0.0754192	0.382139	0.0622357	0.0590426	0.0280725	0.0405099	0.0445851	0.0700137	0.0573394	0.0605555	0.0371876	0
13.1456	-0.0513083	0.0561741	0.072302	0.0632946	0.0450856	0.0607586	0.054497	0.0700475	0.0843064	0.0678738	0.0837441	0.0738144	0.315318	0.573596	0.0587412	0.0691547	0.390927	0.0460199	0.0535205	0.017973	0.0275228	0.0345759	0.0659688	0.064917	0.0626661	0.0371359	0
13.2091	-0.0608954	0.0450712	0.0784982	0.0539054	0.0499935	0.0629439	0.0578978	0.0727078	0.0831615	0.0661873	0.0766608	0.0695105	0.286599	0.539867	0.0658172	0.0478122	0.390847	0.0337999	0.0512625	0.035239	0.017335	0.0288668	0.0621777	0.0722446	0.0575076	0.0364249	0
13.2726	-0.0478498	0.0324942	0.0736014	0.0488921	0.0535588	0.0622447	0.0526016	0.0637661	0.0753685	0.0650478	0.0698487	0.0549024	0.259108	0.508505	0.0764909	0.0442824	0.396001	0.0285735	0.0487031	0.0467602	0.0141785	0.0269374	0.0600542	0.0712535	0.0472509	0.0422125	0
13.336	-0.0299008	0.0377504	0.0769124	0.0434207	0.0510438	0.0704082	0.0547579	0.0685442	0.0671466	0.0684722	0.0627328	0.0464472	0.251934	0.495355	0.0723656	0.0537539	0.374545	0.0188152	0.0503382	0.0459746	0.0280697	0.034301	0.0610956	0.069248	0.0380479	0.034497	0
13.3995	-0.0106372	0.0443824	0.0794936	0.0474285	0.0420453	0.0817269	0.0555978	0.0700602	0.0845851	0.0650771	0.0584713	0.0522363	0.260368	0.503776	0.0599252	0.0618472	0.35665	0.02651	0.0613999	0.0425693	0.040097	0.0428405	0.0470863	0.0707151	0.0406886	0.0325741	0
13.463	-0.00445223	0.0528386	0.0824315	0.0493453	0.0346639	0.0879599	0.0642904	0.0683752	0.0840044	0.0564614	0.0509692	0.063553	0.263378	0.493341	0.046806	0.0699533	0.352839	0.0362384	0.062876	0.0365003	0.0400713	0.0275403	0.0333097	0.0805937	0.0589179	0.0390391	0
13.5264	-0.00743677	0.0515358	0.0859714	0.0529595	0.0294051	0.0888873	0.066827	0.0780558	0.0868197	0.0508341	0.0578544	0.0629205	0.267627	0.467098	0.0599693	0.0676393	0.323025	0.0405604	0.0554722	0.0377551	0.0417609	0.0184649	0.0299298	0.0820679	0.0898922	0.0489326	0
13.5899	-0.0173542	0.0349386	0.0696627	0.0485228	0.0333623	0.0734555	0.0589536	0.0854696	0.0868996	0.0422418	0.063673	0.0588264	0.26343	0.427652	0.0740979	0.0697068	0.297135	0.0552023	0.0516784	0.045296	0.0415374	0.0111117	0.033469	0.0727622	0.104705	0.0600932	0
13.6534	-0.028362	0.0355955	0.047369	0.0423387	0.0455669	0.0618625	0.0517554	0.0836701	0.0881958	0.0439997	0.0730564	0.0631523	0.255035	0.396608	0.0831081	0.084614	0.286053	0.0604795	0.0513488	0.0476497	0.0422107	0.0150308	0.0452078	0.0623529	0.100131	0.0609036	0
13.7168	-0.0452326	0.0333069	0.0402756	0.0421463	0.0501525	0.0590472	0.0455007	0.0790954	0.102898	0.0381099	0.0769388	0.0728509	0.24511	0.38748	0.0812772	0.0804964	0.284942	0.0653369	0.060419	0.0456528	0.0402439	0.0249714	0.0516783	0.0467858	0.0897537	0.0557152	0
13.7803	-0.04917	0.0448369	0.0460666	0.038243	0.0538719	0.0574857	0.0439069	0.0760701	0.103518	0.0409891	0.0678491	0.0814641	0.241704	0.393556	0.0745735	0.0739567	0.292107	0.0606042	0.0650151	0.0394546	0.0357178	0.0308206	0.0546112	0.0455594	0.0762011	0.0552993	0
13.8437	-0.042632	0.0439945	0.0626723	0.0454318	0.043222	0.0672035	0.0366631	0.0765531	0.100677	0.0471666	0.063606	0.0860325	0.240522	0.399023	0.0719463	0.06499	0.275556	0.0544486	0.0582225	0.0314505	0.0377259	0.0326341	0.0551708	0.0539884	0.0641076	0.0599347	0
13.9072	-0.0275274	0.0399923	0.0795108	0.049617	0.0291993	0.0737222	0.0309409	0.0828909	0.0982972	0.0459229	0.0650666	0.0960436	0.232518	0.392055	0.0673163	0.0550486	0.245157	0.056099	0.0521713	0.0327071	0.0452744	0.0368672	0.0438143	0.0635068	0.0461951	0.0674277	0
13.9707	-0.0149992	0.0411076	0.0939632	0.0636645	0.0331003	0.0773977	0.03376	0.0826067	0.0924701	0.0502486	0.0584865	0.0963453	0.229791	0.371396	0.0743553	0.0561492	0.240488	0.0568594	0.0477752	0.0420232	0.0536294	0.0452508	0.0454438	0.0826333	0.0271124	0.0772251	0
14.0341	-0.0162675	0.044881	0.101179	0.0750151	0.0448098	0.081958	0.0411413	0.0766984	0.0911128	0.052366	0.0599594	0.0929569	0.231961	0.337549	0.086697	0.0599659	0.244948	0.0494602	0.0506916	0.0638994	0.056031	0.0447161	0.0459798	0.0878415	0.0247741	0.0831924	0
14.0976	-0.011707	0.0593126	0.102434	0.0717226	0.0626837	0.079397	0.0441608	0.0700493	0.0883163	0.0653284	0.0573364	0.0886136	0.23801	0.307055	0.0936512	0.0664554	0.248979	0.0423035	0.0557014	0.0781923	0.0630093	0.0375721	0.0514564	0.0846286	0.0427832	0.0902347	0
14.1611	-0.00938756	0.0659156	0.0880632	0.0731367	0.0702705	0.082528	0.0376077	0.0634939	0.0749511	0.0744752	0.0591119	0.0891053	0.230805	0.294527	0.0904391	0.0733481	0.250474	0.0335261	0.0586713	0.0743192	0.0682764	0.0318666	0.0546004	0.0745167	0.0537141	0.0849941	0
14.2245	-0.0114228	0.065586	0.06412	0.0714402	0.0570372	0.0902733	0.0374954	0.0608772	0.0772766	0.070617	0.0663627	0.0989424	0.21419	0.287743	0.0767759	0.079731	0.25202	0.0370397	0.0577978	0.0594813	0.0632793	0.0388053	0.0494731	0.0610592	0.0597968	0.0740522	0
14.288	-0.0270343	0.0569086	0.0596995	0.0760381	0.049725	0.0874968	0.041696	0.0625762	0.0805211	0.0696587	0.0715958	0.0925602	0.203238	0.28347	0.0763939	0.0822912	0.234611	0.0522769	0.062631	0.0426254	0.0697842	0.0543776	0.0521612	0.0600333	0.0531138	0.0626735	0
14.3514	-0.043598	0.0510036	0.0658982	0.074266	0.0456392	0.0796187	0.0585499	0.0680304	0.0989122	0.0750706	0.0758508	0.0765834	0.192783	0.277178	0.0787427	0.0874179	0.214423	0.0630669	0.05942	0.0461299	0.0679598	0.0568452	0.0497528	0.0577571	0.0466903	0.0498168	0
14.4149	-0.0411158	0.0613211	0.0784349	0.0634657	0.0416938	0.0710856	0.0802962	0.0729022	0.113136	0.0784923	0.0735732	0.0671579	0.185083	0.2572	0.0737003	0.087749	0.190351	0.0686969	0.0452653	0.0597636	0.0735343	0.0422988	0.0621807	0.0625826	0.0405536	0.0414836	0
14.4784	-0.0383246	0.070176	0.0815772	0.0606756	0.0459431	0.06061	0.0780263	0.0746092	0.113541	0.0790702	0.074881	0.0572158	0.173956	0.249147	0.062797	0.0791404	0.172514	0.0723661	0.0396419	0.0640398	0.0709106	0.0368619	0.0592967	0.0748372	0.0458	0.0334771	0
14.5418	-0.0418814	0.0818487	0.0771813	0.0486109	0.0432747	0.0556862	0.0664356	0.0645491	0.12283	0.0766945	0.0652763	0.0596479	0.175152	0.240251	0.0531281	0.0699287	0.163806	0.0735121	0.0319003	0.0642726	0.065383	0.0405765	0.0563361	0.0831905	0.0626949	0.0366379	0
14.6053	-0.0448623	0.074334	0.0754308	0.042831	0.0446611	0.0584715	0.047189	0.0585834	0.121285	0.0752324	0.0697596	0.0701358	0.17787	0.23819	0.0550604	0.0661321	0.152391	0.0665643	0.0313821	0.0557057	0.0567886	0.0478007	0.053196	0.0883561	0.0820348	0.046354	0
14.6688	-0.0424953	0.055333	0.0825097	0.0455243	0.0435321	0.0671736	0.0430196	0.0660867	0.121736	0.0699883	0.0631278	0.0732948	0.167787	0.220667	0.0648835	0.0649748	0.145048	0.0621755	0.0280108	0.0509074	0.0446868	0.0468738	0.0518449	0.0756166	0.0900248	0.0613042	0
14.7322	-0.0314188	0.048341	0.0883814	0.0544662	0.0530091	0.0715566	0.0546139	0.0757101	0.112774	0.0589298	0.0654119	0.0802664	0.157563	0.193031	0.0629033	0.0724058	0.138795	0.0522809	0.0201045	0.04893	0.0369658	0.0485937	0.0552209	0.0599875	0.0816399	0.0619001	0
14.7957	-0.02773	0.0534208	0.0838446	0.068605	0.0573937	0.0746397	0.061077	0.0731116	0.0953563	0.04999	0.0655976	0.0723209	0.151844	0.184782	0.0577235	0.0762565	0.149211	0.0535075	0.0219835	0.0508418	0.0289658	0.0548142	0.0551789	0.0496605	0.072553	0.0568173	0
14.8592	-0.0315539	0.0682525	0.0833409	0.0735033	0.0565296	0.0685064	0.0632923	0.064492	0.0936035	0.0564182	0.0707678	0.0615014	0.154957	0.179639	0.0566971	0.0723398	0.143333	0.062077	0.0356515	0.0632545	0.0404127	0.0576374	0.0520651	0.0469373	0.0685311	0.0455675	0
14.9226	-0.0254196	0.0741358	0.081768	0.0712417	0.0517875	0.0546435	0.0678153	0.0605148	0.10302	0.0669909	0.090365	0.0562559	0.161112	0.184736	0.0580755	0.0587732	0.154636	0.0583392	0.0496926	0.0702595	0.0374014	0.0518039	0.0611548	0.0589439	0.069513	0.0412315	0
14.9861	-0.0250503	0.0799401	0.0773626	0.0596175	0.0405661	0.057409	0.0653909	0.0688965	0.113716	0.0664461	0.0914896	0.0579148	0.155142	0.179667	0.0654298	0.0429819	0.164588	0.0580515	0.0564947	0.0700586	0.0395593	0.0291077	0.0672706	0.0615808	0.0658333	0.0462068	0
15.0495	-0.0281739	0.0873475	0.0759116	0.0454062	0.0504446	0.0622132	0.06552	0.0762416	0.117516	0.0712347	0.0898728	0.0827387	0.140127	0.154196	0.0744965	0.0332241	0.148666	0.0597273	0.0658351	0.0632236	0.0369098	0.00849958	0.0643942	0.0524978	0.0688383	0.0494107	0
15.113	-0.026195	0.0892385	0.07624	0.0332963	0.0606814	0.0690302	0.0574582	0.0706737	0.104873	0.0682185	0.0758545	0.104376	0.132921	0.136633	0.0730651	0.0384904	0.132636	0.0575518	0.063795	0.0504835	0.0371342	0.00810264	0.070197	0.0397646	0.0767815	0.0602146	0
15.1765	-0.0263697	0.0765579	0.0790418	0.025937	0.0631716	0.0715946	0.0559688	0.0711369	0.0943467	0.0719081	0.0783423	0.107576	0.132552	0.120071	0.0651499	0.0550892	0.110018	0.0613776	0.0624589	0.0506135	0.0404184	0.0113519	0.0624923	0.0422677	0.0853704	0.0629367	0
15.2399	-0.0182859	0.0538339	0.0805364	0.0323369	0.0567423	0.0608525	0.0652219	0.066389	0.103274	0.0687878	0.0917435	0.0918809	0.134558	0.115159	0.0624568	0.0641407	0.100374	0.0574445	0.0643305	0.0520439	0.0293507	0.0191566	0.0624366	0.0586548	0.0889115	0.0693653	0
15.3034	-0.0216142	0.0395687	0.0826495	0.0365067	0.0477046	0.0580256	0.0611222	0.0653641	0.104308	0.0615622	0.0925738	0.0610835	0.130201	0.118298	0.0528661	0.0579833	0.103124	0.0512757	0.0638971	0.0506305	0.029031	0.0305236	0.0551622	0.0615676	0.0757933	0.0658989	0
15.3669	-0.0350397	0.0498479	0.0728144	0.0461846	0.0386753	0.0587373	0.0602218	0.0637857	0.107618	0.0638565	0.0899493	0.0434659	0.126008	0.122858	0.0582519	0.0442279	0.0975366	0.0500793	0.0633534	0.0526749	0.0279597	0.036272	0.05154	0.0556459	0.0556608	0.0555878	0
15.4303	-0.0230641	0.064178	0.0754141	0.0525883	0.0402241	0.0608224	0.0581367	0.0562934	0.103084	0.0554035	0.0774456	0.0398345	0.131408	0.125294	0.0748667	0.0528164	0.0908881	0.0502127	0.0612129	0.0412096	0.0349548	0.0496539	0.0556417	0.0442693	0.0471102	0.0449369	0
15.4938	-0.0197195	0.0717364	0.0795886	0.0603942	0.0514653	0.0775875	0.0639128	0.0597228	0.0881818	0.0521809	0.0734762	0.0477208	0.126423	0.12617	0.0827979	0.0708418	0.0881072	0.0623232	0.0583378	0.0363868	0.0408795	0.0467467	0.0588316	0.0417594	0.0479402	0.042507	0
15.5572	-0.0191124	0.069082	0.0830558	0.0650887	0.0618063	0.0939319	0.0609543	0.0511005	0.0762442	0.0451759	0.0818525	0.0640084	0.114702	0.127508	0.0895759	0.0731396	0.0953839	0.0659096	0.0415684	0.0327951	0.0454322	0.0309662	0.0661336	0.050003	0.0541567	0.0535166	0
15.6207	-0.013468	0.0514992	0.0947402	0.0676599	0.0738135	0.099731	0.0457218	0.0510505	0.057251	0.047057	0.0797287	0.0690425	0.097699	0.116878	0.0932627	0.061514	0.0941308	0.0508371	0.0445482	0.0289332	0.0471888	0.0257312	0.0622642	0.0479782	0.0565782	0.0617609	0
15.6842	-0.0166268	0.0383054	0.083887	0.0595804	0.0629639	0.0882739	0.0250847	0.0481526	0.0482625	0.0536306	0.0796757	0.0691873	0.090855	0.108739	0.096124	0.0501871	0.0832158	0.0344918	0.0387961	0.0290072	0.0396913	0.0218337	0.0655719	0.0314216	0.0534196	0.0628408	0
15.7476	-0.000760316	0.0410078	0.0802951	0.0492544	0.0438463	0.0608667	0.0175904	0.0435242	0.0548385	0.0488598	0.0739458	0.0771762	0.106515	0.0872064	0.0988459	0.0557263	0.0814223	0.0264788	0.0486412	0.0373868	0.0326514	0.0299501	0.0634741	0.0218096	0.0547256	0.0528185	0
15.8111	0.00274703	0.0423473	0.0667078	0.0547472	0.0356023	0.0488501	0.0299685	0.0408583	0.0652564	0.0470904	0.0626421	0.0755959	0.118569	0.0864033	0.102276	0.0704746	0.0795615	0.0307977	0.0594946	0.0458459	0.0287647	0.0357653	0.0697121	0.0167507	0.0485223	0.0423699	0
15.8746	-0.0167797	0.0492148	0.0609948	0.0609103	0.0303171	0.0611377	0.0426258	0.0378087	0.0694447	0.0425159	0.0553484	0.0728152	0.120024	0.0788363	0.093217	0.0686264	0.0791307	0.0447372	0.0522098	0.0502844	0.0272645	0.0344662	0.0672741	0.024255	0.0414453	0.0364704	0
15.938	-0.0275422	0.0515937	0.0665551	0.0629581	0.0432269	0.0777831	0.0473738	0.0490988	0.0764275	0.0416881	0.0521833	0.0748453	0.124043	0.0781044	0.0915401	0.0621335	0.0726573	0.046165	0.0544329	0.0518761	0.027309	0.0334505	0.0448514	0.0455416	0.0372527	0.0391986	0
16.0015	-0.0400215	0.053163	0.0705014	0.0539173	0.0453859	0.086118	0.0547233	0.0515264	0.0708387	0.0419233	0.0556463	0.0721041	0.110278	0.0779808	0.0838823	0.0625134	0.0462304	0.0419152	0.0424492	0.0416574	0.0213491	0.0279846	0.0311908	0.0525714	0.0418732	0.040278	0
16.065	-0.0364545	0.0573803	0.0764373	0.0506237	0.049498	0.0847337	0.0569962	0.0578247	0.0780789	0.0470075	0.0572424	0.0832888	0.104808	0.0716318	0.0601002	0.0657512	0.0394627	0.0401453	0.030582	0.038767	0.0174731	0.0316831	0.0232074	0.0605516	0.0536935	0.0440779	0
16.1284	-0.032565	0.0548625	0.0699215	0.0616481	0.0541714	0.0802769	0.0551473	0.0644121	0.0930241	0.0579955	0.0583058	0.0816374	0.10901	0.083454	0.0508306	0.0713916	0.0517256	0.040377	0.0241105	0.038291	0.0245617	0.0333308	0.0499828	0.0656194	0.0594138	0.0464474	0
16.1919	-0.0242797	0.0531428	0.0594733	0.0711475	0.0510708	0.0816092	0.0669422	0.0616836	0.103527	0.0650665	0.0563197	0.0773141	0.100181	0.0852399	0.05197	0.0800546	0.0556274	0.0467935	0.028077	0.0465707	0.0343257	0.0336489	0.072397	0.0624761	0.0609615	0.0483019	0
16.2553	-0.00891491	0.0522437	0.0515037	0.0681678	0.0506763	0.082751	0.0755259	0.0646555	0.108357	0.0611081	0.0623999	0.0715269	0.0992793	0.0865545	0.0660345	0.0777273	0.0695814	0.057154	0.0441778	0.0546934	0.0384575	0.038005	0.0783697	0.0649932	0.0596652	0.0544691	0
16.3188	0.00164112	0.0593609	0.0448437	0.0620995	0.0496031	0.0918881	0.0898555	0.0638561	0.0933496	0.0488169	0.0609003	0.0750208	0.0891413	0.0823247	0.077572	0.0768594	0.0597004	0.0706525	0.0609384	0.052174	0.0369323	0.0368313	0.0689673	0.0635958	0.0576363	0.0404999	0
16.3823	0.00961081	0.0642791	0.040008	0.0607097	0.0549844	0.0924678	0.0938138	0.0573343	0.0917037	0.0475518	0.0533892	0.0720398	0.0925244	0.0753213	0.0718544	0.0771965	0.0475913	0.0770457	0.0644622	0.0597811	0.0409414	0.0516273	0.0516769	0.0593304	0.0448401	0.0304303	0
16.4457	-0.0128721	0.0595454	0.0453638	0.0690188	0.0509683	0.0897001	0.0751788	0.0571287	0.0925534	0.053926	0.0488239	0.0662477	0.0957378	0.0773679	0.0665872	0.0759852	0.0486297	0.0672563	0.0638659	0.0588605	0.054343	0.0610502	0.0494276	0.0540248	0.0375727	0.0199635	0
16.5092	-0.0340343	0.0624623	0.0478499	0.0754517	0.0383994	0.0796924	0.0774484	0.0459667	0.0952745	0.0653802	0.0468718	0.0673837	0.0862507	0.0782431	0.066189	0.0799369	0.0426954	0.0473256	0.0586677	0.0649603	0.0634346	0.0533235	0.0530836	0.0589521	0.0356885	0.0134125	0
16.5727	-0.0417759	0.0614786	0.0479938	0.0795567	0.0386592	0.0653089	0.0829251	0.0522948	0.0949027	0.0737761	0.047726	0.0628003	0.0858015	0.0713697	0.0727788	0.0738375	0.0510768	0.0341065	0.0531102	0.0642173	0.0578276	0.0347242	0.060151	0.0680221	0.0442627	0.0328145	0
16.6361	-0.0369547	0.0657564	0.0485196	0.0907429	0.0499836	0.0679513	0.0846714	0.0653687	0.0811487	0.0718964	0.0447816	0.0729468	0.0778115	0.0690786	0.0782706	0.0744604	0.0645518	0.0437614	0.0476367	0.0485743	0.0485139	0.0191448	0.061954	0.0671861	0.0573339	0.0415764	0
16.6996	-0.0299766	0.0736723	0.0524621	0.0859591	0.0676781	0.0614797	0.0807207	0.0671069	0.076616	0.0707189	0.0470315	0.0778376	0.0814932	0.0596964	0.0860612	0.081402	0.0688959	0.0601795	0.0510436	0.0446754	0.0405396	0.0218644	0.0507338	0.0620789	0.0690329	0.0414582	0
16.763	-0.0288589	0.0697489	0.0547365	0.0887375	0.0743814	0.0525281	0.0698862	0.0647001	0.0691111	0.0746259	0.0565639	0.0835124	0.088108	0.0570079	0.0956756	0.0884673	0.07197	0.0621942	0.0572664	0.0512257	0.0387294	0.0339883	0.0402861	0.0510291	0.0762808	0.0392443	0
16.8265	-0.0331067	0.0703098	0.0621836	0.0765127	0.0602869	0.0370562	0.0660323	0.0515379	0.0703228	0.0738522	0.0644951	0.0813136	0.0885364	0.0527913	0.0992949	0.0936241	0.0623089	0.0492208	0.0663893	0.06685	0.0358313	0.0448764	0.033952	0.0452574	0.0709802	0.0296975	0
16.89	-0.0350553	0.0673973	0.0734536	0.0622059	0.0510146	0.029363	0.0599767	0.0508674	0.0698442	0.0710252	0.0616401	0.0836586	0.0949766	0.0542787	0.09641	0.086191	0.050933	0.0278946	0.0693589	0.0879938	0.0313028	0.0402365	0.0395134	0.0504735	0.0590468	0.0316531	0
16.9534	-0.0265448	0.0682378	0.082821	0.0552181	0.0485194	0.0447753	0.0527178	0.0555556	0.0739741	0.0626038	0.0554057	0.0770252	0.0976148	0.0632183	0.080475	0.0787445	0.0463	0.0265621	0.054957	0.0902407	0.0366942	0.0338363	0.0522723	0.0429106	0.0517443	0.03479	0
17.0169	-0.0229734	0.0729428	0.0801978	0.0370376	0.0459053	0.0508697	0.0496247	0.0563059	0.0859655	0.0547462	0.0517012	0.0594674	0.083643	0.0602745	0.0681823	0.0783455	0.0412443	0.0329975	0.0404765	0.079019	0.0421423	0.0165058	0.0503662	0.0399924	0.0563732	0.0266661	0
17.0804	-0.0103227	0.0682868	0.0629245	0.0452547	0.0434607	0.057939	0.0478742	0.0612239	0.0941176	0.0529175	0.064835	0.0531289	0.0802003	0.0490992	0.0599096	0.074968	0.0330984	0.0394077	0.0243043	0.0591048	0.0328446	0.0116819	0.047363	0.0452248	0.0565379	0.0229767	0
17.1438	-0.00754537	0.064573	0.0564192	0.0502772	0.0338573	0.054357	0.0471921	0.0690072	0.098986	0.0545421	0.0726193	0.0391816	0.071468	0.0448883	0.060472	0.0732026	0.0219444	0.0412558	0.0178661	0.0380871	0.0286091	0.0121586	0.0454192	0.0457858	0.0601985	0.024654	0
17.2073	-0.0176295	0.0551178	0.0761693	0.0656826	0.0267888	0.060252	0.0509036	0.0768061	0.0757183	0.0515406	0.0828838	0.0435189	0.0610771	0.053569	0.0628946	0.0654683	0.0297881	0.0263786	0.0197307	0.0285724	0.031819	0.0270963	0.0423905	0.0582253	0.0539993	0.025756	0
17.2708	-0.0318168	0.058036	0.0867715	0.0748708	0.0259512	0.0797943	0.0542784	0.0809809	0.0579796	0.0522968	0.0896669	0.0449785	0.0571316	0.0659552	0.0624775	0.0463254	0.0405334	0.0243488	0.0278489	0.0287772	0.0291167	0.0426845	0.0483536	0.0587648	0.0403267	0.0289044	0
17.3342	-0.0559998	0.0654425	0.085276	0.0747466	0.0335848	0.0716625	0.0609085	0.0659885	0.059621	0.0442381	0.0902252	0.0426342	0.0436588	0.0692445	0.0665636	0.0312886	0.0512165	0.0256172	0.0390208	0.0479615	0.018644	0.0445959	0.0444164	0.0526814	0.0330775	0.0327928	0
17.3977	-0.0574201	0.0616546	0.0774174	0.0700654	0.0442809	0.0638239	0.0578502	0.053014	0.0648134	0.0406094	0.0852876	0.0562436	0.0549587	0.0541744	0.0734819	0.0240495	0.0486513	0.0238239	0.0422659	0.0574616	0.00497053	0.0479632	0.03098	0.0505799	0.0314276	0.0420389	0
17.4611	-0.0618294	0.0658002	0.0678511	0.0634261	0.0472373	0.0476464	0.054013	0.0522085	0.067628	0.0429293	0.0628193	0.0668416	0.0578496	0.0458574	0.0834827	0.0288198	0.0332227	0.0346899	0.0467691	0.0554539	0.00173782	0.039924	0.0293891	0.043675	0.0464727	0.0479418	0
17.5246	-0.0578568	0.0506436	0.06647	0.0613054	0.0443107	0.0463458	0.0535257	0.051709	0.0581795	0.0422631	0.0427007	0.0823702	0.0620322	0.0483229	0.086771	0.0414254	0.026862	0.0332808	0.0410265	0.0531389	0.00955429	0.0424745	0.0234247	0.0464474	0.0597587	0.0454531	0
17.5881	-0.0505436	0.0390316	0.0583434	0.0612463	0.0278291	0.0574333	0.0502083	0.0587702	0.0564308	0.0390049	0.03397	0.0852745	0.0618946	0.0523014	0.0889444	0.0528565	0.020505	0.0340019	0.0405493	0.0385349	0.024896	0.0417115	0.0337059	0.0512378	0.0669456	0.035236	0
17.6515	-0.0366498	0.0305261	0.0562308	0.0606651	0.0246732	0.0588324	0.0481038	0.0494207	0.065103	0.0199125	0.0457041	0.0788615	0.0532895	0.0492301	0.0885844	0.0489777	0.0266119	0.0370907	0.0353626	0.0305123	0.0283698	0.0367714	0.0391161	0.0478029	0.0627421	0.0263327	0
17.715	-0.0217385	0.0225554	0.0626947	0.0516055	0.0235057	0.0658235	0.0385951	0.0456036	0.0654187	0.0155038	0.0533547	0.0697742	0.05401	0.0354695	0.0851351	0.0450551	0.030004	0.0330588	0.0226291	0.0278898	0.0326355	0.0332361	0.0389877	0.0443172	0.0643673	0.0315027	0
17.7785	-0.0222722	0.0314456	0.0816449	0.0462257	0.0248888	0.0666624	0.0348621	0.0493543	0.0691759	0.0191657	0.0551585	0.0660949	0.0459143	0.0274395	0.0750297	0.0398047	0.0356644	0.0390265	0.0190385	0.0230895	0.0327051	0.034574	0.0360098	0.0361066	0.0657188	0.0393754	0
17.8419	-0.0274579	0.0301714	0.091723	0.0440722	0.0254944	0.0646825	0.0331067	0.0560681	0.0771866	0.0312278	0.052857	0.0731841	0.0431712	0.0209541	0.0593718	0.0401916	0.0340518	0.0354255	0.0162004	0.0251335	0.0241851	0.0381366	0.0331662	0.0352722	0.0686645	0.044999	0
17.9054	-0.0360572	0.0402984	0.0800088	0.0486057	0.0301466	0.0552993	0.0369681	0.0579954	0.0842235	0.0351276	0.0611651	0.0742826	0.0327496	0.0319034	0.0545566	0.0468889	0.0399704	0.0387098	0.0202952	0.0166092	0.0241477	0.0349716	0.0517266	0.0336774	0.0678619	0.0386343	0
17.9688	-0.0460286	0.0506814	0.0599472	0.0487003	0.0398651	0.0395831	0.0459047	0.0526243	0.0868891	0.0349497	0.0775559	0.0627256	0.0210738	0.0325496	0.052321	0.0455666	0.0493256	0.0420748	0.0174026	0.0161636	0.0297896	0.0354979	0.0515357	0.0311632	0.0587664	0.0428345	0
18.0323	-0.0515779	0.0575665	0.0443052	0.0409039	0.037773	0.041053	0.0433072	0.0452159	0.070498	0.0368572	0.0773718	0.047557	0.0165944	0.0325903	0.0505443	0.0437416	0.0611411	0.044486	0.0172425	0.0215371	0.0314155	0.0378273	0.0586025	0.0344094	0.0482473	0.0434699	0
18.0958	-0.0532217	0.0516579	0.0428207	0.0248437	0.0315493	0.0470433	0.0400192	0.0449182	0.0642598	0.0365086	0.0701816	0.0283794	0.0165678	0.0331482	0.0523626	0.0416789	0.064659	0.0553791	0.0234332	0.0334682	0.0381934	0.0543412	0.051971	0.0362793	0.0348647	0.0439441	0
18.1592	-0.0405726	0.0359479	0.049547	0.0222527	0.0305463	0.0562414	0.0252139	0.0533846	0.0646218	0.0384639	0.0531402	0.0304302	0.02557	0.0394462	0.0578344	0.0428858	0.0433316	0.0613116	0.0284269	0.0425888	0.0366198	0.0710022	0.0489092	0.0454162	0.0397036	0.0461966	0
18.2227	-0.0248315	0.0302144	0.0465482	0.0329177	0.0291052	0.0683037	0.0120037	0.0540625	0.0684045	0.0364693	0.0500144	0.0388841	0.0319389	0.0518643	0.0664491	0.049066	0.0348208	0.0737053	0.0445867	0.0363891	0.0353074	0.0747308	0.0590926	0.0508133	0.0429026	0.0414745	0
18.2862	-0.0321734	0.0380165	0.0425288	0.0442325	0.0325016	0.0629472	0.0131446	0.0499054	0.0748063	0.0369793	0.0521824	0.0631605	0.0382053	0.0408336	0.071274	0.0599134	0.023526	0.0719084	0.0424158	0.027957	0.0340088	0.0723879	0.0476268	0.0484908	0.0432819	0.0537146	0
18.3496	-0.0362726	0.052211	0.0467955	0.0515489	0.0275908	0.0736192	0.0130387	0.0418539	0.0681952	0.0538014	0.054341	0.0886014	0.0473411	0.0325806	0.0729483	0.0684112	0.0257866	0.0651617	0.0465975	0.0185931	0.0291835	0.061521	0.0410122	0.0437149	0.0444429	0.06185	0
18.4131	-0.0427714	0.0453163	0.0567629	0.0444314	0.0236488	0.0766743	0.0229603	0.0373263	0.0709294	0.0605874	0.0582032	0.0938951	0.0475787	0.0224403	0.0624124	0.0739724	0.0286075	0.0656839	0.0371595	0.0270345	0.0229963	0.0519192	0.0344811	0.0289346	0.0513674	0.0696717	0
18.4766	-0.0430135	0.048716	0.0557563	0.0423786	0.0234748	0.0766738	0.0316774	0.0353906	0.067004	0.0696311	0.0631209	0.0905827	0.0454098	0.0321226	0.0678679	0.0691921	0.0312874	0.0810146	0.0202393	0.035655	0.0100019	0.0548134	0.041508	0.0249763	0.0666441	0.0812637	0
18.54	-0.0326934	0.046938	0.0565526	0.035123	0.020803	0.0765312	0.0401128	0.0400291	0.0701278	0.0782973	0.0729388	0.0763909	0.0424542	0.0513228	0.0849212	0.0579541	0.0427373	0.0931482	0.0172283	0.0418193	0.0129597	0.0589621	0.0545386	0.0314951	0.0806119	0.0856701	0
18.6035	-0.0319151	0.0505446	0.0545669	0.0269228	0.0289558	0.0677425	0.0509107	0.0479858	0.0796656	0.077254	0.069825	0.0750037	0.0325252	0.0500394	0.0889664	0.0540364	0.0578157	0.0874846	0.0191059	0.0375057	0.0205552	0.0569911	0.0575629	0.0440079	0.0847694	0.0735009	0
18.6669	-0.0246562	0.0601846	0.0580075	0.0373221	0.0383872	0.0546898	0.0511634	0.0573124	0.0817773	0.0911484	0.0713285	0.0780677	0.035567	0.0510221	0.0890767	0.0592769	0.0670564	0.067489	0.0370714	0.0261691	0.041353	0.0608459	0.056811	0.054713	0.0800182	0.0622614	0
18.7304	-0.0309253	0.057607	0.0731345	0.0445459	0.0456126	0.0470764	0.0459874	0.0639198	0.0834274	0.0832262	0.0717892	0.0744273	0.0353258	0.0396283	0.0681172	0.0634205	0.0678051	0.048638	0.0435583	0.0295208	0.0427266	0.0637675	0.0479761	0.0506709	0.0767762	0.0436351	0
18.7939	-0.0412107	0.0584684	0.0746916	0.0594269	0.0393334	0.0596826	0.0360327	0.075617	0.0883822	0.0682579	0.0705659	0.067401	0.0399681	0.0272638	0.0675488	0.0725455	0.0578653	0.0575829	0.0445634	0.0291169	0.0339591	0.0731748	0.0402219	0.0435446	0.0794451	0.0451224	0
18.8573	-0.0389625	0.052796	0.0793434	0.0667435	0.0343817	0.0740651	0.0282021	0.085537	0.0796818	0.0564478	0.0675499	0.0811992	0.0570269	0.0260176	0.0762131	0.0699407	0.0315656	0.0680526	0.0417853	0.0416615	0.0373737	0.0797156	0.0420705	0.0410132	0.0757734	0.053447	0
18.9208	-0.0441236	0.0513324	0.0731415	0.0638086	0.0289076	0.0869161	0.0210238	0.0884945	0.08018	0.0376669	0.0592624	0.0873322	0.0653849	0.0317716	0.0741671	0.0626822	0.0167595	0.0755017	0.0455976	0.0528041	0.0281485	0.0786286	0.0499805	0.0493996	0.0721452	0.0496474	0
18.9843	-0.0343825	0.0516344	0.0666475	0.0742471	0.0238867	0.0763546	0.0291439	0.083766	0.0823214	0.032038	0.0590939	0.0889664	0.0706629	0.0445586	0.0642115	0.0576392	0.0170729	0.0670622	0.0574329	0.0596039	0.0319786	0.0786364	0.0551521	0.0611787	0.0609097	0.0464947	0
19.0477	-0.0309414	0.0600377	0.0572943	0.0692379	0.0118171	0.0627293	0.049382	0.0760244	0.0819813	0.0308844	0.0657625	0.0732327	0.0621998	0.051437	0.0565254	0.058207	0.0390564	0.0524398	0.0643449	0.0537107	0.0243198	0.0659511	0.0667108	0.0712105	0.0506134	0.0285689	0
19.1112	-0.0196232	0.0663915	0.0495292	0.0781116	0.00808838	0.0550448	0.0643246	0.0740935	0.0875551	0.0306254	0.0663069	0.0440805	0.05322	0.0485626	0.0666375	0.0557365	0.0626508	0.0567042	0.0747467	0.0455651	0.0192673	0.0657332	0.0739329	0.0676808	0.0608288	0.0252982	0
19.1746	-0.0105697	0.0623296	0.0470496	0.0794854	0.010592	0.0569393	0.0667996	0.0645226	0.0827849	0.032451	0.0596068	0.0438303	0.0498753	0.0486206	0.0750095	0.0566617	0.0666948	0.0588704	0.0733474	0.0465734	0.0202362	0.0616612	0.0729482	0.0590603	0.0619563	0.0360792	0
19.2381	-0.00537932	0.0605944	0.0477257	0.0730559	0.0192614	0.0600511	0.0580831	0.0669732	0.0811655	0.0302106	0.0530227	0.0500752	0.0532284	0.049964	0.0902476	0.050454	0.0487013	0.0601725	0.0671792	0.0485022	0.0099173	0.0680173	0.0712037	0.0561248	0.0720747	0.0541972	0
19.3016	-0.007777	0.0511321	0.0543678	0.0656687	0.0310939	0.0550771	0.0501974	0.0648748	0.0792429	0.0386215	0.0583628	0.0593325	0.0615072	0.0422254	0.0904851	0.042202	0.0348314	0.0601353	0.0511327	0.0518326	0.011947	0.0737688	0.0638884	0.0450916	0.0701236	0.0631989	0
19.365	-0.0178349	0.0547407	0.0642936	0.0457599	0.036686	0.0485534	0.0570889	0.063858	0.0797922	0.0561571	0.0642082	0.0637797	0.0635697	0.0301666	0.0940592	0.0502026	0.0319041	0.0488152	0.033213	0.0552004	0.0148186	0.0666912	0.0651477	0.0421824	0.0666615	0.0426096	0
19.4285	-0.0220209	0.056229	0.0689049	0.0459502	0.0373129	0.0445472	0.0708945	0.060373	0.0776452	0.0666076	0.0665769	0.0664186	0.0653932	0.019165	0.0924415	0.0499869	0.041569	0.0496376	0.0326696	0.0569724	0.0196065	0.0553714	0.0708666	0.0339589	0.0691411	0.0216403	0
19.492	-0.0201105	0.060251	0.0565734	0.0410712	0.0311908	0.0526679	0.0746779	0.0515674	0.0851191	0.0687814	0.0606777	0.0620457	0.0695275	0.012886	0.0795095	0.0489098	0.0615025	0.0605319	0.0362108	0.0602827	0.0238	0.032672	0.0681902	0.0332536	0.0556576	0.0109456	0
19.5554	-0.0420802	0.0941555	0.0509518	0.0454592	0.0717756	0.0516936	0.0632204	0.0588151	0.0769562	0.0732018	0.107097	0.0667013	0.160616	0.0674687	0.0261291	0.0764459	0.0630036	0.083342	0.0573815	0.0141977	0.0522911	0.0674467	0.0661107	0.0592099	0.0525228	0.0496444	0
19.6189	-0.0413472	0.0978152	0.0643477	0.0457099	0.0621982	0.0523982	0.0745259	0.0536883	0.0912875	0.0732883	0.115048	0.0814212	0.16807	0.0750112	0.0297845	0.0649692	0.0554791	0.0768531	0.0443466	0.0146459	0.0572903	0.0593861	0.0668324	0.0579444	0.044299	0.0446988	0
19.6824	-0.0407465	0.102127	0.0839839	0.048013	0.064918	0.0672944	0.0844387	0.0522557	0.117721	0.071101	0.102295	0.083609	0.156204	0.068971	0.0433349	0.0647979	0.0522059	0.0777061	0.0375904	0.0316161	0.0665438	0.0691504	0.064533	0.0500631	0.041686	0.043645	0
19.7458	-0.0251048	0.102846	0.0946711	0.0509064	0.0668959	0.0788135	0.090085	0.0554145	0.13852	0.0774731	0.0972823	0.0896681	0.134763	0.0618306	0.0510344	0.0459995	0.0564854	0.0779609	0.0381086	0.0365467	0.0793475	0.0908212	0.0656768	0.0440249	0.0455107	0.0454078	0
19.8093	-0.0147552	0.0953335	0.0948471	0.0558677	0.0732451	0.0844343	0.0949986	0.0774557	0.151069	0.0875633	0.0890019	0.0825444	0.137287	0.0614795	0.0562211	0.0425956	0.0662408	0.0765341	0.0473807	0.0329614	0.0838317	0.105142	0.0627936	0.0410244	0.0438003	0.0484722	0
19.8727	-0.00568852	0.0947506	0.0802531	0.0632664	0.0694039	0.0828511	0.0998093	0.0918778	0.154457	0.0890293	0.0972516	0.069089	0.139207	0.0680753	0.0617032	0.0383007	0.0699072	0.0836233	0.0500664	0.0527943	0.076926	0.103945	0.0639318	0.0432886	0.0411151	0.0427314	0
19.9362	-0.00864543	0.0871668	0.0680462	0.0646119	0.0631884	0.0722648	0.101776	0.0948765	0.149751	0.0901753	0.110459	0.0784883	0.134223	0.0753381	0.0495413	0.0369021	0.0747862	0.0843415	0.04646	0.0607078	0.0761472	0.0976101	0.0783124	0.0525346	0.0465871	0.0462768	0
19.9997	-0.0133906	0.0841662	0.0654235	0.0686709	0.0654481	0.0701841	0.0975714	0.088606	0.154684	0.0867794	0.121118	0.0780902	0.126275	0.0840686	0.0369863	0.0415795	0.0838837	0.0835982	0.0415281	0.0644065	0.072903	0.0854335	0.0807756	0.0637664	0.0516696	0.0466873	0
20.0631	-0.00685799	0.0909414	0.0626009	0.0674881	0.0703866	0.0618959	0.0922011	0.078641	0.164973	0.0901883	0.116449	0.0803992	0.108369	0.0973023	0.0365774	0.0476007	0.0884866	0.0798357	0.0329749	0.0635472	0.0775052	0.0728906	0.0943094	0.0752307	0.0571261	0.042774	0
20.1266	-0.00107639	0.105162	0.0664736	0.0651919	0.073997	0.0567403	0.0842897	0.0815323	0.166588	0.100246	0.108604	0.0731414	0.104841	0.104043	0.0421599	0.0597513	0.0852269	0.0852696	0.0314046	0.0534511	0.0779811	0.0675912	0.0843348	0.082679	0.0647492	0.0457154	0
20.1901	0.00199885	0.117861	0.0590731	0.0449602	0.0865167	0.0606599	0.0668484	0.0877981	0.161308	0.116024	0.104871	0.0580481	0.104637	0.10072	0.0519614	0.0527606	0.0789034	0.0931716	0.0274011	0.0633773	0.0688675	0.0790404	0.0723981	0.0865525	0.0738955	0.0481386	0
20.2535	-0.0161016	0.117146	0.0606416	0.0289096	0.0817305	0.0544189	0.060148	0.0936432	0.160416	0.12955	0.0961531	0.0642909	0.110331	0.091706	0.0652773	0.0539571	0.0613181	0.102742	0.0198271	0.058314	0.0679729	0.0892531	0.0747043	0.072754	0.0820825	0.0541538	0
20.317	-0.0315324	0.0955729	0.0626213	0.0240769	0.073543	0.0502564	0.0554989	0.0927999	0.172352	0.133952	0.0962442	0.0607836	0.110196	0.073634	0.069613	0.0453305	0.0557575	0.0908531	0.0211545	0.0570656	0.0577002	0.0943172	0.064358	0.0697359	0.0797666	0.0558913	0
20.3804	-0.0357264	0.0789768	0.0756722	0.0330495	0.0580758	0.0417156	0.0559906	0.082692	0.179098	0.141953	0.0920097	0.0621454	0.109816	0.0578576	0.0707604	0.0434537	0.0621032	0.076806	0.027121	0.0617829	0.0606624	0.0897372	0.0668982	0.0618383	0.0677648	0.0610091	0
20.4439	-0.0386716	0.0787314	0.0883926	0.0566998	0.0474665	0.0459812	0.0631493	0.074995	0.173194	0.155431	0.0908935	0.0636361	0.101447	0.0389469	0.0755536	0.0425244	0.0618691	0.0698943	0.0351088	0.0632935	0.0645387	0.0774819	0.0630073	0.0547499	0.0511972	0.059485	0
20.5074	-0.0242884	0.0838164	0.0854309	0.0554137	0.0488507	0.0568545	0.0549384	0.0665589	0.171923	0.169066	0.101445	0.0566091	0.0870673	0.0347177	0.0697832	0.0433389	0.0599666	0.0695977	0.0450133	0.0637314	0.0640074	0.0624694	0.0546558	0.0465178	0.0407031	0.0525033	0
20.5708	-0.0184078	0.0917602	0.0712811	0.0395155	0.0369675	0.0625042	0.05398	0.0658952	0.178533	0.181575	0.0958745	0.0537433	0.0741033	0.0525776	0.0699307	0.0528824	0.0638909	0.0723434	0.0511861	0.0502264	0.0621635	0.0472797	0.0481356	0.0275061	0.0398585	0.0452087	0
20.6343	-0.0208069	0.0762332	0.0552049	0.0197283	0.0304115	0.0738863	0.0556543	0.0707944	0.187622	0.184431	0.0897001	0.0441348	0.0634544	0.066554	0.0648393	0.0562791	0.0709433	0.0545583	0.0528299	0.0483655	0.040194	0.0450041	0.0495545	0.0274084	0.0394361	0.0408963	0
20.6978	-0.0228008	0.0717103	0.0490786	0.0128782	0.0402228	0.0753263	0.0579909	0.0724451	0.186848	0.189693	0.0819478	0.0495448	0.0596652	0.0787234	0.0627573	0.0609016	0.0879519	0.0524639	0.0459882	0.0496782	0.0358849	0.051171	0.0624524	0.0293671	0.0435284	0.0528163	0
20.7612	-0.0264767	0.0915574	0.0547351	0.0244323	0.0571882	0.0722397	0.0716385	0.0715343	0.172169	0.194504	0.0743142	0.0746028	0.0647627	0.0776001	0.0642222	0.0570946	0.0920181	0.0448077	0.0463188	0.0489931	0.0412695	0.0496205	0.0801492	0.032919	0.0473821	0.0610395	0
20.8247	-0.0263209	0.103105	0.0746125	0.0520405	0.0568198	0.0602062	0.0697923	0.0535744	0.157444	0.200141	0.0734715	0.0942544	0.0678408	0.0771544	0.0507413	0.0656132	0.0861659	0.0484585	0.0560872	0.0452065	0.0521794	0.0373106	0.0787452	0.0448477	0.0574689	0.0603166	0
20.8881	-0.0329459	0.106559	0.0738186	0.0679886	0.0506379	0.0541521	0.0708913	0.0484918	0.148255	0.21048	0.0675788	0.0958508	0.0629439	0.0665839	0.0367367	0.0768279	0.0764195	0.0425114	0.0554999	0.0394556	0.060525	0.0291917	0.062154	0.0479534	0.0664665	0.0650049	0
20.9516	-0.0471138	0.084266	0.0716096	0.0725091	0.0421034	0.0682015	0.0772253	0.0586063	0.141799	0.214	0.0598837	0.0734714	0.0540608	0.0552251	0.014694	0.0741535	0.0713494	0.0328633	0.0545565	0.0382553	0.0513268	0.0342708	0.0403848	0.0481163	0.0611903	0.0590928	0
21.0151	-0.0614907	0.0594131	0.0732382	0.0624716	0.0498595	0.0735227	0.0730297	0.0595298	0.133756	0.210453	0.04568	0.0483637	0.0591598	0.045917	0.0105531	0.0602741	0.0659216	0.0441744	0.0469433	0.0410118	0.0480652	0.0441375	0.0297728	0.0450271	0.0540306	0.0566287	0
21.0785	-0.0731661	0.0516811	0.0583899	0.0429199	0.0618053	0.0597739	0.0656808	0.05573	0.12007	0.189335	0.0370897	0.0377102	0.0715081	0.0406153	0.027713	0.0382385	0.065161	0.0505701	0.0454695	0.0420442	0.0410314	0.0490196	0.0354708	0.0312055	0.0423919	0.0487113	0
21.142	-0.070881	0.0519153	0.0555302	0.0342761	0.0522234	0.0378843	0.0614333	0.0423578	0.104708	0.176136	0.0395139	0.040915	0.078592	0.0335629	0.0394348	0.0259967	0.06395	0.0580908	0.0447761	0.0369203	0.0245057	0.0452212	0.0424529	0.042315	0.0372436	0.0315372	0
21.2055	-0.0636286	0.0556025	0.0446988	0.0253016	0.0443473	0.0336178	0.0561292	0.0434053	0.0900544	0.174425	0.0529336	0.0537049	0.0728185	0.0170314	0.0600977	0.0214655	0.0539947	0.0511537	0.0307114	0.0412062	0.0215873	0.0482593	0.0497668	0.0563863	0.0363701	0.0325953	0
21.2689	-0.0557702	0.0543531	0.0317107	0.0278421	0.0420945	0.0472149	0.0678528	0.0497064	0.0906919	0.182797	0.061604	0.0700624	0.0495907	0.0115056	0.0674362	0.0207854	0.0448799	0.0496943	0.0251969	0.0451892	0.0296976	0.0594671	0.0557787	0.0635109	0.0381172	0.0348743	0
21.3324	-0.0488178	0.0477755	0.0328392	0.0299772	0.0477422	0.0594635	0.0846262	0.0453731	0.0957375	0.191628	0.0592445	0.0670614	0.040344	0.0136425	0.0686893	0.0252593	0.0363159	0.0577888	0.0302904	0.0444231	0.0437646	0.0551543	0.0615405	0.0601537	0.0480882	0.0471453	0
21.3959	-0.0399876	0.037838	0.0418806	0.0331037	0.0515918	0.0675686	0.0849604	0.0333919	0.0933363	0.188758	0.0652281	0.0606794	0.044365	0.0219736	0.0666199	0.0304613	0.0443401	0.064673	0.0382011	0.0490153	0.055798	0.0467089	0.0593232	0.0494915	0.0511051	0.058699	0
21.4593	-0.0228076	0.0471873	0.0580275	0.0399895	0.0531328	0.075538	0.0778628	0.0311017	0.0870409	0.182039	0.0728293	0.0479363	0.0454883	0.0361751	0.053698	0.0428485	0.0592709	0.0583873	0.0430851	0.0420155	0.0549009	0.0287226	0.0587353	0.0579987	0.0533202	0.0601185	0
21.5228	-0.00789744	0.0620012	0.0677054	0.0317043	0.0550922	0.0826707	0.0605637	0.0368933	0.0833101	0.179231	0.0718497	0.0430833	0.0472455	0.0550442	0.0415843	0.0470828	0.0673478	0.0438717	0.0459665	0.0385277	0.055735	0.0195794	0.0496917	0.0696396	0.0446359	0.0524573	0
21.5862	-0.0079109	0.0690258	0.0757959	0.0225892	0.055615	0.082534	0.0428105	0.0488174	0.088047	0.183687	0.056905	0.0469664	0.0402166	0.0645742	0.0341899	0.048697	0.0595962	0.0304712	0.0384716	0.0432842	0.0521285	0.0346809	0.0412556	0.0722177	0.0353887	0.0599431	0
21.6497	-0.0110729	0.0667463	0.0599669	0.0141768	0.069691	0.0712272	0.0297748	0.0554851	0.0932731	0.189054	0.0371266	0.0435805	0.0366746	0.0616258	0.029106	0.0377459	0.0446501	0.0136961	0.0278838	0.0461737	0.0471725	0.0408124	0.0409781	0.0579469	0.0365632	0.0601874	0
21.7132	-0.0166586	0.0480046	0.0525205	0.0225807	0.0660241	0.0600773	0.0222208	0.0616123	0.0852554	0.184712	0.0337372	0.0525158	0.0323617	0.0511997	0.0271747	0.0193638	0.0259685	0.0178334	0.0185664	0.0461126	0.0363308	0.0437903	0.0335512	0.0419282	0.0407532	0.0505529	0
21.7766	-0.0184562	0.0374211	0.0460686	0.0458733	0.0621961	0.0519216	0.0160444	0.0612814	0.0727388	0.172873	0.0507866	0.063287	0.0257406	0.0444913	0.0192873	0.0187718	0.0169896	0.0158341	0.0171514	0.0447724	0.0338954	0.0410336	0.0263414	0.0353719	0.0434462	0.0450368	0
21.8401	-0.0296308	0.0287036	0.0371109	0.0498434	0.0556356	0.0449601	0.0263009	0.0504447	0.0843782	0.156491	0.0607229	0.081334	0.029818	0.0515322	0.0206821	0.0338195	0.0296437	0.0123719	0.0204883	0.037717	0.0297257	0.0369675	0.0201866	0.0315646	0.0411574	0.0279021	0
21.9036	-0.0341671	0.0266049	0.0327134	0.0438625	0.0376684	0.0509884	0.0316608	0.0424641	0.0896043	0.157078	0.0736346	0.0817252	0.0338439	0.0503164	0.0334538	0.0452504	0.0370173	0.0118568	0.0195517	0.03984	0.0225474	0.0336291	0.00759659	0.0226031	0.0358746	0.0316671	0
21.967	-0.0324381	0.0306994	0.0289266	0.0268609	0.0299259	0.0496337	0.0324532	0.037355	0.0860074	0.167603	0.0722812	0.059113	0.044512	0.0492882	0.035089	0.0486352	0.0482923	0.00448791	0.0110611	0.033636	0.0298189	0.0272281	0.00618743	0.0193175	0.027752	0.0360263	0
22.0305	-0.0437778	0.037711	0.0389561	0.0171845	0.0222403	0.0530033	0.0309987	0.0496579	0.0808605	0.178877	0.0543257	0.0549805	0.0406982	0.0495912	0.0310726	0.0476326	0.0501738	0.0114279	0.00936984	0.0320422	0.0297405	0.023034	0.0176878	0.015898	0.0231701	0.0291173	0
22.0939	-0.0542579	0.0482228	0.0502982	0.0185965	0.0252427	0.0532642	0.0252691	0.0647723	0.0664654	0.178041	0.0439042	0.0604297	0.0403654	0.0482547	0.0183908	0.0412063	0.0514728	0.0204567	0.0246933	0.0351664	0.0430142	0.0248308	0.0332594	0.0175132	0.017333	0.0263565	0
22.1574	-0.0624743	0.0486121	0.0517861	0.0248309	0.0357006	0.0562689	0.0320923	0.0692596	0.0646144	0.165162	0.0342139	0.0804469	0.0477656	0.0517541	0.0251772	0.0473787	0.0592257	0.018645	0.0402534	0.0227775	0.0540277	0.0402446	0.0557463	0.0221371	0.0295802	0.0293423	0
22.2209	-0.0624553	0.0423537	0.0433117	0.0326322	0.0401255	0.0667097	0.036182	0.0775957	0.074215	0.139146	0.0424797	0.0847659	0.046377	0.0408584	0.0438251	0.041074	0.0539672	0.022764	0.0578817	0.0175777	0.0601111	0.0492322	0.0656064	0.0336647	0.0470839	0.0344002	0
22.2843	-0.0514862	0.0356654	0.0357164	0.0378932	0.0393333	0.0651505	0.0430368	0.0688571	0.0654142	0.115447	0.0552207	0.0686112	0.0420021	0.0413043	0.0600721	0.0330978	0.0474998	0.00843839	0.0572009	0.000251898	0.0689119	0.0415946	0.0582326	0.0445179	0.0563399	0.052004	0
22.3478	-0.0468886	0.0275631	0.0420034	0.0380631	0.0423803	0.061267	0.046665	0.0667418	0.0690834	0.105286	0.0543916	0.0516055	0.0281767	0.0393725	0.0653687	0.0422135	0.0431211	0.00483894	0.050647	0.00573473	0.0513283	0.0249239	0.0505975	0.0495786	0.0481352	0.066781	0
22.4113	-0.0530594	0.0281907	0.0450112	0.0249136	0.0383218	0.054524	0.0446485	0.0617662	0.0602134	0.0967069	0.0522742	0.0301263	0.0121478	0.0435798	0.0587368	0.0418393	0.0443729	0.0149444	0.0377077	0.0205451	0.0406027	0.0151787	0.0499272	0.0494816	0.0331708	0.07215	0
22.4747	-0.0452976	0.0380537	0.0303221	0.0251936	0.032792	0.0586502	0.0419248	0.0551116	0.0408701	0.108615	0.0570018	0.0235775	0.00390514	0.054945	0.0496324	0.0478493	0.0527568	0.0248812	0.0240338	0.0305384	0.0357639	0.0158361	0.0595892	0.0436808	0.0258738	0.0735629	0
22.5382	-0.0432827	0.0387221	0.0254501	0.0269545	0.0209363	0.0660097	0.0362626	0.0680636	0.03438	0.106319	0.0537659	0.0276777	0.00387507	0.0514441	0.0437349	0.0464472	0.0463724	0.0456684	0.0202049	0.0385603	0.0340357	0.0242085	0.0701231	0.0424419	0.0281388	0.0634854	0
22.6017	-0.0375851	0.0408445	0.030142	0.0314107	0.00999504	0.0697398	0.0413887	0.070184	0.0299144	0.109101	0.0465305	0.0495585	0.0122412	0.0584522	0.0404358	0.0475453	0.0397247	0.0428692	0.0264719	0.0403798	0.0397957	0.0295501	0.0676541	0.0285217	0.035891	0.0575061	0
22.6651	-0.0348497	0.0273542	0.0404689	0.0302115	0.0111608	0.0687624	0.0430352	0.0651728	0.0485383	0.108763	0.027751	0.0559449	0.0260005	0.0495316	0.0442063	0.0446606	0.0268276	0.0320301	0.039146	0.0448656	0.034405	0.032951	0.0590354	0.0228662	0.0480662	0.0465732	0
22.7286	-0.037212	0.0155492	0.0400405	0.0243736	0.0140092	0.0591471	0.0438522	0.0452795	0.0682568	0.114456	0.0149171	0.0500926	0.02522	0.0351738	0.0488112	0.0383233	0.0189437	0.0328853	0.0429441	0.0419339	0.0368685	0.0405413	0.0439563	0.0137556	0.058825	0.0353995	0
22.792	-0.0370971	0.0180875	0.0288276	0.0319134	0.0207558	0.0533132	0.039275	0.0265585	0.0831612	0.12015	0.0192003	0.0478456	0.0121346	0.0209608	0.0489758	0.0348177	0.0250755	0.0314885	0.0334691	0.0324178	0.0405504	0.046322	0.0349562	0.00958179	0.0636974	0.0293524	0
22.8555	-0.0369761	0.015897	0.0296978	0.0449754	0.0240871	0.0450802	0.0320611	0.0145707	0.0810483	0.122612	0.0398606	0.0498741	0.00214279	0.0233109	0.0567887	0.0373505	0.0298494	0.0275171	0.0204486	0.0314344	0.0450492	0.0525216	0.0351457	0.0160367	0.0561619	0.033175	0
22.919	-0.0303385	0.0213083	0.0296045	0.0540196	0.0314319	0.0379232	0.0407368	0.021282	0.0843184	0.13093	0.052383	0.0574769	0.0143954	0.0437829	0.0528017	0.0513229	0.0401818	0.0185927	0.0100079	0.0289541	0.0510229	0.0576156	0.0338178	0.0209495	0.0434092	0.0455548	0
22.9824	-0.0227027	0.0197792	0.0259719	0.0583156	0.0408519	0.0300888	0.0526785	0.0275278	0.0841602	0.125581	0.0637081	0.0563578	0.0251057	0.064063	0.0456162	0.0459102	0.0378192	0.00556395	0.00976067	0.0380071	0.047568	0.0593987	0.0429197	0.0317174	0.0346284	0.0501317	0
23.0459	-0.0116895	0.00914958	0.0152308	0.0597519	0.0400895	0.0296158	0.0630036	0.0394026	0.0853264	0.119991	0.0622531	0.0490022	0.0281159	0.0801347	0.038006	0.0468243	0.0342061	0.00659696	0.0126207	0.0384851	0.048297	0.0544682	0.0497764	0.0324751	0.0276571	0.0446418	0
23.1094	-0.00779328	0.00196532	0.00878388	0.0584402	0.0444713	0.0553209	0.0672545	0.0596275	0.0861944	0.114176	0.0588936	0.0456024	0.0170163	0.0709319	0.0257833	0.0468784	0.0363054	0.0240519	0.0126491	0.0354995	0.0478203	0.0403855	0.0523172	0.0267605	0.0375679	0.0366606	0
23.1728	-0.0177818	5.64824e-05	0.0122485	0.0599422	0.0452206	0.109631	0.0632934	0.0739223	0.0654322	0.108256	0.0594863	0.0440485	0.010484	0.0512658	0.0268592	0.0568922	0.0408019	0.040563	0.0164845	0.0401474	0.055294	0.0233707	0.061713	0.0273086	0.0368258	0.0402745	0
23.2363	-0.0341033	0.00531227	0.0188626	0.0418819	0.0474664	0.189577	0.0557038	0.0789295	0.0486309	0.106467	0.043362	0.0435802	0.0172826	0.0472509	0.0302233	0.0622672	0.0430469	0.0510777	0.0164232	0.0349244	0.0587083	0.0221348	0.0520608	0.0380286	0.0326612	0.0408523	0
23.2997	-0.0530757	0.0218204	0.023034	0.0464624	0.043884	0.283458	0.0492838	0.0666306	0.0323223	0.103434	0.0253267	0.0439544	0.0209464	0.0458965	0.0361022	0.0672287	0.0435765	0.0639942	0.030228	0.0477743	0.0584581	0.0244908	0.0479258	0.0603841	0.0258946	0.0455841	0
23.3632	-0.0642682	0.0275646	0.0289249	0.057591	0.042668	0.371198	0.0373106	0.0434765	0.0268451	0.103419	0.00208793	0.046762	0.0255581	0.0534811	0.0400135	0.0654684	0.0513347	0.0605779	0.0377705	0.0497527	0.0637673	0.0258836	0.0456839	0.0896368	0.0203498	0.0439306	0
23.4267	-0.0575233	0.025288	0.050976	0.0737006	0.0490654	0.440409	0.0305672	0.0347719	0.0304562	0.109264	-0.0044579	0.0479428	0.0151889	0.0473149	0.0404644	0.0622633	0.0540868	0.0554619	0.030547	0.0500695	0.0733613	0.0195083	0.0441153	0.112486	0.0251623	0.0352121	0
23.4901	-0.0457049	0.0280895	0.0668527	0.0931154	0.0543538	0.482316	0.0303064	0.0382884	0.0321497	0.105803	0.0148107	0.0507955	0.0165806	0.0241016	0.0437848	0.0655105	0.0497458	0.0516735	0.0193113	0.043757	0.0811101	0.00832205	0.0418695	0.119089	0.0277033	0.034308	0
23.5536	-0.0360548	0.0276653	0.0712957	0.0742262	0.0578517	0.500077	0.0364048	0.0546374	0.02889	0.0926867	0.0450769	0.049783	0.0184785	0.0264831	0.0519114	0.0565286	0.0496627	0.0402432	0.00785156	0.033565	0.0772436	0.0109662	0.033968	0.109265	0.0291231	0.0243157	0
23.6171	-0.0252017	0.0349475	0.0584194	0.0611716	0.0523443	0.496136	0.0408503	0.0660967	0.0322593	0.0768657	0.0702781	0.0491075	0.0275678	0.0391618	0.0513277	0.0656334	0.0465843	0.0315297	0.0171453	0.0319364	0.0796313	0.00861531	0.0387345	0.102489	0.0276964	0.0188704	0
23.6805	-0.0360788	0.0471724	0.0424867	0.051691	0.0502429	0.49192	0.0404642	0.0583495	0.0348039	0.0720752	0.0721406	0.0509517	0.039435	0.053928	0.0510274	0.0628211	0.0558158	0.019852	0.0308288	0.0244186	0.0714725	0.00918511	0.0408747	0.0977562	0.0321592	0.024033	0
23.744	-0.0463057	0.0489686	0.041	0.0541439	0.0465938	0.477935	0.038172	0.0510997	0.0386315	0.0730327	0.0530088	0.0530149	0.0371759	0.0579962	0.0470323	0.052379	0.0599727	0.0152826	0.0373126	0.0191954	0.0689352	0.0166515	0.0496701	0.102205	0.0380384	0.0296303	0
23.8075	-0.0438112	0.0326274	0.0423201	0.0599904	0.0407018	0.471319	0.036997	0.0371137	0.0486915	0.070898	0.0357919	0.0544156	0.0482428	0.0505171	0.0508067	0.0394645	0.0594827	0.00962333	0.0389454	0.0113504	0.0599362	0.0283867	0.040297	0.100802	0.0357596	0.0355605	0
23.8709	-0.04433	0.0193363	0.0336775	0.0513023	0.0436712	0.458739	0.042206	0.0397099	0.0581999	0.0621875	0.0360477	0.0491588	0.0564846	0.0430046	0.058356	0.0290122	0.0560077	0.0229505	0.0370616	0.0159892	0.0450731	0.0480899	0.0217039	0.0909634	0.0347667	0.028836	0
23.9344	-0.017823	0.00933418	0.0261161	0.0442988	0.0497928	0.429656	0.0463442	0.0538538	0.0652254	0.0490245	0.0416633	0.0520553	0.0719962	0.0351788	0.0580169	0.0316434	0.0502764	0.0291764	0.0408243	0.0320362	0.0453331	0.0477877	0.0184677	0.0786412	0.0370949	0.0152294	0
23.9978	-0.0115508	0.0201881	0.0257899	0.0387533	0.0490573	0.406693	0.0483202	0.0546743	0.0664377	0.0422827	0.0419879	0.0533056	0.071826	0.0311602	0.0594828	0.0375041	0.0507107	0.026582	0.0472597	0.0307415	0.0365741	0.0363526	0.0191569	0.0671747	0.0393004	0.0117472	0
24.0613	-0.00989728	0.0421106	0.0403012	0.0398296	0.0419458	0.369849	0.0423348	0.0533986	0.0612443	0.0377019	0.0409458	0.0564341	0.0621751	0.0433911	0.0494425	0.049156	0.0462635	0.0321928	0.0579555	0.0333824	0.0375837	0.0259243	0.0300119	0.0671343	0.0487215	0.0111785	0
24.1248	-0.00299267	0.0441578	0.0441033	0.0447772	0.0239761	0.341248	0.0310525	0.0446452	0.0545555	0.0352323	0.0437736	0.0478982	0.0628798	0.0567689	0.0477196	0.0519658	0.0426176	0.0303552	0.0545892	0.0269089	0.0398089	0.0185453	0.0373641	0.065972	0.0528519	0.0169537	0
24.1882	-0.0134618	0.03939	0.0480289	0.0348283	0.0158943	0.310758	0.0288569	0.0316324	0.0462726	0.034051	0.0528125	0.0396182	0.0580744	0.0684661	0.0473624	0.0461414	0.0371429	0.0339922	0.0501958	0.0280101	0.0410372	0.0299517	0.0463045	0.0607565	0.0508439	0.0209692	0
24.2517	-0.0130402	0.0306876	0.0384487	0.0245905	0.0208619	0.286566	0.0326395	0.040185	0.0452753	0.037023	0.0554376	0.0430652	0.0531357	0.0563905	0.0440775	0.0344609	0.0412291	0.0349418	0.0404728	0.037573	0.0390425	0.0421093	0.0520621	0.0521103	0.0491404	0.0241742	0
24.3152	-0.0101323	0.0270456	0.0259631	0.0200372	0.0346381	0.269622	0.041989	0.0490782	0.0550506	0.0426995	0.0425055	0.0436746	0.0408418	0.0368781	0.0413517	0.0160771	0.0550449	0.0323645	0.0430167	0.0428731	0.0387824	0.0496198	0.0540843	0.048147	0.0420128	0.0360545	0
24.3786	-0.0150875	0.0334744	0.0257833	0.0257849	0.0425538	0.254515	0.0460133	0.0701724	0.056425	0.0415467	0.0391851	0.048296	0.0297861	0.0396052	0.0333155	0.0155703	0.0622554	0.0397686	0.0411399	0.0453241	0.0311181	0.0483593	0.0434568	0.0526605	0.0449529	0.0421113	0
24.4421	-0.0153105	0.0431252	0.0222015	0.0454484	0.0310685	0.23867	0.0444479	0.0866863	0.0603417	0.0323534	0.0474992	0.0490736	0.020046	0.0446341	0.0312816	0.0313745	0.0652344	0.059797	0.0371482	0.0389873	0.0251339	0.0378297	0.0291234	0.0606595	0.0558113	0.0340797	0
24.5055	-0.0135677	0.0428081	0.0307231	0.060971	0.0198727	0.217715	0.0394611	0.0841885	0.0490348	0.0150322	0.0546138	0.0556599	0.0210055	0.0676795	0.0331709	0.0512529	0.0762009	0.0780534	0.0351104	0.0365856	0.0249611	0.030974	0.0293995	0.0677154	0.0653657	0.0303758	0
24.569	-0.0138768	0.0361321	0.0325499	0.0612535	0.0131706	0.207126	0.0302105	0.0787152	0.0511125	0.00267288	0.0519292	0.0630719	0.0136408	0.0863961	0.0460483	0.0526359	0.0979931	0.0930821	0.0359827	0.0285988	0.0155016	0.0279556	0.0253685	0.073286	0.06602	0.0181762	0
24.6325	-0.013374	0.0274132	0.0405771	0.0524921	0.0194172	0.215906	0.0318801	0.0732477	0.0576326	-0.00438192	0.0430179	0.0676767	0.0185705	0.118889	0.0550624	0.0383735	0.125596	0.0989736	0.0455062	0.0248643	0.0188667	0.0263514	0.0394088	0.0683959	0.0523233	0.022794	0
24.6959	-0.0304378	0.0150009	0.0399294	0.0437808	0.0249279	0.208291	0.02781	0.0820345	0.0577336	0.000588004	0.0424506	0.0749019	0.0282651	0.180431	0.0596052	0.0215005	0.159703	0.0988746	0.0333207	0.0234892	0.0252668	0.0287169	0.049195	0.0581737	0.0481828	0.0371833	0
24.7594	-0.0413288	0.011998	0.0405083	0.0303415	0.0300201	0.207968	0.0379403	0.0896819	0.0666378	0.00925045	0.0440997	0.0727209	0.0474512	0.230417	0.0595824	0.0271965	0.190284	0.0931124	0.0226943	0.0233376	0.0329721	0.0327056	0.0487744	0.0548817	0.0512485	0.0413839	0
24.8229	-0.045332	-0.00179214	0.0407472	0.0339331	0.0329728	0.199321	0.0430534	0.0911866	0.0646196	0.0145528	0.035956	0.0794021	0.0698887	0.28508	0.0496148	0.0456091	0.220377	0.0779788	0.0142226	0.0242691	0.0448483	0.0393687	0.0464401	0.0582708	0.0527173	0.0478003	0
24.8863	-0.0445002	-0.00375969	0.0433881	0.0297699	0.0383208	0.176219	0.0421144	0.0879302	0.0661341	0.0132603	0.0292689	0.088396	0.0643086	0.345828	0.0413173	0.0485669	0.261345	0.0559755	0.0249957	0.017305	0.0518457	0.0385651	0.0421491	0.0640479	0.0423323	0.0433563	0
24.9498	-0.0335284	0.00337362	0.0512047	0.0277041	0.0443981	0.172614	0.0507776	0.0795425	0.0550627	0.0127259	0.0418068	0.0990926	0.0453182	0.433303	0.0332816	0.0473448	0.310988	0.0475252	0.0279879	0.0150283	0.0665453	0.0456684	0.0439511	0.0639031	0.0241686	0.0425697	0
25.0133	-0.0278048	0.00649539	0.0568396	0.0257576	0.0408649	0.142001	0.0464967	0.0848827	0.0539256	0.0236653	0.0481767	0.115205	0.0277962	0.530888	0.0303933	0.0410957	0.371859	0.0478673	0.0242552	0.0202967	0.0826419	0.0541601	0.0452656	0.0594421	0.0242188	0.044882	0
25.0767	-0.0272021	0.0119184	0.0557533	0.0183989	0.0428541	0.128226	0.0490479	0.099882	0.0517364	0.0271735	0.0516034	0.124739	0.0302716	0.590668	0.0258255	0.0481701	0.423657	0.0633749	0.0121086	0.0279744	0.0806271	0.0620625	0.0413137	0.0544689	0.0403244	0.0470263	0
25.1402	-0.0262831	0.00545479	0.0508181	0.0317718	0.0315598	0.129767	0.048288	0.107218	0.0480725	0.0356774	0.0435278	0.128782	0.0447395	0.618156	0.0311548	0.0454596	0.462891	0.0851092	0.00418674	0.0374789	0.0768783	0.0705138	0.0377066	0.0568765	0.0618858	0.0472507	0
25.2036	-0.0316477	0.0133438	0.0556319	0.0309287	0.0228777	0.123681	0.0422622	0.108281	0.0441729	0.0318059	0.0424217	0.124447	0.0537226	0.641912	0.0399427	0.0371293	0.489852	0.0963142	0.0119439	0.0314686	0.0701147	0.0595995	0.0468197	0.0566391	0.0717164	0.0315652	0
25.2671	-0.0181464	0.0292673	0.053656	0.0349846	0.0290713	0.117514	0.0418004	0.0948656	0.0358483	0.0305002	0.0513038	0.120639	0.0558589	0.689916	0.0425697	0.0312466	0.510809	0.099547	0.0155227	0.0317185	0.0700073	0.0517422	0.0538547	0.0485045	0.0625272	0.014823	0
25.3306	-0.0104932	0.036124	0.0638139	0.0355679	0.0277823	0.0956975	0.0388293	0.0970598	0.0451601	0.0253992	0.049669	0.114144	0.0574614	0.732424	0.031045	0.0314852	0.531602	0.0916231	0.0168482	0.0368127	0.0569808	0.0441596	0.0625432	0.0388701	0.0500374	0.00276744	0
25.394	-0.0219986	0.0402687	0.0616855	0.0257551	0.0296115	0.0769655	0.0386627	0.109854	0.0592328	0.0162394	0.0378716	0.123886	0.0509019	0.787539	0.0162238	0.0399186	0.570263	0.0822344	0.016756	0.0346574	0.0379025	0.0505367	0.0584238	0.0236787	0.0402977	-0.000725468	0
25.4575	-0.0393856	0.0326216	0.0444237	0.0223485	0.0307817	0.0582993	0.0266923	0.126676	0.0649957	0.0105607	0.0350285	0.136839	0.0490871	0.81447	0.0173081	0.0351328	0.629755	0.0847438	0.0151749	0.0324095	0.0294826	0.062189	0.0565965	0.020205	0.037429	0.00659319	0
25.521	-0.0581081	0.0179575	0.0390222	0.0167894	0.0316091	0.0601404	0.0172915	0.135899	0.0654561	0.0108639	0.0459392	0.139258	0.0388554	0.861172	0.0289369	0.0423765	0.677585	0.0931657	0.0207274	0.0248206	0.0302751	0.0602876	0.0576037	0.0275014	0.0404648	0.00380821	0
25.5844	-0.0588219	0.0107195	0.0356597	0.0158424	0.0407728	0.0721765	0.0165393	0.131709	0.0610635	0.0133326	0.0606132	0.14085	0.0261302	0.912764	0.0388423	0.0437092	0.705793	0.0899388	0.0475014	0.0151834	0.0399085	0.0557756	0.0634632	0.0356907	0.0492381	4.7352e-06	0
25.6479	-0.047966	-0.00150174	0.0442056	0.0331569	0.0373568	0.0773863	0.0112664	0.130808	0.0614731	0.0199741	0.0751755	0.143256	0.0138297	0.951966	0.0303643	0.042384	0.707216	0.093092	0.0589449	0.0120688	0.0439391	0.046654	0.0703243	0.0423596	0.0622041	0.00230803	0
25.7113	-0.0373846	0.00876393	0.0619138	0.0443037	0.0349742	0.0768816	0.00970599	0.124208	0.0611621	0.0220143	0.0780495	0.159779	0.00339762	1.00444	0.0279024	0.0396536	0.724903	0.0939423	0.0673072	0.0143776	0.0514259	0.0522225	0.073386	0.0472068	0.0696362	0.0063981	0
25.7748	-0.030803	0.0210565	0.0589704	0.0568369	0.0286982	0.0630837	0.00356032	0.117951	0.0638459	0.0168982	0.0788959	0.16453	0.0164641	1.02568	0.0469614	0.0321296	0.753658	0.0871633	0.0587377	0.0145002	0.052219	0.0660237	0.0748179	0.0421241	0.071977	0.011722	0
25.8383	-0.0216935	0.0264513	0.0454056	0.0673625	0.0313434	0.0613178	0.0151723	0.122219	0.0633836	0.0142869	0.0775843	0.156861	0.0352516	1.04802	0.061909	0.0411033	0.801196	0.0808217	0.0371818	0.030407	0.0422041	0.0757954	0.0756053	0.0337666	0.0670786	0.0152255	0
25.9017	-0.0116967	0.0408821	0.0305484	0.0633284	0.038319	0.0716505	0.0305581	0.129015	0.0750208	0.00562533	0.0685044	0.147691	0.0398163	1.06542	0.0680281	0.048098	0.82509	0.0665649	0.0318652	0.0439645	0.0305361	0.087979	0.0789274	0.0214733	0.068653	0.0212231	0
25.9652	-0.00961571	0.0391453	0.020986	0.0533635	0.0438153	0.0729277	0.0352048	0.138105	0.0776205	0.010639	0.0599544	0.129547	0.0345369	1.05762	0.063231	0.0494079	0.809872	0.0703404	0.0268444	0.0528818	0.0352484	0.0944758	0.06645	0.0119698	0.0700158	0.0349662	0
26.0287	-0.0202303	0.0431817	0.0304141	0.0369495	0.0601701	0.062408	0.0501696	0.141631	0.0554584	0.0152482	0.0532608	0.128611	0.0189895	1.03075	0.0518466	0.0502832	0.783729	0.083803	0.0385014	0.0558886	0.0515577	0.0927947	0.0496324	0.0208889	0.067423	0.0410969	0
26.0921	-0.0373978	0.0418468	0.0477865	0.0278729	0.0631286	0.0573583	0.0568624	0.129981	0.0373422	0.0233427	0.0472205	0.125184	0.0104636	0.988823	0.0460737	0.050727	0.747937	0.0986649	0.0447395	0.0389021	0.0618454	0.0837535	0.0264729	0.0240707	0.0545748	0.0425634	0
26.1556	-0.0460215	0.0371457	0.0520915	0.0389332	0.0674415	0.0467486	0.0637904	0.113632	0.0239867	0.0277261	0.0570753	0.117219	0.0240959	0.938244	0.0551161	0.0447569	0.723168	0.107314	0.0381158	0.026744	0.0623099	0.0673489	0.017633	0.0204417	0.0501906	0.0436015	0
26.2191	-0.0500076	0.0367301	0.0549522	0.0557841	0.0551551	0.0440384	0.0641732	0.0908246	0.0381742	0.0223794	0.0626708	0.113117	0.0356672	0.897088	0.0550953	0.0412221	0.705894	0.102876	0.0245348	0.0166968	0.0494679	0.0531291	0.0144063	0.0180256	0.0494684	0.0352321	0
26.2825	-0.0475191	0.0278785	0.0542417	0.0608993	0.0421799	0.0445138	0.0468582	0.0788576	0.0508986	0.012517	0.063252	0.103394	0.0427002	0.861903	0.0660849	0.0329741	0.680096	0.0918136	0.0152283	0.0207737	0.0325164	0.0400034	0.0138459	0.00686003	0.0504558	0.0341636	0
26.346	-0.0384079	0.0185624	0.037567	0.0523806	0.0379877	0.033443	0.0391148	0.068544	0.05164	0.00676296	0.0532793	0.0933322	0.0447023	0.844558	0.0656788	0.0287265	0.645539	0.0703072	0.014882	0.0228612	0.0254765	0.0257125	0.022603	0.00204886	0.0557511	0.022033	0
26.4094	-0.0438569	0.0109084	0.0283458	0.0298807	0.0320575	0.0299246	0.0400344	0.0606917	0.046453	0.00732839	0.044609	0.090537	0.0349519	0.845963	0.0545181	0.0282102	0.627656	0.0537932	0.0149635	0.0215667	0.0253425	0.0202843	0.0277396	-0.000588402	0.0474121	0.0164068	0
26.4729	-0.0451854	0.0111662	0.0222457	0.0107521	0.0351425	0.0303088	0.0420069	0.0651625	0.0406883	0.0153082	0.0416941	0.0843148	0.0379577	0.84457	0.0448979	0.0243195	0.608862	0.0422645	0.0187898	0.0241648	0.0315804	0.031095	0.0328228	0.0107988	0.0384258	0.0222205	0
26.5364	-0.0490211	0.0164154	0.0252944	0.0038188	0.0325761	0.0406849	0.046299	0.0621542	0.0385937	0.0170847	0.0483083	0.0747669	0.0305441	0.813425	0.0351631	0.0296697	0.595565	0.0354914	0.0231131	0.0315969	0.0457084	0.0413484	0.0309129	0.0326822	0.0398964	0.0243407	0
26.5998	-0.0456227	0.0153923	0.0269575	0.0133159	0.0365055	0.0548986	0.0485034	0.0617559	0.0419701	0.0254183	0.0581603	0.0714336	0.0245064	0.773336	0.034783	0.0408248	0.594433	0.0413188	0.0317365	0.0383564	0.055956	0.0421845	0.0240683	0.0351736	0.0469856	0.0389956	0
26.6633	-0.0334903	0.0113264	0.0282324	0.0317738	0.0468552	0.0608595	0.0426571	0.0605016	0.0537765	0.0391132	0.0615257	0.0641053	0.0346867	0.729414	0.0274641	0.0488434	0.579819	0.0486149	0.0327267	0.0398016	0.063755	0.0381632	0.0313163	0.0348224	0.0585948	0.0433665	0
26.7268	-0.0355437	0.00581719	0.0296884	0.0435298	0.0498661	0.0613439	0.0484427	0.0559508	0.0657896	0.0500395	0.0754458	0.0585735	0.0307358	0.696033	0.0335972	0.0426268	0.560053	0.0538346	0.0332241	0.0345177	0.0667978	0.0165885	0.0452036	0.0242309	0.0627646	0.04371	0
26.7902	-0.0322371	0.015992	0.0357586	0.045771	0.04699	0.0619634	0.0525304	0.0604581	0.0746956	0.0462744	0.0710465	0.0648968	0.0326998	0.68925	0.0344968	0.037674	0.54338	0.0615056	0.0239655	0.0300204	0.0623548	0.0164277	0.04745	0.0271552	0.0558911	0.0393727	0
26.8537	-0.0281972	0.0355129	0.0361979	0.0376683	0.0397797	0.0724621	0.0588253	0.0648261	0.0698391	0.0287681	0.0610524	0.0656445	0.0232218	0.686311	0.0474866	0.0398137	0.515476	0.0607874	0.0179243	0.0380807	0.0555396	0.0332086	0.0439874	0.0391165	0.0554376	0.0342285	0
26.9171	-0.0273811	0.0392788	0.0320693	0.0276084	0.0317328	0.0885934	0.0679667	0.0589011	0.0486486	0.00819359	0.0478039	0.0672471	0.0180277	0.679553	0.0493943	0.058682	0.519458	0.0593256	0.0111433	0.0362389	0.0538047	0.0431521	0.0372491	0.0393673	0.0554856	0.0350089	0
26.9806	-0.0339198	0.0395761	0.0326947	0.0288029	0.030272	0.0927317	0.0659758	0.0496974	0.0348602	0.00542659	0.0331307	0.0601968	0.0246817	0.651863	0.0510224	0.0620224	0.503948	0.067681	0.0121031	0.0317536	0.0476756	0.0570756	0.0413756	0.0409636	0.0550151	0.0421079	0
27.0441	-0.0324699	0.0316173	0.0398347	0.0296057	0.035141	0.0803193	0.0649111	0.0462259	0.0352733	0.0072907	0.0333629	0.0466478	0.0266484	0.612836	0.045043	0.0488571	0.487095	0.0630455	0.0200622	0.0282388	0.0426314	0.0517129	0.0462995	0.0314226	0.0520896	0.0340942	0
27.1075	-0.0218981	0.0327914	0.0381722	0.0354878	0.0386505	0.0553146	0.0564723	0.0450997	0.0446139	0.00850876	0.0469119	0.051052	0.0376446	0.587398	0.0282589	0.0351974	0.464948	0.0746312	0.0194835	0.0213534	0.0324433	0.0448896	0.0551618	0.0224715	0.0451624	0.0254259	0
27.171	-0.0153235	0.0374528	0.0351841	0.0366588	0.0437777	0.038282	0.0473361	0.0494096	0.0548963	0.0243077	0.0544175	0.0583203	0.034082	0.56144	0.026975	0.024015	0.436849	0.0802004	0.0312311	0.0266468	0.0205598	0.0491369	0.065623	0.023981	0.040091	0.0186496	0
27.2345	-0.0130514	0.0358012	0.0386008	0.0357993	0.0429927	0.0322474	0.0366238	0.057343	0.0686406	0.0334935	0.0538272	0.0633214	0.0307126	0.545299	0.0233115	0.0276067	0.434609	0.0831667	0.0368654	0.0308293	0.0176466	0.0440225	0.0688977	0.0309167	0.0380129	0.0126654	0
27.2979	-0.0217126	0.0375353	0.0424702	0.0408079	0.0325589	0.0270515	0.0294739	0.0586681	0.0707488	0.0383511	0.0584646	0.0671565	0.029886	0.51714	0.0371109	0.0325127	0.420295	0.0807054	0.0404836	0.0350388	0.0232199	0.0361621	0.064167	0.0323795	0.0381514	0.0267792	0
27.3614	-0.0238915	0.0418251	0.039637	0.0501483	0.031197	0.0273715	0.0229776	0.0586942	0.0776462	0.0367774	0.0651463	0.0653505	0.0252872	0.507094	0.0494582	0.0389054	0.403118	0.0625427	0.0315278	0.0378892	0.0395937	0.0228615	0.0487828	0.0301405	0.0490298	0.0265069	0
27.4249	-0.0339425	0.0523252	0.0201556	0.0550073	0.0370601	0.0416837	0.0194251	0.0537327	0.0741369	0.0255955	0.0707392	0.0667631	0.0332401	0.502184	0.0368561	0.0395398	0.385801	0.0581339	0.0170274	0.0380304	0.0480693	0.014858	0.0370579	0.0323216	0.047039	0.0229902	0
27.4883	-0.0399534	0.0517075	0.0108972	0.0534484	0.0434127	0.0503987	0.0187635	0.0458985	0.0553999	0.0264319	0.0713979	0.0750975	0.0397863	0.483983	0.0233944	0.0437879	0.367453	0.0475262	0.0126712	0.0323111	0.0407037	0.0199795	0.0307481	0.0374818	0.043925	0.0185701	0
27.5518	-0.0385114	0.0543843	0.0172596	0.0358234	0.0494757	0.0455836	0.0223282	0.040205	0.0655168	0.0320761	0.0564264	0.0671917	0.0465565	0.473405	0.00689353	0.0416847	0.347091	0.049032	0.0155236	0.0178071	0.0226158	0.0367879	0.0342201	0.0420393	0.0460184	0.0168203	0
27.6152	-0.0347013	0.0513346	0.032613	0.0207489	0.0412578	0.0378846	0.0199783	0.0334644	0.0669462	0.034532	0.0500705	0.069601	0.0589744	0.43771	0.00979839	0.0377073	0.323561	0.0474752	0.0216965	0.00768686	0.0111277	0.04939	0.0351552	0.0364723	0.0451388	0.0233106	0
27.6787	-0.0298109	0.0434006	0.0440165	0.0157486	0.0275124	0.036432	0.0192335	0.0356501	0.0744452	0.0425611	0.0545997	0.0558454	0.0567358	0.405107	0.0419575	0.0468596	0.305378	0.0490266	0.0222389	0.00456974	0.0120938	0.0543533	0.0420962	0.0256271	0.0584807	0.0186575	0
27.7422	-0.0474116	0.0359263	0.0389408	0.00971227	0.0178797	0.0433336	0.0258202	0.0329625	0.0667422	0.0394193	0.0543225	0.0388638	0.0486597	0.378793	0.065013	0.0434811	0.298301	0.0481985	0.0222193	0.0246858	0.0176984	0.0559628	0.0437909	0.0206214	0.0506481	0.010961	0
27.8056	-0.0549291	0.027171	0.0301067	0.00711349	0.0131457	0.045401	0.0355196	0.0457343	0.0504295	0.0342167	0.0560137	0.0316382	0.045179	0.362192	0.0769499	0.0473156	0.301353	0.0434142	0.0150434	0.0386983	0.0292104	0.0541168	0.0402747	0.0222005	0.0311301	0.0101259	0
27.8691	-0.0522771	0.0374311	0.028333	-0.000733734	0.0163006	0.0330573	0.0483285	0.0515841	0.0509757	0.0298197	0.0490739	0.0192504	0.0450563	0.359093	0.0738931	0.0394986	0.294067	0.0446862	0.0151299	0.033807	0.0339752	0.0488849	0.0367449	0.030975	0.0209806	0.0122955	0
27.9326	-0.0448452	0.0490183	0.021573	0.00171369	0.0278069	0.0319256	0.0343202	0.0415701	0.0472816	0.0288084	0.0388766	0.029307	0.0558352	0.350946	0.0599908	0.0263367	0.276563	0.0409238	0.0144007	0.0206158	0.031391	0.0366438	0.0271553	0.0340485	0.0153105	0.012317	0
27.996	-0.035744	0.0597181	0.030533	0.0116083	0.0307575	0.0373071	0.0242654	0.0471828	0.0462176	0.0252521	0.03979	0.0443686	0.0750786	0.344349	0.0657136	0.0288641	0.268285	0.0400655	0.0130908	0.0115502	0.0359233	0.029536	0.027823	0.0385552	0.0308394	0.0120343	0
28.0595	-0.0372845	0.0575791	0.0342388	0.0220194	0.0216598	0.0441032	0.0142292	0.0400913	0.0387985	0.0162855	0.0529716	0.0463065	0.100639	0.332141	0.0687482	0.0284762	0.252957	0.0344677	0.015242	0.0192366	0.0358438	0.0348011	0.0276141	0.0326915	0.041481	0.0153475	0
28.1229	-0.0377509	0.0461987	0.0358109	0.0198696	0.0301442	0.0558325	0.0119968	0.0423861	0.0347037	0.00879048	0.0596155	0.0487355	0.127926	0.323899	0.0677548	0.047811	0.243673	0.035729	0.0186619	0.0347118	0.047443	0.0480452	0.0282719	0.0301555	0.0464004	0.0179318	0
28.1864	-0.0384991	0.03537	0.0352199	0.0293632	0.0381849	0.064442	0.022419	0.0390372	0.0389473	0.00610854	0.0597685	0.0388304	0.153243	0.309707	0.0606859	0.0578591	0.234101	0.0425383	0.0298485	0.0518926	0.0589783	0.0465735	0.0292114	0.0252829	0.0432647	0.00837521	0
28.2499	-0.0479397	0.0336651	0.0289991	0.0392398	0.0461873	0.0687628	0.0295154	0.0352186	0.0485036	0.0066472	0.0434138	0.0442405	0.177421	0.282801	0.0482078	0.0489208	0.243357	0.051689	0.0305704	0.0593613	0.0633563	0.0349194	0.0259759	0.0234014	0.0382118	-0.00428199	0
28.3133	-0.0538391	0.0523427	0.0250055	0.0500946	0.0418202	0.0669635	0.0520323	0.040647	0.0524786	0.010594	0.0372261	0.0583304	0.202279	0.265097	0.0474633	0.0344825	0.258278	0.0507999	0.0216599	0.0535771	0.0708967	0.0278888	0.019189	0.0361258	0.0340545	-0.0147654	0
28.3768	-0.0522927	0.0672343	0.029727	0.0598832	0.0295869	0.063229	0.0581994	0.0344195	0.0498089	0.017012	0.0359543	0.0637706	0.226615	0.237014	0.0516591	0.0216073	0.252303	0.044139	0.0135935	0.0418943	0.0603897	0.0228995	0.0192774	0.0357741	0.0447041	-0.0115507	0
28.4403	-0.0476597	0.0780236	0.0333282	0.0557334	0.0263908	0.068231	0.0466911	0.028327	0.0446911	0.0202958	0.022099	0.0534922	0.254654	0.223853	0.0659721	0.0225133	0.233715	0.0447398	0.0095928	0.0271996	0.0465433	0.0277726	0.0187492	0.0432592	0.0568982	-0.00156573	0
28.5037	-0.0460268	0.0768075	0.0361789	0.0505374	0.0336042	0.0834442	0.0347197	0.023625	0.0385023	0.02465	0.0143437	0.0458633	0.265645	0.214959	0.0674841	0.0358378	0.207232	0.0417373	0.0132851	0.0221824	0.021586	0.0335991	0.0321869	0.0434604	0.0716311	0.00996125	0
28.5672	-0.0441367	0.0794105	0.0346886	0.0398877	0.0353927	0.0903554	0.0304941	0.0328629	0.0402426	0.0174243	0.00619743	0.046797	0.262539	0.204664	0.0650299	0.0350888	0.188858	0.0452409	0.00947424	0.0166566	0.00292665	0.032268	0.039256	0.0393233	0.0757953	0.0153691	0
28.6307	-0.0478951	0.090809	0.0262484	0.0320589	0.0395987	0.0810904	0.0419964	0.0401372	0.0333025	0.0101767	0.0250292	0.0484476	0.250716	0.205382	0.0585927	0.0343006	0.185564	0.0526466	-0.00115946	0.0108452	-0.00150895	0.033163	0.0388297	0.0465602	0.0603318	0.0113695	0
28.6941	-0.0386276	0.0883812	0.0300412	0.0260247	0.0490295	0.0628431	0.0417764	0.0366431	0.0287955	0.00992555	0.0470762	0.0562939	0.247632	0.197924	0.0523895	0.0356422	0.194636	0.0535647	-0.00362137	0.0196115	0.0120656	0.0309895	0.0381059	0.044517	0.0492314	0.00995258	0
28.7576	-0.0269509	0.076953	0.0328245	0.0347876	0.0485615	0.0545556	0.0376488	0.0405207	0.0364404	0.0146097	0.0501123	0.0503925	0.266128	0.206321	0.0578472	0.0407119	0.192202	0.0561696	-0.000275261	0.0275867	0.0345104	0.0352066	0.0425084	0.0512649	0.0416744	0.0120227	0
28.821	-0.0298197	0.0763892	0.0353693	0.0456939	0.0425983	0.0585512	0.0307534	0.0431109	0.0398208	0.0303805	0.0537741	0.0541001	0.272571	0.21019	0.0623479	0.0460968	0.179714	0.051565	0.00831384	0.0246914	0.0404146	0.0472174	0.0655592	0.0545386	0.047274	0.0305333	0
28.8845	-0.0353357	0.0910144	0.037581	0.0467914	0.0342624	0.0676224	0.0367132	0.0521253	0.0533302	0.0449729	0.0563809	0.0479145	0.281339	0.203346	0.0718124	0.0559171	0.16431	0.0505964	0.0149171	0.0188204	0.0487335	0.0576515	0.0715603	0.0422878	0.0495561	0.0381311	0
28.948	-0.0448412	0.110479	0.034188	0.0392208	0.0255225	0.0925628	0.0509091	0.051796	0.0499722	0.0478021	0.0586896	0.0383084	0.302393	0.190565	0.0756655	0.0640733	0.157023	0.0583802	0.015171	0.0103791	0.0475461	0.0621826	0.0805846	0.0277027	0.0544133	0.0394202	0
29.0114	-0.0445985	0.121373	0.0275336	0.033947	0.0197684	0.105703	0.0488425	0.0563496	0.0563027	0.0409345	0.0625463	0.0390429	0.330584	0.179784	0.0778839	0.0665332	0.156567	0.0523513	0.0243993	0.0147594	0.0530189	0.0558805	0.0906378	0.0180474	0.0589125	0.0331606	0
29.0749	-0.034363	0.116777	0.0237507	0.0386117	0.019462	0.106848	0.0533394	0.058657	0.062266	0.0246348	0.053927	0.0448223	0.369131	0.168127	0.086788	0.0738263	0.153656	0.041192	0.0380841	0.0257083	0.0606081	0.0464552	0.106941	0.03592	0.0713483	0.0280148	0
29.1384	-0.0348319	0.111175	0.0255048	0.0450093	0.0254207	0.0948541	0.0486412	0.049183	0.0540447	0.00919146	0.0500494	0.048332	0.381609	0.156236	0.0880685	0.063461	0.142526	0.0347719	0.0450416	0.0275508	0.0551649	0.044535	0.109478	0.0523487	0.0748871	0.0284805	0
29.2018	-0.038931	0.117766	0.037427	0.0548428	0.0475202	0.0836868	0.0434609	0.0472714	0.0522903	0.0102435	0.0525535	0.0351252	0.382659	0.136966	0.0984657	0.0599107	0.134051	0.0502003	0.0402911	0.0272112	0.0526325	0.0475872	0.0994756	0.068102	0.0691628	0.0181496	0
29.2653	-0.0421595	0.116641	0.0456798	0.0504727	0.0622572	0.0823519	0.0343621	0.0525228	0.0480004	0.0151701	0.0469014	0.0235926	0.385587	0.117167	0.100199	0.0590141	0.127018	0.0719196	0.020835	0.0285585	0.0562587	0.0668285	0.0874127	0.0648383	0.060912	0.0154807	0
29.3287	-0.0465128	0.111915	0.030247	0.0402252	0.0672398	0.07921	0.0273377	0.0686329	0.0525247	0.0240665	0.0538107	0.0194121	0.370463	0.118101	0.0940788	0.0514911	0.116292	0.0744666	0.000127307	0.0309958	0.0626154	0.0751936	0.0836285	0.0447666	0.0596678	0.0131732	0
29.3922	-0.043415	0.100044	0.017894	0.031721	0.0599444	0.0764356	0.0336861	0.0844192	0.0574576	0.0263445	0.0499368	0.0274756	0.379533	0.126555	0.0862044	0.0497127	0.110703	0.0662666	-0.00521761	0.0320728	0.06341	0.0757207	0.0822408	0.0413107	0.0676777	0.0242992	0
29.4557	-0.0415199	0.0904141	0.00847993	0.0280084	0.054593	0.0718897	0.0357004	0.0827748	0.0601699	0.0242282	0.0524922	0.034356	0.400104	0.11984	0.0741489	0.0413249	0.114184	0.0657086	0.00791975	0.0365355	0.0645677	0.0817451	0.0787908	0.0449471	0.0688587	0.0307491	0
29.5191	-0.0370144	0.0948266	0.00746013	0.0399437	0.0497738	0.0842452	0.0374864	0.0729539	0.0611394	0.0293429	0.0489017	0.0303877	0.429946	0.114178	0.0766585	0.042516	0.125623	0.0721318	0.0165492	0.028568	0.0592089	0.081474	0.083308	0.0650298	0.067711	0.025725	0
29.5826	-0.0389759	0.101189	0.0115648	0.0511389	0.0436419	0.0836235	0.0310332	0.0605364	0.0623764	0.0336927	0.0327077	0.0348989	0.45968	0.109958	0.0708606	0.0485673	0.119027	0.072581	0.0179702	0.0261261	0.0495024	0.0877327	0.0817511	0.0672277	0.0566505	0.0179441	0
29.6461	-0.0548931	0.114911	0.00892932	0.05035	0.0379758	0.0733296	0.033482	0.0433589	0.0580694	0.0401884	0.0268805	0.0410388	0.472334	0.0977308	0.0619272	0.047063	0.106989	0.0554563	0.0201015	0.0273073	0.0430991	0.0845238	0.0860968	0.0484387	0.0551241	0.0114412	0
29.7095	-0.0559939	0.117859	0.0189116	0.0431596	0.0339543	0.0718181	0.0348678	0.0436117	0.0540187	0.0373753	0.0171365	0.0499174	0.483786	0.0985079	0.046812	0.0438509	0.110513	0.0395349	0.0399623	0.0322992	0.0299851	0.0751801	0.0810965	0.0315438	0.0675887	0.0246405	0
29.773	-0.0418922	0.122508	0.03095	0.0351477	0.0301656	0.0728891	0.032595	0.0388407	0.0504229	0.0326254	0.0176873	0.0490241	0.486057	0.093688	0.0457219	0.0416139	0.111182	0.0364268	0.0617326	0.0440961	0.0150026	0.0802611	0.08497	0.0244551	0.0818789	0.03886	0
29.8365	-0.0316925	0.116466	0.0442877	0.0273452	0.0229773	0.0760194	0.0269004	0.0364308	0.0514105	0.0373514	0.0265169	0.0497319	0.480941	0.0939693	0.0669612	0.0487339	0.120121	0.0456508	0.0690456	0.0412595	0.00712892	0.0830032	0.0878818	0.0261793	0.0899383	0.0401175	0
29.8999	-0.0284952	0.107055	0.0511413	0.0200895	0.0239761	0.0696209	0.0243867	0.0336551	0.0608654	0.0316458	0.0370426	0.0502453	0.464817	0.10345	0.0943698	0.0487317	0.10713	0.0510595	0.0539065	0.0348786	0.0116675	0.0799572	0.0764446	0.0236701	0.0826443	0.0254458	0
29.9634	-0.0341609	0.111755	0.0501077	0.0192678	0.0220419	0.0631006	0.0359384	0.0320368	0.0685746	0.0353298	0.0449029	0.0507033	0.47285	0.0832589	0.109136	0.0498939	0.082212	0.0467532	0.037523	0.0280401	0.0183579	0.0744613	0.0627418	0.023887	0.0670467	0.0111672	0
30.0268	-0.0259769	0.119007	0.044887	0.0375124	0.0233478	0.065148	0.0461963	0.0372901	0.0809547	0.0372052	0.063129	0.0489004	0.469185	0.0633275	0.105762	0.0506973	0.0826827	0.0545451	0.0368338	0.0256883	0.0311067	0.0704322	0.0635547	0.0365493	0.0647467	0.0111227	0
30.0903	-0.00185045	0.119181	0.0459167	0.0538154	0.030642	0.068017	0.0495481	0.0429554	0.0833115	0.0402854	0.0759193	0.0434745	0.455901	0.0625973	0.0988136	0.0448108	0.0848786	0.0695003	0.0349583	0.0409508	0.0302985	0.0817815	0.074772	0.0539563	0.082048	0.0313987	0
30.1538	0.0176277	0.125067	0.0478727	0.0622148	0.0334027	0.0739448	0.0508251	0.0468483	0.0831198	0.0468646	0.0846473	0.0567738	0.449678	0.0774097	0.0979259	0.0429224	0.0839449	0.0906042	0.0438225	0.0545145	0.0348225	0.0975114	0.0840965	0.0568106	0.102344	0.0425805	0
30.2172	0.0295799	0.137339	0.0576836	0.0616293	0.0470708	0.0781656	0.0516898	0.063081	0.0957557	0.0396323	0.101522	0.0752657	0.446512	0.0975456	0.115785	0.0517105	0.0834933	0.106753	0.0539016	0.0630452	0.0471158	0.109301	0.0860995	0.0697948	0.12559	0.0574632	0
30.2807	0.0258483	0.161511	0.0644768	0.0526038	0.0537825	0.0819259	0.0660407	0.0749882	0.106615	0.0331756	0.0948408	0.0870221	0.454186	0.0878872	0.12288	0.0652305	0.0808522	0.0987194	0.0569119	0.0750305	0.0458225	0.0948673	0.0783392	0.0717586	0.126194	0.0685526	0
30.3442	0.0159549	0.182257	0.0687074	0.061265	0.0610599	0.0890348	0.0834503	0.0711972	0.118562	0.0343835	0.104494	0.0929269	0.450305	0.081461	0.117455	0.0859717	0.0860503	0.0872076	0.0615594	0.0839512	0.0501014	0.0866547	0.0795276	0.0805145	0.114735	0.0732843	0
30.4076	0.0041263	0.193374	0.0711964	0.0740637	0.0682034	0.0904028	0.084459	0.0618276	0.125186	0.0340833	0.10864	0.0784951	0.432177	0.0746859	0.106471	0.092049	0.0783601	0.0824326	0.0626158	0.0883507	0.0438659	0.0781153	0.0750603	0.0816192	0.0963075	0.0812171	0
30.4711	0.00149349	0.217169	0.075646	0.0721598	0.0592012	0.0965904	0.082442	0.0549014	0.115282	0.0304443	0.118971	0.0734598	0.433554	0.088581	0.107141	0.084764	0.0735671	0.0871171	0.0723002	0.0746296	0.037044	0.0754157	0.0723941	0.0617712	0.0707759	0.0702696	0
30.5345	0.0049684	0.249761	0.0927683	0.0538431	0.0576893	0.104997	0.0704097	0.0716349	0.117747	0.039242	0.134401	0.0763928	0.443328	0.0924406	0.127184	0.0795227	0.074444	0.102691	0.0811214	0.0554587	0.0502967	0.0820174	0.071348	0.0501985	0.0657379	0.0666275	0
30.598	-0.00255053	0.266423	0.094969	0.0368157	0.0578491	0.101032	0.0592445	0.0776936	0.110616	0.0451992	0.133378	0.0718798	0.444664	0.0904001	0.139355	0.06662	0.0685417	0.101585	0.073837	0.0385	0.0514351	0.0722723	0.0768995	0.0346705	0.0621823	0.0610388	0
30.6615	-0.00792742	0.261419	0.105898	0.040803	0.073564	0.0990001	0.0564463	0.0748881	0.0984233	0.057587	0.135889	0.0699836	0.447307	0.102128	0.13962	0.0600728	0.0780926	0.0962413	0.0652463	0.0461341	0.056701	0.0744729	0.0784196	0.042044	0.0706772	0.0553445	0
30.7249	-0.0126236	0.277217	0.116201	0.0636304	0.0879185	0.0885364	0.0642342	0.069978	0.100855	0.0620234	0.140325	0.0686237	0.441606	0.104948	0.124292	0.0707185	0.0823021	0.0989628	0.0537461	0.0623979	0.0605247	0.0751352	0.0782927	0.0567826	0.0776899	0.0598778	0
30.7884	0.00742012	0.29565	0.130767	0.0881711	0.0814001	0.0855937	0.0839606	0.0753844	0.117701	0.0643199	0.165816	0.0830584	0.446676	0.120382	0.113047	0.0839853	0.109147	0.114116	0.0468088	0.0732098	0.0508154	0.0795807	0.0843719	0.061861	0.0876047	0.0748483	0
30.8519	0.0330716	0.330435	0.144918	0.10906	0.0698881	0.087913	0.0938562	0.102722	0.151399	0.0638891	0.180309	0.109473	0.449663	0.125586	0.113668	0.105116	0.135119	0.133047	0.0470994	0.0804126	0.0566669	0.0916896	0.0887015	0.0681307	0.101377	0.0925613	0
30.9153	0.061171	0.353243	0.131659	0.117759	0.0651005	0.0892576	0.0921876	0.121684	0.180852	0.0651516	0.180664	0.124579	0.439704	0.13022	0.127133	0.110622	0.138632	0.133092	0.0507724	0.0773231	0.0644111	0.104344	0.095198	0.0677364	0.109139	0.113942	0
30.9788	0.0743877	0.355605	0.123865	0.118042	0.0604644	0.093649	0.0885958	0.130344	0.187886	0.060928	0.166686	0.120145	0.437396	0.132477	0.14038	0.104003	0.133685	0.115939	0.0609072	0.0728879	0.073794	0.114739	0.097134	0.0731615	0.117043	0.123771	0
31.0422	0.0610111	0.355363	0.116349	0.11147	0.0596166	0.0922654	0.0818217	0.126331	0.191247	0.0518856	0.159149	0.111383	0.432259	0.129533	0.142963	0.095353	0.112211	0.110353	0.0721609	0.0786533	0.0756194	0.105105	0.0975773	0.0790772	0.121206	0.117897	0
31.1057	0.040432	0.328411	0.106051	0.0904443	0.0522018	0.0968033	0.068136	0.107254	0.191843	0.0609054	0.160951	0.0948071	0.427209	0.127274	0.146265	0.0959489	0.0982524	0.119358	0.0779463	0.0825968	0.0656869	0.090151	0.0978396	0.0721744	0.12363	0.118599	0
31.1692	0.0311552	0.295508	0.0991692	0.0825081	0.0409311	0.108731	0.0555851	0.0896497	0.184467	0.066972	0.163491	0.101447	0.424149	0.126209	0.132295	0.0958158	0.0920708	0.138217	0.0865767	0.0890243	0.0562244	0.0718477	0.0943738	0.0711354	0.117984	0.108286	0
31.2326	0.0306641	0.259643	0.0872482	0.0902177	0.0544222	0.111764	0.0543375	0.0825092	0.181927	0.0765902	0.153776	0.105287	0.409829	0.121532	0.120851	0.0822726	0.0863502	0.135471	0.0876979	0.0886735	0.0621036	0.0674542	0.0881654	0.0681507	0.107197	0.0942074	0
31.2961	0.0357627	0.230298	0.0768262	0.100554	0.0639371	0.112826	0.058623	0.0862012	0.166142	0.0736625	0.151228	0.112181	0.39214	0.102378	0.105493	0.0708932	0.0863953	0.115758	0.081099	0.080712	0.0656254	0.0783966	0.085676	0.0662807	0.0891918	0.082204	0
31.3596	0.0397299	0.216395	0.0754127	0.108428	0.0731315	0.104536	0.0623886	0.0865069	0.15509	0.0599038	0.139032	0.118531	0.371508	0.0992777	0.103974	0.0716723	0.081199	0.100979	0.0728561	0.0798039	0.0613196	0.0842437	0.0907645	0.0568916	0.0813827	0.0666916	0
31.423	0.032576	0.215984	0.0638958	0.110183	0.0744189	0.100515	0.0639793	0.0818126	0.146085	0.0559335	0.131884	0.114942	0.344839	0.0990037	0.115581	0.088671	0.0794388	0.0992689	0.0647015	0.0746147	0.0461431	0.077924	0.0845531	0.0562882	0.0806613	0.0639624	0
31.4865	0.0322503	0.214275	0.0717288	0.104	0.0622739	0.107214	0.0729899	0.0814657	0.14567	0.0582228	0.120565	0.12232	0.333737	0.105071	0.11663	0.109197	0.0781341	0.109282	0.0652426	0.0786511	0.0387309	0.0752454	0.0852582	0.0662973	0.0855136	0.0615027	0
31.55	0.0177815	0.21013	0.084067	0.0995597	0.0590549	0.0968511	0.0846714	0.0788804	0.158705	0.0553534	0.114226	0.1243	0.328807	0.123565	0.121486	0.113803	0.0745561	0.1061	0.0705857	0.068842	0.0351816	0.0740094	0.0830677	0.0775636	0.0895683	0.0580515	0
31.6134	0.00288072	0.202853	0.0900683	0.0968108	0.0592835	0.0938999	0.0837611	0.0793598	0.173331	0.057593	0.11487	0.125472	0.320959	0.13648	0.123453	0.0989799	0.0725735	0.0978871	0.0694086	0.0635245	0.0376922	0.0722952	0.0791231	0.0835808	0.0890278	0.0551032	0
31.6769	-0.00286551	0.198935	0.102699	0.0855984	0.0667143	0.0961605	0.0701094	0.0753137	0.180185	0.0544602	0.108984	0.130074	0.325289	0.148427	0.134959	0.0905276	0.0759325	0.0841835	0.069651	0.0637007	0.0444972	0.075367	0.0926315	0.0724365	0.084888	0.054116	0
31.7403	-0.0121406	0.199767	0.108215	0.081853	0.080973	0.102492	0.0596701	0.0848594	0.178327	0.0459626	0.111847	0.126826	0.311052	0.143885	0.133914	0.0707626	0.0712591	0.0640522	0.0682361	0.0634524	0.0463268	0.0678609	0.0933495	0.064189	0.0815661	0.0560383	0
31.8038	-0.0148843	0.191913	0.10722	0.0797152	0.0820011	0.111959	0.0597067	0.0962286	0.173216	0.0454181	0.108256	0.116825	0.310956	0.13183	0.119256	0.0638952	0.0814141	0.0607164	0.0742376	0.0649947	0.0564649	0.0770594	0.0960557	0.0586489	0.0850404	0.0630078	0
31.8673	-0.0183935	0.173674	0.103315	0.0792304	0.0764045	0.10331	0.0612269	0.10214	0.166155	0.0390937	0.105888	0.108084	0.304997	0.113764	0.111387	0.0620481	0.100208	0.0656314	0.0796608	0.0621065	0.0449063	0.0784684	0.0931869	0.0566375	0.0774255	0.0712413	0
31.9307	-0.00941973	0.161782	0.087845	0.0783676	0.0775782	0.0966558	0.0580058	0.0915947	0.168774	0.0276384	0.109297	0.102406	0.287149	0.105138	0.111458	0.0513446	0.11148	0.079806	0.0746365	0.0749121	0.045869	0.0688547	0.087308	0.0554258	0.0752083	0.0673432	0
31.9942	0.0103432	0.152957	0.0654049	0.0808604	0.0840007	0.0915622	0.0533911	0.079294	0.169534	0.0242476	0.106862	0.0961404	0.291293	0.0974991	0.117974	0.0598985	0.116533	0.0978978	0.0703989	0.0844306	0.0530435	0.0596294	0.0834141	0.0609031	0.0707238	0.0603255	0
32.0577	0.0252401	0.146264	0.0701307	0.0848175	0.0907715	0.0892225	0.0547253	0.0820349	0.165043	0.0273075	0.110597	0.0907406	0.279429	0.0977376	0.117432	0.0708301	0.0889253	0.0957195	0.0625047	0.0857314	0.0472349	0.0534005	0.0802112	0.0671031	0.0672355	0.0497186	0
32.1211	0.0311249	0.148056	0.0754938	0.0948957	0.0854708	0.0844399	0.0600939	0.0818944	0.154152	0.0363132	0.110135	0.0872543	0.272256	0.108426	0.118896	0.0897033	0.0693034	0.092211	0.0644874	0.0645157	0.0491132	0.0584933	0.0820083	0.062777	0.0712563	0.0558383	0
32.1846	0.0268359	0.143926	0.0906305	0.106	0.0679308	0.072115	0.0739886	0.0888905	0.145794	0.0549965	0.0894983	0.085989	0.271143	0.103991	0.121506	0.101358	0.0610448	0.0830968	0.0612225	0.0504526	0.0393915	0.0652244	0.0900551	0.0618617	0.0653086	0.0566568	0
32.248	0.0186181	0.147246	0.0957258	0.114617	0.0534248	0.0705572	0.085067	0.0917299	0.153131	0.0632896	0.0901347	0.100697	0.269437	0.0950816	0.119377	0.0958754	0.0583336	0.0936572	0.0611522	0.0488559	0.0357653	0.0720215	0.0866399	0.0582576	0.0629687	0.0578915	0
32.3115	0.0111631	0.149788	0.076922	0.118257	0.0437389	0.0704862	0.0892063	0.095051	0.147372	0.063993	0.0926629	0.106111	0.27463	0.0830818	0.106315	0.0827503	0.0630268	0.0915463	0.0705428	0.0620979	0.0457706	0.0725131	0.0724726	0.0636397	0.0673838	0.0508824	0
32.375	0.00702804	0.142528	0.0691957	0.115954	0.0396079	0.0741807	0.0858506	0.0938724	0.144825	0.0638688	0.111829	0.107409	0.284655	0.0790728	0.0898234	0.0688173	0.0700342	0.0865124	0.0817141	0.0765648	0.045707	0.0672519	0.0572864	0.0662834	0.077697	0.0459036	0
32.4384	0.00144932	0.138703	0.0700766	0.112816	0.0500576	0.0832223	0.0715851	0.0849697	0.135416	0.0557434	0.131323	0.10451	0.280868	0.0761769	0.0934422	0.0639418	0.0844393	0.0844321	0.0823916	0.0812055	0.0397865	0.0698847	0.0461118	0.0691536	0.0827582	0.0476803	0
32.5019	0.0149277	0.134905	0.0741977	0.100137	0.0553441	0.0891803	0.0530529	0.0716257	0.134435	0.0516796	0.134292	0.0869185	0.275214	0.0789724	0.0984606	0.0653543	0.0884149	0.0744006	0.0689175	0.0817231	0.0420976	0.0700515	0.0550455	0.0759674	0.0751495	0.0412179	0
32.5654	0.0315152	0.135542	0.0816173	0.08731	0.062659	0.0983655	0.0489802	0.0574072	0.132308	0.04913	0.137552	0.0846506	0.266533	0.0812005	0.10901	0.0721395	0.0978823	0.0842124	0.0582537	0.0774951	0.0432021	0.0736203	0.0557952	0.0703189	0.0623443	0.0477455	0
32.6288	0.0352522	0.132426	0.0698106	0.0861608	0.0622787	0.10046	0.0607359	0.0498936	0.125711	0.0395872	0.129476	0.0836921	0.25858	0.0840004	0.107821	0.0754469	0.0872447	0.0822534	0.0478865	0.0837808	0.0454324	0.0685801	0.0627523	0.0588722	0.0555035	0.0521599	0
32.6923	0.0340506	0.111905	0.065041	0.0865537	0.0669865	0.0886597	0.0724702	0.0569609	0.128328	0.0323337	0.123163	0.0850309	0.263095	0.0743709	0.0992028	0.0715876	0.0792568	0.0811528	0.053935	0.0765088	0.0495313	0.051336	0.0733054	0.0583834	0.0595828	0.052482	0
32.7558	0.0284889	0.10361	0.0662504	0.0890643	0.0703035	0.0769768	0.0752283	0.0588927	0.138603	0.0251176	0.113134	0.0893801	0.265788	0.0584071	0.0973606	0.0683367	0.0738796	0.0827524	0.0572486	0.0750368	0.0396191	0.044861	0.07863	0.0671511	0.0638314	0.0488571	0
32.8192	0.0236295	0.103	0.066443	0.0816138	0.0718395	0.0809889	0.0692237	0.0577127	0.164888	0.0295393	0.106677	0.0895979	0.271649	0.0576074	0.0865096	0.0848471	0.0674245	0.0781533	0.0615314	0.0730899	0.0459184	0.0451095	0.0874053	0.0816852	0.0646112	0.0501568	0
32.8827	0.0264097	0.101222	0.0747243	0.0774069	0.0763348	0.0957432	0.0587563	0.0576821	0.175743	0.0383743	0.0987088	0.104083	0.26802	0.0573548	0.0929997	0.0892212	0.0652657	0.0752977	0.0647527	0.0669624	0.0474996	0.0578835	0.0846895	0.0918709	0.0565958	0.0685873	0
32.9461	0.0141282	0.104023	0.077195	0.085607	0.0744661	0.1093	0.0533671	0.0597294	0.175216	0.0444488	0.0841496	0.108738	0.273826	0.069224	0.0982332	0.100798	0.0613588	0.0754136	0.0566384	0.0726064	0.0415911	0.0828405	0.0917212	0.0944571	0.0518162	0.0936636	0
33.0096	0.00259708	0.0929653	0.0845031	0.0995027	0.0688079	0.108603	0.0515717	0.0798262	0.166508	0.0535789	0.0946531	0.100086	0.262929	0.0782088	0.103448	0.0964961	0.0725079	0.0834166	0.0503332	0.0689812	0.0320262	0.0951825	0.0981781	0.10841	0.0601503	0.108708	0
33.0731	-0.00884524	0.0927622	0.0875057	0.103639	0.0507062	0.0966728	0.0467971	0.0944495	0.158923	0.0496671	0.10443	0.0973322	0.242281	0.0787009	0.109205	0.0838417	0.0798436	0.0928356	0.0437672	0.0590478	0.0305543	0.0876642	0.099548	0.112231	0.0647901	0.111189	0
33.1365	-0.018105	0.103588	0.0819189	0.0991554	0.0432866	0.0873378	0.0545302	0.0988989	0.15873	0.0433184	0.129049	0.0929778	0.241171	0.0830795	0.106478	0.0900576	0.0917085	0.10223	0.0467461	0.0603622	0.035192	0.0800418	0.103403	0.101313	0.0740266	0.120447	0
33.2	-0.0167567	0.103736	0.0760321	0.0842617	0.047749	0.0773927	0.0639045	0.101311	0.160678	0.0426798	0.135691	0.0894999	0.24887	0.0711382	0.11583	0.0867698	0.0791517	0.105219	0.0603074	0.0504851	0.0466807	0.0677491	0.0953241	0.0954049	0.0915946	0.135134	0
33.2635	-0.0100566	0.107949	0.0730793	0.0749557	0.0580575	0.0746896	0.0637948	0.0954995	0.169244	0.0406032	0.127002	0.099486	0.255106	0.0639105	0.119079	0.0899326	0.0683847	0.10123	0.0687948	0.0506761	0.0576674	0.0680516	0.0920771	0.0853308	0.0932928	0.150807	0
33.3269	-0.00472474	0.108869	0.0745265	0.0748628	0.0713135	0.0679358	0.0564951	0.0882839	0.170805	0.0390341	0.12333	0.0995057	0.245052	0.0669006	0.118131	0.0938991	0.0725202	0.102214	0.0697462	0.0441048	0.0573193	0.0800233	0.0847726	0.0860367	0.0919266	0.170365	0
33.3904	0.000658977	0.108812	0.0901818	0.0669334	0.069028	0.0681621	0.0517634	0.0830232	0.172954	0.0354746	0.115088	0.107955	0.228649	0.0663387	0.12974	0.0864677	0.0763502	0.0996362	0.0564705	0.0444903	0.05899	0.0908963	0.0812345	0.0805985	0.0789102	0.175959	0
33.4538	0.0226748	0.106485	0.0966094	0.0796342	0.0640955	0.0814892	0.0592009	0.0900983	0.159275	0.0355504	0.115189	0.102802	0.229231	0.0738599	0.125588	0.0817108	0.0762423	0.107811	0.049552	0.0596233	0.0563429	0.0935631	0.0955469	0.0649643	0.0555162	0.178863	0
33.5173	0.0406714	0.102015	0.0964074	0.0696157	0.0555763	0.0879613	0.0801134	0.0972292	0.141501	0.0395306	0.108227	0.0754374	0.240675	0.0804855	0.128575	0.0833938	0.0741182	0.111899	0.0612149	0.0779562	0.0612952	0.0890201	0.108486	0.0643134	0.0574807	0.186052	0
33.5808	0.0397362	0.0995254	0.0934771	0.070806	0.0519026	0.0888867	0.08876	0.0998945	0.148036	0.0519035	0.0971119	0.0602933	0.23953	0.0845679	0.130819	0.070136	0.0709695	0.107139	0.0700034	0.102517	0.063219	0.0785267	0.116248	0.0707604	0.0583824	0.187461	0
33.6442	0.0296582	0.105006	0.0846494	0.0808719	0.0645481	0.0844248	0.0876614	0.0980537	0.162913	0.066111	0.0893717	0.0527245	0.232311	0.0872024	0.122691	0.0706448	0.0669198	0.103056	0.0775034	0.110721	0.0619456	0.0674838	0.108236	0.0953003	0.067861	0.200242	0
33.7077	0.0155377	0.112328	0.097009	0.0871146	0.0737292	0.0796123	0.0871063	0.0992882	0.181217	0.0780152	0.0921885	0.0707943	0.231094	0.086706	0.123605	0.0789132	0.0703473	0.092533	0.0658821	0.101451	0.0575221	0.0760378	0.0989513	0.117705	0.0817342	0.199437	0
33.7712	0.0174892	0.111267	0.102623	0.0965982	0.0805837	0.0769592	0.0814874	0.112343	0.178723	0.0885718	0.104693	0.0981873	0.232915	0.0845362	0.116204	0.0975433	0.0665698	0.0820725	0.0631192	0.0853351	0.0636301	0.0810361	0.0975983	0.12879	0.0853327	0.197228	0
33.8346	0.0270276	0.11829	0.0948506	0.0942268	0.0676144	0.0801679	0.0789458	0.112619	0.159647	0.0811839	0.117357	0.104809	0.236262	0.084702	0.1128	0.124074	0.0773026	0.0781408	0.0664502	0.070418	0.0713806	0.0810823	0.104956	0.119676	0.0854706	0.197413	0
33.8981	0.0202025	0.122523	0.0864047	0.0910911	0.0575793	0.0872352	0.0703335	0.109604	0.137821	0.0749166	0.120713	0.103898	0.240266	0.0798881	0.119489	0.114275	0.0869316	0.0797264	0.0704308	0.0677445	0.0773102	0.0834281	0.105385	0.108428	0.0814526	0.181059	0
33.9616	0.0273887	0.126664	0.0753056	0.0841471	0.0573509	0.0977865	0.0692343	0.104656	0.123841	0.0670572	0.114187	0.088312	0.235898	0.0709373	0.121765	0.0896338	0.0838161	0.0899383	0.0756823	0.0765844	0.0729453	0.0774811	0.0947508	0.093542	0.085428	0.158888	0
34.025	0.0227315	0.125064	0.0834036	0.0830637	0.0604841	0.105454	0.0707962	0.0924633	0.130388	0.0599101	0.105803	0.0812429	0.233015	0.0736587	0.122751	0.0792611	0.0874069	0.0998585	0.0758997	0.081585	0.0661448	0.0763438	0.081073	0.0851448	0.0913091	0.124917	0
34.0885	0.0213229	0.119563	0.0875185	0.092977	0.0648158	0.0983341	0.0728318	0.0810832	0.148529	0.0694854	0.103066	0.101398	0.225672	0.0791047	0.124216	0.0803917	0.0858877	0.0936779	0.0774354	0.0886247	0.0637368	0.0857822	0.077363	0.0754648	0.10027	0.111554	0
34.1519	0.00740238	0.109212	0.0785521	0.101223	0.0614696	0.085696	0.0776623	0.0608678	0.175221	0.0706514	0.104217	0.119067	0.209284	0.089709	0.123087	0.0915834	0.0956192	0.0824629	0.0835145	0.0924164	0.0584307	0.0887754	0.0969374	0.0653998	0.102264	0.107735	0
34.2154	-0.00530679	0.0973284	0.076167	0.102854	0.0642155	0.0809126	0.0729547	0.0579779	0.172032	0.0715157	0.107545	0.131382	0.214365	0.092669	0.126919	0.0922127	0.103374	0.0786162	0.0828299	0.0927521	0.0542226	0.0859967	0.110043	0.0680521	0.0949415	0.102051	0
34.2789	-0.000346946	0.0967174	0.0725523	0.0925871	0.0771719	0.0822427	0.0817812	0.0740784	0.15877	0.0690434	0.102739	0.129014	0.216548	0.0941346	0.121456	0.0841472	0.104318	0.0897605	0.080697	0.0829254	0.0522943	0.0775666	0.107756	0.073575	0.085383	0.0810084	0
34.3423	0.00211869	0.0987465	0.0729105	0.0806711	0.0867584	0.0891978	0.071282	0.0835458	0.153961	0.0528078	0.108416	0.127152	0.220847	0.101425	0.118104	0.0876397	0.11052	0.104927	0.0840572	0.0810239	0.0513558	0.071045	0.102336	0.089623	0.0803834	0.0539584	0
34.4058	0.012369	0.10387	0.0729607	0.0826296	0.0852207	0.0979588	0.0625842	0.0889679	0.160294	0.0533142	0.10358	0.118439	0.217179	0.116266	0.113097	0.0873347	0.104095	0.110856	0.0809485	0.0821838	0.0567894	0.0731878	0.0970081	0.101448	0.0930346	0.0386941	0
34.4693	0.0114666	0.0968487	0.0655628	0.0824136	0.0690137	0.0956413	0.0669705	0.0846955	0.175058	0.0538014	0.0999359	0.106859	0.185833	0.122117	0.106467	0.0868837	0.0965482	0.107556	0.0938497	0.0929378	0.0544737	0.0740798	0.0945336	0.103444	0.107838	0.036701	0
34.5327	0.0110984	0.0853412	0.0710397	0.0782936	0.0528576	0.0838376	0.0790213	0.0689044	0.160883	0.0590469	0.0981335	0.0967545	0.171319	0.111003	0.0975042	0.0977732	0.0812363	0.103708	0.0875084	0.103116	0.0429876	0.073978	0.0857353	0.105743	0.105967	0.0541854	0
34.5962	0.0173381	0.0783822	0.0777392	0.0718718	0.045286	0.0789079	0.0936414	0.0561295	0.141453	0.0641633	0.0858083	0.08914	0.156307	0.0912317	0.0889456	0.0959393	0.0726389	0.101878	0.0729831	0.0988392	0.0408306	0.0793604	0.0777442	0.112955	0.0980531	0.0746431	0
34.6596	0.0212925	0.0773825	0.0760561	0.0762116	0.0440275	0.073669	0.0911167	0.0516802	0.132877	0.054041	0.0898749	0.100599	0.157343	0.0723662	0.0768499	0.0863601	0.0726833	0.102299	0.0604682	0.0947903	0.0485907	0.089934	0.0735332	0.100997	0.0887052	0.0835954	0
34.7231	0.0183706	0.0818696	0.0823167	0.0841041	0.0509457	0.0805921	0.0880413	0.0538456	0.13264	0.0531552	0.0795338	0.11364	0.162371	0.074936	0.0644663	0.0668474	0.073913	0.104521	0.0536348	0.080791	0.06533	0.0892045	0.0879231	0.0942429	0.0845133	0.078912	0
34.7866	0.00551854	0.0899837	0.084533	0.0916832	0.0573063	0.0942089	0.0772887	0.068057	0.139666	0.0455522	0.0776	0.115134	0.145338	0.085178	0.0683801	0.0533867	0.073164	0.10405	0.0628268	0.0658363	0.0802922	0.0728346	0.10162	0.0836075	0.0895446	0.0643523	0
34.85	-0.00814599	0.0947037	0.0913209	0.091711	0.0611614	0.0999881	0.0723708	0.0677571	0.14595	0.0463368	0.078697	0.108164	0.139837	0.102574	0.0828834	0.0704061	0.0815	0.0999307	0.0674761	0.0577941	0.0782608	0.0569508	0.0977995	0.0779828	0.0835454	0.050735	0
34.9135	-0.0138155	0.088811	0.0981015	0.0841467	0.0531483	0.105359	0.0675102	0.0762269	0.138502	0.0510506	0.0800964	0.0842553	0.139973	0.110775	0.105352	0.0833211	0.0978613	0.0965412	0.059343	0.0530365	0.0656911	0.0517091	0.0966625	0.0891448	0.0773072	0.0455278	0
34.977	-0.000211237	0.0779089	0.0873111	0.0760865	0.0610673	0.0872473	0.0634273	0.0897476	0.143689	0.052968	0.0977146	0.072199	0.145823	0.109497	0.117534	0.0876511	0.102724	0.0909086	0.0543951	0.058849	0.0501181	0.0622677	0.0933589	0.0889977	0.0659069	0.0484127	0
35.0404	0.0204023	0.0769627	0.0811972	0.0810513	0.0637911	0.0677161	0.0638135	0.0837807	0.143336	0.0559501	0.107723	0.0819695	0.147017	0.0993526	0.102455	0.0755976	0.108817	0.0898634	0.0627511	0.0686093	0.0421459	0.0704569	0.0964307	0.0949944	0.0608063	0.049117	0
35.1039	0.0292757	0.0757602	0.0678313	0.0882843	0.0666884	0.0656759	0.0610388	0.081962	0.146683	0.0538956	0.122952	0.103536	0.148167	0.0972329	0.0899214	0.0692272	0.0981974	0.0996084	0.0704424	0.0746692	0.0411528	0.0727133	0.108623	0.0955083	0.0626322	0.0499118	0
35.1674	0.0304293	0.0710866	0.0648267	0.0883882	0.0628144	0.0679858	0.0609045	0.0684409	0.141555	0.0475093	0.129854	0.113803	0.148975	0.0924376	0.0867578	0.0768759	0.108015	0.107576	0.0736574	0.0759287	0.0402083	0.0751177	0.104847	0.0952655	0.0694074	0.0533719	0
35.2308	0.02273	0.0664977	0.0749539	0.0924573	0.0343058	0.0786949	0.0705957	0.0669074	0.124734	0.05148	0.12009	0.0973024	0.155039	0.0904603	0.0836855	0.0783371	0.111572	0.110291	0.0595924	0.0750045	0.044392	0.076694	0.0912937	0.089885	0.0732717	0.0572671	0.6
35.2943	0.0161015	0.0666504	0.0825127	0.0883225	0.033825	0.0910194	0.0800926	0.081965	0.113874	0.061113	0.105003	0.0811183	0.146251	0.080678	0.0983158	0.0874791	0.0928009	0.090883	0.0471936	0.0850534	0.0408595	0.0923348	0.0912504	0.0811682	0.0711394	0.0696439	0
35.3577	0.00886046	0.0704229	0.0829151	0.101102	0.0377369	0.0972087	0.0812471	0.0747531	0.100235	0.0705409	0.087329	0.0769393	0.133155	0.0767969	0.102187	0.0875738	0.0905144	0.0789671	0.0522408	0.0860556	0.031707	0.106598	0.0957252	0.0880705	0.0634316	0.0686547	0
35.4212	0.00864274	0.074095	0.0780722	0.106446	0.059001	0.104072	0.0757295	0.0695491	0.0957323	0.0791946	0.0780814	0.0912391	0.124696	0.0886847	0.108815	0.0895928	0.0788168	0.0845989	0.0626541	0.0788982	0.0325363	0.118055	0.107172	0.0903928	0.0538639	0.0530264	0
35.4847	0.00168809	0.0820889	0.0737972	0.104826	0.0675326	0.0968167	0.0738336	0.0678932	0.0929874	0.0763062	0.0772177	0.107091	0.124275	0.0952726	0.104443	0.0991459	0.091863	0.105162	0.0712414	0.0647136	0.0344777	0.110187	0.11362	0.0950844	0.0471389	0.0478878	0
35.5481	-0.00271581	0.0856346	0.078053	0.102944	0.0528865	0.0853206	0.0815464	0.0710422	0.106883	0.0671081	0.0855005	0.109011	0.129787	0.0942114	0.0874623	0.101319	0.0943865	0.118754	0.0665223	0.0547996	0.0439901	0.0893857	0.10583	0.0899972	0.0482097	0.0540818	0.6
35.6116	-0.0108374	0.102036	0.0872761	0.105884	0.0441168	0.0852359	0.0915122	0.0878781	0.118737	0.0632147	0.097012	0.10612	0.130594	0.0770558	0.0916561	0.0980965	0.094249	0.114755	0.0673275	0.0710958	0.0523821	0.0757244	0.0901916	0.0740119	0.0681863	0.071619	0.6
35.6751	-0.0147819	0.0964442	0.0813374	0.11961	0.0395947	0.0941356	0.103153	0.0946927	0.127448	0.0666185	0.101671	0.101108	0.128905	0.0724455	0.0897881	0.0932668	0.104714	0.111528	0.0749582	0.10242	0.0470278	0.0689645	0.0832871	0.0779685	0.0777085	0.0805091	0
35.7385	0.00704999	0.0816351	0.0817927	0.121034	0.0542604	0.101376	0.125146	0.0802409	0.125473	0.068811	0.101715	0.0998519	0.119423	0.0840804	0.0849235	0.0858009	0.100926	0.106796	0.0784796	0.142202	0.0464479	0.0761051	0.0828465	0.079972	0.0844381	0.0752194	0
35.802	0.0233319	0.0625035	0.0742577	0.122664	0.0636328	0.100069	0.145931	0.0723994	0.128318	0.0762818	0.0989027	0.0995742	0.105224	0.0987398	0.0856989	0.0819528	0.11328	0.109425	0.0816359	0.172261	0.040119	0.0791599	0.085304	0.0862684	0.0824424	0.0692831	0
35.8654	0.0401199	0.0386364	0.0697148	0.110503	0.0626399	0.0846848	0.168657	0.0796795	0.127157	0.0755497	0.101863	0.0943224	0.102964	0.101716	0.0875252	0.0881	0.115337	0.12128	0.076277	0.181975	0.0481494	0.0728277	0.0811835	0.0929253	0.0869689	0.0650449	0
35.9289	0.0378141	0.0489277	0.0720726	0.115342	0.0690511	0.0722186	0.173649	0.0949642	0.112934	0.080286	0.110156	0.0934298	0.112844	0.0963808	0.104659	0.0953019	0.107448	0.119774	0.0764997	0.17476	0.0610388	0.0790072	0.0796686	0.0824712	0.0965649	0.0647721	0
35.9924	0.0213051	0.0612999	0.073154	0.118205	0.0754137	0.0747806	0.151676	0.105547	0.113577	0.0815622	0.0987208	0.0868101	0.115596	0.0813472	0.11426	0.0930852	0.0912851	0.107173	0.0804751	0.155732	0.0718446	0.0952047	0.0838221	0.0828464	0.10473	0.0644995	0
36.0558	0.0153918	0.0768913	0.0928932	0.106887	0.0807032	0.0954465	0.136138	0.105154	0.107031	0.0728889	0.087463	0.0804298	0.114945	0.0789637	0.118923	0.0804621	0.0689089	0.102233	0.0791144	0.146701	0.0697419	0.097579	0.0856046	0.084645	0.101296	0.0658602	0.6
36.1193	0.0080398	0.0918431	0.10301	0.0947921	0.0871488	0.121326	0.110963	0.106257	0.115026	0.0534383	0.077708	0.0751188	0.102252	0.0749889	0.120517	0.0718665	0.0669458	0.0988623	0.0747454	0.130326	0.0596225	0.0922153	0.0893531	0.0714136	0.0858815	0.0688102	0
36.1828	0.0109496	0.0905749	0.095945	0.0658484	0.0765934	0.121822	0.105029	0.107426	0.11559	0.0382716	0.0779284	0.0791073	0.0945054	0.0713433	0.111994	0.0666801	0.0841917	0.121812	0.0756302	0.130864	0.0628522	0.0781989	0.0875597	0.0637671	0.0729489	0.069712	0.6
36.2462	0.0137886	0.0967491	0.0821057	0.0595506	0.0695244	0.113109	0.113157	0.111672	0.112514	0.0416401	0.0867284	0.0955727	0.0854536	0.0859728	0.103645	0.0746813	0.0800253	0.123478	0.0741041	0.137252	0.063371	0.0739932	0.0864561	0.0526432	0.0641508	0.0765989	0
36.3097	0.00557838	0.0917376	0.0697186	0.0637983	0.0661795	0.10143	0.110177	0.0981911	0.11695	0.052433	0.0980442	0.104463	0.0820756	0.0900998	0.0913924	0.0774662	0.0810467	0.108371	0.0696945	0.136984	0.0612112	0.0779785	0.0865386	0.0492407	0.0757119	0.070084	0
36.3732	0.00556493	0.0875507	0.0700561	0.0766567	0.0698936	0.100704	0.119745	0.0820174	0.125233	0.072729	0.103631	0.103754	0.0866954	0.0922908	0.0900138	0.0796627	0.0789443	0.0902303	0.0690298	0.131996	0.0660801	0.0734964	0.0725972	0.0726788	0.0818688	0.057206	0
36.4366	-0.00295606	0.0922832	0.0832925	0.0950186	0.0755151	0.10303	0.117231	0.0721427	0.122182	0.0818789	0.0993251	0.0899743	0.0932456	0.0938508	0.0957854	0.0911815	0.0889332	0.0745585	0.0663145	0.116604	0.070218	0.069099	0.0736289	0.0739447	0.0925988	0.0427528	0
36.5001	-0.0051537	0.0861808	0.0895923	0.100989	0.0677275	0.0944297	0.11483	0.0748569	0.119355	0.0803136	0.0969544	0.0820164	0.105293	0.08284	0.0938708	0.089366	0.105251	0.0703068	0.0811811	0.107059	0.0748183	0.0756391	0.0893322	0.075581	0.100795	0.0407707	0
36.5635	0.00134131	0.0759405	0.0859351	0.10036	0.0602383	0.0986053	0.11269	0.0908814	0.121112	0.0751205	0.0914276	0.0802003	0.110529	0.0837779	0.0983468	0.0881704	0.0997737	0.0809751	0.0926243	0.0986842	0.0690952	0.090675	0.102683	0.0699256	0.0886542	0.0530947	0
36.627	0.00276036	0.0624043	0.0766929	0.0965524	0.0690491	0.103762	0.103901	0.101869	0.127886	0.0629342	0.0917234	0.0777694	0.117981	0.0824016	0.101785	0.0776994	0.0927445	0.0865906	0.0968869	0.095167	0.0605808	0.108611	0.108168	0.0644403	0.0928124	0.0624588	0
36.6905	0.00826991	0.0603527	0.0630336	0.0966032	0.0880412	0.113269	0.0997231	0.0931939	0.14753	0.0530775	0.0888644	0.071972	0.128158	0.0698546	0.105117	0.0781913	0.0800269	0.0836208	0.0892457	0.0889158	0.0676846	0.111533	0.104361	0.0815261	0.0909	0.0674157	0
36.7539	0.00510614	0.0701192	0.0662438	0.0949538	0.0916226	0.10561	0.0863121	0.069682	0.149967	0.0500222	0.0860999	0.062831	0.120944	0.0686641	0.101975	0.0867266	0.0789877	0.0895881	0.0758392	0.0816318	0.0641664	0.105767	0.095291	0.0812082	0.090894	0.062242	0
36.8174	0.00353529	0.0852719	0.0774221	0.0968426	0.072902	0.0920056	0.0846099	0.057867	0.139252	0.0462321	0.087685	0.0632345	0.110975	0.0593396	0.0997438	0.0868467	0.0846338	0.0793227	0.070457	0.0836417	0.0664662	0.103875	0.0935278	0.0836607	0.0895623	0.0705815	0
36.8809	0.00971227	0.0941529	0.0867849	0.0941453	0.0527088	0.089913	0.0887749	0.0608796	0.124156	0.0538177	0.0929565	0.0657806	0.107326	0.0717581	0.103727	0.0877432	0.0982927	0.0812633	0.0668755	0.0914518	0.0611485	0.10031	0.0971027	0.0770302	0.083674	0.075304	0
36.9443	0.0221985	0.0941293	0.0882986	0.0880336	0.0462882	0.080697	0.103446	0.0790459	0.121592	0.0615744	0.0890157	0.084171	0.104995	0.0857674	0.104618	0.0750628	0.104134	0.0849089	0.0743055	0.0952194	0.0634628	0.0966155	0.089403	0.0646613	0.0969552	0.0769415	0
37.0078	0.0278944	0.0848998	0.08893	0.087805	0.0552895	0.0832093	0.118374	0.0968167	0.128727	0.0625109	0.0810191	0.0933455	0.106347	0.0992203	0.115379	0.0744422	0.1111	0.0880882	0.0823849	0.0944398	0.0615979	0.0881291	0.0804678	0.0700279	0.110929	0.0719095	0
37.0712	0.0234032	0.0770248	0.086746	0.0839513	0.0614864	0.0928695	0.116006	0.0966592	0.128532	0.0587694	0.0729559	0.102213	0.101547	0.108418	0.110419	0.0711607	0.117113	0.0975822	0.0756663	0.0788644	0.0488521	0.0799621	0.071665	0.0735281	0.111634	0.0585015	0
37.1347	0.0166196	0.0681826	0.0812042	0.0919569	0.0559422	0.104071	0.111536	0.0968912	0.119958	0.0490158	0.0752366	0.10997	0.0949238	0.107099	0.113886	0.0678012	0.10678	0.0884857	0.0605623	0.0714769	0.0486091	0.0797418	0.0733824	0.0787174	0.097559	0.0526088	0
37.1982	0.0142997	0.077899	0.0686066	0.100139	0.0594621	0.105448	0.10316	0.0993493	0.119441	0.0492463	0.0859974	0.096927	0.0909058	0.105696	0.12089	0.0648777	0.0986849	0.0777506	0.0508819	0.0611637	0.0417184	0.0804416	0.0841605	0.0793511	0.0831865	0.0647228	0
37.2616	0.0198738	0.100364	0.0663151	0.11178	0.062425	0.0986403	0.107168	0.0940639	0.120355	0.0501097	0.101993	0.0883787	0.0884401	0.0901361	0.125248	0.0704641	0.0963329	0.0807851	0.0497491	0.044907	0.0566852	0.0787157	0.0914222	0.0734462	0.0860004	0.0833346	0
37.3251	0.0236181	0.109076	0.0765303	0.108236	0.0627727	0.0885443	0.108686	0.0948204	0.12794	0.0481263	0.1074	0.0772708	0.0949577	0.082074	0.123454	0.0827865	0.10496	0.0992583	0.0613176	0.0390972	0.0695569	0.0786082	0.0887169	0.068285	0.0881652	0.0949837	0
37.3886	0.0203405	0.120524	0.0789711	0.0972012	0.0641217	0.090808	0.105094	0.0958347	0.137734	0.0498427	0.106477	0.0806126	0.104571	0.0775005	0.118789	0.0885068	0.105055	0.105327	0.068321	0.0505188	0.0725697	0.0768635	0.0835623	0.0514529	0.0952303	0.0890405	0
37.452	0.0102047	0.127362	0.0805626	0.0891918	0.0673972	0.0978665	0.107652	0.0956588	0.149652	0.060195	0.0995645	0.0952551	0.108294	0.0820566	0.119084	0.0865224	0.093798	0.0992024	0.0683496	0.0633927	0.0662552	0.0758192	0.0726581	0.0516415	0.103343	0.0595695	0
37.5155	0.000162663	0.136481	0.0687669	0.0895018	0.0649079	0.0911005	0.104642	0.0896306	0.149432	0.06189	0.0857824	0.0989155	0.119107	0.0821409	0.122916	0.074473	0.0791603	0.0880214	0.0675509	0.0662041	0.0448364	0.0697298	0.0672375	0.0595044	0.0960721	0.0397804	0
37.579	-0.00918169	0.165818	0.0661022	0.111046	0.0590367	0.0903713	0.107543	0.0771646	0.131508	0.0674868	0.078647	0.0904575	0.113579	0.0774706	0.125434	0.0768976	0.0845312	0.0797469	0.058969	0.0621427	0.0377123	0.0659214	0.0612681	0.063461	0.0967169	0.0322685	0
37.6424	-0.00484238	0.170529	0.0740541	0.119064	0.0494697	0.0878466	0.103722	0.0642112	0.108223	0.063959	0.0797487	0.0874833	0.114946	0.078683	0.118235	0.0767283	0.0926811	0.084942	0.0529036	0.0531525	0.033371	0.0752084	0.0693936	0.0699805	0.088909	0.0354889	0
37.7059	0.0087879	0.175516	0.0735561	0.114353	0.0443465	0.0824014	0.0917213	0.0597028	0.10459	0.0578625	0.0922679	0.0854605	0.114228	0.0837104	0.120164	0.0650542	0.0916306	0.0871616	0.0506224	0.0632219	0.0437036	0.0777691	0.070896	0.0582898	0.0910256	0.0407016	0
37.7693	0.0131418	0.18075	0.0868914	0.0955819	0.0497032	0.0872964	0.0793665	0.0628865	0.118724	0.0516075	0.0943101	0.0845668	0.102056	0.0912581	0.123298	0.0652349	0.0834377	0.083304	0.0495305	0.0559688	0.0460714	0.0836877	0.0679703	0.0616903	0.092924	0.0338236	0
37.8328	0.0119823	0.181184	0.0913529	0.0829348	0.048592	0.0968644	0.0722956	0.0651978	0.127663	0.0351154	0.0844211	0.0912175	0.105948	0.0872496	0.139809	0.0818338	0.0810815	0.0834387	0.0455759	0.0529657	0.0480537	0.0835845	0.0632859	0.0717335	0.0940726	0.0345733	0
37.8963	0.00462528	0.193852	0.0940076	0.0847029	0.0504616	0.115478	0.0742276	0.0791063	0.127425	0.037154	0.0767482	0.0956655	0.106349	0.0803822	0.14315	0.0894151	0.0893535	0.0751954	0.0440217	0.056083	0.0516466	0.0806223	0.0583908	0.0698381	0.099766	0.0528617	0
37.9597	0.00763026	0.196753	0.0978659	0.0915253	0.0520686	0.125172	0.079085	0.100697	0.122877	0.0511487	0.0774074	0.112154	0.10345	0.078933	0.134469	0.0995499	0.0835238	0.073381	0.064436	0.0559618	0.0584524	0.0843166	0.0629195	0.0603048	0.0996439	0.0715916	0
38.0232	0.0151169	0.200867	0.0919917	0.102289	0.0629559	0.125285	0.0885984	0.102316	0.1253	0.067029	0.0940538	0.120365	0.110514	0.0711243	0.141503	0.0790378	0.0891683	0.081976	0.0840945	0.0670675	0.0762645	0.0891907	0.067223	0.0563342	0.10261	0.0914351	0
38.0867	0.0160925	0.198664	0.100841	0.110439	0.0696533	0.119567	0.0858058	0.11095	0.129664	0.0735112	0.105894	0.119208	0.111977	0.0729775	0.135445	0.0545194	0.0903875	0.0841792	0.100409	0.0690214	0.0841304	0.0855942	0.0814694	0.0527477	0.0992681	0.0854014	0
38.1501	0.0112292	0.195623	0.100571	0.109325	0.0714103	0.106143	0.0859672	0.106086	0.137382	0.0699248	0.11183	0.120943	0.12257	0.0768787	0.136575	0.0525712	0.0988607	0.0926061	0.0935011	0.0674898	0.0773742	0.0767645	0.0827848	0.0622696	0.102185	0.0753279	0
38.2136	0.00451723	0.190534	0.100844	0.0999707	0.0687452	0.100577	0.0776114	0.0885729	0.129754	0.0646832	0.115273	0.105633	0.134631	0.0925261	0.126148	0.0467571	0.0915117	0.0892092	0.0777223	0.055505	0.0531982	0.0747303	0.0908914	0.0726777	0.105214	0.0736114	0
38.277	0.00781238	0.171207	0.0956213	0.0945682	0.0602651	0.0941765	0.0631468	0.0855839	0.109622	0.0578183	0.107594	0.0919549	0.128995	0.106931	0.111578	0.0623144	0.0709567	0.0902129	0.0638937	0.0432881	0.0379539	0.080831	0.0925991	0.0682128	0.0998982	0.0709314	0
38.3405	0.0111241	0.149838	0.0754752	0.104017	0.0632625	0.0938207	0.0563855	0.0761849	0.102603	0.0481709	0.111521	0.0868012	0.117825	0.108251	0.0996835	0.0703343	0.0672288	0.099206	0.0650176	0.0352125	0.0315124	0.0955887	0.0902987	0.0657157	0.0961596	0.0716211	0
38.404	0.0168511	0.133283	0.0579339	0.116993	0.066804	0.105217	0.0525807	0.092958	0.109938	0.0482322	0.121806	0.089088	0.103549	0.102396	0.085541	0.062596	0.0735102	0.0995181	0.0775727	0.0368403	0.036102	0.0935298	0.0928146	0.049146	0.0939613	0.0711844	0
38.4674	0.0196162	0.133344	0.0463284	0.113733	0.072897	0.104479	0.0653845	0.105609	0.128726	0.0614565	0.136767	0.098391	0.0984672	0.096502	0.0958016	0.0606884	0.0827806	0.0943021	0.084959	0.0516349	0.0421053	0.0725609	0.0878393	0.0434062	0.0942286	0.0777833	0
38.5309	0.0228837	0.149259	0.0468807	0.101894	0.0720131	0.106486	0.0723316	0.103501	0.142718	0.0753279	0.149599	0.0996356	0.100426	0.103607	0.10787	0.0689031	0.0766311	0.0815131	0.0907022	0.0623191	0.0420529	0.0561671	0.0827733	0.0579609	0.0931268	0.0684445	0
38.5944	0.0170325	0.154662	0.0503135	0.0912297	0.0742769	0.106891	0.0722191	0.0971358	0.14334	0.07988	0.15207	0.09981	0.0984135	0.107353	0.112288	0.0854615	0.0665484	0.0750926	0.0852119	0.0657304	0.0493482	0.0602298	0.0744437	0.0736401	0.0896071	0.0654565	0
38.6578	0.0115645	0.163521	0.0533862	0.0816922	0.0757052	0.0978847	0.0786541	0.0918967	0.147714	0.0744344	0.139451	0.11073	0.0868353	0.104862	0.0985762	0.0934642	0.0603452	0.0844664	0.0837087	0.0698624	0.0542298	0.0669157	0.0713226	0.0829448	0.0872681	0.0634507	0
38.7213	0.0148013	0.166294	0.0562034	0.080598	0.0737538	0.0906033	0.0853933	0.0868927	0.156275	0.0624107	0.121055	0.124573	0.0732017	0.108216	0.087455	0.0811325	0.0592279	0.0882504	0.0809774	0.0659285	0.0620238	0.0861239	0.0693655	0.0861228	0.0900894	0.0581143	0
38.7848	0.0235443	0.156166	0.0730478	0.0728965	0.0650889	0.0752437	0.0807164	0.0816336	0.158664	0.0605904	0.0946584	0.118332	0.067001	0.104999	0.0891277	0.0709651	0.061958	0.0892474	0.0774475	0.0750498	0.0644198	0.0940803	0.0798327	0.0796984	0.0923159	0.0583514	0
38.8482	0.022618	0.139286	0.0848386	0.0778702	0.0477924	0.0634639	0.0836398	0.0801792	0.145355	0.0552293	0.0816044	0.102984	0.074256	0.105677	0.100216	0.075565	0.0655758	0.0927854	0.0714103	0.0717358	0.0631857	0.0872623	0.0919049	0.0753682	0.0937366	0.0439742	0
38.9117	0.0141989	0.123099	0.0824622	0.0967911	0.0405215	0.0721598	0.0791818	0.0804963	0.127063	0.0532177	0.0835679	0.0783404	0.0752237	0.0961811	0.1031	0.0740122	0.0707325	0.0901562	0.0681985	0.0607594	0.0536422	0.0855819	0.107452	0.072434	0.105861	0.0378255	0
38.9751	0.0175719	0.125076	0.0759498	0.103929	0.0298108	0.0878749	0.082467	0.0923908	0.111297	0.0519758	0.0879744	0.0709707	0.0725845	0.0831034	0.108605	0.0764471	0.070123	0.0928475	0.0705797	0.0573964	0.0437186	0.0690067	0.117698	0.0621702	0.107267	0.04319	0
39.0386	0.0287538	0.132833	0.0730964	0.115911	0.0256415	0.0953735	0.081067	0.0922721	0.101166	0.0516787	0.0965035	0.0877743	0.0609737	0.0813286	0.125605	0.0683213	0.0624142	0.0948516	0.0613116	0.0555655	0.0415923	0.0600426	0.117711	0.0634483	0.103435	0.0481272	0
39.1021	0.037754	0.141475	0.0780272	0.106411	0.0290168	0.102818	0.0693498	0.0855746	0.110102	0.0598498	0.0902978	0.10469	0.062745	0.0740055	0.132809	0.0585489	0.0528102	0.0912517	0.0590855	0.0686613	0.0379182	0.0664633	0.120442	0.0734385	0.0936332	0.0530661	0
39.1655	0.0300082	0.139769	0.0804794	0.100884	0.0415669	0.0921191	0.0773931	0.0867001	0.116683	0.0583417	0.0925068	0.115232	0.0663938	0.0879814	0.116062	0.0667201	0.0537405	0.0995441	0.0526879	0.0716102	0.0515242	0.0680542	0.11225	0.0846411	0.0865544	0.0478363	0
39.229	0.0279337	0.124555	0.0837749	0.0938353	0.0580027	0.0924063	0.0851216	0.0845781	0.113951	0.059029	0.0986713	0.11538	0.0663903	0.0972045	0.0973516	0.0763775	0.0669374	0.104252	0.0572935	0.0735926	0.0519938	0.0817422	0.113545	0.0880458	0.0890134	0.0355219	0
39.2925	0.0314394	0.108336	0.077787	0.0805378	0.0651097	0.0977309	0.0922127	0.0835584	0.116883	0.0545697	0.102101	0.108905	0.0674523	0.106088	0.0816056	0.0930439	0.0786281	0.102004	0.0672491	0.074468	0.054872	0.0874747	0.103557	0.0884501	0.0814635	0.0227587	0
39.3559	0.0339419	0.0941295	0.0767134	0.0759295	0.0680512	0.0932956	0.0870355	0.0862395	0.10837	0.0535316	0.103595	0.104818	0.0725826	0.108443	0.0899945	0.105541	0.0754699	0.0928164	0.0621667	0.0787291	0.058277	0.0767109	0.0952754	0.0775658	0.0789259	0.0224902	0
39.4194	0.0297083	0.0963077	0.0708593	0.0741994	0.0742536	0.0969148	0.0689107	0.0848163	0.110969	0.0558563	0.101949	0.0978164	0.0812767	0.0997364	0.114374	0.0956559	0.0654258	0.0740882	0.0586657	0.0771176	0.0543084	0.0810303	0.0942235	0.0738708	0.0858033	0.0383151	0
39.4828	0.0204021	0.115801	0.0604404	0.0976167	0.082608	0.0891199	0.0611141	0.0903592	0.123365	0.0540845	0.0929054	0.0772014	0.090136	0.093994	0.105985	0.0854603	0.0635554	0.067612	0.05778	0.0821773	0.0636966	0.0842149	0.0845729	0.0768591	0.0972966	0.0532905	0
39.5463	0.0120901	0.132948	0.0530976	0.11235	0.0778366	0.0834497	0.0715398	0.0908639	0.109607	0.0594856	0.0980019	0.0671241	0.0818547	0.0966908	0.104186	0.0741152	0.0752646	0.075235	0.0630596	0.0980471	0.0663256	0.0802209	0.0902051	0.0757794	0.103692	0.0581629	0
39.6098	0.0141539	0.139667	0.0510656	0.118828	0.0714713	0.0902994	0.0823101	0.0827231	0.0999957	0.0693654	0.115562	0.0717866	0.073271	0.0953829	0.0925298	0.0749781	0.0864644	0.0732045	0.0823337	0.108171	0.0713159	0.0703526	0.0847433	0.0780057	0.0985147	0.0514523	0
39.6732	0.0260592	0.139122	0.0563248	0.111603	0.0773701	0.0902631	0.0910419	0.078482	0.080013	0.0797099	0.124832	0.0783453	0.0687775	0.0967002	0.0986264	0.0774975	0.0941969	0.0768695	0.0954825	0.111776	0.0704156	0.0576717	0.082564	0.0706799	0.094508	0.0543695	0
39.7367	0.0236019	0.123419	0.0636994	0.102829	0.0808529	0.0940631	0.0864027	0.0704546	0.0751516	0.0824228	0.131815	0.0914977	0.0578841	0.092326	0.117231	0.0705112	0.109001	0.0713688	0.0948728	0.10302	0.076986	0.0608201	0.0942867	0.0639687	0.0957834	0.0662023	0
39.8002	0.0290189	0.107995	0.0621655	0.0986802	0.0845986	0.100787	0.0953778	0.0628584	0.0936152	0.0784586	0.114243	0.0944334	0.064072	0.0842943	0.112156	0.076288	0.117507	0.0752732	0.0920644	0.106363	0.0831304	0.0716938	0.102185	0.0714442	0.0957388	0.0805301	0
39.8636	0.0190472	0.112006	0.0590659	0.0945676	0.0735654	0.0900482	0.152084	0.0665551	0.0980654	0.0729208	0.0918994	0.0921338	0.073276	0.0850683	0.110369	0.0893345	0.114884	0.0842075	0.0835563	0.155215	0.0851088	0.0785117	0.101666	0.0819373	0.0938436	0.0820759	0
39.9271	0.0138684	0.116982	0.0605647	0.110516	0.0611085	0.100008	0.227316	0.0649834	0.104495	0.0783919	0.0771677	0.0927652	0.0940076	0.0776651	0.103242	0.111509	0.101554	0.0828575	0.0824786	0.235976	0.0780856	0.0731974	0.082478	0.0903727	0.0879111	0.0650474	0
39.9906	0.0218199	0.11817	0.0628958	0.127474	0.0718287	0.112881	0.335618	0.0659584	0.0982801	0.0807277	0.0688098	0.0778152	0.107071	0.0804955	0.10673	0.121691	0.093128	0.0967556	0.0856097	0.365587	0.0657156	0.0621589	0.0648452	0.0965353	0.0922719	0.0572577	0
40.054	0.0130995	0.109339	0.0634511	0.147513	0.0750255	0.117818	0.452906	0.0604982	0.103582	0.0850416	0.074666	0.0736386	0.111883	0.0836195	0.116468	0.11058	0.0860848	0.101031	0.0856108	0.495316	0.0676893	0.0643225	0.0737766	0.0930269	0.0990817	0.0551309	0
40.1175	0.0185121	0.100821	0.0604687	0.153963	0.0750092	0.118431	0.563126	0.0660394	0.120503	0.0881449	0.081885	0.0835056	0.103355	0.0872373	0.124454	0.0925738	0.0857023	0.0965861	0.0813849	0.621841	0.0742615	0.0649973	0.0935604	0.105201	0.11039	0.066628	0
40.1809	0.0168727	0.106464	0.0662437	0.139636	0.0776788	0.0960227	0.670902	0.0875581	0.124674	0.0906277	0.0855459	0.092347	0.109386	0.0947963	0.125569	0.0878413	0.0755228	0.079612	0.0840187	0.73013	0.0811772	0.076735	0.102236	0.127216	0.114322	0.0770757	0
40.2444	0.027145	0.115631	0.0657252	0.138615	0.0919112	0.0922268	0.739771	0.092207	0.126957	0.097615	0.088497	0.113991	0.127438	0.104821	0.123423	0.0888163	0.0652461	0.0815031	0.0865513	0.808753	0.0958656	0.0831844	0.0980542	0.133614	0.105082	0.0773848	0
40.3079	0.0415741	0.129942	0.0698402	0.135575	0.120481	0.103205	0.779371	0.0834724	0.113627	0.0915771	0.0886936	0.121347	0.138827	0.122074	0.131048	0.0968402	0.0742134	0.0984645	0.0973407	0.898742	0.109153	0.064055	0.0897547	0.138853	0.0922982	0.0758	0
40.3713	0.0469082	0.137266	0.0684088	0.140966	0.127837	0.112461	0.831377	0.0769246	0.117802	0.0933882	0.093632	0.119678	0.141324	0.13094	0.136535	0.113244	0.0826273	0.114572	0.106185	0.973895	0.114609	0.0532186	0.0900922	0.122348	0.0858686	0.0701606	0
40.4348	0.0444962	0.139795	0.0670681	0.142094	0.113792	0.120972	0.88318	0.0772984	0.127659	0.0944741	0.101392	0.115517	0.126183	0.115343	0.141562	0.116203	0.0909454	0.116476	0.101435	1.03775	0.112076	0.0498335	0.104704	0.0989845	0.0857554	0.0728495	0
40.4983	0.0250974	0.142962	0.0836933	0.132733	0.0961573	0.108588	0.937695	0.08856	0.127728	0.105945	0.0961037	0.10903	0.116894	0.0918443	0.14126	0.111141	0.0865411	0.102716	0.0996404	1.0844	0.0912916	0.0545515	0.106015	0.086203	0.0910819	0.076346	0
40.5617	0.0178964	0.141988	0.0815178	0.124822	0.0960011	0.0928155	0.966339	0.0994723	0.133	0.116671	0.0862093	0.109231	0.110395	0.080611	0.123584	0.10756	0.0767146	0.105499	0.0929759	1.10003	0.0797882	0.0698294	0.0972725	0.0810466	0.100857	0.075813	0
40.6252	0.0118046	0.151014	0.083383	0.126906	0.0955221	0.0756496	0.93671	0.0900313	0.11795	0.114735	0.0869054	0.103723	0.109679	0.0874694	0.113467	0.0931391	0.0711391	0.105095	0.0887293	1.10277	0.0820812	0.0725625	0.0780074	0.0904203	0.107318	0.0613154	0
40.6886	0.0032669	0.154034	0.0820024	0.138214	0.094006	0.0683541	0.902792	0.082474	0.119237	0.114362	0.0978595	0.101744	0.104396	0.0972068	0.109555	0.0910779	0.071771	0.0930033	0.0866616	1.08427	0.0902981	0.0654933	0.0613414	0.10333	0.108686	0.0441788	0
40.7521	-0.00675768	0.148715	0.0761461	0.14952	0.0881093	0.073197	0.863948	0.0696206	0.123781	0.101645	0.11179	0.099474	0.102844	0.102429	0.113455	0.0897947	0.0714205	0.0766965	0.0718726	1.0442	0.0893093	0.0647327	0.0620403	0.100572	0.109498	0.0466265	0
40.8156	-0.00935907	0.149377	0.0838049	0.161293	0.079609	0.0746943	0.824044	0.0667114	0.11719	0.093883	0.109585	0.101339	0.102886	0.0941871	0.116678	0.0895841	0.0767045	0.0740012	0.0677515	1.00258	0.082532	0.0618406	0.0505081	0.0856331	0.104791	0.0516944	0
40.879	0.00881288	0.143156	0.0752459	0.155937	0.0861455	0.0766741	0.777072	0.0781586	0.11727	0.0883201	0.0903195	0.102831	0.10431	0.0897515	0.107702	0.0997562	0.0924107	0.082509	0.0657906	0.962609	0.069506	0.0690442	0.0452992	0.0797272	0.102242	0.0617756	0
40.9425	0.0268723	0.133751	0.0730014	0.139965	0.0824396	0.0782224	0.720204	0.0861736	0.102722	0.0811894	0.0772822	0.0841683	0.113052	0.085379	0.0988925	0.105905	0.0993824	0.0970789	0.062322	0.925139	0.062585	0.0800917	0.0437565	0.0760209	0.0885609	0.0646809	0
41.006	0.0446481	0.110593	0.0776984	0.120735	0.0773675	0.0894852	0.660149	0.0845824	0.106911	0.0756868	0.0712789	0.0787403	0.125095	0.0833741	0.090727	0.100331	0.097092	0.102678	0.0709156	0.867758	0.0623486	0.0772117	0.0596207	0.0714067	0.0746651	0.0662039	0
41.0694	0.0415006	0.0903083	0.0807924	0.112834	0.0645324	0.0946146	0.612166	0.0665402	0.110887	0.0658527	0.0735006	0.0768156	0.125656	0.0831927	0.0963872	0.0931493	0.0812087	0.0963896	0.0632753	0.802217	0.0471129	0.0730394	0.0795312	0.0648898	0.0779619	0.0668511	0
41.1329	0.0250799	0.084125	0.0874695	0.112539	0.0493843	0.0999259	0.575617	0.0629441	0.114834	0.0562676	0.0696885	0.0829353	0.11219	0.0822478	0.0888042	0.0870591	0.0665553	0.0871049	0.0637387	0.73257	0.0347386	0.0645716	0.0911899	0.0554836	0.0863115	0.0638975	0
41.1964	0.0261382	0.0861918	0.0707368	0.111423	0.0385807	0.0955228	0.535315	0.0662881	0.119539	0.0499328	0.0655493	0.0965897	0.0915365	0.0814296	0.0945779	0.0874021	0.0713097	0.0916711	0.0625836	0.673212	0.0368513	0.0593082	0.0943135	0.0549127	0.0990878	0.0493279	0
41.2598	0.0268636	0.0891254	0.0682087	0.115303	0.0434364	0.0859345	0.502011	0.0712463	0.108496	0.0498077	0.0620304	0.104432	0.0925535	0.0839353	0.0998856	0.0869091	0.0826126	0.103288	0.0590094	0.621098	0.0419729	0.0674651	0.0785527	0.0585825	0.0951158	0.041059	0
41.3233	0.0349498	0.0888728	0.0719575	0.112576	0.0538412	0.0790141	0.455274	0.088905	0.107277	0.0523965	0.0674941	0.129599	0.100632	0.0947592	0.0998604	0.0772517	0.0906622	0.11438	0.0657713	0.586735	0.0608789	0.0665072	0.0694846	0.0595629	0.0947121	0.0497725	0
41.3867	0.0325909	0.0939252	0.0803017	0.116144	0.0742955	0.0721928	0.411866	0.0945901	0.103481	0.0621196	0.0867972	0.146392	0.111906	0.088115	0.121305	0.0770096	0.0963897	0.111875	0.0700486	0.544494	0.0703719	0.0668729	0.0634844	0.065709	0.0868007	0.0547128	0
41.4502	0.0225968	0.0970174	0.0897618	0.109692	0.0896931	0.074571	0.378187	0.0930256	0.106288	0.0671099	0.0953819	0.149973	0.114182	0.0823725	0.132322	0.0785251	0.0940181	0.0967396	0.0799953	0.504439	0.0598606	0.0641275	0.0695969	0.0705729	0.0790645	0.0676197	0
41.5137	0.0232593	0.0944374	0.0798382	0.085524	0.0855944	0.0729755	0.354843	0.0875404	0.103695	0.0682233	0.0925514	0.133244	0.108769	0.0838893	0.147989	0.0778118	0.0957597	0.0886599	0.08142	0.460038	0.0562112	0.0526874	0.0847202	0.0716184	0.0693979	0.0654462	0
41.5771	0.0126395	0.0878675	0.0828718	0.0802846	0.0749508	0.0833432	0.345314	0.0916297	0.0983627	0.069738	0.0897236	0.102193	0.113912	0.0985641	0.15313	0.0710188	0.0994669	0.0840363	0.0757204	0.409423	0.0480503	0.0580716	0.0809116	0.0652687	0.06608	0.0627337	0
41.6406	0.00291907	0.0851456	0.0809451	0.0871834	0.0700234	0.0899368	0.330275	0.101083	0.0987284	0.0587863	0.0927517	0.0877607	0.11052	0.122848	0.133079	0.0580942	0.0854478	0.0918461	0.0689714	0.386097	0.0569753	0.0757538	0.0764281	0.0669798	0.0733862	0.0610802	0
41.7041	-0.00567759	0.0917564	0.0780025	0.111305	0.0801997	0.101201	0.320328	0.108556	0.104836	0.0589662	0.101089	0.0890784	0.113205	0.132119	0.123162	0.0637483	0.0766253	0.101661	0.062937	0.368134	0.0778566	0.0977183	0.0724545	0.067005	0.0833474	0.0536684	0
41.7675	-0.00848512	0.0992285	0.0649596	0.115954	0.084905	0.100726	0.289155	0.100133	0.0997901	0.0529383	0.0920858	0.0966282	0.0997127	0.107642	0.103585	0.0689806	0.0607042	0.106224	0.0531341	0.350927	0.0656586	0.100311	0.0680932	0.0656159	0.0912638	0.0531844	0
41.831	-0.00504924	0.0921188	0.0468367	0.0994389	0.0769354	0.0793253	0.245677	0.0814734	0.080016	0.0518461	0.068346	0.0857216	0.0941909	0.0917262	0.0910278	0.070235	0.0511155	0.0992137	0.0410075	0.326567	0.056487	0.0772216	0.0689488	0.0580565	0.0852614	0.0434808	0
41.8944	-0.015913	0.0748499	0.0461848	0.0803933	0.0599936	0.0599171	0.19834	0.0725349	0.0584898	0.0645304	0.0535079	0.0752001	0.0914487	0.082875	0.0801564	0.0683481	0.0596942	0.0775139	0.0398097	0.287927	0.0449685	0.0519209	0.0664721	0.0451407	0.0793808	0.0376029	0
41.9579	-0.0313999	0.0620061	0.0438093	0.073035	0.0457429	0.0412371	0.152767	0.0535724	0.0505958	0.0667292	0.0529717	0.0582207	0.0798874	0.0598262	0.076413	0.0550191	0.0566088	0.0633349	0.0474838	0.247843	0.0429151	0.0372419	0.0625913	0.03482	0.0673364	0.0409552	0
42.0214	-0.0307989	0.0542823	0.0364815	0.0724927	0.0362899	0.0363183	0.143257	0.0315964	0.0634847	0.0724119	0.0510583	0.0581236	0.0689134	0.0517043	0.0821589	0.041463	0.0565215	0.0650193	0.0504998	0.224477	0.0518219	0.0414652	0.0557711	0.0290361	0.057952	0.045022	0
42.0848	-0.0367975	0.0548896	0.0316625	0.0528722	0.0294267	0.0332256	0.134685	0.0200781	0.0755619	0.0629048	0.0416437	0.0594124	0.0588743	0.035122	0.068045	0.028683	0.0479784	0.0484611	0.0469189	0.210514	0.0392195	0.0407512	0.0516625	0.027975	0.0576785	0.0519516	0
42.1483	-0.0401703	0.0628567	0.0224008	0.0378317	0.0416693	0.025791	0.126705	0.018653	0.0799632	0.0531804	0.0306979	0.0486951	0.0613713	0.0226305	0.0586399	0.0289724	0.0387541	0.048922	0.0356279	0.195651	0.0271826	0.0404796	0.0474073	0.0299197	0.050525	0.03996	0
42.2118	-0.0441029	0.0767233	0.0270909	0.0512418	0.0582156	0.023523	0.121251	0.0332513	0.0841086	0.0582522	0.0397648	0.0538648	0.0720581	0.0367431	0.0566295	0.0401929	0.062652	0.0589451	0.0363469	0.179421	0.027162	0.0476486	0.0594749	0.0408126	0.054779	0.0233768	0
42.2752	-0.0420853	0.0853211	0.0340871	0.0741714	0.0718108	0.042743	0.119073	0.058008	0.0827076	0.0657299	0.0630964	0.0612931	0.0850169	0.0377378	0.0682648	0.0576574	0.0771628	0.0706691	0.0512924	0.152891	0.0292613	0.0525239	0.0735444	0.0485291	0.0633445	0.0231484	0
42.3387	-0.0271323	0.0885574	0.035154	0.0812785	0.0699908	0.0626087	0.12315	0.0721136	0.0768439	0.0605608	0.0717779	0.0701307	0.0888084	0.0524207	0.0889599	0.0537371	0.0851818	0.0824706	0.0592025	0.135077	0.0313331	0.0568555	0.072951	0.0533959	0.0619423	0.024829	0
42.4021	-0.0221446	0.0881269	0.0346429	0.0739319	0.0543411	0.0776456	0.110233	0.0745963	0.0608025	0.0428255	0.0565841	0.0737343	0.0893483	0.0633157	0.100493	0.0417691	0.0793179	0.0605735	0.0628261	0.119813	0.0315251	0.0555532	0.0577217	0.0554159	0.069915	0.0322821	0
42.4656	-0.017349	0.0913356	0.0363734	0.0622788	0.0582517	0.0880084	0.0875293	0.0589133	0.0451701	0.0296009	0.0316779	0.0764087	0.086775	0.062231	0.0977933	0.0280341	0.0677697	0.0489418	0.057644	0.116446	0.0371431	0.0518087	0.0404029	0.0514438	0.0756038	0.0397588	0
42.5291	-0.0224805	0.0970709	0.0394536	0.0737816	0.0643265	0.0883104	0.0769088	0.0466875	0.040117	0.0273874	0.023921	0.0767627	0.080073	0.0674276	0.0937159	0.022142	0.0615624	0.055827	0.0483205	0.114311	0.0480462	0.0534113	0.0375076	0.0498834	0.0748215	0.0495172	0
42.5925	-0.0440301	0.08668	0.0385391	0.0778083	0.0678542	0.0789249	0.0710456	0.0512793	0.0355739	0.036866	0.0234222	0.0791531	0.0652006	0.0619048	0.0721855	0.0471002	0.0442034	0.0642875	0.0428794	0.101212	0.0465929	0.0472798	0.0393605	0.0438025	0.0752074	0.0600218	0
42.656	-0.0572518	0.0627515	0.0388069	0.0694802	0.0575472	0.0560406	0.0692425	0.0578759	0.0338901	0.0379882	0.0294924	0.0628667	0.0590813	0.0555825	0.0498269	0.0631279	0.0289592	0.0675132	0.0383331	0.101331	0.033623	0.0406821	0.0574473	0.0355037	0.0688735	0.0538144	0
42.7195	-0.0553694	0.0465437	0.0380007	0.0611128	0.0362766	0.0353721	0.0650302	0.0542207	0.0197418	0.0379613	0.0321569	0.0518258	0.0498879	0.0485344	0.0412469	0.0595929	0.0170898	0.0675304	0.0515797	0.0844538	0.0229212	0.040509	0.0583738	0.0314417	0.0667853	0.0483521	0
42.7829	-0.0471964	0.051685	0.0373986	0.0487307	0.0373971	0.0355627	0.0487239	0.0509772	0.0121645	0.0435454	0.0422401	0.0382306	0.0498918	0.0543028	0.0522203	0.0453163	0.0191354	0.0744391	0.0629312	0.079855	0.0250584	0.0352846	0.0474525	0.0279673	0.0703445	0.0554125	0
42.8464	-0.0265015	0.0591006	0.0399015	0.0544298	0.0478034	0.0411328	0.0449127	0.0445722	0.010068	0.04721	0.0563911	0.0387037	0.0659062	0.0595838	0.0745538	0.0267683	0.0185163	0.0748184	0.0696452	0.0771041	0.0355035	0.0389848	0.0379142	0.0263519	0.0707788	0.0635209	0
42.9099	-0.0346558	0.0761084	0.034698	0.0547548	0.0612796	0.0431046	0.0375343	0.0396067	0.00745209	0.0426418	0.0693157	0.0481483	0.0655678	0.0680928	0.0892481	0.0331094	0.0286007	0.0693165	0.0613216	0.0794034	0.0326715	0.0385788	0.0242531	0.0298632	0.0670493	0.069746	0
42.9733	-0.042016	0.0760295	0.0278948	0.0487691	0.050127	0.0487194	0.0435525	0.0361279	0.0148041	0.0302928	0.0756757	0.060064	0.0832318	0.0641779	0.101517	0.0349682	0.0463265	0.0541799	0.043705	0.0921419	0.0200869	0.0370723	0.029127	0.0451827	0.0664093	0.0634302	0
43.0368	-0.0395983	0.0747488	0.0328356	0.0440812	0.0333751	0.0484521	0.0505389	0.0260655	0.0269396	0.0255847	0.0642491	0.0731259	0.0958999	0.0495165	0.104361	0.0430624	0.0497037	0.0438467	0.0394672	0.0872055	0.0137602	0.0464513	0.0377156	0.0463121	0.0698951	0.0622987	0
43.1002	-0.0512495	0.0708316	0.0261946	0.0292994	0.0327219	0.0546571	0.0536421	0.0259657	0.0326932	0.0246751	0.051509	0.0724881	0.101	0.0441464	0.102097	0.054899	0.0566791	0.0430954	0.0352996	0.0850124	0.00767664	0.0490696	0.0405258	0.0488133	0.0564577	0.0553164	0
43.1637	-0.055706	0.049318	0.0269917	0.0257451	0.0408258	0.0573909	0.0505959	0.0375428	0.0351087	0.0247988	0.0402129	0.0683277	0.106771	0.0373154	0.0999211	0.0522172	0.0464723	0.0481588	0.0368125	0.0800036	0.00883689	0.0519101	0.0367937	0.0467113	0.0438274	0.0510584	0
43.2272	-0.0584961	0.046493	0.0333438	0.0322282	0.0560379	0.0480156	0.0388457	0.0545465	0.04405	0.0251867	0.0390274	0.0614554	0.104855	0.0438702	0.0820843	0.0425408	0.0502431	0.0537186	0.0394564	0.0633799	0.00820167	0.0594848	0.0326143	0.0392503	0.0313381	0.0457014	0
43.2906	-0.0520408	0.0514606	0.0466988	0.0355895	0.0566604	0.0358138	0.0292299	0.063447	0.0533779	0.0240142	0.0460049	0.0506666	0.103057	0.0504605	0.0726189	0.0200192	0.0586562	0.0603843	0.0397934	0.0447163	0.00574143	0.0551378	0.0355196	0.0549232	0.0335169	0.0417748	0
43.3541	-0.0439009	0.0661393	0.0556814	0.0402172	0.0503551	0.0293743	0.018741	0.0644854	0.0640905	0.0242566	0.0517441	0.0352629	0.1043	0.0394482	0.0696153	0.0144039	0.0584355	0.0602793	0.0464676	0.0140043	0.013032	0.0480582	0.0475739	0.0524727	0.0460444	0.0454801	0
43.4176	-0.0444873	0.0769031	0.0496857	0.0472813	0.0412522	0.0235695	0.0198272	0.0478535	0.0614497	0.0299059	0.0653264	0.0281479	0.100494	0.026087	0.0555533	0.0207731	0.0530967	0.0584961	0.0523343	-0.00192213	0.0134074	0.0472698	0.0509764	0.0523626	0.0453452	0.0335526	0
43.481	-0.0481831	0.0732727	0.0437731	0.032675	0.0308216	0.0204686	0.0154041	0.0393229	0.0586519	0.0257009	0.0657857	0.0315935	0.0915858	0.0176659	0.060109	0.0226995	0.0325347	0.0616995	0.0502258	0.0110263	0.000962412	0.0445517	0.0431936	0.047216	0.0464195	0.0367668	0
43.5445	-0.0499814	0.0632317	0.0375521	0.0242822	0.0170392	0.0177357	0.011272	0.0328603	0.0555817	0.0186831	0.0506876	0.043176	0.0852095	0.0177144	0.0595948	0.0156501	0.0283275	0.0502204	0.0453854	0.0126564	-0.00698475	0.0484263	0.0346173	0.0209183	0.0430589	0.0366567	0
43.6079	-0.0468597	0.0641935	0.0456346	0.0143026	0.0102411	0.0177038	0.00672647	0.0294113	0.0457667	0.0140027	0.0271618	0.0555428	0.0626756	0.0266182	0.05152	0.00911585	0.0265776	0.0425237	0.0454123	0.0201122	-0.0108558	0.0438008	0.0360245	-0.000132415	0.0486805	0.0367089	0
43.6714	-0.0473758	0.0698017	0.0394691	0.00956727	0.00548685	0.0116751	0.00602353	0.0296991	0.0512892	0.0121945	0.0222705	0.0674666	0.054419	0.0275041	0.0458655	0.0173784	0.0395532	0.0425279	0.0399699	0.0263404	-0.0105995	0.0323473	0.0400906	0.00489067	0.0565713	0.0362779	0
43.7349	-0.0472639	0.0674725	0.0406359	0.0292158	-0.00108399	0.0126102	0.0198113	0.0301209	0.0577681	0.0217697	0.0380858	0.064915	0.0465449	0.0269217	0.0363878	0.026573	0.0495096	0.049847	0.0394911	0.0217354	-0.00891087	0.0298627	0.0325302	0.0126991	0.061007	0.0239526	0
43.7983	-0.0450981	0.0675496	0.0425004	0.0349618	-0.00184282	0.0251469	0.027183	0.0373706	0.0688293	0.0245886	0.0432892	0.05393	0.0455447	0.0256397	0.040035	0.0351181	0.0502542	0.0489521	0.0310032	0.029649	-0.0106661	0.0270398	0.0295133	0.0373472	0.0622359	0.019963	0
43.8618	-0.0481441	0.0571585	0.0386697	0.0476478	-0.00067239	0.0397861	0.0405673	0.0352745	0.0661437	0.0207918	0.0377693	0.0293467	0.0478596	0.0224581	0.0572136	0.0335095	0.0519174	0.0459779	0.0287522	0.0291824	-0.0059248	0.0336741	0.0315339	0.0499605	0.0506377	0.0227297	0
43.9253	-0.0472074	0.0481067	0.0434795	0.053611	-0.00290174	0.0526325	0.0371466	0.0357784	0.0451228	0.0212143	0.0365763	0.0208118	0.0491302	0.019533	0.062058	0.0251126	0.0496124	0.0451064	0.0307362	0.0286773	0.00245437	0.04492	0.0351001	0.0412585	0.055723	0.0343952	0
43.9887	-0.0400626	0.0435878	0.0463443	0.0550884	0.0022407	0.0485787	0.0268842	0.0381701	0.038184	0.0312044	0.0359275	0.0176318	0.0652639	0.0183076	0.0548345	0.0331421	0.0531001	0.050133	0.0338135	0.0367294	0.00561348	0.0589567	0.0362624	0.0354303	0.0593559	0.0421864	0
44.0522	-0.0287632	0.0315657	0.0543149	0.0689779	0.00660235	0.0392993	0.0186362	0.0450823	0.029361	0.0335385	0.0436548	0.0274067	0.0735913	0.022353	0.0489141	0.0385063	0.0565947	0.0526144	0.0382458	0.0326652	0.014661	0.0594158	0.0325529	0.0201163	0.0682899	0.0459689	0
44.1157	-0.00828313	0.0321381	0.0531511	0.0620614	0.0142356	0.0473409	0.00882762	0.055706	0.0325645	0.0288762	0.0386125	0.041428	0.0733704	0.0337444	0.035948	0.0437665	0.0544773	0.0535395	0.0328557	0.0262007	0.0211912	0.0528338	0.0292206	0.0204944	0.0657206	0.038404	0
44.1791	-0.0057232	0.0378845	0.0402355	0.0513804	0.0201487	0.0478	0.0117116	0.060169	0.0433895	0.0285745	0.0265971	0.0477215	0.0653061	0.0421608	0.0327346	0.0380352	0.0435524	0.0451334	0.0311813	0.0279497	0.0309886	0.0494136	0.029426	0.0252408	0.0542244	0.0324002	0
44.2426	-0.0129536	0.0455169	0.028551	0.0356909	0.0216908	0.0363849	0.00272392	0.0603242	0.0507648	0.0297047	0.0336242	0.0636163	0.0652157	0.0457528	0.0317027	0.0259737	0.0356566	0.0432766	0.0221712	0.0301656	0.0293526	0.0591421	0.0162888	0.0320202	0.05839	0.0233491	0
44.306	-0.0159996	0.0459515	0.0157596	0.028676	0.0297172	0.0337462	0.00440913	0.0513293	0.0595994	0.0333583	0.0363242	0.0561508	0.0734356	0.041527	0.039673	0.0248414	0.044986	0.0357454	0.026049	0.0361369	0.0256683	0.0806862	0.0103531	0.0336747	0.0557524	0.0152604	0
44.3695	-0.0411995	0.0337907	0.0123045	0.0466379	0.0350108	0.0240619	0.00658797	0.0466749	0.053749	0.0239671	0.0345167	0.0543995	0.0797951	0.0323727	0.0554208	0.0213968	0.0412577	0.0262153	0.0240508	0.0437335	0.0225956	0.0854769	0.0228301	0.0329033	0.0554712	0.0126868	0
44.433	-0.0503166	0.0299338	0.0149202	0.0612052	0.0329398	0.0321336	0.0225744	0.0404187	0.0541303	0.0109809	0.0308975	0.0506283	0.0756305	0.0282261	0.0693582	0.0190597	0.034711	0.0326827	0.0234281	0.0387216	0.0189685	0.0921287	0.0371273	0.0344615	0.0461486	0.014539	0
44.4964	-0.0590603	0.0374954	0.0145654	0.073369	0.0227535	0.0421168	0.038464	0.0421851	0.0562315	0.0109181	0.0370471	0.0498031	0.0650193	0.0383229	0.0703391	0.0176548	0.0241254	0.0362692	0.0305152	0.0404591	0.024446	0.0857618	0.0548079	0.0304497	0.0540491	0.0266267	0
44.5599	-0.061701	0.0546478	0.0191914	0.0823752	0.0214482	0.0481617	0.036455	0.0491795	0.0508265	0.0151843	0.0447149	0.0493952	0.0554771	0.0484611	0.0682936	0.0229005	0.0197171	0.0458295	0.0317595	0.0343888	0.0304904	0.0757951	0.0557399	0.0472598	0.0678183	0.0252163	0
44.6234	-0.0496226	0.0637797	0.0147794	0.0908772	0.0209097	0.0486402	0.0265901	0.0450122	0.0526916	0.0211025	0.057307	0.051742	0.0513696	0.0518861	0.0672851	0.0388748	0.0365143	0.0528169	0.0329175	0.0276543	0.046615	0.0709749	0.0496521	0.0559544	0.0749826	0.0326334	0
44.6868	-0.0514765	0.0647943	0.0150062	0.102315	0.0385628	0.034601	-0.0050737	0.0436596	0.057592	0.030391	0.0480468	0.0576613	0.0537951	0.0422879	0.0698183	0.0495629	0.0487437	0.0514109	0.0252161	0.0302454	0.0530627	0.0598958	0.0351224	0.0597568	0.070288	0.0299065	0
44.7503	-0.0487419	0.0541302	0.0210547	0.13685	0.0419114	0.0259545	-0.0181956	0.0487862	0.0671376	0.0298204	0.0451695	0.068547	0.060458	0.0218675	0.0747023	0.0650583	0.0534535	0.0517383	0.0226617	0.0342083	0.0541529	0.0632877	0.017129	0.0634467	0.0505498	0.0286218	0
44.8137	-0.0597968	0.0466052	0.0202221	0.183772	0.0383321	0.0330894	-0.0126568	0.0530112	0.0677802	0.0253941	0.0549813	0.0751865	0.0638634	0.0111097	0.0672435	0.080145	0.0489393	0.0534471	0.0155515	0.0414659	0.0488789	0.0593377	0.0171394	0.056489	0.0452432	0.0300971	0
44.8772	-0.063148	0.0479568	0.0301434	0.229619	0.0457302	0.0443518	0.00102477	0.0561063	0.0740142	0.0119971	0.0511972	0.0704978	0.0669911	0.00172316	0.0730389	0.07226	0.0347906	0.0552194	0.0121712	0.0372003	0.0427951	0.0512864	0.0256962	0.0601681	0.0451532	0.0260476	0
44.9407	-0.0556535	0.0532588	0.0303674	0.246017	0.0377305	0.05407	0.027139	0.046497	0.0834641	-0.00072666	0.0407184	0.0596309	0.0805115	0.00315311	0.0777991	0.0638971	0.0310574	0.0613944	0.00173322	0.0183113	0.0367028	0.0414468	0.0365091	0.0543041	0.0429762	0.023608	0
45.0041	-0.0445619	0.0554634	0.0198013	0.218248	0.0364148	0.0635488	0.0261734	0.0292475	0.0938644	-0.00589658	0.0180252	0.0500334	0.101346	0.00570089	0.0796563	0.0492782	0.0460414	0.051536	0.00281919	3.96123e-05	0.0212354	0.0318609	0.0302629	0.0433425	0.0441668	0.0259085	0
45.0676	-0.0261788	0.0470351	0.0140781	0.191844	0.0265045	0.0584978	0.0229953	0.0244919	0.0883725	0.0062831	0.0118674	0.037661	0.122054	0.0274464	0.0652606	0.0461193	0.0541724	0.0333929	0.0173888	-0.014656	0.0086574	0.0373938	0.0120651	0.0354211	0.043671	0.029913	0
45.1311	-0.0274113	0.0315609	0.0106921	0.181556	0.0205649	0.0492798	0.0185451	0.0175615	0.0542426	0.0221713	0.0146156	0.0371616	0.121421	0.0490975	0.0533446	0.0575109	0.0415359	0.0211029	0.0330202	-0.00191925	0.00919835	0.0501885	0.0145645	0.0216708	0.0454959	0.0339973	0
45.1945	-0.027	0.0252407	0.0238838	0.172723	0.046837	0.0543201	0.0142212	0.0187493	0.0385775	0.0216038	0.0101884	0.0422274	0.111241	0.0633856	0.0536062	0.05759	0.0333936	0.0185022	0.0474138	0.0198936	0.0257694	0.0619924	0.0253254	0.0116804	0.0449043	0.0414834	0
45.258	-0.0407436	0.023962	0.0281398	0.162435	0.053461	0.0566545	0.0228917	0.0195011	0.0418377	0.0261062	0.0119719	0.0462428	0.0942784	0.0597586	0.0603341	0.0548046	0.0311232	0.0269258	0.0492852	0.0351243	0.0402038	0.06106	0.0350734	0.0134907	0.0413547	0.0296374	0
45.3215	-0.053533	0.0328768	0.0204705	0.144935	0.0468567	0.0614387	0.0314003	0.025487	0.0641555	0.0207402	0.0170706	0.0597843	0.0830434	0.0407987	0.066976	0.0549514	0.0436716	0.0388985	0.0530937	0.0405423	0.0464076	0.0565053	0.0496328	0.0226761	0.0473158	0.0222344	0
45.3849	-0.0688789	0.0332874	0.0144067	0.12371	0.0290228	0.0530851	0.0352017	0.0280797	0.0848473	0.0224416	0.0275972	0.0595727	0.0755987	0.0329763	0.0620113	0.0387278	0.0468707	0.0369086	0.0561132	0.0333173	0.0421709	0.0539706	0.0442761	0.0346444	0.0509398	0.0157434	0
45.4484	-0.0782961	0.0344802	0.00175566	0.100444	0.0115237	0.0435616	0.0300419	0.0304571	0.0765372	0.0298738	0.0436166	0.0585494	0.0695437	0.0271535	0.0539972	0.0436111	0.0359674	0.0372928	0.0631227	0.0268481	0.0254617	0.0562348	0.0401021	0.0311601	0.0507878	0.017665	0
45.5118	-0.0571833	0.0374828	-0.00334956	0.0778946	0.0220118	0.0519547	0.025183	0.0367732	0.0628476	0.023218	0.0382526	0.0517378	0.0736725	0.0310932	0.0399694	0.0482917	0.0364669	0.045347	0.0543639	0.0225013	0.0220077	0.0555793	0.029896	0.018996	0.0510584	0.0244889	0
45.5753	-0.0472409	0.0294523	-0.00782164	0.058578	0.0213027	0.0649239	0.0156679	0.0436082	0.0586487	0.0314508	0.0338157	0.0455542	0.0672741	0.0258457	0.0327684	0.0460133	0.0355104	0.0478614	0.0375106	0.013655	0.0192945	0.0557516	0.0198309	0.0147015	0.0481407	0.0247488	0
45.6388	-0.0371099	0.0410524	-0.0040995	0.0761649	0.0248136	0.0817788	0.0171521	0.0575629	0.0633951	0.040883	0.030473	0.0392545	0.0758889	0.0174874	0.0319276	0.0486844	0.0447511	0.0456292	0.0301395	0.0156134	0.017616	0.066119	0.0225069	0.0224928	0.0615219	0.024402	0
45.7022	-0.0459712	0.0402874	0.00313872	0.0919001	0.0335427	0.0783289	0.0208925	0.0571886	0.0702786	0.0434774	0.0311609	0.0410744	0.0836131	0.0165153	0.0386614	0.0336157	0.0377232	0.0462989	0.0441548	0.0232776	0.0175909	0.0870872	0.0187798	0.0441509	0.079539	0.0235883	0
45.7657	-0.0526052	0.0384733	0.0197159	0.0971853	0.0450409	0.0689821	0.0117529	0.0463113	0.0726307	0.0431818	0.0314056	0.0434943	0.0859301	0.0183184	0.0563183	0.0357879	0.0372888	0.0525457	0.0568002	0.0274521	0.00742246	0.109695	0.0254918	0.0512619	0.0848905	0.0181136	0
45.8292	-0.0494123	0.0374187	0.0265204	0.090755	0.0480483	0.0493893	0.00335674	0.0331578	0.0613535	0.0339346	0.0296878	0.0478318	0.0790808	0.0253137	0.0619871	0.0433037	0.0370509	0.068441	0.0589948	0.0323349	0.0167351	0.112084	0.0264455	0.0561255	0.0843201	0.01271	0
45.8926	-0.0486584	0.0246339	0.0294105	0.0660283	0.0332075	0.0273846	-0.00244739	0.0189129	0.0464718	0.0198517	0.0298825	0.0590123	0.058059	0.0311647	0.0583984	0.0467571	0.0260902	0.0734131	0.0474611	0.0256114	0.021334	0.117279	0.0295216	0.0480949	0.0714752	0.005397	0
45.9561	-0.0421178	0.0291455	0.0153989	0.0562978	0.0191324	0.0286903	-0.000620476	0.015102	0.0328131	0.0167324	0.0406229	0.0605863	0.0499218	0.0306438	0.0465498	0.0568204	0.0210389	0.0579127	0.0341178	0.0278573	0.0288941	0.135664	0.0290918	0.0465785	0.0634294	0.00975091	0
46.0195	-0.044871	0.0323302	0.00424846	0.0460165	0.0181919	0.0338596	0.0126263	0.0173056	0.0282194	0.011063	0.0536775	0.0524809	0.0508755	0.0349304	0.0360359	0.0512089	0.0233849	0.0452885	0.0291427	0.0346837	0.0303365	0.160695	0.0262691	0.0600362	0.0646787	0.0243805	0
46.083	-0.0387067	0.0339521	0.0126871	0.0475601	0.0305889	0.0434917	0.0208167	0.023236	0.0390825	0.0157592	0.0448092	0.0450015	0.0598899	0.034162	0.0397768	0.0476637	0.0271359	0.0478024	0.0315342	0.0348278	0.0286052	0.176842	0.0289961	0.0552053	0.062447	0.0396231	0
46.1465	-0.0422712	0.0443174	0.0139286	0.0456203	0.0428185	0.0449379	0.0121838	0.0359606	0.0466905	0.0209938	0.0395812	0.0359982	0.0645561	0.0286042	0.0495479	0.0422724	0.0250601	0.0478475	0.0362853	0.0361092	0.0276377	0.162543	0.0244935	0.0532699	0.0572957	0.0502076	0
46.2099	-0.0399578	0.0398824	0.0217232	0.0454812	0.0369569	0.0395671	0.000148042	0.0413587	0.054025	0.0151929	0.0339949	0.0289646	0.070362	0.0327539	0.0567428	0.0356933	0.0099371	0.0583616	0.0413735	0.0325918	0.0211001	0.141029	0.0208393	0.0412707	0.0582888	0.0392736	0
46.2734	-0.0324565	0.0342221	0.0189856	0.0463313	0.029332	0.0372033	0.00315191	0.0380836	0.0479282	0.0191734	0.0406322	0.0281523	0.0804511	0.0365402	0.0601963	0.0488117	0.00810927	0.0523436	0.0450276	0.0300711	0.0205949	0.129031	0.0154595	0.0364759	0.0654908	0.0168356	0
46.3369	-0.0362594	0.012703	0.0204565	0.0434292	0.0241408	0.039303	0.00703477	0.0377008	0.043399	0.0168038	0.0348826	0.0255733	0.0859995	0.038249	0.0700248	0.0468552	0.0205875	0.0453477	0.0377983	0.0298522	0.0215351	0.132216	0.012743	0.0330545	0.074119	0.000644698	0
46.4003	-0.0322934	0.00243854	0.0231997	0.0441276	0.0248509	0.0432566	0.0287194	0.0447985	0.0454836	0.0232904	0.0100235	0.0423811	0.0847775	0.0403603	0.070187	0.0508504	0.0269163	0.0515184	0.0316324	0.0260426	0.0284675	0.139025	0.00509055	0.029439	0.0844037	0.000603314	0
46.4638	-0.0389158	0.0205397	0.0293922	0.0412319	0.0391728	0.0408878	0.0395117	0.0600458	0.0429426	0.0291184	-0.00683833	0.0508348	0.0724957	0.0337358	0.0660065	0.0415668	0.0330217	0.0369138	0.022446	0.025431	0.0331344	0.147524	0.00301417	0.0312628	0.0795305	0.0129654	0
46.5273	-0.0444226	0.0517116	0.0369044	0.045956	0.0476532	0.0389942	0.0337383	0.0696763	0.0446575	0.0285938	-0.00978974	0.0464599	0.0547015	0.0228667	0.0608548	0.0299423	0.0298628	0.0493484	0.0152921	0.0237835	0.0453897	0.142508	0.0181312	0.0336932	0.0730531	0.026897	0
46.5907	-0.059769	0.0794217	0.0402535	0.0572723	0.0480114	0.0419882	0.0346426	0.076023	0.0375857	0.0248718	0.0113826	0.0522164	0.0498081	0.0171384	0.0586179	0.0315713	0.0489562	0.0440198	0.00862991	0.0267512	0.0490769	0.12764	0.0383177	0.0343105	0.0691536	0.0265365	0
46.6542	-0.0769607	0.0801937	0.0450345	0.0560524	0.0392469	0.0468309	0.0193641	0.0621139	0.0335046	0.0165798	0.032152	0.0474449	0.0544094	0.0246238	0.0649494	0.0391954	0.0645803	0.0413706	0.00942047	0.0230683	0.051157	0.111854	0.0604788	0.0323927	0.07205	0.0227066	0
46.7176	-0.0671883	0.0686394	0.041767	0.0428032	0.0222211	0.0479295	0.0172884	0.0557763	0.0384421	0.0117913	0.0469263	0.0467289	0.0572798	0.0371948	0.0853291	0.0496058	0.0693936	0.0625782	0.017778	0.0272775	0.0428858	0.108396	0.0635759	0.0318067	0.0840166	0.0252163	0
46.7811	-0.0532212	0.0567898	0.0381762	0.0381388	0.0165674	0.0460349	0.0167104	0.0586376	0.0375783	0.0109144	0.0517118	0.0431573	0.0609637	0.0502893	0.105487	0.0470397	0.0700764	0.0692324	0.0259297	0.0174435	0.0330636	0.113709	0.0621062	0.0320281	0.0887056	0.0248585	0
46.8446	-0.0484248	0.0590222	0.036075	0.038805	0.025704	0.0494924	0.0289699	0.0577711	0.0481247	0.0153081	0.0638992	0.0320277	0.0630091	0.0480185	0.105293	0.0533309	0.0721766	0.0801048	0.0447455	0.0127857	0.0355685	0.120301	0.0647648	0.0325198	0.0819774	0.0144324	0
46.908	-0.0510567	0.0620027	0.0252234	0.0375188	0.0419745	0.0520983	0.0518979	0.0712479	0.0519374	0.0223524	0.0685495	0.038597	0.0750463	0.0489695	0.0928379	0.0529228	0.073648	0.078849	0.046731	0.0143755	0.0300273	0.124753	0.0628961	0.0256128	0.0811889	-0.000290855	0
46.9715	-0.0494442	0.063666	0.0198311	0.0333673	0.0461873	0.0585052	0.0602117	0.0728804	0.0523075	0.0319356	0.0658309	0.0425725	0.0765745	0.0644975	0.0779882	0.0507786	0.0633551	0.0822955	0.0409164	0.0147023	0.0190758	0.12612	0.0590337	0.0285094	0.0836897	-0.0116704	0
47.035	-0.0401971	0.0479639	0.0131918	0.0213477	0.0419233	0.0572914	0.0481082	0.0735023	0.0469812	0.0360851	0.0567799	0.0438732	0.0725094	0.0718456	0.0876251	0.0336018	0.0583547	0.10403	0.03396	0.0139948	0.00327824	0.124987	0.0578283	0.0314115	0.0915815	-0.0084902	0
47.0984	-0.0361863	0.038895	0.00888391	0.0252246	0.0251616	0.0504551	0.0185555	0.0701069	0.0377553	0.0245851	0.0410514	0.0551556	0.0769656	0.0672615	0.102131	0.0167986	0.0504552	0.11776	0.0287499	0.0108528	0.00367707	0.107307	0.0663893	0.0347771	0.0907198	0.00759369	0
47.1619	-0.0390176	0.0407416	0.0148155	0.0355874	0.0153222	0.0509398	0.00525344	0.0629242	0.0433754	0.027077	0.0418467	0.0654022	0.072185	0.0587713	0.097115	0.0136622	0.0671991	0.118885	0.026143	0.0113436	0.0141997	0.0844515	0.0649867	0.0383542	0.086309	0.0267622	0
47.2253	-0.0379929	0.0426796	0.0200417	0.0309926	0.0205737	0.0507028	0.00527089	0.0620381	0.0497964	0.0277441	0.043094	0.0725719	0.0753305	0.0515708	0.086929	0.0113821	0.081305	0.110114	0.0187598	0.0306971	0.0203021	0.0688351	0.0542008	0.0412537	0.0874772	0.0396118	0
47.2888	-0.0349363	0.0444178	0.0165088	0.022314	0.0155864	0.064577	0.0175656	0.0560244	0.0596368	0.0360456	0.0519787	0.0767239	0.0757509	0.0529432	0.0792402	0.020436	0.0768557	0.107236	0.0120836	0.0480999	0.0190946	0.063372	0.0465963	0.0449451	0.0938163	0.0516106	0
47.3523	-0.0369054	0.034756	0.0103887	0.0134508	0.0248547	0.0771783	0.0335469	0.0635567	0.0624715	0.0399851	0.0613828	0.0779073	0.0782332	0.0491454	0.0873978	0.0216678	0.0738665	0.11621	0.0129318	0.0467255	0.0158082	0.0748659	0.0514791	0.0410288	0.10227	0.0516544	0
47.4157	-0.0385905	0.0396471	0.00494724	0.0167614	0.0216165	0.078541	0.0433969	0.0734884	0.0642921	0.0276036	0.0623285	0.0716401	0.0958525	0.0395215	0.086024	0.0415512	0.0644424	0.118581	0.0213689	0.0518696	0.0254033	0.093152	0.0754116	0.040262	0.0931875	0.043274	0
47.4792	-0.0362228	0.0392038	0.0154308	0.0374034	0.0193755	0.0688932	0.0470231	0.08255	0.0721397	0.0242863	0.0617967	0.0778154	0.0822141	0.0371388	0.0892275	0.051708	0.0679575	0.120021	0.0219268	0.0392414	0.0326319	0.108201	0.0859949	0.0343172	0.0907272	0.0428766	0
47.5427	-0.0318562	0.0320987	0.0224115	0.0595788	0.0324545	0.0552619	0.0446488	0.0959105	0.0677844	0.0162504	0.050793	0.0908017	0.0682336	0.0391882	0.0937254	0.0496178	0.0686595	0.113813	0.0190557	0.0363962	0.0321674	0.112318	0.0752975	0.0371234	0.0835099	0.0380565	0
47.6061	-0.0334241	0.0161656	0.0251522	0.0732763	0.0366718	0.0487265	0.0377721	0.0807625	0.0631189	0.0245338	0.0630713	0.095285	0.0643555	0.0525939	0.0953639	0.0459158	0.067139	0.103538	0.0177439	0.0353229	0.0266172	0.102589	0.0603198	0.0382077	0.0838725	0.0358495	0
47.6696	-0.0411278	0.00564503	0.0198804	0.0609455	0.0401354	0.0464858	0.0379401	0.0720805	0.0544153	0.0359072	0.0743419	0.0969024	0.0696698	0.0598529	0.100251	0.0348822	0.0658488	0.0955941	0.0217509	0.0317471	0.0256285	0.0946745	0.0451644	0.0365725	0.0878973	0.0291661	0
47.7331	-0.0357634	0.0170856	0.0154893	0.0405783	0.0330889	0.0471018	0.0382808	0.0662186	0.0522016	0.0464516	0.0699597	0.078421	0.0907311	0.0579386	0.0839179	0.0336534	0.056532	0.0945442	0.0236931	0.0351004	0.0293033	0.0879918	0.0406593	0.026837	0.0805998	0.0240657	0
47.7965	-0.0234557	0.0371568	0.0135626	0.0314101	0.0238761	0.0492671	0.0370644	0.0681777	0.0689047	0.0431013	0.0618429	0.0749933	0.0949536	0.0480635	0.0818696	0.0302103	0.0580319	0.0893012	0.022905	0.0364008	0.0297901	0.0922565	0.0504648	0.0124906	0.0838173	0.0323615	0
47.86	-0.0242167	0.0472911	0.0106244	0.039162	0.0323652	0.0498699	0.0404439	0.0842289	0.0755362	0.0232456	0.0390604	0.080526	0.0871509	0.0360323	0.0859198	0.0259575	0.0508826	0.0860474	0.0275029	0.0336672	0.030439	0.0990353	0.0545734	0.00410058	0.0803799	0.0377747	0
47.9234	-0.0286449	0.0520825	0.013467	0.0451267	0.044389	0.0442903	0.0428383	0.0999977	0.0709692	0.0271632	0.037223	0.0672539	0.0720024	0.0372864	0.0909753	0.0231032	0.052057	0.100808	0.0348944	0.0389797	0.0335163	0.108639	0.06168	0.0105217	0.0841898	0.0455366	0
47.9869	-0.0407812	0.045607	0.0185641	0.0486827	0.0524409	0.0426717	0.0450661	0.118451	0.0563253	0.0377041	0.0400755	0.0552023	0.0616334	0.0517509	0.101226	0.021932	0.0614228	0.115817	0.0306342	0.0378758	0.038833	0.119856	0.0704281	0.0198879	0.0980585	0.0428557	0
48.0504	-0.0494572	0.0499273	0.0237932	0.0403546	0.0554308	0.045598	0.0431896	0.116231	0.0417051	0.0546966	0.0465678	0.045596	0.0586074	0.0670578	0.0946325	0.0177842	0.0670577	0.131746	0.0249716	0.0230646	0.0488485	0.121626	0.0683549	0.0236321	0.110796	0.038218	0
48.1138	-0.05206	0.0555733	0.0187469	0.043829	0.0532905	0.056738	0.0345986	0.103748	0.0368775	0.0485118	0.0447411	0.041579	0.0653734	0.066747	0.0917193	0.016412	0.0753891	0.13122	0.0196413	0.0158967	0.0449992	0.118721	0.067388	0.0257345	0.12895	0.0431093	0
48.1773	-0.0690136	0.0580269	0.0122408	0.053233	0.0489478	0.064621	0.0350636	0.088831	0.0401385	0.0252765	0.0445712	0.0384092	0.0736958	0.0522094	0.0890529	0.0158227	0.0711249	0.111823	0.0215587	0.00799339	0.0365618	0.11129	0.0494116	0.0196416	0.13163	0.0464656	0
48.2408	-0.0760243	0.0656368	-0.00128221	0.0419318	0.0421143	0.0569004	0.0420332	0.0780671	0.0506827	0.00947558	0.0412419	0.0409181	0.0726342	0.0431638	0.0930012	0.0281835	0.0645366	0.114766	0.0361817	0.0271	0.0286313	0.108217	0.038853	0.031581	0.135904	0.0501974	0
48.3042	-0.0660298	0.0688563	-0.000518395	0.0379143	0.040785	0.0530198	0.0565009	0.0754517	0.0566838	0.00929555	0.0460813	0.0472047	0.0676843	0.0353093	0.0989103	0.0397474	0.0569386	0.111897	0.0449155	0.045139	0.0161708	0.1207	0.0356712	0.0371407	0.135328	0.0452123	0
48.3677	-0.0458533	0.0767158	0.00549666	0.0297288	0.0321608	0.0475291	0.067272	0.0655294	0.0543116	0.0206073	0.0614733	0.0700742	0.0642476	0.0393053	0.103714	0.0484959	0.0631853	0.106709	0.0450676	0.0544088	0.0149682	0.138185	0.0412854	0.0383266	0.125827	0.0297174	0
48.4311	-0.0291092	0.0816658	0.00719435	0.0294773	0.0213782	0.0363634	0.0555848	0.0696381	0.0405701	0.0227818	0.0521365	0.078034	0.0602307	0.0358137	0.108844	0.0466303	0.0587289	0.0995357	0.045654	0.0528687	0.01238	0.139807	0.0571908	0.0326715	0.115188	0.0185544	0
48.4946	-0.0321943	0.0872043	0.0151451	0.0414763	0.0175893	0.035678	0.0445535	0.0769143	0.0262216	0.0269046	0.0419727	0.0815561	0.0536099	0.0317603	0.106864	0.0379386	0.059587	0.0861146	0.0445501	0.045803	0.0243855	0.119528	0.0678999	0.0245561	0.104159	0.0192008	0
48.5581	-0.0464017	0.0950847	0.0134678	0.0536773	0.0139205	0.0396703	0.0419475	0.0849472	0.0362714	0.0241929	0.0312557	0.0767532	0.0422481	0.0411244	0.108846	0.0408457	0.0639098	0.104567	0.0433066	0.0464338	0.0394903	0.0973069	0.0729385	0.0290144	0.103701	0.028898	0
48.6215	-0.0571033	0.0829632	0.0104982	0.051981	0.0202333	0.0545448	0.0428585	0.0793684	0.0366635	0.0330879	0.0295749	0.072537	0.0226268	0.0502749	0.0931677	0.0422155	0.0591312	0.115989	0.0404455	0.0381859	0.0419613	0.101234	0.0673264	0.0321911	0.108575	0.0250598	0
48.685	-0.0595102	0.0599675	0.0183024	0.0511224	0.0202542	0.0660774	0.0441687	0.0631395	0.0360963	0.0324261	0.034816	0.0740378	0.0205899	0.0563399	0.0788288	0.0432498	0.0742429	0.115883	0.0363794	0.0470846	0.0412793	0.10862	0.0606713	0.0438334	0.109607	0.0193537	0
48.7485	-0.0513546	0.0447889	0.024472	0.0378583	0.0173863	0.060638	0.037853	0.0586506	0.0303968	0.0339497	0.0398091	0.073692	0.0272007	0.0610946	0.0634442	0.042469	0.0638766	0.0955341	0.0240152	0.0444024	0.0268694	0.104159	0.0581093	0.0345262	0.0884728	0.0180111	0
48.8119	-0.0386762	0.0467041	0.0296014	0.0451423	0.0250182	0.0600492	0.0423469	0.06482	0.0239124	0.0430763	0.0425795	0.0760751	0.0339069	0.0586963	0.058167	0.041713	0.0537082	0.0705748	0.0262162	0.0488106	0.026866	0.0990464	0.0649126	0.0339079	0.0814436	0.0244929	0
48.8754	-0.0344596	0.065644	0.0224056	0.0686545	0.0276998	0.0607742	0.051609	0.0815803	0.0354245	0.0456712	0.0444773	0.0637037	0.0317396	0.0506454	0.0716454	0.0445701	0.0423262	0.0765884	0.0322375	0.0488476	0.0316454	0.0810727	0.0611169	0.0373308	0.0686073	0.0381429	0
48.9389	-0.0751617	-0.0142005	0.0158259	0.0468661	0.0334249	0.0172479	0.0219283	0.0201291	0.0340425	-0.00494933	0.0476642	0.0371812	0.0341284	0.0207327	0.0337615	0.0497846	0.0233778	0.0421085	0.00543053	0.0048145	0.0527043	0.0595029	0.0458858	0.036427	0.0441998	0.0255637	0
49.0023	-0.0702236	0.00575222	0.0211654	0.0411906	0.0289069	0.0181414	0.0323265	0.0138046	0.0304817	-0.0137376	0.0416537	0.0431626	0.0340736	0.0185007	0.0399512	0.0450694	0.0333773	0.051152	0.0090828	0.00389061	0.0541604	0.0484988	0.0723759	0.0450531	0.0358048	0.0176142	0
49.0658	-0.0689279	0.0168262	0.0217593	0.0507211	0.0257803	0.027707	0.0355755	0.0259435	0.0308717	-0.0195274	0.045043	0.0503184	0.0356263	0.0180657	0.0458981	0.0469085	0.0341283	0.0592508	0.0204688	0.0118213	0.057069	0.0269269	0.112792	0.050611	0.0322148	0.0106601	0
49.1292	-0.0636224	0.0209127	0.0225074	0.0506348	0.035746	0.0340942	0.0295258	0.0423953	0.0283017	-0.0111117	0.0542615	0.0545655	0.040771	0.0291003	0.0457144	0.0399685	0.040409	0.057502	0.035345	0.0237091	0.0676071	0.013976	0.134955	0.0652799	0.039506	-0.00565811	0
49.1927	-0.0561284	0.00583028	0.0169302	0.0561664	0.0423625	0.0487669	0.0116408	0.0543334	0.0386001	0.0106387	0.0582583	0.0533782	0.0534902	0.0259604	0.0443239	0.0261467	0.0303682	0.0547221	0.0418682	0.0296775	0.0751511	0.0179458	0.135281	0.0659042	0.0484449	0.00116855	0
49.2562	-0.0597173	-0.0107119	0.0174503	0.0611466	0.042804	0.0632992	0.00913951	0.0642918	0.0482006	0.0140239	0.0563426	0.0540498	0.0563721	0.0279704	0.0461587	0.0192624	0.0390367	0.0577228	0.0426833	0.0278087	0.0663668	0.0438498	0.125936	0.0677669	0.0555784	0.015117	0
49.3196	-0.0571668	-0.00955176	0.0241464	0.0595081	0.0253011	0.0637893	0.0134618	0.0540475	0.0451715	0.0153322	0.0485383	0.0414505	0.052275	0.0214927	0.0447593	0.0138417	0.0418977	0.0551503	0.0404145	0.0320823	0.0489693	0.0635647	0.111504	0.0645704	0.051996	0.0291154	0
49.3831	-0.042985	-0.00329375	0.0328288	0.0596611	0.0205282	0.0553846	0.0291295	0.0521156	0.0391824	0.00985179	0.0303547	0.0335703	0.0432548	0.0115318	0.0398488	0.0226331	0.0403373	0.0665101	0.0366606	0.0268582	0.0410139	0.0767499	0.108878	0.0581426	0.0460707	0.0400883	0
49.4466	-0.0322094	0.00682029	0.042835	0.0581015	0.017812	0.0560141	0.044563	0.0487029	0.036339	0.0131673	0.0241572	0.0285107	0.0265679	0.0163487	0.0322501	0.0260798	0.0431796	0.0793955	0.0450667	0.0259001	0.0470232	0.0760384	0.11744	0.0555021	0.0435443	0.0352904	0
49.51	-0.0294737	0.005551	0.0319741	0.0640723	0.0301177	0.0622	0.0416474	0.0423497	0.0349654	0.0230562	0.0321276	0.0314359	0.0170145	0.023857	0.0230726	0.0330707	0.0361164	0.105754	0.0458373	0.0289922	0.0455413	0.0645497	0.107367	0.053979	0.0414718	0.0296374	0
49.5735	-0.0457807	0.00220609	0.0227844	0.0765714	0.0295328	0.0578825	0.0360623	0.0488589	0.048281	0.0350766	0.0423635	0.0491447	0.022357	0.0371586	0.0322923	0.0376109	0.0441257	0.121523	0.0503947	0.0324504	0.0388704	0.0649298	0.0927883	0.0500043	0.0441608	0.0249784	0
49.6369	-0.0660321	0.00986839	0.0215811	0.0734921	0.0198805	0.0579223	0.0295204	0.0419745	0.0478524	0.0387584	0.0549024	0.0500164	0.0264074	0.0424741	0.0451799	0.0446676	0.0463516	0.111386	0.0440887	0.0424258	0.0282042	0.0604675	0.0809056	0.0460428	0.0445896	0.0230136	0
49.7004	-0.0630853	0.0156493	0.0217721	0.0554288	0.0126026	0.0464952	0.0367524	0.0403075	0.0385128	0.0302974	0.0547312	0.0440681	0.0323573	0.0499399	0.05325	0.0548932	0.0337045	0.0992843	0.0373084	0.0413012	0.0224129	0.0601542	0.0806737	0.0469947	0.0457322	0.024086	0
49.7639	-0.0545027	0.0271629	0.0379337	0.0367499	0.00650749	0.0545332	0.0507562	0.0456192	0.0260669	0.0198472	0.0526672	0.0454224	0.0421951	0.0525684	0.0628318	0.0449326	0.0169523	0.0742642	0.0462849	0.0404586	0.021821	0.0584617	0.0826235	0.0456963	0.0474257	0.0391583	0
49.8273	-0.0386933	0.0415407	0.0475394	0.0197918	0.020718	0.0683401	0.0525848	0.044916	0.0186359	0.00624883	0.0475873	0.0462871	0.0378533	0.0404884	0.0608926	0.0363695	0.0115551	0.0537458	0.0458329	0.0396091	0.0223041	0.0585382	0.071874	0.0501097	0.0446227	0.046947	0
49.8908	-0.0404473	0.0474655	0.0569961	0.0115627	0.0252024	0.0696275	0.0510348	0.0474883	0.0281232	0.00656332	0.0393387	0.0505631	0.0330984	0.0275673	0.060132	0.0287084	0.0222876	0.0434853	0.0424824	0.037243	0.0271234	0.0619166	0.0639533	0.053034	0.043586	0.0436117	0
49.9543	-0.0451933	0.0373477	0.0613874	0.0121523	0.0318988	0.0647503	0.0409998	0.0521173	0.041274	0.00845544	0.0365385	0.0492045	0.0231305	0.0153394	0.0596226	0.0329794	0.0415692	0.0384654	0.0320993	0.048705	0.0320638	0.0675046	0.0530204	0.0550316	0.0439926	0.0404789	0
50.0177	-0.0475319	0.0116043	0.0562743	0.021541	0.0308827	0.041703	0.0338714	0.0457301	0.0466558	0.00812114	0.0416546	0.0390792	0.0125601	0.0129456	0.0569674	0.0448599	0.0285477	0.0467472	0.0283983	0.0453309	0.0338811	0.0733503	0.0457404	0.0532599	0.0375679	0.0343152	0
50.0812	-0.0545448	0.00285222	0.0472273	0.0302274	0.0239591	0.0241824	0.0191375	0.0452653	0.0335048	0.0091897	0.0511126	0.0385434	0.0241423	0.0190301	0.0541536	0.0404753	0.00435731	0.067935	0.039231	0.0370461	0.0350847	0.0829374	0.0425928	0.0479966	0.028684	0.0497071	0
50.1447	-0.0581377	0.0127182	0.043995	0.0283115	0.01955	0.0153967	0.013181	0.0557916	0.0171648	0.00734048	0.0585258	0.0522326	0.0327215	0.0259492	0.0527169	0.0337685	-0.0105049	0.0841761	0.0435613	0.0294312	0.0382678	0.098712	0.0360356	0.0386535	0.0193424	0.0599016	0
50.2081	-0.0543127	0.025291	0.0523563	0.0282509	0.00912249	0.0257048	0.0225181	0.0550469	0.00755548	0.0122988	0.063219	0.0569081	0.0234969	0.0374162	0.0507213	0.0315071	-0.0145216	0.0950703	0.0365316	0.029656	0.0411008	0.0975393	0.0314657	0.0203526	0.0166282	0.0593656	0
50.2716	-0.0539292	0.0413791	0.0468857	0.0227544	0.0139497	0.0366642	0.0385446	0.0496365	0.0105038	0.0309548	0.0602411	0.0509203	0.0196209	0.0508818	0.0435254	0.0361506	0.00232092	0.0931125	0.0268805	0.0393241	0.0497697	0.0831483	0.0216151	0.0245433	0.023794	0.0566564	0
50.335	-0.0595719	0.0463811	0.0440323	0.0340788	0.0181874	0.0332843	0.0443018	0.0414443	0.0218211	0.0372471	0.0565311	0.0433356	0.0130004	0.0456253	0.0382694	0.054662	0.00968025	0.0900388	0.0169874	0.0494709	0.0509024	0.06021	0.0125526	0.0262249	0.0380102	0.0389586	0
50.3985	-0.0498179	0.0410731	0.0391682	0.0397607	0.0127399	0.0238772	0.0282709	0.0264443	0.0440265	0.0362564	0.0511987	0.042582	0.0164819	0.0283311	0.0295657	0.0640777	0.0233457	0.0804441	0.0183314	0.0614893	0.0443597	0.0436323	0.0110073	0.0254874	0.0505995	0.0346093	0
50.462	-0.0404005	0.0383157	0.0350768	0.0340787	0.0120417	0.0230753	0.00639021	0.0304006	0.0508509	0.0262453	0.0522628	0.0490265	0.0186936	0.00412395	0.0325783	0.0629094	0.032495	0.0639577	0.0231487	0.0598214	0.0351726	0.0326941	0.0186811	0.0260165	0.0576368	0.0306521	0
50.5254	-0.0353267	0.0321702	0.0489471	0.0306642	0.00703634	0.0184057	-0.00481841	0.0354072	0.0476186	0.0210695	0.0466058	0.0574759	0.00652343	-0.0124752	0.0540868	0.0577472	0.0319926	0.0503715	0.0244095	0.0541796	0.0352242	0.0244271	0.0370978	0.0169434	0.0535693	0.0294034	0
50.5889	-0.05609	0.027641	0.0467717	0.0248945	0.0100546	0.0207927	0.0039075	0.0257305	0.0483244	0.0238713	0.036946	0.0513954	-0.00830118	-0.00138805	0.0627619	0.0447896	0.031929	0.0306088	0.023352	0.0469013	0.035619	0.0331783	0.0443522	0.0282464	0.0428232	0.0241186	0
50.6524	-0.0785692	0.0260619	0.0458864	0.0390465	0.0117566	0.0356884	0.0161538	0.0201041	0.0414762	0.0247253	0.0250686	0.039717	-0.0262402	0.0232916	0.0643156	0.0497822	0.020216	0.0351793	0.0229914	0.039787	0.0383597	0.0423459	0.0476487	0.0448602	0.0378694	0.0141027	0
50.7158	-0.0691011	0.0171304	0.0445578	0.0431249	0.00514259	0.0405435	0.0375728	0.0177598	0.0433256	0.0184646	0.0178761	0.0310578	-0.0206188	0.03853	0.0448222	0.0438199	0.0178159	0.0352497	0.0325589	0.0435255	0.027571	0.0558852	0.0405621	0.0510817	0.0351667	0.0191563	0
50.7793	-0.0546043	0.00991731	0.0481174	0.0425601	-0.00426918	0.0613257	0.0463573	0.0201715	0.0333071	0.0125457	0.0227032	0.0214549	-0.0017785	0.0417059	0.0346942	0.0345363	0.0117342	0.03361	0.0415234	0.0357168	0.0203586	0.0462285	0.0377038	0.0527101	0.0350663	0.0275467	0.6
50.8427	-0.0470369	0.011572	0.0496188	0.0334971	-0.00649811	0.0645213	0.0443571	0.0232595	0.0248902	0.0102415	0.0301833	0.0102361	0.00829771	0.0258826	0.0358022	0.0282723	0.0161802	0.0337705	0.0510711	0.0343148	0.0271087	0.0339162	0.0309204	0.0444737	0.0292042	0.0475042	0
50.9062	-0.0623067	0.00554876	0.0408738	0.0361512	-0.000254139	0.0484308	0.0320254	0.0173934	0.0202616	0.00722977	0.0316942	0.00922844	0.0189279	0.00444961	0.0398097	0.0289716	0.0336414	0.0230075	0.0459383	0.0421629	0.0258924	0.0298057	0.00506296	0.0289424	0.0163755	0.0497463	0.6
50.9697	-0.0771903	-0.00155231	0.0286754	0.0512411	0.0131416	0.0526278	0.0104684	0.0224668	0.0203615	0.00671102	0.029669	0.0128114	0.0168443	-1.15216e-05	0.044829	0.0410837	0.0471507	0.0206759	0.0376964	0.0392528	0.0365805	0.0297275	-0.00901369	0.0240564	0.00764432	0.0436635	0
51.0331	-0.0760234	-0.0063002	0.013997	0.0534392	0.030056	0.037615	0.00215072	0.0222144	0.0209231	0.00271627	0.0332442	0.0195031	0.0127913	-0.00289846	0.0456366	0.0353254	0.054107	0.0202678	0.0298829	0.0425413	0.0337717	0.0345466	-0.00569874	0.030227	0.01511	0.0391097	0.6
51.0966	-0.0746484	-0.0100101	0.00947994	0.0467183	0.0318748	0.0458744	0.0106065	0.0238195	0.0189935	0.00585581	0.0387688	0.0299232	0.0178696	0.00397175	0.0547919	0.0368184	0.0447805	0.0279711	0.0228465	0.0405272	0.0376415	0.0296425	0.0166931	0.032228	0.0271424	0.0292457	0.6
51.1601	-0.0712675	-0.0203495	0.00945086	0.0290665	0.03222	0.0688836	0.0268189	0.0271179	0.017731	0.00726382	0.0504371	0.0272977	-0.00347277	0.0137636	0.054155	0.0374663	0.0387879	0.0262925	0.0273176	0.0328523	0.0366726	0.0288368	0.0299666	0.0407994	0.0347322	0.0210225	0.6
51.2235	-0.0698428	-0.0189465	0.0079612	0.0233912	0.0278017	0.0687839	0.0324098	0.0165975	0.0204474	0.0094096	0.0588382	0.0244758	-0.0221863	0.0116046	0.0545309	0.0426036	0.0419973	0.0200709	0.0246659	0.0249948	0.0267626	0.0312141	0.0303837	0.0391866	0.03707	0.00843789	0
51.287	-0.0690466	-0.0136393	0.0198671	0.0304863	0.0239229	0.0788193	0.0280345	0.0143911	0.0292327	0.0187862	0.0504659	0.026034	-0.0230202	0.01847	0.0592387	0.0458052	0.0432974	0.0090454	0.0237189	0.0136417	0.0241301	0.0390483	0.0275627	0.0348695	0.0299332	0.00384189	0.6
51.3505	-0.0604355	-0.00372008	0.0354272	0.0290846	0.0244831	0.0765915	0.0228731	0.00786819	0.0421574	0.0172082	0.0396921	0.0225724	-0.0258931	0.0236977	0.0612741	0.0476383	0.0427634	0.00508878	0.0233986	0.0144947	0.027801	0.0361242	0.0295149	0.0401165	0.0269158	0.0134951	0
51.4139	-0.0531948	0.00782876	0.0379677	0.0295726	0.0194382	0.0719746	0.0349399	0.0089238	0.0521312	0.0181488	0.0216352	0.0202979	-0.0134716	0.0234286	0.0628493	0.0498535	0.0339134	0.012999	0.0214361	0.0214008	0.0343783	0.0382537	0.034085	0.0379357	0.0228322	0.0266725	0
51.4774	-0.0411805	0.00399717	0.0395837	0.0366856	0.0158743	0.0801898	0.0537762	0.0121011	0.0460091	0.00973135	0.00266154	0.0189409	-0.00881728	0.0284955	0.052631	0.0477269	0.017704	0.0105803	0.0374019	0.0177581	0.0338299	0.0441706	0.0375999	0.0386581	0.0155228	0.039475	0.6
51.5408	-0.0376882	0.0130029	0.0362215	0.0424407	0.00393361	0.0836011	0.0584551	0.0122356	0.0354777	-0.000974016	0.00535255	0.0229565	-0.0108207	0.0247845	0.0451011	0.0439755	0.0164383	0.0116431	0.046467	0.0121616	0.0173497	0.0539895	0.0382939	0.0416731	0.0102533	0.0394425	0.6
51.6043	-0.0464643	0.0161867	0.0473448	0.0564766	0.0010311	0.0829991	0.048186	-0.000159105	0.0252396	-0.00980297	0.0175793	0.03067	-0.00673002	0.0366353	0.0480996	0.0330736	0.0111062	0.00976645	0.0437291	0.0184289	0.0010255	0.0622636	0.0286654	0.032445	0.00905249	0.0338271	0.6
51.6678	-0.0443324	0.0184139	0.0497804	0.0591931	0.00872885	0.0665037	0.0204169	-0.00949976	0.0210943	-0.0117333	0.0314007	0.0268359	-0.00697727	0.0443189	0.0479486	0.0397024	0.0132389	0.0169825	0.027098	0.031172	0.00021328	0.0505974	0.0187414	0.029571	0.0165821	0.0282769	0
51.7312	-0.0433258	0.0194086	0.0462587	0.0580635	0.0191045	0.0561787	0.0151098	-0.0146136	0.0239937	-0.00443877	0.0490505	0.0205622	-0.00590583	0.0474065	0.0564501	0.0532508	0.0161266	0.0229111	0.00766102	0.0457532	0.0166521	0.0427941	0.0108791	0.0365768	0.026674	0.0292534	0.6
51.7947	-0.0385285	0.00914346	0.0470411	0.0517109	0.0285776	0.043682	0.0231047	-0.0109848	0.0333245	-0.000166355	0.0531603	0.0171492	-0.0129097	0.0446212	0.0627328	0.0634801	0.0138474	0.0256619	0.00719437	0.0526187	0.0313338	0.0379638	0.0163714	0.0379579	0.0386372	0.0401263	0
51.8582	-0.0370744	0.0170544	0.0493002	0.0449183	0.0268627	0.0455801	0.0380082	0.00300049	0.0364389	0.00298286	0.0397398	0.0226151	-0.0119532	0.0215656	0.0702667	0.0590344	0.0227005	0.0253047	0.0123733	0.0504828	0.0377176	0.03421	0.0275597	0.0484525	0.0295206	0.0537943	0.6
51.9216	-0.0422987	0.0155909	0.0633815	0.0434794	0.0170005	0.0428075	0.0547277	0.0104657	0.0470607	0.00243255	0.0279946	0.0297534	-0.0161516	0.0200849	0.0714091	0.045376	0.0253228	0.0154312	0.018778	0.0529412	0.0446014	0.030113	0.0292542	0.0467184	0.0180112	0.0640738	0.6
51.9851	-0.0407906	0.016255	0.0549808	0.0443617	0.0141516	0.0346433	0.0557684	0.013878	0.050998	0.0132457	0.021317	0.0291761	-0.0138365	0.0126396	0.0608757	0.0305071	0.0306586	0.0125075	0.0161972	0.0555226	0.0478155	0.0207411	0.029111	0.0469261	0.00862322	0.0599719	1.2
52.0485	-0.0439029	0.0218329	0.0417419	0.0447446	0.0299622	0.0447629	0.0594423	0.00980617	0.045438	0.0260659	0.0294899	0.0270648	-0.00589886	0.0117538	0.0551153	0.0369052	0.0242508	0.0109321	0.0150834	0.0640664	0.0580054	0.0117358	0.0242652	0.0468525	0.0119813	0.0606624	1.2
52.112	-0.0460451	0.0185149	0.0407281	0.040682	0.04243	0.0581743	0.0553256	0.0044284	0.047084	0.0262154	0.0445358	0.0195112	-0.00151231	0.0229972	0.0526839	0.0486025	0.0116759	0.0206858	0.0192047	0.0687554	0.0544718	0.0122982	0.0291491	0.037566	0.0176902	0.055884	1.2
52.1755	-0.0546518	0.0238021	0.0384004	0.0398065	0.0530395	0.068196	0.0541972	0.0121866	0.0466037	0.021808	0.0435507	0.0210505	0.00278685	0.0286002	0.051029	0.0543047	0.00298134	0.031351	0.0266445	0.0684111	0.0480011	0.0184156	0.038073	0.0312295	0.0149613	0.0471586	2.4
52.2389	-0.0549785	0.015513	0.0421675	0.0379513	0.0571385	0.0652075	0.0520838	0.00997842	0.0430624	0.013428	0.0320963	0.0182287	0.00859662	0.0409509	0.0483887	0.0633627	0.00502842	0.0330457	0.0364905	0.0615748	0.0460024	0.0355833	0.0385195	0.0313068	0.0136629	0.0424936	2.4
52.3024	-0.0528337	0.0144867	0.0444012	0.0426953	0.0447973	0.0613193	0.0529362	0.00831751	0.0455349	0.00810151	0.0283737	0.0140417	0.00270572	0.0495361	0.0320613	0.0469946	0.0247881	0.0267209	0.0286896	0.0523028	0.045722	0.0549593	0.0294672	0.0341908	0.00998686	0.0271973	2.4
52.3659	-0.0585827	0.00741405	0.0347533	0.0497805	0.0384094	0.0591881	0.0473294	0.00900555	0.0496877	0.00851995	0.0301578	0.00832159	5.86733e-05	0.0400293	0.0220818	0.0455594	0.0365216	0.0152927	0.017989	0.0526304	0.0527947	0.0587494	0.0171933	0.0348178	0.0093067	0.0172949	2.4
52.4293	-0.0617783	0.011209	0.0368806	0.0504584	0.0319307	0.0496045	0.0325638	0.0130257	0.0562418	0.00357827	0.0397564	0.00759534	0.00473155	0.0246732	0.0255044	0.0253578	0.0287986	0.016637	0.020487	0.0453087	0.0523688	0.0521979	0.0190442	0.031746	0.0194254	0.0167954	3
52.4928	-0.0663036	0.016432	0.033515	0.0426157	0.0265073	0.0359312	0.0315703	0.0319173	0.0689144	0.00235276	0.0436106	0.0266985	0.00955209	0.0195646	0.0277512	0.0174529	0.0146574	0.0302674	0.0281416	0.0462648	0.0521841	0.0401003	0.0247572	0.0238345	0.022358	0.0182182	3
52.5562	-0.0700387	0.00990171	0.034008	0.0240147	0.0267959	0.0329994	0.0317327	0.0388229	0.063147	-0.00724676	0.0411528	0.045851	0.018844	0.0142178	0.0323407	0.0169029	0.00197958	0.0498402	0.0393336	0.0452569	0.0399855	0.0382127	0.0388355	0.0289204	0.0217235	0.0269593	3
52.6197	-0.0672554	0.0138989	0.0327264	0.0246984	0.0182938	0.0362771	0.0323958	0.0375134	0.0550072	-0.0102364	0.0393393	0.0589346	0.0196771	0.023989	0.0339959	0.0176282	0.00375166	0.0519217	0.0323844	0.0508649	0.0360259	0.0317497	0.0471041	0.0325614	0.0264539	0.0378418	3
52.6832	-0.0570039	0.0116212	0.0220214	0.0266992	0.0194004	0.0517848	0.0310147	0.030777	0.0450127	-0.0105043	0.0335767	0.0610843	0.0209053	0.0249958	0.040416	0.0354347	0.0177613	0.0404248	0.022623	0.0564523	0.0372235	0.0338494	0.0426352	0.0340755	0.0256881	0.0388022	3
52.7466	-0.0533124	0.00833556	0.0204916	0.0319441	0.0188361	0.057893	0.0352929	0.0296373	0.0364251	0.00383755	0.0425826	0.0511541	0.0231884	0.019977	0.044873	0.0258834	0.0391364	0.0397625	0.0248573	0.0468773	0.0321021	0.0239131	0.0384524	0.0385395	0.0426223	0.0374665	2.4
52.8101	-0.0445692	0.0120683	0.021804	0.0363957	0.0216233	0.0429065	0.0308176	0.043927	0.042599	0.0135848	0.0445466	0.0444593	0.0238463	0.0242526	0.0549992	0.0265943	0.0512351	0.0526444	0.0320906	0.0334432	0.0293792	0.0229131	0.0372178	0.0383194	0.0463698	0.0326148	3
52.8736	-0.048373	0.0107244	0.0317792	0.0351467	0.0121327	0.0487824	0.0309053	0.0550411	0.0386437	0.0106549	0.054636	0.0419629	0.0130676	0.0221911	0.0615205	0.0263263	0.0560898	0.0708338	0.0436149	0.0241065	0.0253353	0.0327359	0.0409755	0.038721	0.0496029	0.0238125	2.4
52.937	-0.052302	0.0189776	0.0313766	0.0492747	0.00731024	0.0603326	0.0267042	0.0579313	0.0341109	0.0105887	0.0586996	0.0371585	0.00822372	0.0329084	0.0725628	0.0390078	0.0508935	0.0858772	0.0453784	0.0265892	0.0259495	0.0311561	0.0503251	0.0469841	0.047188	0.0346616	1.8
53.0005	-0.0582447	0.0254002	0.0231387	0.054082	0.019795	0.0752913	0.0224267	0.0514821	0.0321621	0.00679515	0.0476753	0.0298943	0.00511845	0.0396032	0.0822778	0.0528044	0.0550115	0.0793203	0.0450516	0.0339847	0.0294462	0.0337513	0.0549169	0.0447993	0.0498023	0.0356835	1.8
53.064	-0.075535	0.0161647	0.0190165	0.052436	0.0250418	0.074513	0.0292562	0.038619	0.0222386	0.0168923	0.0557044	0.0268001	0.00794785	0.0444309	0.0758581	0.0413041	0.078028	0.0685964	0.044114	0.0372078	0.0218187	0.0354455	0.046365	0.0437293	0.0495677	0.0392794	1.8
53.1274	-0.0740625	0.00648093	0.0251961	0.0464581	0.0336293	0.0555993	0.02377	0.0388956	0.028606	0.0170755	0.0459488	0.0324288	0.0174423	0.0469507	0.0646817	0.0318114	0.0969215	0.0647095	0.045391	0.0408967	0.0195855	0.0459597	0.0466103	0.0348891	0.0472715	0.0388466	1.8
53.1909	-0.0739717	0.00567587	0.0368085	0.0294511	0.023834	0.0538242	0.0214692	0.0423404	0.0264374	0.00641774	0.0349411	0.0416672	0.036032	0.0411174	0.0579225	0.0169253	0.0983692	0.0632966	0.0492354	0.0415714	0.0249198	0.0501649	0.0432193	0.017525	0.0590831	0.0324351	1.8
53.2543	-0.0582117	0.0137954	0.0321931	0.0157775	0.0227609	0.0654298	0.0114657	0.0475602	0.0193162	-0.0031514	0.0212993	0.0602201	0.0505044	0.049573	0.0653694	0.0144658	0.0968825	0.067078	0.0403978	0.0397767	0.0296982	0.0581782	0.0496261	0.0196716	0.0640475	0.0423085	1.2
53.3178	-0.0518026	0.0232962	0.0317882	0.00288111	0.026262	0.0676552	0.00151781	0.0467099	0.0251426	-0.00316466	0.0132598	0.0556924	0.051442	0.0531812	0.0781978	0.0157497	0.0988761	0.063158	0.0332586	0.0515096	0.0414875	0.0596149	0.0570487	0.0287424	0.0721851	0.0304967	1.2
53.3813	-0.0558593	0.0261448	0.0343211	-0.00703313	0.0277589	0.0510766	0.00067543	0.0332114	0.0287869	-0.000325981	0.0248832	0.0479282	0.044224	0.0703156	0.0910486	0.00934124	0.107231	0.0694085	0.0358185	0.0584625	0.0431867	0.0712838	0.0506049	0.0352149	0.0725769	0.0198891	1.2
53.4447	-0.053881	0.0169461	0.0394007	0.00118713	0.0345006	0.0354058	-0.00775857	0.0255272	0.0334111	-0.000932995	0.0295484	0.0493611	0.0400587	0.0782481	0.0832932	0.0115169	0.127844	0.0821032	0.0408351	0.063495	0.0346526	0.0941147	0.0541335	0.0399513	0.0616104	0.0130851	0.6
53.5082	-0.0513807	0.0276245	0.0450378	0.0159384	0.0376476	0.0359392	0.000299022	0.0195772	0.0310271	-0.000954096	0.0276226	0.046613	0.052126	0.0826078	0.0739533	0.0263741	0.13676	0.113766	0.0438502	0.0602781	0.0240289	0.100692	0.0611101	0.0376471	0.0612703	0.0138898	0.6
53.5717	-0.0354297	0.0380511	0.040954	0.040407	0.0409836	0.0528076	0.0200582	0.0234103	0.0305683	0.00604334	0.0336404	0.0733193	0.0682899	0.0895925	0.0680982	0.0585926	0.149842	0.14075	0.0351622	0.057318	0.0175239	0.108952	0.0665744	0.0308642	0.0686046	0.0222299	0.6
53.6351	-0.024814	0.0429805	0.0438207	0.0662051	0.0411224	0.0679961	0.0335971	0.0335383	0.0257844	0.0165263	0.0373181	0.0745257	0.0677373	0.0899806	0.072715	0.0688514	0.152748	0.141936	0.0296973	0.0663974	0.0185711	0.100082	0.064928	0.0253279	0.0721818	0.0287224	0
53.6986	-0.0246177	0.0504861	0.0355208	0.0699062	0.0422944	0.076692	0.0482582	0.0495147	0.0338352	0.0221456	0.0429548	0.0726395	0.065439	0.0991658	0.0890604	0.0659998	0.147186	0.134899	0.0304835	0.0740005	0.0346774	0.102161	0.0496304	0.016795	0.0757032	0.0442479	-0.6
53.762	-0.0366952	0.0495913	0.0434727	0.0643395	0.0306135	0.0819719	0.0452683	0.0672292	0.0506826	0.022347	0.055137	0.0630523	0.0592839	0.112574	0.0947327	0.0530002	0.152361	0.119102	0.0325382	0.0774502	0.0342098	0.10819	0.0419444	0.0130502	0.0734537	0.0524303	-0.6
53.8255	-0.0456359	0.059157	0.0463069	0.054915	0.024207	0.08783	0.0386185	0.0765035	0.0620388	0.0256063	0.0666506	0.0473862	0.0533048	0.118057	0.0977215	0.0472318	0.150948	0.102649	0.0382211	0.0716889	0.0314831	0.106245	0.0458589	0.0261601	0.0719888	0.0529959	-0.6
53.889	-0.0339699	0.072733	0.0568264	0.0584433	0.0232166	0.0875623	0.0422292	0.0912063	0.0755483	0.0389699	0.0835836	0.0490671	0.0616928	0.128273	0.101781	0.0495915	0.155674	0.0985442	0.0433494	0.0651916	0.0384827	0.116643	0.0509421	0.0445851	0.0720829	0.0414393	-0.6
53.9524	-0.0135189	0.0740633	0.0706368	0.0726325	0.036425	0.0846093	0.0409938	0.0929525	0.0698813	0.0319423	0.0724596	0.0479995	0.0687982	0.13339	0.0909342	0.0419766	0.1638	0.101458	0.0490893	0.0596029	0.0334395	0.112128	0.0554286	0.0540299	0.0616771	0.0299572	-0.6
54.0159	-0.00337347	0.0709773	0.0623769	0.0799236	0.0623001	0.0724829	0.0408973	0.0928013	0.0606892	0.0262287	0.0572683	0.0621813	0.0747796	0.120525	0.0938813	0.0443749	0.166648	0.113885	0.056127	0.0531805	0.0441933	0.108369	0.0628075	0.0584274	0.0482378	0.0333008	0
54.0794	-0.00803807	0.058929	0.0596615	0.0691242	0.0665456	0.0649662	0.0467978	0.07806	0.0609283	0.0253054	0.0524347	0.0804933	0.0736149	0.1118	0.0845447	0.0542714	0.168883	0.120552	0.0629372	0.0571578	0.0501744	0.0972065	0.0620475	0.0506314	0.0524136	0.0403044	-0.6
54.1428	-0.0198431	0.0489162	0.0623796	0.0582432	0.0596188	0.0701171	0.0466395	0.0587745	0.0594958	0.0302402	0.0530297	0.093505	0.0658058	0.105284	0.0735353	0.0638244	0.154164	0.0992366	0.0560059	0.0721964	0.0568481	0.0827142	0.0608457	0.04572	0.0640064	0.0464549	0
54.2063	-0.0219397	0.0515837	0.0566137	0.0578838	0.0582406	0.0748924	0.0556006	0.0642552	0.0715351	0.0414638	0.0700087	0.0958765	0.0718624	0.10959	0.0785024	0.0782435	0.137188	0.0838074	0.0499413	0.0915265	0.0663235	0.0916928	0.0524957	0.0507271	0.0809954	0.0528298	0
54.2698	-0.0188066	0.0531701	0.0563893	0.0591291	0.0614536	0.0815766	0.0684976	0.068731	0.0908251	0.0371346	0.0784039	0.0961492	0.0894406	0.115522	0.0718595	0.0961583	0.129206	0.0895333	0.0588681	0.106302	0.0633413	0.106735	0.0580205	0.0489648	0.0859514	0.0469902	-0.6
54.3332	-0.000988103	0.0668096	0.0621806	0.0869335	0.0639063	0.0765872	0.0823015	0.0800229	0.10828	0.0328818	0.0932349	0.0947473	0.104304	0.111018	0.0665622	0.112795	0.125177	0.109286	0.0880039	0.106055	0.069961	0.107205	0.0724842	0.0683823	0.0817854	0.0418313	-0.6
54.3967	0.0109122	0.0890481	0.0720073	0.11312	0.0712983	0.0685998	0.0921202	0.0948817	0.127056	0.0346991	0.102341	0.101773	0.108483	0.109083	0.0580199	0.117239	0.126875	0.129742	0.123613	0.109429	0.0795683	0.115833	0.0739926	0.0837937	0.0847366	0.0448979	-0.6
54.4601	0.0241045	0.116076	0.100874	0.14402	0.0809091	0.0705364	0.0991392	0.103867	0.128861	0.0428442	0.102646	0.107808	0.106365	0.101554	0.0585016	0.114414	0.138818	0.135039	0.142352	0.121604	0.0942813	0.125016	0.0777491	0.0966618	0.086074	0.0481089	-1.2
54.5236	0.023433	0.150515	0.106479	0.145786	0.0970489	0.0808042	0.101698	0.10396	0.118515	0.0502469	0.112559	0.101429	0.118801	0.0968633	0.0691121	0.12133	0.155322	0.128627	0.129983	0.129795	0.0891377	0.124113	0.065395	0.108877	0.0789286	0.0615006	-0.6
54.5871	0.00627289	0.156652	0.0924158	0.130702	0.0929044	0.0954129	0.0991435	0.0925529	0.103187	0.0562256	0.11536	0.0896163	0.124917	0.0898203	0.0844939	0.134602	0.158725	0.121902	0.104554	0.139025	0.0735302	0.119608	0.0607971	0.102557	0.0700478	0.0753515	0
54.6505	0.00141296	0.150786	0.0802689	0.107148	0.0687002	0.110352	0.0839147	0.0786045	0.0802232	0.057369	0.12032	0.0719346	0.126015	0.0962631	0.0809328	0.133393	0.143299	0.111289	0.0893715	0.132845	0.0603908	0.0885928	0.0624486	0.0969372	0.0504765	0.0804561	-0.6
54.714	-0.00351173	0.15283	0.0722246	0.0843882	0.0532876	0.111424	0.063418	0.076072	0.0683311	0.0515981	0.123062	0.0638769	0.112843	0.10973	0.0669385	0.132259	0.115504	0.109544	0.0813282	0.125483	0.0491001	0.0750027	0.0621053	0.0822077	0.0407232	0.0923199	0
54.7775	-0.00726474	0.160377	0.0747351	0.0867894	0.0526204	0.105521	0.0530051	0.08166	0.0681745	0.0491104	0.13284	0.065134	0.0946985	0.103888	0.0567595	0.121087	0.0948467	0.124704	0.0958265	0.122685	0.053944	0.0802424	0.0689013	0.0699896	0.0415899	0.0944528	0
54.8409	-0.00871577	0.18654	0.0669927	0.0903251	0.0639176	0.099163	0.05266	0.0762716	0.0709837	0.0454709	0.151289	0.0725205	0.086196	0.107128	0.0549292	0.118502	0.0805491	0.14177	0.107305	0.111793	0.0592906	0.0799199	0.0706643	0.0687312	0.049718	0.0886108	0
54.9044	-0.00706127	0.204388	0.0482312	0.101681	0.0728107	0.0976091	0.062741	0.0766911	0.0723172	0.0376988	0.17872	0.0887333	0.0801408	0.0925437	0.0681855	0.11053	0.074521	0.152191	0.115297	0.097723	0.058227	0.0913885	0.0690998	0.0821826	0.064635	0.0883447	0.6
54.9678	0.00813794	0.222574	0.0463362	0.108724	0.0719326	0.101463	0.0812047	0.0875073	0.0757005	0.0338329	0.186637	0.101513	0.0877375	0.0933707	0.0750091	0.0967708	0.0756332	0.176066	0.123174	0.0774396	0.0529277	0.0978234	0.066606	0.0857329	0.0772554	0.0817405	0.6
55.0313	0.0109575	0.243981	0.0474827	0.102598	0.0647021	0.0964179	0.0943252	0.0992728	0.0728097	0.0334528	0.175024	0.109899	0.0969167	0.0934226	0.0835798	0.0922348	0.0738057	0.209978	0.128947	0.0588271	0.0394651	0.100671	0.0710198	0.0763409	0.0842301	0.092192	0.6
55.0948	0.0079783	0.269868	0.0567463	0.0949952	0.0580769	0.0918068	0.0958829	0.106208	0.0657256	0.0365832	0.167094	0.104824	0.102901	0.0860708	0.0936095	0.0837294	0.0784804	0.242579	0.136808	0.0554314	0.0348503	0.112511	0.0739066	0.0674209	0.0803009	0.11567	0
55.1582	0.00226307	0.292643	0.0596063	0.0900855	0.0419749	0.0901031	0.0864695	0.109126	0.0646527	0.0471042	0.164039	0.093187	0.103106	0.0991041	0.106548	0.0916984	0.0897091	0.271129	0.134835	0.0707053	0.0389032	0.114913	0.0739771	0.0668589	0.0820934	0.121572	0
55.2217	0.00869369	0.309151	0.0363031	0.0833588	0.0495531	0.0973309	0.0671195	0.116943	0.0636461	0.0397022	0.18628	0.0868652	0.105217	0.103111	0.126615	0.0903507	0.0928531	0.289729	0.135779	0.0803676	0.0383753	0.122344	0.0742377	0.0752435	0.0765985	0.126904	0
55.2852	0.0224782	0.32691	0.0229328	0.0873032	0.0573041	0.090651	0.0644941	0.132918	0.0658559	0.0272884	0.203229	0.0855152	0.111337	0.100835	0.123971	0.0876178	0.103264	0.313091	0.141739	0.0760361	0.0410247	0.128213	0.076988	0.0832666	0.0748105	0.126363	0
55.3486	0.0151898	0.327495	0.0220898	0.0939785	0.0543451	0.0758257	0.0674968	0.142509	0.0681882	0.0249105	0.197529	0.0922903	0.119065	0.0974157	0.116124	0.07825	0.100574	0.333324	0.138629	0.06214	0.0456847	0.131331	0.0820858	0.0825901	0.0721692	0.125752	0
55.4121	0.0171941	0.321873	0.0423773	0.095193	0.0542237	0.0666592	0.0795691	0.149404	0.076169	0.022017	0.185203	0.102092	0.11392	0.0905973	0.119351	0.0664606	0.0935898	0.346406	0.134907	0.060238	0.048863	0.132244	0.0843959	0.0852647	0.0607014	0.126657	0
55.4756	-0.000827888	0.303733	0.0750712	0.0944959	0.0392497	0.0765565	0.092581	0.156829	0.080913	0.0199235	0.169314	0.112206	0.0895354	0.0804757	0.122898	0.0649251	0.103174	0.354942	0.129332	0.0617448	0.0463856	0.137496	0.0790994	0.0958154	0.0541382	0.116665	0
55.539	-0.0137615	0.292467	0.0783005	0.0942174	0.0419797	0.0906495	0.0912381	0.157031	0.0852739	0.0103932	0.149415	0.114534	0.0769862	0.078433	0.125931	0.0765908	0.108595	0.363904	0.129277	0.0672922	0.0500151	0.147981	0.0834337	0.109512	0.063282	0.105464	0
55.6025	-0.0128197	0.288347	0.0703521	0.0950805	0.0443402	0.0909505	0.0861399	0.166434	0.0733682	0.00707766	0.134963	0.110063	0.0647056	0.0764159	0.118505	0.0829584	0.113465	0.3761	0.14604	0.0655288	0.0519522	0.154839	0.0846891	0.109365	0.0620153	0.0994714	0
55.6659	-0.0146486	0.272137	0.0575601	0.112024	0.0373923	0.0758452	0.0731208	0.170579	0.0541067	0.00886999	0.115499	0.108685	0.0644951	0.0763799	0.107879	0.0850859	0.105646	0.386118	0.157492	0.064954	0.0556045	0.168876	0.0853116	0.0969225	0.0604798	0.0960024	0
55.7294	0.00544437	0.253386	0.0546846	0.135153	0.0332836	0.0714546	0.062486	0.175871	0.054095	0.0141705	0.117451	0.109532	0.0686345	0.0843666	0.0988495	0.0864474	0.100211	0.38702	0.160139	0.0783323	0.0671667	0.167594	0.0914706	0.0953404	0.0551995	0.0933038	0
55.7929	0.00358462	0.239532	0.0580899	0.178975	0.0440395	0.0897192	0.0592417	0.178393	0.0516628	0.0157376	0.134794	0.116148	0.061751	0.0840132	0.103429	0.0810499	0.106746	0.387167	0.153384	0.0814317	0.0695014	0.158284	0.0873696	0.0958415	0.0518531	0.0876575	0
55.8563	-0.0113556	0.24128	0.0577127	0.232498	0.0536274	0.105746	0.0585726	0.171215	0.0651591	0.0100915	0.142603	0.110931	0.0680938	0.0864131	0.114881	0.0922658	0.12136	0.395748	0.131615	0.0862569	0.0787425	0.150765	0.0980371	0.0998595	0.070615	0.0889766	0
55.9198	-0.0189838	0.240654	0.0515599	0.284212	0.0613218	0.106963	0.0507809	0.176835	0.0691377	0.0138622	0.145099	0.0911763	0.0626191	0.0830117	0.120098	0.0917415	0.118607	0.403032	0.111487	0.0795978	0.0676964	0.142769	0.0921583	0.0940508	0.0819739	0.0885586	0
55.9833	-0.0311283	0.236714	0.0434209	0.354307	0.0659467	0.0900322	0.0550311	0.185436	0.0623131	0.0189641	0.123744	0.0811054	0.0710578	0.0762382	0.126104	0.0805086	0.0974068	0.42627	0.109414	0.0690006	0.0561662	0.153854	0.0959464	0.0784397	0.0816116	0.0899494	0.6
56.0467	-0.0338069	0.230373	0.0437876	0.406444	0.0666779	0.0733513	0.0594897	0.182955	0.0615013	0.0248089	0.109304	0.0851443	0.0755392	0.0731611	0.122631	0.0659367	0.0892576	0.437522	0.113245	0.0740765	0.054242	0.162948	0.101358	0.0771827	0.0705939	0.0892554	0.6
56.1102	-0.0345244	0.226681	0.0413802	0.452792	0.0734088	0.0666941	0.0563652	0.173894	0.0579716	0.0283006	0.0994378	0.0942038	0.0747044	0.06971	0.129504	0.0522366	0.0817995	0.44105	0.110189	0.0941328	0.0558421	0.165689	0.0859054	0.0836666	0.0645509	0.0721257	0.6
56.1736	-0.0299623	0.225191	0.0353768	0.49273	0.0732463	0.067889	0.0606512	0.159868	0.0590806	0.0204007	0.0916011	0.0974199	0.0649797	0.0655169	0.141325	0.0573602	0.0741267	0.427294	0.101622	0.122161	0.0585892	0.166647	0.0799136	0.0761611	0.069472	0.0615021	1.2
56.2371	-0.0310426	0.211298	0.0303078	0.507647	0.0565134	0.0757261	0.0452132	0.143237	0.0584122	0.0146685	0.0922564	0.083265	0.0500499	0.0528096	0.142203	0.0609661	0.0753313	0.396534	0.0927714	0.130125	0.0589044	0.151464	0.0520777	0.0744506	0.0841299	0.044818	1.8
56.3006	-0.0297183	0.20037	0.0301662	0.538008	0.0479647	0.0686809	0.0440053	0.131814	0.0563102	0.0134543	0.0925007	0.0609427	0.0578216	0.0399013	0.13049	0.0613243	0.0786614	0.376122	0.0889242	0.113244	0.0679577	0.142895	0.0395341	0.0661437	0.0849097	0.0427239	1.8
56.364	-0.0394687	0.191413	0.0353064	0.545611	0.0499435	0.0689594	0.0370162	0.113184	0.0578357	0.012589	0.10149	0.0563132	0.0649582	0.0422864	0.112339	0.0582313	0.0854893	0.357263	0.0869202	0.0935348	0.0694456	0.128656	0.0425555	0.0590663	0.078834	0.0472739	2.4
56.4275	-0.0472959	0.193377	0.0456924	0.54649	0.0529887	0.0695256	0.0245396	0.111363	0.0653182	0.00570192	0.101239	0.0517667	0.0758275	0.0593456	0.107235	0.0510396	0.0765741	0.359963	0.0847508	0.0795001	0.0618094	0.123664	0.0427626	0.0531061	0.0744524	0.0565515	3
56.491	-0.0488783	0.20419	0.0418054	0.536089	0.0558008	0.0715913	0.0317526	0.118592	0.0629854	-5.81829e-06	0.0941405	0.0510112	0.0787527	0.07796	0.120697	0.0511008	0.053728	0.350482	0.0816391	0.0776211	0.0505521	0.123385	0.0543541	0.0438325	0.0713699	0.0628582	3.6
56.5544	-0.0472609	0.209821	0.0398038	0.510903	0.0555683	0.0759284	0.0360019	0.122843	0.0643086	0.00351462	0.0770327	0.0573004	0.0740101	0.0906551	0.144271	0.0521697	0.0476953	0.33636	0.0761943	0.0781499	0.0387786	0.120138	0.0564757	0.0468768	0.0665108	0.0614841	3.6
56.6179	-0.038194	0.205366	0.0494259	0.510016	0.0571374	0.0668847	0.0477247	0.138374	0.0645223	0.00783022	0.0688934	0.0532575	0.071485	0.0865099	0.15427	0.0445654	0.0532639	0.315539	0.0715643	0.0770859	0.0424327	0.119829	0.0509375	0.0556827	0.0632294	0.0661453	4.8
56.6814	-0.0391587	0.183054	0.0495249	0.493704	0.0609849	0.0593505	0.0519887	0.134128	0.0618918	0.0153122	0.0670347	0.0486584	0.0645131	0.0628817	0.146123	0.0483369	0.0667742	0.292892	0.0739727	0.0831306	0.047643	0.111567	0.0531454	0.0633928	0.0548753	0.0605063	4.2
56.7448	-0.0374516	0.163898	0.0415811	0.473678	0.0652495	0.0666362	0.0527093	0.127592	0.068466	0.0148528	0.0604521	0.0451202	0.0721563	0.042224	0.129537	0.0465673	0.0699663	0.291965	0.0856889	0.0980491	0.0551314	0.113728	0.0605817	0.0595746	0.0519097	0.0569571	4.8
56.8083	-0.0521104	0.147331	0.0375966	0.446278	0.0542471	0.0750052	0.0610774	0.112017	0.0689953	0.0164151	0.0455382	0.039764	0.087494	0.0244891	0.136158	0.0501372	0.0694338	0.296366	0.0917196	0.099813	0.0622385	0.111967	0.0689495	0.0499854	0.0615928	0.0532825	5.4
56.8717	-0.0590319	0.139348	0.0345121	0.414276	0.0567589	0.077615	0.0639213	0.0968944	0.0778246	0.0198496	0.0351538	0.0424775	0.0897267	0.0194147	0.147368	0.0597305	0.0739689	0.302207	0.0913517	0.0914078	0.0618667	0.120075	0.0781359	0.0434971	0.0640842	0.0589866	5.4
56.9352	-0.0545042	0.146292	0.0437012	0.4004	0.058685	0.087193	0.0627542	0.0893479	0.0847287	0.0267552	0.0412633	0.0465114	0.0898886	0.0250391	0.153412	0.0544968	0.076996	0.285392	0.0894011	0.0742244	0.051486	0.13015	0.0694708	0.0481751	0.0698806	0.0715111	5.4
56.9987	-0.0505415	0.15722	0.0508729	0.395678	0.0590187	0.0889933	0.066053	0.081807	0.092371	0.025622	0.0568393	0.0396362	0.0821603	0.0395797	0.154133	0.054473	0.0821997	0.266888	0.0923524	0.0605608	0.0425771	0.131812	0.0514318	0.0535697	0.0713337	0.0742776	6
57.0621	-0.0342454	0.172225	0.0485144	0.388683	0.0498995	0.0925748	0.0629832	0.0785791	0.0953097	0.0194672	0.065575	0.0382015	0.0916023	0.0637806	0.146486	0.0512809	0.0760767	0.252226	0.0876543	0.0661127	0.0481503	0.13329	0.0346369	0.0665626	0.0708972	0.0722627	6
57.1256	-0.0354344	0.162207	0.0569312	0.392966	0.0353167	0.0865169	0.0589832	0.0860618	0.0911637	0.00747098	0.0581215	0.0397936	0.0986176	0.0746719	0.144241	0.0526453	0.0652922	0.226318	0.0757565	0.075605	0.0514297	0.126481	0.0361151	0.0679131	0.0687538	0.0730472	6
57.1891	-0.0452439	0.145077	0.0630234	0.398998	0.0264496	0.073633	0.066862	0.0921694	0.0820887	0.00309654	0.0451661	0.0390421	0.107171	0.071328	0.12475	0.0665847	0.0590497	0.20618	0.0712377	0.085235	0.0674772	0.116492	0.0552769	0.0744487	0.0640346	0.0856512	6
57.2525	-0.0565103	0.135926	0.0654656	0.404398	0.0341212	0.0717204	0.0734792	0.0906127	0.0744598	0.0138412	0.0310022	0.0341125	0.10859	0.0509068	0.11662	0.0724385	0.0587245	0.188382	0.0749793	0.0971031	0.095344	0.108656	0.0807751	0.0722286	0.0532614	0.10082	5.4
57.316	-0.0708032	0.132085	0.0586195	0.393456	0.060367	0.0765977	0.0895347	0.0908753	0.0777324	0.0253035	0.029205	0.0295786	0.106104	0.0472767	0.119487	0.0754916	0.0628672	0.192454	0.0879885	0.11637	0.151283	0.112711	0.0921902	0.070103	0.058667	0.106273	4.8
57.3794	-0.0734594	0.141252	0.0499043	0.379899	0.0780101	0.0816059	0.0931995	0.0814195	0.0711201	0.0308623	0.031883	0.0297123	0.0883651	0.0593271	0.122589	0.0822896	0.0718879	0.211499	0.0934757	0.134277	0.236237	0.12306	0.0846754	0.0706768	0.0747637	0.10734	4.2
57.4429	-0.0758548	0.136353	0.047271	0.362419	0.0861755	0.0800529	0.0876251	0.0755792	0.0618902	0.0230684	0.0419095	0.040959	0.0715556	0.064402	0.13281	0.0923293	0.070515	0.228915	0.0832548	0.141607	0.320297	0.126356	0.0915484	0.0618943	0.0753205	0.105414	4.2
57.5064	-0.0686231	0.137338	0.0433226	0.348539	0.0755537	0.070108	0.0864715	0.0610509	0.050486	0.0271677	0.0484354	0.0532995	0.0717483	0.0641647	0.122932	0.119638	0.0575589	0.223706	0.0725821	0.134165	0.364406	0.112705	0.100111	0.0605879	0.0753399	0.110665	3.6
57.5698	-0.0595826	0.129851	0.0449635	0.351116	0.0652356	0.0634538	0.0794813	0.0570707	0.0445515	0.0248491	0.0482471	0.051437	0.0692109	0.0495326	0.121268	0.135204	0.0386274	0.213085	0.065448	0.105983	0.37736	0.097221	0.116943	0.0566467	0.0645984	0.10342	3.6
57.6333	-0.0427194	0.113206	0.0408582	0.333075	0.0635412	0.0697018	0.0799519	0.0629217	0.0598715	0.0340082	0.0475174	0.0420285	0.0611775	0.056351	0.11897	0.131105	0.0285811	0.191938	0.072435	0.0861865	0.365082	0.0904736	0.107171	0.0615896	0.0558902	0.0873809	3
57.6968	-0.0255706	0.105833	0.0333631	0.31859	0.0636223	0.071846	0.0907152	0.0749223	0.0673484	0.0281831	0.0420209	0.0294553	0.0503202	0.0502028	0.122339	0.134357	0.0404865	0.173055	0.0732663	0.080106	0.347441	0.0995978	0.0796403	0.066396	0.0516911	0.0736774	2.4
57.7602	-0.0287201	0.0914392	0.0362874	0.317998	0.0694881	0.0708542	0.101897	0.0681461	0.0716671	0.0203411	0.0407751	0.0403347	0.0426382	0.0504937	0.123866	0.132521	0.0582351	0.170047	0.0736431	0.0861133	0.331913	0.107102	0.0706615	0.0726304	0.0418208	0.0618675	1.8
57.8237	-0.0364836	0.087779	0.042854	0.334687	0.0746043	0.074754	0.108503	0.0663356	0.0868643	0.0267149	0.0336493	0.0438063	0.0506623	0.0418839	0.116158	0.140313	0.0607488	0.159502	0.0729258	0.0951448	0.316415	0.11015	0.0720144	0.0690989	0.0513801	0.0687173	1.8
57.8872	-0.0537683	0.0868452	0.0562805	0.354051	0.0710696	0.0774735	0.0955181	0.0638432	0.0983018	0.0373081	0.0312726	0.0493138	0.0562512	0.0346316	0.106047	0.143645	0.0516556	0.152481	0.0767239	0.100766	0.29682	0.105297	0.0829302	0.0685675	0.0614983	0.0760067	1.8
57.9506	-0.0622691	0.0853338	0.0695604	0.373316	0.0748633	0.0843996	0.078598	0.0536133	0.102379	0.0592366	0.0404425	0.0533383	0.0492308	0.0361347	0.0997652	0.146506	0.0405707	0.151778	0.0818797	0.0975167	0.276242	0.0903379	0.07306	0.0650186	0.063066	0.0916952	1.2
58.0141	-0.0346602	0.11332	0.0762448	0.429701	0.0828419	0.0962578	0.0787046	0.0569619	0.101885	0.0776516	0.0534257	0.0571374	0.0838529	0.0367374	0.0881659	0.166356	0.0391917	0.151323	0.0871626	0.0948706	0.306988	0.0908335	0.0787686	0.0715536	0.0835297	0.0980546	0
58.0775	-0.00322186	0.158686	0.0780982	0.53085	0.0986217	0.136901	0.0864681	0.0587345	0.112864	0.0982245	0.0697145	0.0692492	0.144641	0.059356	0.0558224	0.175323	0.0579649	0.145227	0.104044	0.114506	0.366834	0.0979992	0.095536	0.0995342	0.110582	0.0880209	0
58.141	0.0317467	0.223099	0.074998	0.65717	0.112204	0.184437	0.106833	0.0750621	0.134969	0.112957	0.0869296	0.0709727	0.224095	0.0808295	0.0167682	0.180313	0.074517	0.138867	0.125827	0.155976	0.430391	0.125532	0.117033	0.112408	0.157823	0.0701538	-1.2
58.2045	0.0649695	0.264902	0.072222	0.75673	0.124682	0.240603	0.129108	0.0987204	0.167535	0.118317	0.108227	0.0716351	0.269531	0.104803	-0.00722123	0.182154	0.100906	0.123684	0.147082	0.202973	0.471856	0.149722	0.13872	0.122298	0.198265	0.0589665	-0.6
58.2679	0.0991153	0.278787	0.0906448	0.83866	0.143862	0.317353	0.164301	0.120934	0.18315	0.134972	0.133001	0.0877605	0.280368	0.131191	0.00651332	0.188454	0.134413	0.13672	0.165474	0.240982	0.484952	0.178805	0.162724	0.141904	0.235479	0.0724109	-1.2
58.3314	0.139776	0.293425	0.124876	0.90697	0.172973	0.421714	0.2052	0.135893	0.184887	0.144398	0.151272	0.108694	0.28523	0.166397	0.0242394	0.238538	0.153593	0.17299	0.192586	0.259034	0.499141	0.217109	0.202633	0.181678	0.256368	0.0997862	-1.8
58.3949	0.158606	0.313307	0.155365	0.954119	0.198854	0.57437	0.240299	0.151443	0.190356	0.152999	0.160456	0.113356	0.282981	0.188208	0.0274265	0.263087	0.172324	0.203092	0.219136	0.285982	0.52994	0.238136	0.23961	0.238257	0.267488	0.126945	-1.8
58.4583	0.155041	0.34216	0.181023	0.979919	0.216638	0.730376	0.255333	0.170995	0.197548	0.158706	0.164292	0.118134	0.289686	0.192487	0.0246064	0.280542	0.179374	0.238576	0.244179	0.319867	0.542976	0.259675	0.266664	0.280276	0.278035	0.138597	-1.8
58.5218	0.12712	0.332515	0.182486	0.959589	0.227388	0.873195	0.252305	0.183785	0.180682	0.147756	0.148058	0.106114	0.270893	0.171441	0.026749	0.285425	0.179104	0.25667	0.247923	0.324363	0.541045	0.267224	0.274278	0.291206	0.285133	0.138386	-2.4
58.5852	0.105906	0.32819	0.186037	0.940219	0.230279	1.02646	0.253962	0.192409	0.176519	0.157459	0.141839	0.102304	0.249988	0.172528	0.0433204	0.289647	0.186755	0.261454	0.254521	0.332145	0.525906	0.295504	0.306208	0.300137	0.33402	0.139351	-2.4
58.6487	0.101569	0.325155	0.194024	0.934447	0.239419	1.21692	0.265186	0.19633	0.180912	0.162249	0.156316	0.102793	0.256813	0.188636	0.0582144	0.325548	0.192772	0.260309	0.267629	0.331379	0.5089	0.336855	0.332229	0.309158	0.379125	0.147392	-3
58.7122	0.107688	0.318388	0.18541	0.916317	0.237599	1.3682	0.275509	0.191021	0.175821	0.151738	0.177699	0.11198	0.26956	0.192694	0.0582206	0.345248	0.189089	0.258514	0.272688	0.334551	0.509037	0.361963	0.33831	0.318292	0.400278	0.158987	-3
58.7756	0.129778	0.308147	0.176074	0.904661	0.249164	1.51889	0.270135	0.193178	0.196671	0.156727	0.197007	0.122555	0.29171	0.195316	0.0607457	0.379582	0.194406	0.267465	0.281237	0.332881	0.510308	0.387531	0.338246	0.329758	0.419569	0.171057	-3
58.8391	0.154017	0.297464	0.157438	0.888566	0.253937	1.65942	0.261685	0.195993	0.189039	0.152893	0.195872	0.123659	0.306683	0.189279	0.0546055	0.405967	0.188177	0.26936	0.281175	0.310047	0.518936	0.38483	0.317689	0.335931	0.414093	0.179621	-3
58.9026	0.154137	0.297768	0.144332	0.852217	0.24851	1.76225	0.25127	0.195921	0.18982	0.144613	0.191928	0.122873	0.292711	0.208885	0.0561467	0.444396	0.181754	0.2601	0.283053	0.287677	0.506578	0.388572	0.304565	0.334898	0.408949	0.193203	-2.4
58.966	0.139059	0.287446	0.14278	0.795422	0.238618	1.81341	0.234705	0.203733	0.193412	0.128446	0.189969	0.116105	0.279739	0.219494	0.0621344	0.465315	0.184328	0.245826	0.283241	0.276881	0.493829	0.398769	0.282139	0.326209	0.411617	0.190529	-1.8
59.0295	0.11849	0.274956	0.149512	0.752762	0.21819	1.81296	0.215063	0.201125	0.181227	0.112231	0.182565	0.11215	0.264028	0.219273	0.0532003	0.471588	0.18809	0.236234	0.278691	0.27309	0.491232	0.414538	0.255296	0.306967	0.387435	0.185843	-0.6
59.093	0.116192	0.256735	0.168717	0.735615	0.213843	1.79866	0.203647	0.202189	0.194331	0.121969	0.172072	0.117995	0.271513	0.219642	0.0541576	0.477482	0.205837	0.242989	0.265678	0.275241	0.476505	0.432484	0.249597	0.279778	0.375068	0.183581	0
59.1564	0.127318	0.265972	0.190358	0.726838	0.204528	1.78597	0.21236	0.203491	0.195685	0.131119	0.167615	0.124664	0.285894	0.210835	0.0498639	0.465303	0.210822	0.236933	0.246472	0.272012	0.456494	0.437925	0.257866	0.259852	0.348043	0.174012	0.6
59.2199	0.131707	0.269559	0.184511	0.70379	0.188073	1.74434	0.21701	0.198375	0.195743	0.126386	0.168738	0.125263	0.277696	0.197524	0.0458419	0.460701	0.210016	0.224413	0.225829	0.249703	0.429668	0.446339	0.253712	0.231571	0.318523	0.167665	1.2
59.2833	0.125527	0.24888	0.158219	0.649604	0.169731	1.64211	0.207254	0.190687	0.184508	0.104459	0.160566	0.129499	0.257826	0.177397	0.0419275	0.470684	0.205716	0.216845	0.209923	0.225973	0.392027	0.442789	0.236164	0.21389	0.30019	0.155428	2.4
59.3468	0.118758	0.233786	0.132367	0.60511	0.156719	1.56178	0.185533	0.171214	0.171996	0.104663	0.155469	0.13592	0.245075	0.176014	0.0368698	0.4895	0.190214	0.211168	0.215091	0.205224	0.372194	0.456854	0.220507	0.198499	0.281113	0.149745	2.4
59.4103	0.116295	0.209455	0.119811	0.567166	0.162251	1.51007	0.169175	0.171241	0.172204	0.118025	0.141182	0.14427	0.248338	0.184408	0.0363298	0.50468	0.180709	0.209791	0.218011	0.193704	0.363588	0.452922	0.207873	0.191723	0.270988	0.143545	2.4
59.4737	0.125681	0.208836	0.124895	0.535789	0.16635	1.48211	0.164434	0.178805	0.180269	0.132876	0.137008	0.154025	0.260818	0.202106	0.0380239	0.508975	0.177107	0.207489	0.217314	0.195432	0.348978	0.450151	0.201847	0.198539	0.26385	0.144858	1.8
59.5372	0.133572	0.218319	0.132674	0.503324	0.158539	1.47886	0.152332	0.185273	0.179314	0.133899	0.145938	0.141044	0.261423	0.205239	0.0416988	0.493862	0.187149	0.197527	0.215724	0.198549	0.35198	0.474288	0.209444	0.205554	0.267516	0.132776	1.2
59.6007	0.138743	0.224352	0.14358	0.475419	0.15233	1.43796	0.148376	0.186614	0.173775	0.118971	0.154813	0.119616	0.255401	0.196526	0.0514571	0.469893	0.195714	0.181778	0.201221	0.19266	0.347016	0.478242	0.207482	0.212809	0.276541	0.1227	1.2
59.6641	0.135953	0.225822	0.143196	0.46315	0.155856	1.38504	0.140334	0.182437	0.170266	0.111925	0.162056	0.120413	0.257126	0.193314	0.056461	0.45041	0.185932	0.174124	0.189175	0.191287	0.340982	0.496162	0.196963	0.233599	0.269108	0.128865	0.6
59.7276	0.127032	0.217884	0.137094	0.445256	0.173363	1.3772	0.139409	0.183615	0.165017	0.114504	0.156788	0.127189	0.254266	0.190433	0.0511808	0.434152	0.159623	0.178428	0.159853	0.187349	0.343643	0.487425	0.19143	0.238936	0.254125	0.129104	0
59.791	0.132128	0.217102	0.135681	0.444499	0.188475	1.36612	0.139513	0.203646	0.191986	0.122724	0.159622	0.141159	0.249251	0.18352	0.0408186	0.430864	0.151552	0.197099	0.138408	0.19217	0.341727	0.474758	0.181333	0.23614	0.243621	0.127869	0
59.8545	0.130929	0.220892	0.140534	0.458588	0.192276	1.34874	0.134433	0.216078	0.209673	0.125569	0.166031	0.153225	0.245185	0.174651	0.0246999	0.42499	0.155892	0.218852	0.12986	0.193097	0.338066	0.468339	0.185721	0.236771	0.233574	0.12169	0.6
59.918	0.11492	0.202938	0.147794	0.451561	0.185272	1.24	0.123565	0.217924	0.209021	0.11205	0.164195	0.151807	0.234856	0.172518	0.0313487	0.415925	0.153978	0.226126	0.123286	0.164499	0.320407	0.442664	0.188873	0.218878	0.224979	0.106912	0.6
59.9814	0.0845482	0.171061	0.135312	0.422997	0.160215	1.0766	0.105391	0.201175	0.196734	0.0829328	0.138531	0.136982	0.203834	0.172326	0.0312558	0.436076	0.151205	0.214139	0.126409	0.1462	0.306114	0.434813	0.1671	0.212614	0.206604	0.103711	1.2
60.0449	0.0727796	0.137502	0.123157	0.383573	0.137718	0.969032	0.107016	0.172665	0.175635	0.0671623	0.119818	0.125855	0.182361	0.175234	0.0144372	0.502545	0.139836	0.192752	0.122187	0.144119	0.292809	0.431929	0.149522	0.195228	0.183422	0.0947562	1.2
60.1084	0.0780672	0.12588	0.127992	0.355731	0.127408	0.929581	0.111221	0.169226	0.171644	0.065027	0.109222	0.115111	0.167812	0.156788	0.00977221	0.620366	0.142737	0.173467	0.130917	0.15244	0.288595	0.451021	0.138175	0.185439	0.175764	0.0741783	1.2
60.1718	0.0891361	0.136285	0.114219	0.354042	0.12814	0.911677	0.121299	0.181486	0.163728	0.0810759	0.105915	0.118395	0.176524	0.131707	0.00890201	0.748834	0.143092	0.166608	0.14102	0.169236	0.274557	0.467552	0.131047	0.183909	0.177783	0.0633344	1.2
60.2353	0.0883594	0.153204	0.102341	0.370772	0.143149	0.887029	0.128698	0.194689	0.140326	0.0918467	0.107508	0.135268	0.188966	0.129239	0.0224082	0.856852	0.145699	0.162066	0.147816	0.162095	0.254704	0.457199	0.134335	0.178162	0.185924	0.0616664	2.4
60.2988	0.0846148	0.1655	0.0937608	0.357335	0.146614	0.87162	0.123903	0.200097	0.127422	0.0955703	0.0897063	0.133135	0.191552	0.134017	0.0297913	0.927617	0.156646	0.153452	0.144983	0.155833	0.253654	0.427359	0.134826	0.164122	0.203685	0.0607806	3.6
60.3622	0.0946878	0.166364	0.098046	0.340652	0.145051	0.857093	0.125402	0.20052	0.136808	0.0926567	0.0935121	0.13314	0.194975	0.163216	0.0261127	0.942931	0.158785	0.149991	0.132182	0.153433	0.254686	0.407393	0.133325	0.163568	0.213194	0.0598061	4.8
60.4257	0.123284	0.170449	0.118472	0.32751	0.136036	0.847335	0.117658	0.20435	0.158528	0.0931321	0.0994682	0.134889	0.197366	0.188198	0.0220142	0.933077	0.161818	0.168617	0.129475	0.142276	0.249201	0.399142	0.138945	0.178541	0.218125	0.0658315	4.8
60.4891	0.148254	0.180362	0.124697	0.323816	0.124085	0.812899	0.115141	0.218143	0.178477	0.102928	0.116161	0.12974	0.201234	0.200834	0.0203709	0.886335	0.172236	0.184435	0.142137	0.138067	0.232699	0.389903	0.145614	0.188684	0.220173	0.0645715	4.8
60.5526	0.147597	0.189616	0.12291	0.338708	0.123242	0.767159	0.113366	0.22494	0.184341	0.110735	0.137737	0.127066	0.20074	0.205954	0.0354623	0.819054	0.186487	0.182504	0.147629	0.129971	0.216169	0.372342	0.163668	0.192075	0.220315	0.0661708	4.8
60.6161	0.116565	0.186554	0.129507	0.339588	0.126605	0.739343	0.101344	0.220381	0.181204	0.124909	0.139768	0.120182	0.199166	0.192552	0.0379568	0.761697	0.196954	0.165099	0.133283	0.123058	0.206956	0.344528	0.176414	0.168791	0.221674	0.0591979	4.8
60.6795	0.0943126	0.189498	0.131212	0.33459	0.136393	0.725665	0.0961734	0.216734	0.183653	0.126132	0.142667	0.120547	0.203783	0.18006	0.0441318	0.726049	0.199197	0.151187	0.117659	0.116038	0.208817	0.329	0.180123	0.153893	0.216314	0.0608483	5.4
60.743	0.0831301	0.171706	0.13011	0.316826	0.142397	0.706093	0.0884432	0.214889	0.181016	0.12558	0.136082	0.124387	0.196289	0.188098	0.0371934	0.688889	0.18588	0.162563	0.105201	0.109916	0.206944	0.327643	0.170826	0.139931	0.196289	0.0643508	6
60.8065	0.0786127	0.156962	0.122029	0.284804	0.141399	0.665751	0.0868733	0.196682	0.169996	0.121165	0.123784	0.122024	0.189199	0.183491	0.01668	0.640662	0.171082	0.169674	0.10691	0.0943387	0.198808	0.313074	0.144935	0.129433	0.180293	0.0576041	6.6
60.8699	0.070996	0.141143	0.119937	0.258911	0.138605	0.605289	0.0840488	0.187211	0.156525	0.117954	0.115808	0.122933	0.183796	0.166069	0.0140361	0.579308	0.154554	0.17038	0.108179	0.0932107	0.196686	0.296431	0.124208	0.129385	0.154677	0.0449522	6.6
60.9334	0.0612516	0.131837	0.122689	0.243655	0.126767	0.536545	0.076059	0.174266	0.145274	0.120886	0.112448	0.12133	0.179298	0.153667	0.00863373	0.521921	0.13473	0.168097	0.101646	0.0953534	0.185932	0.288005	0.112827	0.117856	0.146483	0.0402092	6
60.9968	0.0756713	0.153494	0.124966	0.237828	0.108363	0.486729	0.0852264	0.1731	0.14391	0.109958	0.114006	0.119086	0.192804	0.145708	0.00373133	0.507091	0.131272	0.164973	0.108284	0.0912892	0.17322	0.280686	0.113082	0.12143	0.146909	0.0415838	6
61.0603	0.0868085	0.167234	0.121878	0.255571	0.0926551	0.463166	0.097644	0.182663	0.14776	0.102515	0.114618	0.107186	0.211073	0.158171	-0.00212138	0.502692	0.143121	0.15869	0.115447	0.0936118	0.165416	0.280546	0.119595	0.125074	0.146402	0.054997	6
61.1238	0.0944946	0.174836	0.112924	0.263129	0.0862995	0.449637	0.106402	0.183897	0.172849	0.0880461	0.116591	0.109632	0.214892	0.167864	0.000186538	0.491568	0.165162	0.152292	0.11198	0.0921609	0.159179	0.280988	0.130481	0.129584	0.169486	0.0600212	6
61.1872	0.0913195	0.186072	0.120144	0.256894	0.0979283	0.442758	0.11817	0.19824	0.185692	0.0908908	0.129002	0.124668	0.206433	0.17396	0.017642	0.477546	0.17287	0.165697	0.108895	0.10491	0.168283	0.282876	0.13905	0.134245	0.178196	0.0609942	4.8
61.2507	0.104174	0.187747	0.132456	0.240224	0.119858	0.434363	0.125813	0.207451	0.192887	0.109036	0.14748	0.141189	0.195335	0.18122	0.0567363	0.463186	0.160842	0.1782	0.102922	0.121784	0.174974	0.287781	0.151874	0.113094	0.192471	0.0708636	5.4
61.3142	0.110965	0.199526	0.14077	0.229364	0.12593	0.430944	0.130862	0.220389	0.194397	0.118875	0.166901	0.16002	0.194158	0.192015	0.0702588	0.450977	0.147166	0.189375	0.0967948	0.129044	0.174123	0.274224	0.160332	0.107181	0.19778	0.0651699	5.4
61.3776	0.106546	0.214678	0.141146	0.22853	0.118547	0.428018	0.119848	0.222675	0.181459	0.131148	0.167588	0.164358	0.208973	0.199915	0.0660837	0.447053	0.15274	0.18546	0.0964349	0.114569	0.173061	0.259886	0.166956	0.106499	0.190081	0.0767065	5.4
61.4411	0.0790975	0.221267	0.145706	0.217053	0.102245	0.391411	0.0966446	0.210169	0.180629	0.115745	0.164768	0.172615	0.214391	0.192598	0.0539602	0.419509	0.167237	0.170439	0.0732716	0.0899744	0.165256	0.246928	0.169598	0.10084	0.187241	0.0715302	5.4
61.5046	0.0514489	0.231654	0.144221	0.207101	0.0891465	0.343556	0.0757282	0.199875	0.173944	0.11125	0.162018	0.183069	0.205758	0.177202	0.0385588	0.373053	0.177123	0.154093	0.0648538	0.070325	0.156678	0.23419	0.163438	0.0891529	0.18265	0.0675383	6
61.568	0.0486797	0.232434	0.145446	0.189873	0.0914896	0.299322	0.0659924	0.202373	0.174417	0.113715	0.15461	0.190089	0.198037	0.164321	0.04795	0.330664	0.176772	0.138425	0.0569385	0.0509163	0.144543	0.232239	0.168238	0.0662572	0.18669	0.0698566	6
61.6315	0.0499374	0.242225	0.147194	0.197288	0.0934982	0.278931	0.0656128	0.248572	0.179655	0.121543	0.151345	0.191699	0.195111	0.163379	0.0418036	0.308282	0.17158	0.145976	0.0701937	0.0615932	0.142237	0.234241	0.166272	0.063801	0.183506	0.0688388	6
61.6949	0.0642856	0.257161	0.149053	0.220977	0.102772	0.290063	0.0735776	0.345057	0.185382	0.138538	0.15137	0.195014	0.186632	0.182584	0.0412565	0.304097	0.166288	0.172955	0.0914396	0.0789511	0.153581	0.244798	0.179104	0.0785484	0.185746	0.0779517	6
61.7584	0.0696156	0.261196	0.162994	0.234375	0.110575	0.296324	0.0891843	0.495162	0.181781	0.153882	0.161531	0.214892	0.190511	0.198424	0.048916	0.30036	0.155884	0.194544	0.0978786	0.0977315	0.16125	0.25604	0.187043	0.0980381	0.19273	0.0735221	7.2
61.8219	0.0824758	0.258147	0.16042	0.258696	0.122689	0.293861	0.107883	0.699656	0.184842	0.175401	0.182267	0.252937	0.21442	0.203778	0.070054	0.284794	0.156401	0.218588	0.102899	0.123715	0.170972	0.266284	0.183184	0.111068	0.209051	0.0634675	6.6
61.8853	0.0853663	0.249015	0.147325	0.259539	0.128328	0.280424	0.115951	0.941022	0.194116	0.196935	0.186958	0.299753	0.238325	0.201758	0.085604	0.260414	0.157812	0.222087	0.0984634	0.129813	0.180822	0.268006	0.186142	0.116472	0.220974	0.0609823	6.6
61.9488	0.0762989	0.2462	0.132511	0.256215	0.125587	0.265978	0.114807	1.18503	0.195441	0.208518	0.187299	0.333288	0.247064	0.192605	0.0790606	0.251886	0.159766	0.221454	0.0940323	0.130478	0.184624	0.264352	0.174915	0.1203	0.214606	0.0629946	6.6
62.0123	0.0573723	0.240945	0.115524	0.247199	0.109187	0.25944	0.109583	1.40111	0.190229	0.203674	0.179836	0.350351	0.243331	0.188197	0.0536302	0.248551	0.149376	0.214779	0.0870946	0.12164	0.171451	0.253811	0.171648	0.106061	0.197931	0.0697278	6.6
62.0757	0.0504001	0.234913	0.112799	0.224806	0.0894163	0.246832	0.109211	1.60973	0.174184	0.199161	0.168719	0.368038	0.22335	0.183603	0.0361388	0.247151	0.136182	0.196073	0.0797012	0.112329	0.144287	0.248889	0.176654	0.0967506	0.184632	0.0725442	6
62.1392	0.0524147	0.239376	0.123662	0.228155	0.0842939	0.246977	0.113646	1.81797	0.168815	0.204193	0.173001	0.386069	0.22194	0.180324	0.0414093	0.239452	0.138485	0.196641	0.0812419	0.109156	0.129611	0.251916	0.174567	0.0873698	0.185395	0.0687727	6
62.2026	0.0504156	0.238885	0.136387	0.233723	0.0896514	0.240304	0.124809	2.04918	0.156373	0.213403	0.157326	0.410105	0.223668	0.179991	0.0524462	0.231034	0.161107	0.201038	0.0904625	0.110956	0.141687	0.250495	0.179766	0.0824355	0.184088	0.0708774	6
62.2661	0.0512132	0.246743	0.141344	0.232569	0.105741	0.229161	0.130649	2.26514	0.149928	0.217761	0.152615	0.450056	0.235881	0.18182	0.0635082	0.230312	0.181661	0.207583	0.0895762	0.108369	0.163159	0.248218	0.180985	0.0875307	0.185644	0.0749459	6
62.3296	0.0365138	0.253514	0.142991	0.234446	0.115546	0.216411	0.118911	2.40377	0.151259	0.20721	0.146092	0.482243	0.259961	0.18755	0.0787208	0.230692	0.212407	0.207637	0.0912124	0.0962566	0.172742	0.242873	0.179357	0.0912644	0.180344	0.0813848	6
62.393	0.0524418	0.254842	0.136053	0.225475	0.133641	0.218403	0.104682	2.55357	0.170271	0.205861	0.148659	0.505464	0.281222	0.208221	0.100742	0.232146	0.226353	0.219679	0.0880911	0.0933799	0.176347	0.251624	0.193547	0.111576	0.17977	0.0973184	6
62.4565	0.0667993	0.258865	0.131237	0.226741	0.136667	0.227152	0.086181	2.66965	0.189644	0.201113	0.168407	0.513227	0.294998	0.229408	0.122577	0.226142	0.223237	0.237094	0.0803785	0.09447	0.174412	0.260486	0.199389	0.114855	0.188131	0.0978955	6.6
62.52	0.0766968	0.250413	0.126288	0.215986	0.128428	0.218258	0.080455	2.74634	0.189598	0.199723	0.170196	0.505552	0.294032	0.227783	0.122025	0.218289	0.22027	0.250592	0.0768716	0.0906151	0.169885	0.243758	0.20932	0.10687	0.189432	0.0846121	6.6
62.5834	0.0779523	0.249467	0.120041	0.18665	0.113279	0.205589	0.0841747	2.86812	0.182106	0.191372	0.168983	0.508492	0.286405	0.214701	0.113692	0.20748	0.198825	0.264854	0.0692452	0.087909	0.156947	0.227395	0.19981	0.0889758	0.186042	0.061916	6.6
62.6469	0.0613693	0.242084	0.120057	0.163854	0.0877559	0.187637	0.0828063	2.94442	0.167048	0.175691	0.158545	0.509049	0.267413	0.197347	0.0935507	0.20102	0.183836	0.251868	0.0580636	0.0885462	0.152296	0.209051	0.182373	0.0805464	0.178619	0.0479628	7.8
62.7103	0.0543953	0.238621	0.121509	0.152386	0.0774035	0.182865	0.0835106	3.00755	0.160693	0.169464	0.152519	0.504206	0.247063	0.181101	0.0767492	0.181493	0.171479	0.218819	0.0495249	0.090808	0.147229	0.199843	0.163907	0.0810642	0.171093	0.0393743	7.8
62.7738	0.0480375	0.22842	0.12134	0.139856	0.0728218	0.165057	0.0745788	3.01318	0.149323	0.151805	0.146574	0.492881	0.222257	0.166852	0.0707637	0.164939	0.161804	0.182721	0.0345447	0.0956542	0.143941	0.211879	0.147893	0.0730975	0.166673	0.0229653	7.8
62.8373	0.0418551	0.218627	0.111573	0.136433	0.0697858	0.143227	0.0677919	2.91679	0.142787	0.141433	0.129632	0.478398	0.201436	0.140885	0.0604219	0.154427	0.154445	0.150716	0.0359249	0.0899165	0.131659	0.221553	0.142472	0.0596067	0.155345	0.0122249	7.2
62.9007	0.0267927	0.228385	0.101689	0.137559	0.0795633	0.126465	0.0674806	2.86366	0.146953	0.133423	0.112071	0.479113	0.180115	0.122638	0.0719843	0.133905	0.15305	0.156812	0.0476487	0.0784476	0.116335	0.230596	0.125249	0.0542012	0.150487	0.0103588	7.8
62.9642	0.0134379	0.227073	0.0931196	0.144008	0.0961356	0.135	0.0666692	2.90393	0.152505	0.140888	0.115854	0.475808	0.179061	0.120864	0.0798332	0.121063	0.158142	0.179049	0.0573554	0.0750376	0.119672	0.225284	0.109167	0.0694503	0.143616	0.037223	8.4
63.0277	0.0234714	0.22795	0.093968	0.149192	0.104109	0.132958	0.0666133	2.99092	0.160263	0.150326	0.118422	0.47607	0.191415	0.127075	0.0740123	0.100685	0.166712	0.198997	0.0716472	0.068849	0.115954	0.200404	0.0966603	0.0790353	0.155143	0.0465574	7.2
63.0911	0.028827	0.213242	0.0987799	0.136202	0.108109	0.123916	0.0661468	3.05772	0.161647	0.143209	0.125251	0.473209	0.199769	0.136651	0.061398	0.0844835	0.175515	0.206628	0.0704065	0.0644659	0.109725	0.167656	0.0951875	0.0799679	0.160008	0.0442478	7.2
63.1546	0.0310256	0.198237	0.102669	0.144989	0.107124	0.126546	0.0746604	3.06055	0.144675	0.140246	0.135117	0.452761	0.210637	0.146981	0.0507534	0.0959704	0.169713	0.20746	0.0753209	0.0575032	0.102345	0.155946	0.102753	0.0773275	0.158342	0.0322308	7.8
63.2181	0.0366848	0.203401	0.107088	0.151246	0.106319	0.126534	0.0877199	3.01358	0.121178	0.129582	0.125208	0.435642	0.218185	0.151996	0.0428261	0.10688	0.148848	0.207917	0.0763302	0.0551428	0.103955	0.159436	0.108174	0.0765376	0.159911	0.0216975	7.8
63.2815	0.0349692	0.211734	0.116879	0.146718	0.11036	0.136532	0.0982972	2.99746	0.119043	0.133448	0.133251	0.419267	0.21452	0.152233	0.0426233	0.123471	0.13853	0.211554	0.0708567	0.0635761	0.11854	0.172241	0.11191	0.0927319	0.155525	0.0247862	7.2
63.345	0.0523922	0.218393	0.122191	0.140844	0.112468	0.138795	0.099312	3.0158	0.130213	0.13681	0.130135	0.40652	0.217371	0.168927	0.051248	0.119808	0.130507	0.218743	0.0730347	0.0723152	0.124023	0.172928	0.11724	0.107294	0.157768	0.0264163	7.2
63.4084	0.048336	0.221904	0.129944	0.132776	0.110458	0.144923	0.0945142	2.99867	0.141063	0.12812	0.133801	0.401859	0.208802	0.180357	0.0617365	0.108567	0.142915	0.211693	0.0758362	0.084825	0.112568	0.173167	0.120988	0.112063	0.154265	0.0417502	6.6
63.4719	0.0329033	0.218253	0.140689	0.144637	0.11126	0.14872	0.0925405	2.96794	0.151815	0.1297	0.155813	0.393781	0.190483	0.186478	0.0736799	0.115274	0.162503	0.208538	0.0828196	0.0900154	0.101352	0.180933	0.127594	0.116091	0.15505	0.0468325	7.2
63.5354	0.0252817	0.198618	0.137714	0.1515	0.111226	0.152594	0.0899565	2.86446	0.137248	0.119652	0.156382	0.391089	0.169767	0.177586	0.0680287	0.110423	0.167521	0.199366	0.0906034	0.0868593	0.0964791	0.181459	0.126822	0.101446	0.16212	0.0382479	7.2
63.5988	0.0239221	0.177141	0.12779	0.13885	0.104449	0.132475	0.0902483	2.6917	0.133304	0.118969	0.15526	0.384616	0.152214	0.147742	0.0568245	0.10981	0.166567	0.197325	0.0970524	0.0897589	0.104909	0.186372	0.116278	0.0887403	0.168495	0.0356544	7.2
63.6623	0.0271934	0.160587	0.10456	0.117642	0.113426	0.133728	0.0921141	2.60326	0.132535	0.117533	0.154875	0.364347	0.16339	0.140696	0.0492487	0.0905338	0.161842	0.189427	0.0924192	0.0881157	0.112877	0.171376	0.0980158	0.0826347	0.171174	0.0302488	6.6
63.7258	0.0234246	0.16957	0.089211	0.0963538	0.115061	0.138197	0.0897811	2.49089	0.123694	0.108585	0.143509	0.339984	0.189186	0.130137	0.0571305	0.0858787	0.154566	0.19536	0.101322	0.0928119	0.111359	0.17438	0.0782299	0.0898856	0.170723	0.0394357	7.2
63.7892	0.0324664	0.195199	0.0859989	0.0981914	0.112472	0.140318	0.0924856	2.41757	0.127407	0.101847	0.117887	0.322591	0.202459	0.125477	0.0703585	0.0908526	0.148551	0.198959	0.099887	0.0923841	0.094053	0.187929	0.0688567	0.113673	0.161329	0.040575	7.2
63.8527	0.0447351	0.197795	0.0862444	0.10063	0.112018	0.151	0.0919457	2.35938	0.137792	0.0805129	0.101134	0.311681	0.204677	0.131855	0.078967	0.0867579	0.148643	0.202619	0.0909094	0.0930379	0.088995	0.186389	0.0713711	0.127198	0.150498	0.0311715	7.2
63.9161	0.0606855	0.189846	0.0791571	0.111303	0.111361	0.145107	0.0860083	2.27051	0.162496	0.0702459	0.0908939	0.301646	0.20229	0.12762	0.0862139	0.0921984	0.143158	0.200539	0.0872532	0.0995021	0.10237	0.181319	0.0908598	0.132864	0.142081	0.0380046	7.2
63.9796	0.0703722	0.169431	0.0868437	0.120093	0.12222	0.14942	0.0846571	2.27692	0.178714	0.0791902	0.10972	0.284975	0.203293	0.131029	0.0890727	0.0957528	0.142209	0.195335	0.0861065	0.110836	0.118774	0.168004	0.107258	0.126313	0.142878	0.0414649	7.8
64.0431	0.0621611	0.153343	0.0947581	0.119293	0.129135	0.142668	0.0945243	2.25533	0.175351	0.0935803	0.130699	0.269503	0.206752	0.118877	0.0939195	0.104888	0.143974	0.208663	0.0996219	0.123191	0.142779	0.153271	0.0988025	0.119375	0.147633	0.0448034	7.2
64.1065	0.067842	0.155369	0.0982558	0.127416	0.136351	0.143615	0.102903	2.19121	0.156741	0.104608	0.137295	0.258977	0.198665	0.11551	0.0903674	0.10983	0.149613	0.202551	0.113839	0.122407	0.14245	0.158805	0.0903044	0.122087	0.142143	0.0387726	7.2
64.17	0.0605754	0.166234	0.107958	0.125943	0.147118	0.147584	0.10254	2.11349	0.135081	0.100869	0.159328	0.246627	0.206867	0.122671	0.0824985	0.0933491	0.15522	0.195369	0.120852	0.10824	0.135118	0.159969	0.0894785	0.117486	0.13507	0.0320575	7.8
64.2335	0.0459343	0.181614	0.1162	0.127464	0.151402	0.146281	0.0951812	2.03446	0.13116	0.0973298	0.161173	0.251455	0.22108	0.133344	0.068778	0.0841326	0.159374	0.181977	0.123733	0.0913555	0.123986	0.162159	0.0992138	0.113841	0.144374	0.0318061	6.6
64.2969	0.0392488	0.182346	0.121068	0.121212	0.143941	0.150433	0.086105	1.9242	0.135742	0.096602	0.152359	0.24908	0.215856	0.141922	0.0628781	0.0900475	0.152991	0.178723	0.128472	0.0830698	0.103669	0.171288	0.0972853	0.101431	0.159519	0.0355972	7.2
64.3604	0.0175566	0.187381	0.115373	0.114973	0.127368	0.152304	0.0878862	1.82638	0.144919	0.111483	0.130843	0.234278	0.200771	0.148641	0.0592238	0.105025	0.152267	0.18525	0.127921	0.0882612	0.100518	0.173287	0.0931319	0.0913704	0.170308	0.0341042	6.6
64.4239	0.0246504	0.184451	0.099946	0.118821	0.110041	0.158187	0.0868509	1.76972	0.170633	0.127502	0.113782	0.22111	0.179343	0.145633	0.0550301	0.114253	0.157549	0.18149	0.120333	0.107448	0.112519	0.18668	0.0987606	0.0857178	0.16406	0.0354665	6.6
64.4873	0.0442039	0.188255	0.0916347	0.129815	0.102282	0.151797	0.0879656	1.74179	0.198015	0.142165	0.110428	0.210869	0.166765	0.146673	0.0522809	0.103556	0.148589	0.178787	0.115303	0.117755	0.119504	0.183674	0.115877	0.0888691	0.151842	0.0462096	7.2
64.5508	0.0612567	0.190988	0.0996582	0.144045	0.100354	0.140002	0.0934361	1.74988	0.21816	0.151581	0.113299	0.21773	0.180569	0.153181	0.0545153	0.096372	0.133513	0.183705	0.105272	0.114752	0.130425	0.176362	0.135362	0.10752	0.157045	0.0577188	7.2
64.6142	0.0940276	0.179857	0.109103	0.148627	0.109629	0.144436	0.101759	1.70493	0.227346	0.141538	0.126775	0.229464	0.191777	0.151531	0.0617095	0.0967887	0.118114	0.188222	0.100319	0.0934256	0.124861	0.177438	0.120111	0.117139	0.167288	0.0625698	6.6
64.6777	0.0935047	0.177578	0.112564	0.150253	0.121055	0.159559	0.108509	1.6479	0.213756	0.123165	0.146795	0.234825	0.193118	0.160623	0.0689842	0.0963147	0.124174	0.189492	0.102414	0.0774083	0.114202	0.188222	0.112295	0.124776	0.170923	0.0579059	7.2
64.7412	0.0780244	0.168104	0.114574	0.147821	0.126047	0.164676	0.100634	1.60056	0.188403	0.117947	0.160903	0.233904	0.202982	0.164835	0.0771957	0.0988013	0.139047	0.187709	0.105096	0.0706197	0.107012	0.203003	0.106267	0.120984	0.164514	0.0588479	7.2
64.8046	0.0692803	0.152223	0.114511	0.144209	0.115426	0.155718	0.0979582	1.53527	0.171379	0.119553	0.155204	0.226383	0.206488	0.165728	0.0783709	0.0918292	0.154519	0.176906	0.121202	0.0844495	0.109407	0.201439	0.0973214	0.11421	0.150805	0.0606853	7.2
64.8681	0.0480665	0.139943	0.106639	0.123449	0.0988841	0.14629	0.0849949	1.44582	0.166058	0.128808	0.145529	0.217041	0.196438	0.163896	0.0767093	0.0915244	0.150754	0.161215	0.114369	0.0899914	0.115879	0.193797	0.0913005	0.112514	0.135791	0.0656935	7.2
64.9316	0.0377779	0.127333	0.0955926	0.110472	0.0839715	0.147356	0.0713766	1.35774	0.172146	0.138583	0.127383	0.210581	0.16941	0.145129	0.0784406	0.0888333	0.130178	0.155299	0.100697	0.0823238	0.107162	0.186389	0.0783816	0.102185	0.116887	0.0633929	7.2
64.995	0.0369531	0.114358	0.0834849	0.113399	0.0731951	0.148305	0.0658805	1.28945	0.168528	0.139081	0.119893	0.20398	0.136588	0.122882	0.0817356	0.073498	0.11574	0.157189	0.0818935	0.0793787	0.0888165	0.184964	0.0796885	0.0956187	0.101068	0.05845	7.8
65.0585	0.0373029	0.112675	0.0823736	0.114238	0.0706715	0.142307	0.0577935	1.24838	0.157585	0.142922	0.118506	0.191035	0.124506	0.114914	0.083197	0.0608245	0.106331	0.158992	0.070821	0.0742868	0.0702953	0.181181	0.0898655	0.0893865	0.100536	0.0600423	7.2
65.1219	0.0421765	0.103462	0.0954949	0.114489	0.0651039	0.138817	0.0673637	1.23227	0.155617	0.136611	0.120462	0.17715	0.128374	0.111737	0.0830251	0.0558633	0.126741	0.157617	0.0717341	0.0862906	0.071286	0.168986	0.100313	0.0755073	0.112015	0.0622212	7.2
65.1854	0.0337933	0.108654	0.104918	0.103449	0.058826	0.142841	0.0722352	1.19924	0.154972	0.124646	0.127407	0.166959	0.129306	0.110881	0.0757606	0.0623756	0.142566	0.154022	0.0771932	0.0795388	0.0836365	0.147899	0.0955302	0.0678597	0.125733	0.0601629	7.8
65.2489	0.0239595	0.118559	0.107137	0.105534	0.0540208	0.142912	0.0548256	1.13145	0.155791	0.111547	0.120226	0.157646	0.118652	0.0990675	0.0747278	0.0738686	0.138695	0.152194	0.0856637	0.0663262	0.0909234	0.142547	0.087272	0.0564883	0.121058	0.0490836	6.6
65.3123	0.0228466	0.122116	0.100406	0.114361	0.0537262	0.145561	0.0502715	1.0761	0.157961	0.101512	0.127151	0.150631	0.127615	0.101381	0.0837468	0.0888434	0.128097	0.151465	0.0882465	0.0678493	0.104024	0.147081	0.091006	0.0681615	0.119034	0.0378031	6.6
65.3758	0.0176351	0.112535	0.0850055	0.117206	0.0636172	0.133908	0.0531848	1.00027	0.148037	0.0881078	0.124966	0.146922	0.135421	0.1119	0.0831681	0.0798993	0.102949	0.160561	0.0845399	0.0727803	0.113245	0.158324	0.095761	0.0854062	0.121032	0.0273971	6.6
65.4393	0.00732108	0.0967508	0.0784982	0.101192	0.0763728	0.117441	0.0541559	0.958301	0.154077	0.0810325	0.123846	0.151155	0.124955	0.115493	0.0824909	0.0752598	0.106678	0.159893	0.0647887	0.0823624	0.108283	0.169475	0.102848	0.0890847	0.116371	0.022472	6
65.5027	-0.0124181	0.0959851	0.0700098	0.081829	0.0841953	0.107922	0.0562167	0.939957	0.146415	0.0785587	0.123024	0.151961	0.109819	0.103567	0.071892	0.0654808	0.111864	0.163008	0.041061	0.0762497	0.0899326	0.165464	0.101801	0.0899338	0.110594	0.0199092	6
65.5662	-0.0199064	0.119352	0.0740059	0.0786633	0.0856402	0.0850197	0.0457457	0.896766	0.132429	0.0769131	0.104095	0.14339	0.101753	0.0823071	0.069699	0.0576765	0.102621	0.163144	0.0254566	0.0638201	0.0743244	0.161189	0.0912658	0.0740545	0.101089	0.018621	6
65.6297	-0.00370017	0.12498	0.0816822	0.0860876	0.0815075	0.0804377	0.051598	0.882755	0.127619	0.0802009	0.111888	0.135399	0.128936	0.0893535	0.066614	0.0620862	0.100388	0.153086	0.0282963	0.0583317	0.0739492	0.164069	0.0839761	0.076486	0.0937301	0.0254082	6.6
65.6931	0.0150565	0.113511	0.0801591	0.0963546	0.0839541	0.0875088	0.0537855	0.852064	0.120909	0.0815112	0.108163	0.131456	0.162081	0.0988626	0.0657081	0.0530309	0.0931216	0.155871	0.052397	0.0638993	0.0806937	0.157817	0.0745516	0.0763083	0.0884487	0.0340293	6.6
65.7566	0.0211065	0.101595	0.0798911	0.0982583	0.0887835	0.0954442	0.0548769	0.81329	0.122631	0.0851329	0.0974258	0.144839	0.167503	0.103037	0.0535927	0.0584399	0.100492	0.148629	0.0795677	0.0664581	0.0992	0.142883	0.0728365	0.0777214	0.0866942	0.0396635	6.6
65.82	0.0148353	0.103955	0.0705825	0.0989254	0.0904278	0.109491	0.0598819	0.786758	0.1175	0.0943731	0.10667	0.146738	0.169611	0.106531	0.0345264	0.060093	0.112953	0.137902	0.0851626	0.0586904	0.110567	0.138468	0.0775797	0.0792129	0.0956043	0.033399	6.6
65.8835	0.00625309	0.125906	0.0684448	0.101141	0.0959845	0.105488	0.0656499	0.752731	0.114968	0.0993295	0.100411	0.139501	0.172855	0.110109	0.0303488	0.069996	0.103785	0.136472	0.0724148	0.0533965	0.107731	0.134691	0.0751536	0.077201	0.112208	0.0206999	6.6
65.947	0.0015684	0.12784	0.0655625	0.104277	0.0918001	0.10897	0.0775509	0.72347	0.11025	0.108267	0.0990627	0.140106	0.19023	0.123138	0.0238221	0.0759173	0.0914238	0.145594	0.0464959	0.0530696	0.0938198	0.146373	0.07974	0.0840248	0.124062	0.0185337	7.2
66.0104	0.0106291	0.122076	0.056017	0.109605	0.0957219	0.106696	0.0782946	0.703243	0.114024	0.120363	0.102755	0.147749	0.203263	0.129444	0.0241869	0.0767949	0.0951622	0.149912	0.0421071	0.0672621	0.0718079	0.150336	0.0930304	0.0767444	0.135734	0.0359341	6.6
66.0739	0.0168413	0.119512	0.0540525	0.106306	0.104021	0.103734	0.0826326	0.675973	0.119332	0.121953	0.099962	0.171466	0.192386	0.124417	0.0190783	0.0734841	0.102226	0.152452	0.0578385	0.0804476	0.0592125	0.133916	0.104819	0.0686393	0.142004	0.062616	6.6
66.1374	0.0245243	0.116252	0.0468164	0.098891	0.101291	0.116964	0.0920249	0.66299	0.106995	0.11044	0.109427	0.1825	0.184193	0.119844	0.0185889	0.0701904	0.131012	0.141014	0.0654474	0.0792069	0.075004	0.128434	0.114873	0.062857	0.148432	0.0800062	6.6
66.2008	0.0263877	0.116168	0.0576812	0.0921129	0.106402	0.114376	0.0920587	0.649723	0.0958687	0.0857289	0.104472	0.163005	0.191996	0.115919	0.0329625	0.0761614	0.139853	0.136966	0.0656769	0.0611088	0.0916504	0.12547	0.108742	0.0562774	0.130484	0.0816458	6
66.2643	0.00226588	0.108815	0.0533329	0.0681203	0.0919508	0.112586	0.0918991	0.622535	0.0981557	0.0687078	0.0886444	0.13762	0.220316	0.109803	0.0483895	0.0733093	0.121243	0.12795	0.0568271	0.0487805	0.102839	0.129604	0.0965021	0.057692	0.0896076	0.0752514	5.4
66.3277	-0.0219822	0.0917664	0.0428377	0.0586849	0.0877493	0.0969493	0.0933565	0.573813	0.0975411	0.0734085	0.0766078	0.118908	0.248568	0.101582	0.0582212	0.0756467	0.0937806	0.124678	0.0483348	0.0522128	0.102281	0.136173	0.0872687	0.0529258	0.0550978	0.0806453	4.8
66.3912	-0.0396582	0.0910515	0.0501967	0.0580618	0.0914988	0.0775714	0.0830739	0.524903	0.116807	0.0883239	0.0760343	0.115944	0.25638	0.0867335	0.060067	0.0794463	0.0613753	0.120405	0.0594166	0.0711022	0.0780486	0.12794	0.068032	0.0423424	0.0467069	0.0775971	5.4
66.4547	-0.03039	0.0932747	0.0453014	0.0685497	0.100457	0.0700176	0.0722613	0.477244	0.120295	0.0991655	0.0914828	0.124674	0.252467	0.0734229	0.0612929	0.0668954	0.0548496	0.115656	0.0614834	0.0755808	0.0634413	0.126142	0.0581061	0.0354677	0.0614554	0.0700631	3.6
66.5181	-0.00507151	0.107177	0.0673146	0.0938829	0.115077	0.0638295	0.0684814	0.459093	0.115597	0.109246	0.106024	0.133959	0.250504	0.0781568	0.0681267	0.0607203	0.0649635	0.120441	0.059366	0.0671085	0.0518588	0.1334	0.0588616	0.0389527	0.0829555	0.0581497	4.2
66.5816	0.0160247	0.116378	0.0791176	0.10197	0.116035	0.0626056	0.0766625	0.464898	0.126155	0.11839	0.114764	0.136132	0.260117	0.098313	0.0760671	0.059635	0.080319	0.115152	0.0648483	0.0555154	0.0667072	0.137254	0.067302	0.0449645	0.0990435	0.0540388	4.8
66.6451	0.0242814	0.105978	0.0891579	0.105013	0.113286	0.0753323	0.0971806	0.457739	0.124771	0.125419	0.117638	0.142705	0.279252	0.119609	0.0826649	0.0643531	0.0963353	0.122162	0.063037	0.052506	0.0773663	0.143347	0.0819714	0.0577764	0.102911	0.0617016	4.2
66.7085	0.0192762	0.102938	0.11126	0.102906	0.104306	0.0776467	0.118137	0.446017	0.123181	0.125325	0.114943	0.14704	0.288074	0.131287	0.0842974	0.0881387	0.11072	0.141649	0.0654944	0.067509	0.0761275	0.130382	0.093218	0.0593923	0.111972	0.0578683	5.4
66.772	0.0226995	0.10688	0.103064	0.0973012	0.109181	0.0899758	0.123727	0.427091	0.126067	0.122306	0.118271	0.13944	0.286956	0.131449	0.0743804	0.0796421	0.11472	0.156969	0.061098	0.0765024	0.084171	0.118517	0.0970478	0.0578375	0.116255	0.0477659	4.8
66.8355	0.0191982	0.116663	0.0911	0.0798355	0.10502	0.0928767	0.12186	0.404877	0.116639	0.106854	0.115712	0.123973	0.271724	0.124479	0.0646975	0.0712682	0.112749	0.153424	0.0512074	0.0797511	0.0772759	0.11597	0.0926559	0.0596424	0.108572	0.034483	4.2
66.8989	0.0116865	0.115994	0.0669641	0.051804	0.104248	0.103084	0.105388	0.386254	0.104228	0.0885867	0.108115	0.0981177	0.25385	0.127063	0.0733248	0.0527834	0.110189	0.145279	0.0512106	0.0751659	0.0844274	0.125073	0.0728441	0.0564048	0.101388	0.032761	4.8
66.9624	-0.00291671	0.0972114	0.0468192	0.032162	0.102478	0.105157	0.0872919	0.348839	0.0895609	0.0685257	0.0994494	0.0755374	0.246815	0.127263	0.087239	0.0434334	0.122119	0.112871	0.048933	0.0577289	0.0780718	0.143238	0.0659047	0.0520661	0.0859906	0.0394631	5.4
67.0258	-0.0106235	0.0786811	0.0493199	0.0292476	0.0933277	0.0768167	0.0731606	0.305681	0.0802739	0.0577928	0.0844325	0.0702456	0.246376	0.135908	0.106226	0.035647	0.138475	0.0945162	0.0407408	0.0446556	0.0686143	0.142554	0.0698482	0.0437163	0.0735232	0.0515978	6
67.0893	-0.00191284	0.0747314	0.0580683	0.0462066	0.100963	0.0648774	0.0663133	0.271901	0.0879599	0.069943	0.0809746	0.0752665	0.258077	0.14266	0.110736	0.0286207	0.149824	0.0969179	0.0318782	0.0460721	0.0699082	0.135891	0.0862482	0.0348253	0.0732986	0.0673553	6
67.1528	-0.00561796	0.0856093	0.0791261	0.0592588	0.101595	0.0621218	0.0609523	0.244344	0.105403	0.0808193	0.0782346	0.0841298	0.293339	0.138028	0.106742	0.0439356	0.140152	0.105415	0.0344238	0.0466073	0.0798733	0.132141	0.100031	0.0364068	0.0750598	0.0843557	6.6
67.2162	-0.0122047	0.093829	0.0941489	0.0621225	0.093951	0.0794438	0.0592226	0.239464	0.108936	0.0892336	0.0945264	0.104485	0.339071	0.137441	0.108269	0.0520792	0.124823	0.132695	0.0385346	0.0481033	0.079847	0.137629	0.107277	0.0433816	0.0813786	0.09068	5.4
67.2797	-0.0274348	0.0863794	0.0957508	0.0738849	0.0851829	0.103682	0.0596319	0.228678	0.0995291	0.0877943	0.111826	0.117035	0.379743	0.128929	0.0991178	0.0595807	0.114362	0.147868	0.042252	0.0432926	0.0765245	0.143385	0.105456	0.0575087	0.0808431	0.0887576	6
67.3432	-0.0260373	0.0761959	0.0967907	0.0779841	0.0731986	0.108679	0.0588818	0.233771	0.0921199	0.0875199	0.114114	0.122316	0.421009	0.129069	0.0954662	0.0584233	0.115958	0.146553	0.0520538	0.0444293	0.0778299	0.141033	0.0962511	0.067696	0.073531	0.092891	6
67.4066	-0.0116542	0.0739323	0.0873948	0.0832043	0.0671494	0.102566	0.0594287	0.217786	0.0894573	0.0822421	0.11069	0.117981	0.458038	0.123354	0.0947466	0.0506972	0.126625	0.145261	0.0476371	0.0504035	0.0717439	0.137128	0.0877397	0.0685167	0.080912	0.0874359	6.6
67.4701	-0.00689957	0.0839876	0.0820606	0.082038	0.0713659	0.09652	0.0532477	0.196851	0.0966371	0.0853243	0.0938825	0.107771	0.509179	0.123071	0.110476	0.0539493	0.128995	0.148685	0.0485711	0.0624934	0.0704673	0.136597	0.0675382	0.0696884	0.0968454	0.0884991	7.2
67.5335	0.00348356	0.100217	0.0825095	0.0628968	0.083492	0.0843008	0.0502137	0.182868	0.100486	0.095204	0.0912908	0.114017	0.5816	0.121786	0.120732	0.0570423	0.128103	0.139243	0.0499064	0.0611253	0.0596534	0.140053	0.0627099	0.0668565	0.103539	0.0878396	7.2
67.597	0.00147464	0.109071	0.0834585	0.0549555	0.0890903	0.0758288	0.0454401	0.165656	0.0961434	0.0880498	0.095976	0.127477	0.637545	0.115131	0.12076	0.0622983	0.121158	0.142191	0.0408875	0.052229	0.0484814	0.124938	0.0611233	0.0757253	0.0961901	0.0901546	6.6
67.6605	-0.00464145	0.112462	0.0873485	0.0438777	0.0805121	0.0553872	0.0430337	0.168674	0.0921114	0.0805997	0.0954747	0.127821	0.694919	0.111057	0.130301	0.069008	0.113195	0.144127	0.0508409	0.0395517	0.0422092	0.120953	0.061337	0.0737223	0.0747174	0.0975598	6
67.7239	-0.0145902	0.097596	0.0872949	0.0474469	0.056257	0.0486461	0.0439174	0.15792	0.0973859	0.0664343	0.108858	0.119976	0.725495	0.105181	0.124337	0.0693465	0.100777	0.137115	0.0444232	0.0361283	0.0413816	0.119391	0.0595495	0.067338	0.06869	0.0852248	6.6
67.7874	-0.026774	0.0840471	0.0816909	0.0556478	0.028945	0.042158	0.0416641	0.148134	0.0973592	0.055553	0.124049	0.105864	0.746165	0.0984381	0.133058	0.067582	0.0880524	0.117942	0.0359276	0.0440137	0.0378429	0.110508	0.0567702	0.0722107	0.0664945	0.067959	6
67.8509	-0.0316534	0.0773811	0.0827596	0.0713941	0.0276465	0.043881	0.0477469	0.137504	0.102747	0.0582689	0.129819	0.0946601	0.778043	0.0982892	0.125303	0.060476	0.0731695	0.0892616	0.0384489	0.0434075	0.0432073	0.102049	0.0587434	0.0773904	0.0594918	0.0585348	5.4
67.9143	-0.036511	0.0822039	0.0811085	0.0825679	0.0354735	0.043225	0.0467612	0.123269	0.0980685	0.0636223	0.13081	0.0854475	0.805856	0.0926155	0.10743	0.0650648	0.0737037	0.0901101	0.0387582	0.04002	0.0577313	0.0954478	0.0698064	0.084064	0.0531287	0.0525016	4.8
67.9778	-0.0404587	0.0847697	0.0812367	0.07098	0.0498436	0.0382694	0.0438492	0.107711	0.0871519	0.0677831	0.116506	0.07572	0.840083	0.0858019	0.102234	0.055791	0.0811051	0.0992763	0.0347942	0.0256387	0.0618182	0.0934109	0.0755388	0.0743928	0.0535711	0.0562164	4.8
68.0413	-0.0425774	0.0821487	0.0735748	0.0659587	0.0555797	0.0378633	0.0369236	0.0880615	0.0764719	0.0671358	0.105797	0.0621408	0.854916	0.0796203	0.0900261	0.0471141	0.0926154	0.113136	0.0316674	0.0190964	0.070844	0.088117	0.0644826	0.0589466	0.0502323	0.0557133	4.2
68.1047	-0.042074	0.085969	0.0650947	0.0491102	0.0551673	0.0265837	0.0393258	0.084382	0.0737142	0.0561726	0.10663	0.0683988	0.857377	0.0614987	0.0851993	0.038232	0.0963293	0.110788	0.0363718	0.0192481	0.06254	0.0830314	0.0503219	0.0468764	0.0462016	0.0523418	4.8
68.1682	-0.0478776	0.0813566	0.0707668	0.0485609	0.0619196	0.0260444	0.0529835	0.0788405	0.094051	0.0404962	0.110979	0.0871742	0.867768	0.0580777	0.0837813	0.0310594	0.0978498	0.0986969	0.0512336	0.031326	0.0569201	0.0752398	0.0408364	0.0343205	0.0390824	0.0550241	4.8
68.2316	-0.0525583	0.0789142	0.06628	0.0622193	0.0644519	0.0277864	0.0526894	0.0723743	0.108817	0.048434	0.109529	0.0914964	0.90094	0.0667083	0.0821521	0.0336523	0.0931194	0.0910133	0.0618627	0.0554869	0.0600278	0.0832279	0.0399399	0.0331694	0.0345542	0.0595456	4.8
68.2951	-0.0507215	0.0662037	0.0701133	0.0590833	0.065837	0.0400084	0.0478819	0.0697706	0.111019	0.0492832	0.105633	0.092868	0.932495	0.0881178	0.0934371	0.0304354	0.0804379	0.0774433	0.0573061	0.0701549	0.050273	0.0881992	0.0396886	0.0324182	0.0418045	0.0650193	4.8
68.3586	-0.0446243	0.0438912	0.071051	0.0647237	0.0585221	0.0505848	0.0451085	0.0660487	0.0951408	0.0425613	0.0991916	0.0706415	0.938591	0.0968157	0.103655	0.0306422	0.0695215	0.0674797	0.0343071	0.0755773	0.0492472	0.0777906	0.0322222	0.0473616	0.0446091	0.0664458	4.8
68.422	-0.0318971	0.0307341	0.0622034	0.0685583	0.0530019	0.0481051	0.0476645	0.0686129	0.0863179	0.0420174	0.0944744	0.0685777	0.922465	0.0855406	0.0972261	0.043193	0.0530653	0.0691737	0.0124971	0.0836943	0.0422795	0.0719468	0.029785	0.0657789	0.0468795	0.0616214	4.8
68.4855	-0.0281773	0.0199995	0.0644274	0.0698916	0.0450909	0.0480625	0.0496518	0.0590708	0.0852567	0.0346037	0.0990723	0.0773681	0.917375	0.0691491	0.0852829	0.0569386	0.0547047	0.0851339	0.0195246	0.0819331	0.0382241	0.0747232	0.036918	0.0666306	0.0566075	0.056266	5.4
68.549	-0.019238	0.0249809	0.0581573	0.0784825	0.0459968	0.0551087	0.0447766	0.0444727	0.0804839	0.0495808	0.10515	0.0782844	0.913415	0.0582426	0.0780058	0.0609476	0.0576903	0.0864627	0.0174817	0.0787891	0.0422541	0.0695225	0.0413614	0.0585923	0.0597842	0.0638242	4.8
68.6124	-0.0104286	0.0346829	0.0522787	0.0782515	0.0488911	0.0562685	0.0345027	0.0415546	0.0777222	0.0552002	0.0970259	0.0863959	0.887055	0.0712714	0.0802501	0.0582826	0.0584471	0.0868161	0.0408608	0.0660879	0.0325309	0.0715243	0.0333098	0.0530539	0.0556906	0.0695109	5.4
68.6759	-0.0129478	0.0384168	0.0566684	0.083131	0.0469569	0.064015	0.0249881	0.0443482	0.0713679	0.0506944	0.0832245	0.0832179	0.843015	0.0787365	0.0812547	0.0502237	0.0743828	0.0815787	0.0437665	0.0513214	0.0377144	0.0640876	0.00821734	0.0538389	0.0588026	0.0665165	5.4
68.7393	-0.0153772	0.040423	0.052681	0.08013	0.0430749	0.0505672	0.0233428	0.0382215	0.0715689	0.0498179	0.0717442	0.0699642	0.780615	0.0794543	0.0693519	0.061638	0.0912129	0.0791406	0.0409646	0.0586553	0.0482094	0.0600492	-0.00868453	0.0586229	0.0691383	0.061375	5.4
68.8028	-0.0301671	0.036968	0.0538599	0.0637843	0.0407823	0.0425078	0.0277931	0.0393477	0.0745407	0.041657	0.0700897	0.0664031	0.763936	0.0829498	0.0528903	0.0873911	0.121707	0.0986826	0.0526687	0.0602283	0.0431846	0.0796391	0.00428059	0.0531891	0.0731539	0.0558787	5.4
68.8663	-0.0494688	0.0379375	0.0626472	0.0492495	0.03559	0.0471162	0.0268427	0.0317407	0.081746	0.0425652	0.0861615	0.0647198	0.770684	0.0861873	0.0487913	0.0976922	0.160852	0.113483	0.0404412	0.0653438	0.04257	0.101419	0.017301	0.0490196	0.0707186	0.0591032	5.4
68.9297	-0.0497209	0.0325855	0.0684574	0.0372945	0.041267	0.0518273	0.0367165	0.0346487	0.0884105	0.0454251	0.0992028	0.0767094	0.765741	0.0983249	0.0471848	0.0906542	0.186903	0.133901	0.0356476	0.065938	0.0309326	0.127967	0.0347497	0.0534444	0.0620038	0.0581313	5.4
68.9932	-0.0344821	0.0280428	0.0750924	0.0500893	0.0380931	0.0608509	0.0382537	0.0456606	0.0842639	0.0464399	0.100929	0.10475	0.748484	0.102844	0.0507248	0.0761531	0.239268	0.144747	0.0264112	0.0533777	0.0303518	0.13879	0.0462195	0.0670298	0.0625952	0.0556451	5.4
69.0567	-0.0258805	0.041946	0.0709058	0.064819	0.0420765	0.060568	0.0402653	0.0578452	0.0789942	0.0556272	0.0942655	0.114868	0.703873	0.0936592	0.0461701	0.0588202	0.289754	0.137487	0.0215401	0.0352621	0.0371965	0.142611	0.0506135	0.0667752	0.073735	0.0657081	6
69.1201	-0.0163895	0.0590051	0.0731731	0.078671	0.0448774	0.0658414	0.0413923	0.0754069	0.0753618	0.0652759	0.0896372	0.134948	0.669796	0.0884095	0.0573604	0.0498186	0.346443	0.134684	0.0252184	0.0293706	0.0362342	0.145322	0.0481491	0.0636617	0.0688028	0.0722079	4.8
69.1836	-0.0165985	0.0658998	0.0798574	0.0773	0.0432722	0.0788207	0.0369921	0.0817785	0.0848362	0.0706911	0.0799143	0.143623	0.641018	0.0778247	0.0696051	0.0558042	0.390003	0.144745	0.0263625	0.0320264	0.0390378	0.155168	0.0425369	0.0733045	0.0577879	0.0748496	5.4
69.2471	-0.0245356	0.0551889	0.0801802	0.0576696	0.04164	0.0844767	0.0399558	0.0782449	0.085131	0.0681433	0.0813916	0.136234	0.628126	0.0712067	0.0757053	0.0607097	0.404388	0.160414	0.0248362	0.0426887	0.0386903	0.170356	0.0399951	0.0858146	0.050584	0.0738506	4.8
69.3105	-0.0264665	0.0251509	0.0853947	0.0458578	0.0349153	0.0786418	0.0509774	0.071891	0.0811677	0.0523234	0.0938587	0.121735	0.603916	0.0753525	0.0909059	0.0626089	0.415959	0.186429	0.0347589	0.0485731	0.042688	0.177943	0.0482078	0.085948	0.0574677	0.0818678	4.8
69.374	-0.0334755	0.00502296	0.082794	0.0487549	0.0388823	0.0765933	0.0621971	0.0743662	0.0758581	0.0460109	0.0952621	0.0987273	0.587729	0.069276	0.0872922	0.0636574	0.428802	0.208783	0.0476024	0.0414791	0.0451006	0.181986	0.0542472	0.0650089	0.0660996	0.0962359	4.8
69.4374	-0.0288689	0.00788594	0.0830916	0.067712	0.0406335	0.0677263	0.0613139	0.0766462	0.0820598	0.043567	0.0864523	0.08407	0.562272	0.0761544	0.0835838	0.0500619	0.46621	0.220752	0.0463253	0.0473733	0.0483146	0.180817	0.0450213	0.0559461	0.0746785	0.0963796	4.2
69.5009	-0.0221181	0.018197	0.0857096	0.072538	0.0477451	0.0692855	0.0506176	0.0851591	0.0964039	0.0362096	0.0570817	0.0791778	0.520846	0.087063	0.070426	0.0446274	0.508576	0.23223	0.0375295	0.0457699	0.0500161	0.177136	0.0341713	0.0502643	0.0701298	0.0813738	4.2
69.5644	-0.0224541	0.0346304	0.0764338	0.0686806	0.0418386	0.0777564	0.0332264	0.0901026	0.108975	0.0299192	0.0428462	0.0880663	0.493144	0.0961156	0.0593703	0.0413242	0.550941	0.237758	0.0215822	0.0515068	0.0456243	0.173317	0.025688	0.0524265	0.0577953	0.0610109	4.8
69.6278	-0.0280012	0.0386924	0.0754565	0.0625803	0.0433255	0.0773022	0.0184106	0.0984516	0.119885	0.0254393	0.0497078	0.100685	0.464972	0.11733	0.056681	0.037078	0.571295	0.244668	0.0135495	0.0616828	0.0401897	0.178713	0.0256738	0.0498111	0.047095	0.0500201	4.8
69.6913	-0.0227233	0.040213	0.0712828	0.0550058	0.0456931	0.0786936	0.0132455	0.0954803	0.110477	0.042906	0.0628879	0.106476	0.459839	0.121011	0.0682377	0.0456863	0.585888	0.249452	0.0141879	0.0580851	0.0416313	0.190125	0.0246273	0.0412661	0.0422009	0.050241	4.8
69.7548	-0.0219842	0.0450539	0.0658047	0.0615336	0.0386857	0.0704832	0.022558	0.084609	0.0977828	0.0548991	0.0728495	0.108929	0.455851	0.126447	0.0761777	0.0590219	0.58447	0.239966	0.0103295	0.053575	0.0411188	0.191445	0.0356558	0.047631	0.0519915	0.0538839	5.4
69.8182	-0.033243	0.0406618	0.06794	0.0638931	0.0270524	0.0633673	0.023221	0.0801892	0.0764171	0.0593775	0.0692493	0.110663	0.443621	0.137142	0.0928075	0.0714827	0.564435	0.235682	0.00338797	0.0388297	0.0448515	0.187666	0.049619	0.0480999	0.0535894	0.0651022	5.4
69.8817	-0.0397204	0.0291649	0.0649453	0.0650554	0.016707	0.0641808	0.0291603	0.0782004	0.0714112	0.0507725	0.0699199	0.113639	0.412203	0.130107	0.105344	0.0809608	0.534829	0.234696	0.00232889	0.0313915	0.0536893	0.181297	0.0586249	0.054226	0.0524452	0.0705418	5.4
69.9451	-0.039294	0.0213331	0.0648476	0.0588658	0.0274018	0.0567937	0.0315705	0.0870239	0.0699955	0.0397695	0.0663061	0.112182	0.381886	0.124179	0.101405	0.0838766	0.497089	0.222926	0.0206486	0.0354602	0.0687839	0.173984	0.0574163	0.0598523	0.0418941	0.0716531	5.4
[truncated: 1,694 more rows]
[truncated: 94 more columns]
