# Supplementary material for: Moculus: an immersive virtual reality system for mice incorporating stereo vision
Source: Nat Methods. 2024 Dec 12;22(2):386–98. doi: 10.1038/s41592-024-02554-6 (PMC11810792; doi:10.1038/s41592-024-02554-6)
Supplement: Supplementary file 13 — Calcium curves and Statistical Source Data. [file 41592_2024_2554_MOESM13_ESM.xlsx]

## Sheet: Figure 5.
a-b						c					d														e
statisctic											top panel							bottom panel							velocity transient is the same for all panels					left panel (control coding)
Relative amplitude change after 30 minutes						cell	aver zone	control zone			mouse 1	mouse 2	mouse 3	mouse 4	mean	SE of mean		mouse 1	mouse 2	mouse 3	mouse 4	mean	SE of mean		ctrl. (before)					cell #68										cell #26
						1	-0.1927	0.0401			-0.104809	-1.47753	-0.996803	-1.89648	-1.11891	0.384765		0.1175	0.51534	0.11844	0.04602	0.199325	0.106695		time(s)	Velocity mean (pixel/sec)	Velocity +SEM (pixel/sec)	Velocity-SEM (pixel/sec)		aver. zone					ctrl. zone					aver. zone					ctrl. zone
p =						2	-0.04395	0.0104			-0.102239	-1.44551	-0.227357	-1.87476	-0.912468	0.44121		-2.4069	0.1171	0.03058	0.01066	-0.56214	0.615354							time(s)	ΔF/F mean	ΔF/F mean + SEM	ΔF/F mean - SEM		time(s)	ΔF/F mean	ΔF/F mean + SEM	ΔF/F mean - SEM		time(s)	ΔF/F mean	ΔF/F mean + SEM	ΔF/F mean - SEM		time(s)	ΔF/F mean	ΔF/F mean + SEM	ΔF/F mean - SEM
		aversive	control	avs. vs. cont.		3	-0.01159	-0.00543			-0.101717	-1.44141	-0.0599741	-1.43963	-0.76068	0.392596		-0.15574	-0.52686	-0.01601	0.02082	-0.169448	0.125059		-6.866	0.05	0.07	0.03
Wilcoxon signed rank		0.0059	0.0059	0.04		4	-0.00746	-0.00519			-0.100279	-1.41278	-0.0385947	-1.36564	-0.729325	0.381316		-0.18001	2.47819	-0.01532	0.1523	0.60879	0.626815		-6.676	0.04	0.06	0.02		-6.87	0.054	0.065	0.043		-6.88	0.073	0.081	0.065		-6.87	0.053	0.061	0.045		-6.88	0.047	0.055	0.038
Paired t-test		2e-10	0.015	0.015		5	-0.00547	0.0416			-0.0976299	-1.29696	-0.0282925	-1.03424	-0.614281	0.323101		0.24116	0.13636	0.1227	0.02218	0.1306	0.0447902		-6.486	0	0.01	-0.01		-6.68	0.044	0.054	0.035		-6.69	0.044	0.051	0.036		-6.68	0.052	0.059	0.044		-6.69	0.04	0.047	0.033
Mann-Whitney U-test		0.00749	0.00749	0.021		6	-0.00458	0.00448			-0.0847235	-1.09157	-0.0236994	-0.949452	-0.537361	0.280728		0.08248	-1.70613	0.01323	-0.02393	-0.408587	0.433076		-6.295	0	0	0		-6.49	0.053	0.065	0.042		-6.5	0.058	0.065	0.051		-6.49	0.051	0.06	0.042		-6.5	0.05	0.056	0.043
						7	-0.0019	-0.00735			-0.0836192	-0.938471	-0.00983277	-0.560594	-0.398129	0.217573		0.19072	0.21606	-0.02169	0.004	0.0972725	0.0617081		-6.105	0	0	0		-6.3	0.057	0.068	0.045		-6.3	0.06	0.069	0.051		-6.3	0.044	0.052	0.036		-6.3	0.043	0.051	0.036
						8	-0.00158	-0.00267			-0.0823935	-0.83513	-0.00819485	-0.546935	-0.368163	0.196057		0.08477	-0.18061	-0.00787	-0.00719	-0.027725	0.0554112		-5.914	0	0	0		-6.1	0.048	0.055	0.042		-6.11	0.055	0.062	0.047		-6.1	0.054	0.061	0.046		-6.11	0.04	0.047	0.033
						9	0.000975966	0.00247			-0.0812781	-0.808739	0.0050486	-0.546398	-0.357842	0.193011		0.3334	-0.12926	0.00729	-0.02013	0.047825	0.0996549		-5.724	0	0	0		-5.91	0.055	0.067	0.043		-5.92	0.055	0.061	0.049		-5.91	0.05	0.058	0.043		-5.92	0.056	0.064	0.048
						10	0.00159	0.00191			-0.0809031	-0.776179	0.00823854	-0.545204	-0.348512	0.187188		-0.027	-0.04109	0.00563	-0.00322	-0.01642	0.0107276		-5.534	0	0	0		-5.72	0.054	0.066	0.042		-5.73	0.06	0.068	0.052		-5.72	0.052	0.06	0.045		-5.73	0.048	0.054	0.042
						11	0.00171	7.48e-05			-0.0802938	-0.723813	0.00884556	-0.544964	-0.335056	0.177568		1.50329	-0.06588	0.000220747	0.07767	0.378825	0.375968		-5.343	0.01	0.02	0		-5.53	0.053	0.063	0.044		-5.54	0.062	0.07	0.054		-5.53	0.044	0.051	0.037		-5.54	0.054	0.059	0.048
						12	0.00199	-0.0125			-0.0773857	-0.703134	0.0102859	-0.534495	-0.326182	0.173349		-0.44267	-0.1158	-0.03682	0.05171	-0.135895	0.107829		-5.153	0	0	0		-5.34	0.053	0.064	0.042		-5.35	0.049	0.058	0.04		-5.34	0.047	0.057	0.036		-5.35	0.084	0.106	0.061
						13	0.00263	0.00192			-0.0772721	-0.690837	0.0136157	-0.503687	-0.314545	0.168661		0.42311	0.44863	0.00568	0.05095	0.232093	0.118128		-4.962	0.01	0.02	0		-5.15	0.054	0.063	0.045		-5.16	0.05	0.058	0.043		-5.15	0.046	0.057	0.035		-5.16	0.133	0.174	0.093
						14	0.00354	0.00685			-0.0750631	-0.634121	0.0183199	-0.484795	-0.293915	0.15747		-0.15194	-0.14741	0.0202	0.02834	-0.0627025	0.0502496		-4.772	0	0	0		-4.96	0.057	0.069	0.046		-4.97	0.057	0.063	0.051		-4.96	0.055	0.063	0.047		-4.97	0.156	0.217	0.096
						15	0.00612	0.00562			-0.0744731	-0.617327	0.0316372	-0.379096	-0.259815	0.147574		0.05564	4.05399	0.01659	0.01273	1.03474	1.00646		-4.582	0	0	0		-4.77	0.042	0.055	0.029		-4.78	0.058	0.065	0.051		-4.77	0.058	0.066	0.049		-4.78	0.205	0.284	0.125
						16	0.00854	0.00326			-0.0720299	-0.609641	0.0441625	-0.357395	-0.248726	0.146934		-0.02939	-0.62458	0.00962	0.00238	-0.160493	0.154928		-4.391	0.01	0.03	0		-4.58	0.057	0.068	0.046		-4.59	0.042	0.051	0.032		-4.58	0.055	0.067	0.043		-4.59	0.211	0.299	0.123
						17	0.01052	-0.0081			-0.0716375	-0.60915	0.0544113	-0.356251	-0.245657	0.148515		-0.06812	0.03706	-0.0239	0.07907	0.0060275	0.0325214		-4.201	0.02	0.04	0.01		-4.39	0.062	0.072	0.052		-4.4	0.049	0.055	0.042		-4.39	0.047	0.061	0.033		-4.4	0.218	0.315	0.122
						18	0.01056	-0.00133			-0.0662102	-0.590656	0.0546038	-0.346812	-0.237269	0.144722		0.15319	0.21265	-0.00393	0.0157	0.0944025	0.0526797		-4.01	0.2	0.25	0.14		-4.2	0.053	0.063	0.043		-4.21	0.055	0.062	0.048		-4.2	0.059	0.067	0.051		-4.21	0.245	0.345	0.144
						19	0.0134	-0.00352			-0.0630919	-0.586835	0.0693275	-0.343629	-0.231057	0.146542		-0.04298	0.31802	-0.01039	-0.01985	0.0612	0.0858799		-3.82	0.07	0.1	0.04		-4.01	0.069	0.081	0.057		-4.02	0.042	0.051	0.034		-4.01	0.063	0.075	0.051		-4.02	0.245	0.348	0.142
						20	0.0143	0.00722			-0.0603458	-0.575865	0.0739783	-0.341534	-0.225942	0.145253		1.86444	-0.40898	0.0213	0.02361	0.375092	0.506757		-3.63	0.05	0.07	0.03		-3.82	0.077	0.09	0.064		-3.83	0.053	0.063	0.043		-3.82	0.072	0.082	0.061		-3.83	0.226	0.318	0.135
						21	0.01516	0.0163			-0.0598986	-0.570806	0.078422	-0.329441	-0.220431	0.144259		0.03961	-0.28539	0.04814	-0.02212	-0.05494	0.0783951		-3.439	0.12	0.16	0.08		-3.63	0.12	0.138	0.103		-3.64	0.047	0.054	0.04		-3.63	0.073	0.085	0.062		-3.64	0.206	0.293	0.118
						22	0.01607	0.00566			-0.0568402	-0.547388	0.0831093	-0.322207	-0.210832	0.140175		0.18557	-0.18473	0.01669	0.02825	0.011445	0.0758914		-3.249	0.38	0.49	0.28		-3.44	0.125	0.145	0.105		-3.45	0.055	0.064	0.046		-3.44	0.091	0.103	0.079		-3.45	0.192	0.272	0.113
						23	0.01614	0.0117			-0.0548237	-0.524978	0.0834653	-0.315272	-0.202902	0.135491		0.0231	0.31207	0.03441	0.0691	0.10967	0.0681726		-3.058	0.18	0.23	0.12		-3.25	0.108	0.128	0.087		-3.26	0.048	0.056	0.039		-3.25	0.096	0.109	0.083		-3.26	0.192	0.268	0.116
						24	0.01663	-0.00439			-0.0495359	-0.47705	0.086003	-0.3042	-0.186196	0.126257		0.07261	0.24034	-0.01294	0.18057	0.120145	0.0563244		-2.868	-0.08	-0.05	-0.1		-3.06	0.098	0.117	0.078		-3.07	0.047	0.055	0.04		-3.06	0.086	0.094	0.078		-3.07	0.17	0.238	0.102
						25	0.01664	0.0106			-0.0493775	-0.465225	0.0860839	-0.285396	-0.178478	0.122582		0.13337	-0.38122	0.03137	0.02095	-0.0488825	0.113645		-2.678	0.05	0.09	0.02		-2.87	0.107	0.122	0.092		-2.88	0.058	0.066	0.051		-2.87	0.093	0.104	0.081		-2.88	0.147	0.206	0.087
						26	0.01903	0.0113			-0.0491552	-0.45904	0.0984647	-0.283716	-0.173361	0.123527		-0.03496	-0.27786	0.03328	0.03534	-0.06105	0.0740925		-2.487	0.46	0.59	0.33		-2.68	0.113	0.125	0.101		-2.69	0.055	0.064	0.047		-2.68	0.083	0.093	0.072		-2.69	0.149	0.208	0.091
						27	0.02162	0.00209			-0.0480028	-0.456933	0.111823	-0.278154	-0.167817	0.125272		1.34852	-0.19776	0.00618	0.02835	0.296323	0.354404		-2.297	0.24	0.34	0.13		-2.49	0.111	0.122	0.1		-2.5	0.069	0.078	0.06		-2.49	0.089	0.099	0.078		-2.5	0.162	0.22	0.103
						28	0.02211	0.0134			-0.04775	-0.44963	0.114382	-0.252508	-0.158877	0.122585		-0.15969	-0.53444	0.03958	0.06184	-0.148178	0.138049		-2.106	0.62	0.83	0.4		-2.3	0.114	0.132	0.096		-2.31	0.05	0.056	0.043		-2.3	0.095	0.108	0.082		-2.31	0.135	0.182	0.088
						29	0.02264	0.0422			-0.0437871	-0.442986	0.117116	-0.248336	-0.154498	0.121813		-0.40411	0.38987	0.12447	-0.00978	0.0251125	0.165421		-1.916	0.8	0.95	0.65		-2.11	0.131	0.15	0.112		-2.12	0.065	0.072	0.057		-2.11	0.113	0.127	0.099		-2.12	0.156	0.211	0.101
						30	0.02318	0.0305			-0.0386624	-0.409923	0.119908	-0.246057	-0.143683	0.116144		-0.18382	0.33308	0.08993	0.01363	0.063205	0.106859		-1.726	0.95	1.19	0.71		-1.92	0.128	0.148	0.107		-1.93	0.072	0.081	0.063		-1.92	0.107	0.122	0.093		-1.93	0.145	0.196	0.094
						31	0.02481	0.00859			-0.0328964	-0.401853	0.128357	-0.224449	-0.13271	0.115099		0.08087	0.06474	0.02533	0.02879	0.0499325	0.013628		-1.535	1.19	1.4	0.98		-1.73	0.125	0.141	0.109		-1.74	0.09	0.109	0.071		-1.73	0.107	0.122	0.092		-1.74	0.149	0.2	0.098
						32	0.02494	0.0121			-0.0327499	-0.381288	0.128995	-0.211784	-0.124207	0.110392		0.08981	0.32246	0.03559	0.04052	0.122095	0.0679007		-1.345	2.16	2.43	1.88		-1.54	0.135	0.152	0.119		-1.54	0.097	0.125	0.068		-1.54	0.108	0.12	0.095		-1.54	0.148	0.199	0.096
						33	0.02557	0.0307			-0.0307747	-0.378048	0.132277	-0.17319	-0.112434	0.108318		-0.08184	0.67988	0.09072	0.01252	0.17532	0.171846		-1.154	2.77	3.06	2.49		-1.34	0.136	0.153	0.119		-1.35	0.119	0.152	0.086		-1.34	0.121	0.135	0.108		-1.35	0.136	0.176	0.096
						34	0.02685	0.0598			-0.0302758	-0.357656	0.138911	-0.155213	-0.101058	0.104631		-0.16273	0.31501	0.17631	0.07087	0.099865	0.1008		-0.964	3.32	3.65	3		-1.15	0.161	0.182	0.141		-1.16	0.175	0.222	0.127		-1.15	0.12	0.133	0.106		-1.16	0.156	0.199	0.114
						35	0.02709	0.0287			-0.0289097	-0.356068	0.140145	-0.131064	-0.093974	0.103728		2.29733e-05	3.37584	0.08465	0.06175	0.880566	0.83195		-0.774	3.09	3.4	2.78		-0.96	0.185	0.209	0.161		-0.97	0.218	0.272	0.163		-0.96	0.123	0.136	0.11		-0.97	0.148	0.186	0.111
						36	0.02787	0.0168			-0.027581	-0.332447	0.144181	-0.119288	-0.0837837	0.0992557		0.06994	0.98704	0.04946	0.03841	0.286213	0.2337		-0.583	3.64	4.01	3.27		-0.77	0.201	0.239	0.163		-0.78	0.23	0.286	0.175		-0.77	0.131	0.147	0.116		-0.78	0.137	0.173	0.102
						37	0.02797	0.031			-0.0255781	-0.3099	0.144668	-0.0743218	-0.0662831	0.0937954		-0.12371	1.15648	0.09138	0.08757	0.30293	0.288921		-0.393	3.78	4.13	3.42		-0.58	0.223	0.27	0.176		-0.59	0.26	0.324	0.195		-0.58	0.138	0.153	0.124		-0.59	0.144	0.175	0.112
						38	0.02903	0.0225			-0.0241367	-0.263666	0.150178	-0.0637578	-0.0503457	0.0849421		0.00203	0.3819	0.0665	0.0304	0.120207	0.0882226		-0.202	5.76	5.95	5.58		-0.39	0.237	0.288	0.186		-0.4	0.249	0.314	0.183		-0.39	0.139	0.152	0.126		-0.4	0.135	0.16	0.109
						39	0.0294	0.049			-0.022578	-0.224815	0.152097	-0.0403515	-0.0339118	0.0770352		0.01176	0.00458	0.14461	0.12497	0.07148	0.0368004		-0.012	7.4	7.62	7.19		-0.2	0.266	0.332	0.2		-0.21	0.251	0.326	0.176		-0.2	0.138	0.151	0.124		-0.21	0.111	0.136	0.087
						40	0.03039	-0.0396			-0.0214396	-0.189778	0.157214	-0.0353454	-0.0223373	0.0709723		0.05411	0.41989	-0.11693	0.07488	0.107988	0.112498		0.178	7.79	8.07	7.5		-0.01	0.269	0.333	0.204		-0.02	0.273	0.349	0.197		-0.01	0.124	0.139	0.109		-0.02	0.109	0.129	0.089
						41	0.03138	0.0247			-0.0195513	-0.178891	0.162301	-0.0260382	-0.015545	0.0697838		0.08266	0.11012	0.07292	0.05336	0.079765	0.0118106		0.369	7.75	8.08	7.41		0.18	0.294	0.363	0.225		0.17	0.271	0.353	0.19		0.18	0.162	0.173	0.152		0.17	0.103	0.12	0.085
						42	0.03141	0.0141			-0.0182078	-0.0949581	0.162499	-0.0187848	0.00763701	0.0546763		0.04767	0.30256	0.04165	0.04743	0.109827	0.0642592		0.559	7.89	8.21	7.57		0.37	0.334	0.406	0.263		0.36	0.255	0.334	0.177		0.37	0.191	0.199	0.183		0.36	0.093	0.107	0.078
						43	0.03157	0.00403			-0.0180513	-0.0917038	0.163327	-0.000407854	0.0132909	0.0537778		-0.07231	-0.08877	0.01189	0.03135	-0.02946	0.0299464		0.75	7.98	8.32	7.65		0.56	0.364	0.434	0.294		0.55	0.237	0.322	0.153		0.56	0.206	0.22	0.193		0.55	0.072	0.085	0.058
						44	0.03191	0.0105			-0.0171052	-0.00317853	0.165076	0.00104106	0.0364582	0.0430474		-0.085	0.32419	0.031	0.01965	0.07246	0.0878775		0.94	7.95	8.27	7.64		0.75	0.352	0.413	0.29		0.74	0.232	0.312	0.151		0.75	0.193	0.207	0.179		0.74	0.074	0.084	0.063
						45	0.03366	0.0235			-0.0149416	0.0146051	0.174139	0.00174066	0.0438859	0.043837		-0.21711	0.20312	0.06928	0.04899	0.02607	0.0879752		1.13	7.6	7.91	7.3		0.94	0.352	0.407	0.297		0.93	0.225	0.3	0.15		0.94	0.189	0.204	0.174		0.93	0.085	0.096	0.075
						46	0.0341	0.0214			-0.0149187	0.0324229	0.176406	0.00318497	0.0492737	0.043485		0.07793	0.24773	0.06307	0.04189	0.107655	0.0472735		1.321	7.26	7.53	6.99		1.13	0.334	0.39	0.278		1.12	0.219	0.289	0.149		1.13	0.175	0.187	0.163		1.12	0.07	0.079	0.061
						47	0.0355	0.0479			-0.0116241	0.0483515	0.183633	0.0632449	0.0709012	0.0409124		0.10094	-0.49797	0.14127	0.02539	-0.0575925	0.148744		1.511	7.1	7.34	6.87		1.32	0.303	0.347	0.259		1.31	0.219	0.291	0.146		1.32	0.176	0.185	0.167		1.31	0.091	0.103	0.078
						48	0.03682	0.0343			-0.0113519	0.0771254	0.190447	0.0856021	0.0854557	0.041296		0.08915	0.10986	0.10112	0.05943	0.08989	0.0110048		1.702	6.71	6.93	6.49		1.51	0.288	0.331	0.245		1.5	0.25	0.312	0.187		1.51	0.171	0.179	0.162		1.5	0.093	0.104	0.083
						49	0.03687	0.0269			-0.0113089	0.0778436	0.19075	0.0860123	0.0858241	0.0413399		1.77721	0.18292	0.07937	0.02257	0.515517	0.421872		1.892	6.44	6.61	6.27		1.7	0.274	0.313	0.235		1.69	0.258	0.319	0.198		1.7	0.159	0.165	0.153		1.69	0.091	0.101	0.08
						50	0.03801	0.0214			-0.0109914	0.123319	0.196645	0.0926273	0.1004	0.0430667		-0.04253	0.30439	0.063	0.09928	0.106035	0.0726372		2.082	6.36	6.53	6.2		1.89	0.265	0.301	0.23		1.88	0.293	0.354	0.232		1.89	0.141	0.149	0.132		1.88	0.086	0.096	0.076
						51	0.0423	0.0219			-0.00953058	0.158188	0.218821	0.106981	0.118615	0.0484458		0.04569	-0.17372	0.06456	0.05867	-0.0012	0.0576416		2.273	6.01	6.18	5.84		2.08	0.266	0.296	0.236		2.07	0.313	0.373	0.253		2.08	0.141	0.152	0.131		2.07	0.09	0.102	0.077
						52	0.04283	0.0179			-0.00817772	0.158302	0.221538	0.136472	0.127034	0.0485455		-0.22504	-0.41956	0.05292	0.09526	-0.124105	0.121429		2.463	6.15	6.3	6.01		2.27	0.228	0.256	0.2		2.26	0.368	0.434	0.302		2.27	0.139	0.144	0.134		2.26	0.095	0.109	0.082
						53	0.04292	0.0279			-0.00797714	0.198111	0.222008	0.13976	0.137975	0.0516261		0.12346	0.02928	0.08242	0.06086	0.074005	0.0197689							2.46	0.236	0.26	0.212		2.45	0.404	0.474	0.333		2.46	0.142	0.149	0.134		2.45	0.089	0.105	0.073
						54	0.04551	0.0727			-0.00299585	0.219574	0.235443	0.144624	0.149161	0.0544478		0.00885	-0.30137	0.21449	0.09087	0.00321	0.109971
						55	0.0457	0.0173			-0.00252929	0.232626	0.236415	0.151551	0.154516	0.0558873		0.09481	0.46387	0.05094	0.01911	0.157183	0.1034
						56	0.04574	0.0112			-0.00164036	0.239877	0.236589	0.152536	0.15684	0.0565609		0.15717	-0.14065	0.03302	0.09603	0.0363925	0.0642257
						57	0.04597	0.0373			0.00579551	0.23993	0.237803	0.164388	0.161979	0.0549429		0.01949	0.23548	0.10996	0.13128	0.124052	0.0443473
						58	0.04602	0.0144			0.00867728	0.276642	0.238057	0.167189	0.172641	0.0591673		-0.16537	0.20995	0.0425	0.0397	0.031695	0.0768062
						59	0.04685	0.0148			0.00913185	0.317512	0.242347	0.170763	0.184938	0.0658156		-0.47655	0.73945	0.04368	0.07836	0.096235	0.249147
						60	0.04991	0.0407			0.0130199	0.319121	0.258173	0.181124	0.19286	0.0662621		-0.07221	-0.30897	0.12004	0.03917	-0.0554925	0.0932304
						61	0.05133	0.0318			0.015186	0.342569	0.265519	0.197872	0.205287	0.0699212		-0.27471	-1.83899	0.09375	0.04093	-0.494755	0.455401
						62	0.05293	0.0448			0.0162191	0.375357	0.273794	0.24152	0.226723	0.0757401		-0.07314	0.20488	0.13207	0.23106	0.123717	0.0688794
						63	0.05349	0.0174			0.0176015	0.379301	0.276697	0.244975	0.229644	0.0762716		-0.10915	0.26785	0.05136	0.04758	0.06441	0.0774405
						64	0.05617	0.0345			0.0230808	0.435901	0.290586	0.266642	0.254052	0.085591		-0.08427	-0.23322	0.10185	0.07282	-0.035705	0.0774972
						65	0.05876	0.0391			0.0244045	0.459552	0.303947	0.3114	0.274826	0.0908389		-0.09468	0.35713	0.11543	0.03484	0.10318	0.09507
						66	0.05933	0.038			0.0246709	0.471666	0.306906	0.320977	0.281055	0.0932414		-0.44644	-0.53344	0.11207	0.03296	-0.208713	0.164131
						67	0.06082	0.0277			0.0257319	0.499063	0.314642	0.351866	0.297826	0.0990517		-0.17481	0.38439	0.08179	0.2005	0.122968	0.117161
						68	0.06087	0.0454			0.0287083	0.522852	0.314852	0.352088	0.304625	0.102514		-0.09527	-0.06981	0.13393	0.08687	0.01393	0.0567577
						69	0.06236	0.0238			0.0338628	0.541986	0.322586	0.365168	0.315901	0.10533		-0.14844	0.30733	0.07017	0.04169	0.0676875	0.093462
						70	0.06537	0.0745			0.033927	0.572759	0.338172	0.365785	0.327661	0.111024		0.22387	0.03053	0.2197	0.17231	0.161603	0.0452283
						71	0.06551	0.0351			0.0348233	0.592303	0.338881	0.394831	0.34021	0.115397		-0.07103	0.73437	0.10365	0.15971	0.231675	0.174619
						72	0.06563	-0.017			0.0506022	0.594162	0.339512	0.411363	0.34891	0.112962		--	0.47254	-0.05002	0.02582	0.149447	0.141182
						73	0.06686	0.0712			0.0674669	0.615768	0.34586	0.465376	0.373618	0.11603		-0.07392	0.01959	0.21001	0.12781	0.0708725	0.0620456
						74	0.07029	0.027			0.0682002	0.622928	0.363596	0.54688	0.400401	0.123385		0.14761	0.1909	0.07965	0.06675	0.121227	0.0292215
						75	0.07187	0.134			0.0690599	0.650072	0.371802	0.596667	0.4219	0.132165		-1.92875	-0.07026	0.39493	0.11684	-0.37181	0.527704
						76	0.07398	0.0558			0.074776	0.673944	0.382701	0.635833	0.441814	0.138365		-0.25018	-0.0893	0.16478	0.11983	-0.0137175	0.096317
						77	0.0793	0.114			0.104226	0.766992	0.410238	0.645049	0.481626	0.145965		0.45228	0.79259	0.33602	0.0468	0.406923	0.154249
						78	0.08124	0.0381			0.240106	0.784823	0.42026	0.788378	0.558392	0.136794		-0.01144	0.58535	0.11255	0.02559	0.178013	0.138243
						79	0.08525	0.0629			0.252795	0.830988	0.441004	0.810293	0.58377	0.142114		-0.57458	-0.56437	0.18564	0.01045	-0.235715	0.195998
						80	0.09179	0.127			0.543232	1.04419	0.474824	0.958682	0.755232	0.143893		0.0279	0.33385	0.3739	0.03721	0.193215	0.093136
						81	0.10659	0.00597			0.60734	1.04746	0.551357	0.980097	0.796563	0.126677		1.46778	-0.00997	0.01763	0.07857	0.388503	0.360234
						82	0.14955	0.0452			0.616954	1.07737	0.773585	0.980463	0.862092	0.103393		2.50581	0.30851	0.13342	-0.02145	0.731572	0.59524
						83	0.1571	0.0605			0.616954	1.07737	0.81266	1.00651	0.878373	0.103552		-2.46591	0.21999	0.17847	0.0139	-0.513387	0.65236
						84	0.15844	0.189			0.616954	1.07737	0.819583	1.00651	0.880104	0.103199		--	0.46005	0.55709	2.00626	1.0078	0.433026
						85	0.30818	0.0918			0.616954	1.07737	0.819583	1.00651	0.880104	0.103199		0.06506	1.65332	0.27072	0.45113	0.610057	0.356584
[truncated: 261 more columns]
