# Supplementary material for: Moculus: an immersive virtual reality system for mice incorporating stereo vision
Source: Nat Methods. 2024 Dec 12;22(2):386–98. doi: 10.1038/s41592-024-02554-6 (PMC11810792; doi:10.1038/s41592-024-02554-6)
Supplement: Supplementary file 14 — Calcium curves and Statistical Source Data. [file 41592_2024_2554_MOESM14_ESM.xlsx]

## Sheet: Figure 6.
b
top, left																							top, right								bottom , left
	good learners										bad learners													good learners			bad learners					bad learners										good learners
	Cell56	Cell60	Cell4	Cell24	Cell29	Cell68	Cell55	Cell33	Cell67	Cell62	Cell30	Cell6	Cell74	Cell5	Cell81	Cell7	Cell82	Cell10	Cell13	Cell14	Cell50		time(s)	mean calcium	mean+SEM	mean-SEM	mean calcium	mean+SEM	mean-SEM			Cell6	Cell74	Cell5	Cell81	Cell7	Cell82	Cell10	Cell13	Cell14	Celll50	Cell56	Cell60	Cell4	Cell24	Cell29	Cell68	Cell55	Cell33
time(s)	ΔF/F	ΔF/F	ΔF/F	ΔF/F	ΔF/F	ΔF/F	ΔF/F	ΔF/F	ΔF/F	ΔF/F	ΔF/F	ΔF/F	ΔF/F	ΔF/F	ΔF/F	ΔF/F	ΔF/F	ΔF/F	ΔF/F	ΔF/F	ΔF/F		-11.7837	0.0613504	0.0639724	0.0587283	0.0496137	0.0514362	0.0477912		time(s)	ΔF/F	ΔF/F	ΔF/F	ΔF/F	ΔF/F	ΔF/F	ΔF/F	ΔF/F	ΔF/F	ΔF/F	ΔF/F	ΔF/F	ΔF/F	ΔF/F	ΔF/F	ΔF/F	ΔF/F	ΔF/F
-9.91491	0.0483777	0.0356056	0.0343835	0.0517077	0.0740959	0.0587761	0.0651617	0.0666238	0.0561974	0.0626897	0.0586683	0.0449654	0.0352662	0.0372287	0.0561891	0.0416284	0.0464217	0.0529443	0.0448688	0.0462331	0.0666541		-11.5933	0.0604024	0.0636467	0.0571581	0.0507661	0.0540026	0.0475297		-9.3416	-0.00482047	-0.00107974	0.00363641	0.00737453	0.0058734	0.00319259	-0.0174989	0.00283777	0.00085542	-0.0115698	-0.00805214	0.00602212	-0.00713464	0.00101123	-0.000603988	-0.00350022	0.00932848	-0.0130773
-9.72453	0.0404299	0.041556	0.0438286	0.0447168	0.0643903	0.0619784	0.0586141	0.0606503	0.0518792	0.0438627	0.0565698	0.0598323	0.0399338	0.039708	0.0442856	0.0489831	0.0392957	0.0532218	0.0488366	0.0379697	0.054727		-11.4029	0.062941	0.0667716	0.0591103	0.0480198	0.0510086	0.0450311		-9.1512	0.00404228	-0.0041152	0.00198302	-0.000154043	-0.0116302	-0.0133502	-0.00413565	-0.00247487	0.00180336	-0.00444494	-0.00579173	0.00868098	0.00190299	-0.0209184	0.0157932	-0.00213168	0.00592728	-0.00890152
-9.53415	0.0392795	0.0396285	0.0411984	0.0416309	0.0747265	0.0675617	0.0585461	0.0632732	0.0509763	0.0604852	0.0668387	0.0693183	0.0442406	0.0334879	0.0510523	0.04407	0.0506287	0.0663318	0.0505852	0.041582	0.0633557		-11.2125	0.0647497	0.0683493	0.06115	0.0519729	0.0542194	0.0497265		-8.9608	-0.00230693	0.00703902	-0.00877745	-0.0067015	-0.00707181	0.00273857	0.00930829	-0.00812034	0.0153929	-0.00242665	-0.00340402	0.00923931	-0.00431617	0.00303735	-0.00803901	-0.00496078	0.00407625	-0.00405967
-9.34377	0.0408294	0.0354791	0.0370951	0.0326747	0.0753952	0.0594386	0.0561305	0.0652694	0.0382119	0.0557539	0.057698	0.0587086	0.0464183	0.0370635	0.0546031	0.0443743	0.0339089	0.0552022	0.0369882	0.0372555	0.0632165		-11.0221	0.0625858	0.0670618	0.0581099	0.0498342	0.0528491	0.0468194		-8.7704	-0.00737042	0.00138885	-0.0115049	-0.00153808	0.0040531	-0.000293256	-0.0020912	-0.00291172	0.00119126	-0.00100076	-0.00475885	0.00757511	-0.00524471	0.00631906	0.00264359	0.000417835	0.0171013	0.000301949
-9.15339	0.0426644	0.041687	0.0377522	0.0299132	0.0558582	0.0536139	0.0507852	0.0574701	0.0494522	0.0500152	0.0581021	0.0522498	0.0457516	0.0360314	0.0392311	0.0475689	0.0393846	0.0663779	0.0400983	0.0414763	0.0537984		-10.8317	0.0591912	0.0626744	0.0557079	0.0500622	0.0523294	0.0477949		-8.58	-0.00174234	0.00240681	0.00826609	-0.00410966	-0.000612196	0.00436856	-0.00814232	-0.00247626	-0.00386087	-0.00503047	-0.00527631	0.0018751	-0.00244829	-0.00764259	-0.00899436	-0.00577508	0.00725316	0.00342321
-8.96301	0.0466926	0.0405971	0.0386172	0.0375716	0.0711665	0.058863	0.0693071	0.0537811	0.0409472	0.0539499	0.0556676	0.0498858	0.0383803	0.0308571	0.0437898	0.040602	0.0308117	0.0613353	0.0443632	0.0465584	0.066007		-10.6413	0.057021	0.0614739	0.0525682	0.0525666	0.0544745	0.0506587		-8.3896	0.00630496	0.00133472	-0.00269382	3.29635e-05	0.00615865	0.00634735	-0.0042271	-0.000770269	-0.00574153	0.00818578	0.000383649	-0.00119852	0.00487872	0.00787831	0.00943892	-0.00167158	0.0112567	-0.0112233
-8.77263	0.0400796	0.0452162	0.046129	0.0465902	0.0636971	0.0649086	0.0651235	0.0545886	0.0475726	0.0621003	0.0588433	0.0594804	0.0555122	0.036167	0.0507571	0.0381599	0.0380858	0.0630539	0.0467046	0.0436844	0.0647101		-10.4509	0.055159	0.0582735	0.0520444	0.0503062	0.0532416	0.0473708		-8.1992	0.00412963	-0.00796593	0.00110536	0.00815829	0.000553097	-0.000622741	0.00167655	0.00936197	0.00186578	0.00487719	0.0119255	0.0048293	0.00190239	0.00798069	-0.000312346	0.000404891	0.00456366	0.0109518
-8.58225	0.0458944	0.0485609	0.0423784	0.0399595	0.0730504	0.0557803	0.0644077	0.0620033	0.0549302	0.0529065	0.0533005	0.0561907	0.0405241	0.0433299	0.0592876	0.0435248	0.033127	0.0610673	0.0444196	0.0493232	0.0587448		-10.2605	0.0553841	0.0584726	0.0522955	0.0471166	0.049484	0.0447492		-8.0088	-0.000891799	0.00103064	-0.00145983	0.0111224	-0.00382948	-0.000831556	0.000208518	-0.00235522	0.00641808	-0.00827358	0.0070382	-0.00740282	0.00404802	-0.00414124	0.00759098	0.00261033	0.00329084	-0.00312477
-8.39187	0.0375654	0.0479807	0.0364259	0.0350704	0.0690152	0.0568891	0.0597357	0.0585654	0.0350904	0.05164	0.0621821	0.0615414	0.0434969	0.0299363	0.058085	0.0480443	0.0434205	0.0587716	0.0485073	0.0593611	0.062251		-10.0701	0.0566605	0.06004	0.0532811	0.0492093	0.052582	0.0458367		-7.8184	-0.00818166	0.00103561	-0.00147154	0.00230413	-0.00613175	-0.00499457	-0.00167276	-0.00229829	-0.0124311	-0.00264874	-0.0031096	0.00214202	0.00282538	-0.00310263	0.000513768	-0.00231713	0.00340271	0.00107217
-8.20149	0.0467614	0.0518126	0.0429455	0.0348369	0.0660511	0.0758306	0.0581125	0.051457	0.0551524	0.0635621	0.0801588	0.0549111	0.0477784	0.0356559	0.0600464	0.0422455	0.038565	0.0595457	0.0362828	0.0530771	0.0643114		-9.87973	0.0556625	0.059407	0.051918	0.04724	0.0501784	0.0443015		-7.628	0.00636574	0.00127386	0.0013011	-0.00222903	-0.00564081	0.00532967	-0.00361864	-0.00828482	0.00433441	0.003645	0.000333691	0.00442263	-0.00684279	-0.00153538	-0.00236004	0.00254137	-0.00878746	-0.00547816
-8.01111	0.060072	0.0556952	0.0408254	0.0353187	0.0704249	0.0618557	0.0613546	0.0620301	0.0544106	0.0634404	0.137377	0.0567458	0.048773	0.0294704	0.0606886	0.0424937	0.0462739	0.0554907	0.041075	0.0558279	0.0637713		-9.68933	0.0516797	0.0544106	0.0489487	0.0466794	0.0490848	0.044274		-7.4376	-0.00419787	0.00192765	-0.00177491	-0.00617857	-0.00373207	-0.00813189	0.00442272	-0.00364459	0.00193545	0.00398116	0.00636275	0.00280943	6.94753e-05	0.000425213	0.00799497	0.00752343	0.006129	-0.00803676
-7.82073	0.0608803	0.0635324	0.0340831	0.0406502	0.0718632	0.0600897	0.0738155	0.0691779	0.0449324	0.0600875	0.173623	0.0526591	0.0399445	0.0400517	0.0518024	0.0413072	0.0348847	0.0681017	0.0482446	0.0450665	0.0683055		-9.49893	0.0549223	0.0588151	0.0510294	0.0514652	0.0551327	0.0477978		-7.2472	0.0036557	-0.00943113	-0.00357428	0.00818752	0.00196254	0.00428182	0.00244468	0.00486492	-0.00774452	0.000870114	0.00588853	-0.00509177	0.00432082	-0.00489814	0.002903	-0.00880565	-0.00364997	0.0045248
-7.63035	0.0591598	0.0603891	0.0290657	0.0340659	0.0783036	0.0664439	0.0650754	0.0503824	0.0335788	0.0544022	0.197805	0.0521802	0.0469545	0.0358606	0.0487157	0.0472913	0.0343645	0.0688681	0.0493051	0.0465995	0.0600078		-9.30853	0.0503614	0.0546215	0.0461014	0.0467739	0.0501025	0.0434453		-7.0568	-0.00407288	-0.00677874	-0.00574079	0.00047429	0.00358043	-0.00239272	0.004079	-0.0057428	0.000282566	0.00120335	-0.00118026	-0.00175089	-0.0113539	0.00163032	-0.00750934	0.00653403	-0.0116353	0.00305416
-7.43997	0.0547231	0.0619695	0.0343875	0.0395074	0.0821539	0.0676356	0.0587093	0.0625731	0.0314685	0.060018	0.222679	0.0506656	0.044443	0.0390081	0.0480238	0.0539453	0.042619	0.0616986	0.0560054	0.044202	0.0623999		-9.11813	0.0479376	0.0506333	0.0452419	0.0461968	0.0491057	0.043288		-6.8664	0.00110087	0.0138677	0.0119064	-0.00956911	-0.00486948	0.00359778	-0.00933226	-0.00226351	0.00304108	-0.00369774	-0.00992658	0.00258621	0.0026051	-0.00650505	-0.0168947	0.00144771	0.00371712	0.00206594
-7.24959	0.0515962	0.0704125	0.0431269	0.0402186	0.0851138	0.0602373	0.0717579	0.0603091	0.0463023	0.0708028	0.236093	0.053059	0.0501347	0.030965	0.0478385	0.0330028	0.0480487	0.0670674	0.0478226	0.0518548	0.0713406		-8.92773	0.0515601	0.0551275	0.0479926	0.0452591	0.0489107	0.0416074		-6.676	-0.0042127	0.00370567	0.00240233	-0.0123029	0.0119489	-0.00258315	0.00601929	0.0111326	0.0080398	-0.00814253	-0.0177158	-0.00134557	-0.00245324	0.00226791	-0.00136517	-0.00826741	-0.0082872	0.00619409
-7.05921	0.0685559	0.053225	0.040699	0.0463216	0.077142	0.0611435	0.068842	0.0646217	0.0408556	0.0706624	0.225357	0.0495056	0.0364897	0.0466331	0.0486249	0.0376478	0.0444711	0.065588	0.0487795	0.0551088	0.0691421		-8.73733	0.0540772	0.0568655	0.0512889	0.0496315	0.0530153	0.0462478		-6.4856	0.00202581	0.0103215	0.000180748	-0.00418305	0.00403978	0.0110007	0.00566247	0.00652415	0.00589737	0.0048101	-0.0100355	-0.00296282	0.00697243	-0.00379744	-0.0131141	0.000805687	0.00976543	-0.00620112
-6.86883	0.0475809	0.0386599	0.0378048	0.040818	0.0793412	0.0489851	0.0731716	0.0637181	0.0485636	0.065905	0.210512	0.0520879	0.0512208	0.0319779	0.0547882	0.0386138	0.0301534	0.0618959	0.0380387	0.0392665	0.0585346		-8.54693	0.0539247	0.0568919	0.0509576	0.0489539	0.0519448	0.045963		-6.2952	-0.00319688	0.0102547	0.00840636	-0.00731949	0.009682	-0.00305244	-0.00926209	0.0146025	0.00181301	0.00319709	-0.00394456	-0.0118591	0.0208346	0.00469631	-0.00194164	0.00425375	-0.0139323	0.00441041
-6.67845	0.0675048	0.061737	0.0338576	0.0532807	0.0766683	0.063892	0.0565566	0.0602862	0.0396286	0.079309	0.194787	0.0536292	0.0386596	0.0369589	0.048398	0.0522927	0.0383632	0.0512949	0.0439049	0.0431427	0.0697154		-8.35653	0.0500146	0.0537275	0.0463017	0.0513415	0.0546572	0.0480259		-6.1048	0.0097907	0.00186535	0.00438822	-0.00231864	-0.00127799	0.00718242	-0.00016971	0.00137332	-0.00369887	-0.00276362	0.00798892	0.00947331	0.0169937	0.00416971	-0.0028863	-0.00413754	-0.0100738	0.00791518
-6.48807	0.0508691	0.046016	0.0309596	0.0360524	0.0682994	0.0612356	0.0550684	0.058168	0.0407728	0.0573797	0.173479	0.0477488	0.0427763	0.033529	0.0509591	0.0510009	0.033163	0.0656048	0.0365599	0.0403408	0.0619879		-8.16613	0.056971	0.061096	0.052846	0.0492419	0.0525992	0.0458846		-5.9144	0.000832749	-0.00465986	-0.000221137	-0.0118429	-0.00301209	0.00212947	-0.00848112	0.000323786	-0.00951439	-0.000986917	0.00385763	0.00643205	-0.00250201	0.00113837	-0.00417978	0.00255996	0.00895923	0.0121675
-6.29769	0.0452922	0.0413011	0.0243133	0.0481237	0.0685083	0.0595948	0.0590253	0.0504972	0.0228363	0.0563144	0.161943	0.0541054	0.0343764	0.0284804	0.0561104	0.0447508	0.028984	0.053666	0.0392283	0.0344291	0.0587528		-7.97573	0.0638914	0.0718556	0.0559271	0.050061	0.0533715	0.0467506		-5.724	0.0107824	0.00123167	-0.00751122	-0.0133934	-0.00843624	-0.00786028	-0.00336571	-0.00538975	-0.00342881	0.00241533	-0.00252494	-0.0135895	0.0046808	0.00800624	-0.00352444	0.00159033	-0.00850273	0.00651267
-6.10731	0.0427958	0.051656	0.0280841	0.0497273	0.0685908	0.064733	0.0638998	0.04895	0.0410783	0.0540665	0.155722	0.0535242	0.0331424	0.0280125	0.0392786	0.0437007	0.0333559	0.0626207	0.0427699	0.0460976	0.054978		-7.78533	0.0684304	0.0796435	0.0572174	0.0490368	0.0526812	0.0453924		-5.5336	-0.00730157	0.00930614	-0.00791831	-0.00374962	0.00162257	0.0150415	-0.00807721	-0.000274878	0.00254586	0.0137039	0.000350935	-0.00139905	-0.00769465	0.00150224	-0.0155655	0.000888764	-0.00789538	-0.010085
-5.91693	0.0473243	0.0314117	0.0369714	0.055083	0.0625547	0.0555458	0.0590041	0.0509841	0.0527102	0.0693179	0.124136	0.0505036	0.035769	0.0339673	0.051075	0.0413412	0.0336363	0.0617363	0.0412133	0.0444093	0.057953		-7.59493	0.0662429	0.0801961	0.0522897	0.0490147	0.0522222	0.0458072		-5.3432	0.00170355	-0.00247613	-0.00688187	0.000237678	0.0048014	-0.00202147	-0.0121385	-0.009303	-0.010024	0.00939594	0.00049802	-0.00330029	-0.00273114	0.0112188	-0.00495584	0.000753204	-0.000639076	-0.000123279
-5.72655	0.043074	0.0374642	0.031311	0.0595672	0.0678645	0.0646525	0.076375	0.0489916	0.066041	0.0634232	0.11329	0.0535655	0.0450206	0.0409282	0.0430256	0.0366932	0.0348397	0.0582202	0.0388551	0.0456149	0.068538		-7.40453	0.0705295	0.0864051	0.0546539	0.0503011	0.0528516	0.0477505		-5.1528	-0.00635172	0.00570416	-0.00164065	-0.0105388	-0.0020526	0.00790484	-0.00680089	-0.00754789	-0.00104874	0.00922134	0.000235297	-0.00523759	-0.0100191	0.00846057	-0.000338225	0.00136864	0.00392417	-0.00185901
-5.53617	0.028503	0.0409737	0.0375005	0.0516861	0.0699543	0.0512944	0.0632609	0.0588746	0.0708596	0.0593438	0.105389	0.0546213	0.0433974	0.0457968	0.057578	0.0502499	0.0339655	0.0616824	0.0416601	0.0373998	0.0745772		-7.21413	0.0759973	0.0925453	0.0594493	0.0501134	0.0540909	0.0461359		-4.9624	0.000118929	-0.00146248	-0.00274568	-0.0112335	-0.0172842	0.00168196	0.00168083	0.00357749	-0.00304093	0.00214192	-0.00277613	-0.00519321	-0.00288495	0.00567363	-0.0095747	0.00449616	-0.00835585	0.00863881
-5.34579	0.0454062	0.0458518	0.0430557	0.0502194	0.0758097	0.0585104	0.061816	0.0544791	0.0802386	0.0715711	0.110848	0.0669495	0.0482858	0.0361558	0.0484638	0.0432486	0.0352256	0.0599871	0.0335893	0.0352939	0.0659806		-7.02373	0.0743114	0.0898746	0.0587482	0.0501991	0.0535585	0.0468396		-4.772	-0.00950568	-0.00381652	0.00550226	-0.0124115	-0.00199639	0.00534259	-0.00809135	-0.00431667	-0.0123406	-0.000782107	0.00130483	-0.00774557	0.00802672	0.0231573	-0.00364841	-0.0106924	-0.00496436	0.00479696
-5.15541	0.0465991	0.0497584	0.0426181	0.057587	0.0737974	0.0688686	0.0688055	0.0541982	0.087453	0.0692857	0.104559	0.054497	0.0315681	0.0383309	0.049794	0.0490565	0.0469364	0.0612693	0.0512462	0.0377555	0.0710814		-6.83333	0.0686418	0.0834592	0.0538245	0.0456578	0.0492497	0.0420658		-4.5816	-0.00711193	-0.00681453	0.0126754	-0.00502666	-0.00529746	0.00360881	-0.00168444	0.00109604	0.000772744	-0.00323538	-0.000318805	-0.00209005	-0.000644634	0.0153957	-0.00322737	0.0042587	0.00619615	0.00579728
-4.96503	0.0403661	0.0382309	0.0431573	0.0536394	0.0638997	0.0675336	0.0669645	0.0616503	0.0803577	0.0677124	0.114529	0.0577339	0.0464144	0.0317053	0.0431446	0.0499749	0.031694	0.0591746	0.0450377	0.0427687	0.0560619		-6.64293	0.0715916	0.0845847	0.0585986	0.0476359	0.0507518	0.0445201		-4.3912	0.00451986	-0.0039409	0.00384797	-0.00622721	-0.00401732	0.00903272	0.000798169	0.00508592	-0.00140536	0.0122365	0.00963753	0.00709002	0.00366838	0.0348914	0.00311267	0.00937843	-0.00350391	0.00329268
-4.77465	0.0421348	0.0395155	0.0279194	0.0551747	0.0743773	0.0604306	0.0555202	0.0558955	0.0742807	0.0690575	0.117662	0.0520421	0.0429005	0.0323126	0.0535488	0.0414849	0.0317786	0.0550862	0.0399271	0.0471114	0.075142		-6.45253	0.0616636	0.0733479	0.0499794	0.0463671	0.049931	0.0428032		-4.2008	0.00819413	0.00121963	-0.000664871	-0.00191817	0.00507312	0.0078149	-0.00842249	0.000778724	0.00199976	0.00452608	0.0140923	0.000559149	0.0145535	0.0336225	5.6159e-05	0.000380179	0.00518782	0.00281379
-4.58427	0.0605723	0.0505054	0.0330852	0.0533239	0.0833239	0.0744202	0.0596905	0.0547792	0.0799973	0.0780868	0.171863	0.0430806	0.0439835	0.0299553	0.0555984	0.0482642	0.0372891	0.0540012	0.0305283	0.0381302	0.067188		-6.26213	0.0579772	0.0692128	0.0467415	0.0432884	0.0469832	0.0395935		-4.0104	0.017389	0.00749465	0.00696853	-0.00132782	0.00611333	0.00488414	0.00154658	0.0170963	0.0100523	0.00985821	0.00667924	0.00592248	0.0206978	0.0341713	0.0140558	0.0165624	0.0135232	0.00976311
-4.39389	0.0571495	0.0504134	0.0403271	0.0575856	0.0797263	0.0817048	0.0692865	0.0626391	0.0656821	0.0707301	0.184636	0.0522658	0.0440055	0.0301182	0.0557522	0.0473595	0.0413746	0.0638472	0.0388286	0.040476	0.0614429		-6.07173	0.0608458	0.0709685	0.0507232	0.043748	0.0471999	0.0402962		-3.82	0.0179672	0.0177379	0.0135867	0.0103847	0.00828565	0.00951342	0.0139644	0.00957943	0.0226691	0.00971382	0.0170389	0.018082	0.0211134	0.042873	0.0283833	0.0244284	0.00474336	0.0235597
-4.20351	0.0555833	0.0542639	0.0311624	0.0648352	0.0893585	0.0839846	0.065691	0.0581217	0.081338	0.0652837	0.163334	0.0611647	0.0440688	0.0336686	0.0530264	0.051721	0.0282735	0.0664614	0.0363827	0.0500582	0.0653718		-5.88133	0.0586403	0.0659479	0.0513327	0.0451604	0.0482855	0.0420353		-3.6296	0.0243174	0.0277114	0.0187024	0.0177341	0.0108723	0.0212993	0.0242013	0.0216352	0.00783616	0.0219462	0.0411388	0.0273668	0.0254896	0.0614163	0.0361839	0.0677826	0.0304013	0.0430019
-4.01313	0.0498199	0.0618276	0.0288242	0.0664979	0.0939296	0.0787755	0.0639384	0.0582319	0.0673384	0.0739117	0.135104	0.0615939	0.0474945	0.0390516	0.0571297	0.0526329	0.0394814	0.0686508	0.0345527	0.0484717	0.0719771		-5.69093	0.0610959	0.0678144	0.0543773	0.0465301	0.0498794	0.0431808		-3.4392	0.0225082	0.0201395	0.0181698	0.0169051	0.0149867	0.0243695	0.0154563	0.0206634	0.013853	0.0267808	0.0404263	0.0247264	0.0217749	0.0614089	0.0430443	0.0724081	0.0309094	0.0372593
-3.82275	0.0482483	0.0444115	0.0337862	0.0622943	0.0793111	0.0739461	0.0703305	0.0546403	0.0695535	0.0869403	0.137052	0.0464357	0.0313709	0.0381401	0.0484295	0.0539193	0.0303239	0.0478446	0.0430086	0.0342337	0.0665737		-5.50053	0.0579673	0.0641826	0.051752	0.0500928	0.0539887	0.046197		-3.2488	0.037329	0.0192733	0.012359	0.0164015	0.0155948	0.0154764	0.0252958	0.0231407	0.0171792	0.0288873	0.0564619	0.0333842	0.0291065	0.0665931	0.0585912	0.0551944	0.0426109	0.0569488
-3.63237	0.0524914	0.0513348	0.0410288	0.0632186	0.0878117	0.0654046	0.0719023	0.0570132	0.072825	0.0718188	0.119815	0.0702996	0.0371937	0.0327378	0.0570581	0.0486283	0.0278576	0.0559409	0.0497162	0.0433825	0.0653287		-5.31013	0.0634369	0.0695279	0.057346	0.047318	0.0514234	0.0432126		-3.0584	0.033354	0.0144441	0.0172984	0.0170986	0.0172223	0.0231459	0.0139854	0.0244184	0.0145411	0.0265325	0.0369711	0.0286966	0.0146083	0.0573849	0.0344797	0.0452274	0.0277895	0.0485161
-3.44199	0.076645	0.0753403	0.0557047	0.0810357	0.105218	0.106147	0.0906281	0.0900053	0.0939357	0.104389	0.146627	0.0681562	0.0617873	0.0539297	0.0731508	0.0645539	0.040285	0.0791328	0.0644559	0.0583623	0.0844625		-5.11973	0.0657754	0.0713604	0.0601905	0.0491535	0.0528386	0.0454684		-2.868	0.0388534	0.00966855	0.0175627	0.0283169	0.00215228	0.0151413	0.0257564	0.0238346	0.0185352	0.0168923	0.0471024	0.0296579	0.0283115	0.0769941	0.0327917	0.0542313	0.0415981	0.0453575
-3.25161	0.0983653	0.0945631	0.0744355	0.0946748	0.128937	0.11945	0.0801791	0.076765	0.120257	0.120406	0.160565	0.0750823	0.0684575	0.0630152	0.0895249	0.0652741	0.0566779	0.0966195	0.0792732	0.064306	0.0958329		-4.92933	0.0634583	0.0699408	0.0569758	0.046371	0.0494543	0.0432877		-2.6776	0.0434987	0.0185869	0.0369659	0.0237859	0.00843979	0.0252225	0.0248433	0.028403	0.0221815	0.0257341	0.038307	0.0340917	0.0333781	0.103122	0.0477	0.0604191	0.0521061	0.0570787
-3.06123	0.115623	0.106369	0.0799222	0.101308	0.136381	0.123268	0.0918796	0.0932158	0.141472	0.101389	0.174069	0.0923269	0.0731936	0.0642479	0.107742	0.0743408	0.0614278	0.0963455	0.0643554	0.0727277	0.109284		-4.73893	0.061088	0.068244	0.053932	0.0471334	0.0511751	0.0430917		-2.4872	0.0397915	0.0268362	0.0240048	0.0271288	0.0247145	0.0356484	0.0367564	0.0288184	0.0180484	0.0248224	0.0591589	0.0502703	0.0640065	0.117021	0.0620949	0.0583362	0.0623487	0.0669257
-2.87085	0.138572	0.119025	0.0699128	0.0936665	0.164834	0.127231	0.108246	0.111779	0.154571	0.113916	0.189882	0.0894336	0.0721904	0.0645203	0.113754	0.074116	0.0606578	0.0993353	0.0870115	0.0811119	0.123631		-4.54853	0.0726953	0.0836108	0.0617798	0.0448019	0.0485183	0.0410855		-2.2968	0.0331508	0.0306078	0.0233053	0.0227993	0.023947	0.0282258	0.0310793	0.0402719	0.0121528	0.0301243	0.0650667	0.0625316	0.0790192	0.119368	0.0968293	0.0615923	0.0784143	0.0849108
-2.68047	0.189994	0.145091	0.0864566	0.124931	0.184853	0.14135	0.118448	0.121883	0.169902	0.123472	0.229372	0.0938878	0.0878331	0.0750394	0.109019	0.0875418	0.0801651	0.116438	0.0935427	0.0811551	0.13285		-4.35813	0.0745346	0.0861356	0.0629336	0.0475471	0.0509281	0.044166		-2.1064	0.0435674	0.0231937	0.0216658	0.0168875	0.0273039	0.0252673	0.0241293	0.0303806	0.018266	0.0414694	0.0664805	0.0734165	0.095287	0.131359	0.112243	0.0786029	0.0771697	0.130428
-2.49009	0.211085	0.14233	0.0664481	0.115072	0.177431	0.1014	0.100702	0.112318	0.167462	0.101589	0.22571	0.0743825	0.0685482	0.0619449	0.0975786	0.0692747	0.0522421	0.0928056	0.0719696	0.0517795	0.119882		-4.16773	0.0739051	0.0840918	0.0637183	0.0490197	0.0532279	0.0448115		-1.916	0.0335634	0.0257523	0.0183041	0.0106308	0.0388949	0.0246331	0.0298989	0.0343844	0.0188138	0.0499648	0.0672446	0.0790217	0.105504	0.140112	0.126661	0.0751746	0.0773588	0.157456
-2.29971	0.222912	0.151385	0.0619062	0.112663	0.181829	0.0875952	0.0848546	0.103426	0.16429	0.087154	0.29026	0.0748512	0.0574921	0.0513509	0.0910342	0.0540644	0.0574975	0.088202	0.0721876	0.0516684	0.107884		-3.97733	0.0707454	0.0788702	0.0626205	0.0521036	0.0561265	0.0480807		-1.7256	0.0398507	0.0268222	0.0305128	0.0225327	0.0301825	0.0246044	0.0194477	0.0345968	0.0246888	0.0425586	0.0822513	0.0992792	0.123263	0.115568	0.10433	0.0726597	0.0735276	0.159983
-2.10933	0.217425	0.158167	0.0704064	0.0928681	0.187585	0.0763973	0.0876699	0.0953426	0.167544	0.126771	0.375275	0.0617627	0.0547837	0.0552626	0.0797032	0.0530938	0.0463203	0.0745512	0.067083	0.049732	0.105026		-3.78693	0.0691376	0.0774563	0.060819	0.044028	0.0475644	0.0404916		-1.5352	0.035198	0.0145178	0.0197228	0.0190204	0.0145227	0.0255074	0.0244004	0.032738	0.0265279	0.0341949	0.0837036	0.0842086	0.1334	0.117674	0.136478	0.0828076	0.0854723	0.160306
-1.91895	0.204932	0.170745	0.0688194	0.0983173	0.196321	0.0797574	0.0896045	0.0976045	0.177622	0.162362	0.434767	0.0699038	0.0612773	0.0475158	0.0774196	0.0487488	0.0496442	0.0798855	0.064766	0.0535854	0.115644		-3.59653	0.0686058	0.0750177	0.062194	0.0488143	0.053181	0.0444477		-1.3448	0.0264383	0.0206596	0.0235372	0.0190323	0.014718	0.025845	0.0220457	0.0314375	0.00799962	0.0400836	0.104147	0.105503	0.151028	0.13308	0.136337	0.0830418	0.0859344	0.189184
-1.72857	0.179822	0.138421	0.0530671	0.0823709	0.192139	0.0908308	0.0847552	0.0866408	0.153695	0.183404	0.453612	0.0588455	0.0526588	0.0437493	0.0687888	0.0564844	0.0554749	0.0738166	0.0598921	0.0598699	0.107178		-3.40613	0.0932432	0.100286	0.0862005	0.0648276	0.0688316	0.0608236		-1.1544	0.0234208	0.0161013	0.0247185	0.0232327	0.0183659	0.0310252	0.0146504	0.0366561	0.00995782	0.0298764	0.0968827	0.111382	0.151462	0.148933	0.136512	0.108872	0.098581	0.193436
-1.53819	0.153627	0.13486	0.0564292	0.0753176	0.173066	0.0800988	0.0868893	0.0839136	0.151751	0.234205	0.452744	0.0658007	0.0440617	0.0610394	0.0726329	0.0578212	0.0466392	0.0769317	0.054734	0.0415374	0.107017		-3.21573	0.106236	0.114173	0.0982991	0.0754063	0.0799525	0.0708602		-0.964	0.0104703	0.0299925	0.0199203	0.0222663	0.0184495	0.0420438	0.011914	0.0302724	0.0126058	0.0301949	0.1064	0.110363	0.154135	0.16617	0.164238	0.132152	0.13997	0.205635
-1.34781	0.116516	0.123794	0.0663958	0.0683007	0.15335	0.0860673	0.080568	0.0766436	0.148849	0.2776	0.448425	0.0700167	0.0576562	0.067368	0.0721938	0.0592815	0.0579666	0.0818893	0.0626784	0.0536976	0.124226		-3.02533	0.114991	0.123194	0.106787	0.0815991	0.0873627	0.0758355		-0.7736	0.0152731	0.0223457	0.0229272	0.0210618	0.0259856	0.0430125	0.0205761	0.03693	0.0325972	0.0368838	0.143146	0.130542	0.169239	0.173093	0.159916	0.148254	0.212191	0.193862
-1.15743	0.11977	0.14031	0.0511701	0.0884427	0.141372	0.093753	0.0751083	0.0838048	0.130873	0.310365	0.42432	0.0633888	0.0594973	0.063107	0.0669469	0.0547058	0.0592432	0.0739486	0.0651743	0.0584798	0.117766		-2.83493	0.126512	0.136722	0.116303	0.0865762	0.0931023	0.08005		-0.5832	0.0204202	0.0229873	0.0307284	0.0323652	0.0291616	0.0453744	0.0267407	0.0484456	0.0428874	0.0454171	0.162421	0.172031	0.168153	0.168366	0.162108	0.170576	0.290652	0.251611
-0.96705	0.110293	0.136655	0.0543013	0.0875822	0.152617	0.0949919	0.0786674	0.0876613	0.127078	0.325997	0.403884	0.0596702	0.0603247	0.0550419	0.0726695	0.0589396	0.0494537	0.0809308	0.0654679	0.0476697	0.128378		-2.64453	0.148705	0.161044	0.136366	0.0957472	0.101524	0.0899702		-0.3928	0.016532	0.0168535	0.0260506	0.0281934	0.0301389	0.0341394	0.0275477	0.0437221	0.0545052	0.0523099	0.122888	0.170567	0.15354	0.152039	0.145142	0.184438	0.343697	0.303253
-0.77667	0.106701	0.134081	0.0472866	0.0758318	0.142554	0.0920683	0.0829035	0.0826133	0.129975	0.306064	0.364765	0.0662698	0.0456233	0.0630928	0.0582603	0.0610476	0.0484323	0.0809458	0.0624235	0.0504732	0.103559		-2.45413	0.138322	0.153648	0.122997	0.0760408	0.0828247	0.0692569		-0.2024	0.0118527	0.017202	0.0137169	0.0271986	0.0311932	0.0473438	0.0272793	0.0419647	0.0602894	0.0453791	0.158162	0.169838	0.162937	0.170034	0.144531	0.213312	0.370576	0.372516
-0.58629	0.0986102	0.120557	0.0431568	0.0747459	0.129553	0.0804248	0.070506	0.0841718	0.112062	0.276991	0.32856	0.0761485	0.0505742	0.0446248	0.070706	0.0543593	0.0436746	0.0719995	0.0566687	0.0584774	0.096458		-2.26373	0.140752	0.161789	0.119716	0.0706232	0.076845	0.0644015		-0.012	0.0162633	0.010661	0.0189309	0.025155	0.0375454	0.0469795	0.0282223	0.0400811	0.0594231	0.0539592	0.157801	0.164572	0.148674	0.169963	0.16438	0.215904	0.345662	0.403212
-0.39591	0.0898069	0.111558	0.0473602	0.0713769	0.127036	0.0731689	0.0880316	0.0743152	0.117863	0.260247	0.302852	0.0564854	0.0410782	0.0436883	0.0616727	0.0590788	0.045786	0.0746545	0.0483415	0.0569421	0.0962695		-2.07333	0.150496	0.17738	0.123611	0.0647319	0.0703558	0.0591079		0.1784	0.0112291	0.0214119	0.0280058	0.0172426	0.0369004	0.0685081	0.027324	0.059789	0.0192752	0.0524289	0.194879	0.204204	0.160059	0.22876	0.154603	0.241664	0.347413	0.431896
-0.20553	0.075644	0.11674	0.046977	0.0795328	0.127383	0.0645548	0.0814532	0.0789704	0.124059	0.229152	0.282585	0.0666833	0.0536852	0.0482583	0.0679015	0.0544875	0.0507695	0.072216	0.0553067	0.0508823	0.0869015		-1.88293	0.161896	0.193031	0.130761	0.0668391	0.0734055	0.0602726		0.3688	0.0242502	0.0123554	0.0431922	0.0281385	0.0418	0.0844182	0.0424413	0.0611159	0.0340014	0.0727212	0.206478	0.242723	0.170101	0.257632	0.171519	0.281714	0.35355	0.467911
-0.01515	0.0776856	0.106369	0.0554047	0.0764421	0.125186	0.0627992	0.076738	0.0674545	0.103251	0.214234	0.249826	0.0664136	0.0439778	0.0424687	0.0608069	0.0566513	0.0344659	0.0753751	0.047426	0.0486309	0.0733448		-1.69253	0.154432	0.187686	0.121179	0.0636758	0.0691641	0.0581875		0.5592	0.0465053	0.0412866	0.0564033	0.0550578	0.0641187	0.112048	0.0522392	0.0806388	0.0530328	0.0821276	0.218392	0.252325	0.187053	0.261563	0.203443	0.31125	0.341398	0.514253
0.17523	0.0756736	0.0880635	0.0393644	0.0562748	0.124627	0.0857703	0.0841996	0.0722763	0.0948096	0.197772	0.22816	0.0629692	0.0392942	0.0462876	0.0555118	0.0496502	0.040024	0.0827232	0.040238	0.047105	0.0804115		-1.50213	0.152991	0.186969	0.119013	0.0628215	0.068984	0.056659		0.7496	0.0325537	0.0223455	0.0559855	0.0459026	0.0598544	0.094197	0.0449773	0.0774781	0.0436793	0.0834309	0.218658	0.260387	0.160442	0.274708	0.217109	0.299073	0.329437	0.56109
0.36561	0.0646993	0.097596	0.0539676	0.0875246	0.127255	0.0830608	0.0792156	0.0744811	0.100634	0.197182	0.205275	0.0710094	0.0545909	0.0508051	0.0705919	0.0508862	0.0493511	0.0777455	0.057966	0.0465857	0.087102		-1.31173	0.149683	0.18473	0.114636	0.0706975	0.0772125	0.0641824		0.94	0.0158777	0.0189525	0.0433908	0.0546519	0.0476755	0.0900621	0.0350324	0.0769002	0.0453567	0.0826596	0.184306	0.246693	0.142081	0.292454	0.236182	0.299741	0.285855	0.575472
0.55599	0.080578	0.0910577	0.084459	0.191626	0.089944	0.0964928	0.0873593	0.0693212	0.203331	0.191535	0.215035	0.0641627	0.0401925	0.072633	0.0668814	0.0621539	0.094495	0.0623954	0.0636993	0.0622529	0.0741963		-1.12133	0.150844	0.185105	0.116583	0.0682258	0.0739822	0.0624694		1.1304	0.0153219	0.0185754	0.0440853	0.0403507	0.0402022	0.063652	0.0265581	0.0712396	0.0323385	0.0858908	0.179996	0.283784	0.130606	0.300444	0.255255	0.281528	0.293538	0.533592
0.74637	0.124351	0.144047	0.152573	0.206183	0.0786207	0.136446	0.0867692	0.122252	0.25775	0.224362	0.183336	0.0789844	0.0660556	0.144184	0.0858737	0.096906	0.170436	0.0793426	0.103745	0.0904535	0.0934927		-0.930931	0.150884	0.184292	0.117477	0.0678546	0.0752905	0.0604187		1.3208	0.00606064	0.0118604	0.0249766	0.0298281	0.032663	0.071072	0.0197975	0.0483196	0.014453	0.0777284	0.163098	0.399048	0.120023	0.301932	0.240431	0.250214	0.274743	0.472917
0.93675	0.228248	0.235214	0.224611	0.255894	0.166051	0.240567	0.158715	0.232615	0.322918	0.301141	0.255296	0.133426	0.11349	0.22382	0.158002	0.147884	0.277951	0.146314	0.180102	0.145664	0.183235		-0.740531	0.142258	0.172538	0.111979	0.0640128	0.0694547	0.0585709		1.5112	0.000771419	0.0109681	0.0203285	0.022401	0.0257119	0.0406894	0.00397367	0.0506588	0.0247368	0.0737534	0.14585	0.545157	0.0934556	0.334559	0.232447	0.235743	0.274349	0.429298
1.12713	0.278002	0.267694	0.223442	0.274698	0.216029	0.320729	0.170967	0.275951	0.352897	0.360899	0.294902	0.131032	0.113246	0.274052	0.171908	0.16938	0.337354	0.151622	0.207971	0.154113	0.227368		-0.550131	0.129031	0.156185	0.101876	0.0623691	0.0675646	0.0571735		1.7016	-0.00291768	0.0229401	0.0192276	0.0310791	0.0328533	0.0426341	0.0123399	0.043882	0.0305843	0.0862353	0.14717	0.805838	0.0947236	0.35763	0.248812	0.221475	0.259053	0.386017
1.31751	0.353301	0.289062	0.239313	0.320826	0.235813	0.40441	0.192708	0.288571	0.419135	0.432298	0.329403	0.144066	0.120491	0.272296	0.182	0.156348	0.37368	0.151369	0.221765	0.148087	0.254021		-0.359731	0.123965	0.148629	0.0993017	0.0583997	0.0636618	0.0531377		1.892	-0.00752021	0.0146051	0.0028811	0.0497935	0.025518	0.056577	0.00440625	0.0363226	0.028736	0.0798574	0.147691	0.97321	0.0953163	0.377898	0.237239	0.212822	0.251076	0.371905
1.50789	0.421187	0.276073	0.220467	0.352839	0.259864	0.458986	0.197405	0.248394	0.459157	0.494408	0.341436	0.130456	0.119057	0.269856	0.181335	0.150743	0.331206	0.15177	0.201986	0.147193	0.255232		-0.169331	0.118823	0.140896	0.0967495	0.0607092	0.0646157	0.0568027		2.0824	-0.00597655	0.00596914	0.00785099	0.0268705	0.0257244	0.0465699	0.0024308	0.0313028	0.017934	0.067159	0.140688	1.07431	0.0932903	0.399034	0.240588	0.213231	0.214908	0.303542
1.69827	0.50177	0.252225	0.192107	0.423179	0.305012	0.510268	0.18647	0.235069	0.493607	0.523033	0.445063	0.122157	0.102549	0.241885	0.162083	0.130521	0.282084	0.128764	0.188352	0.121936	0.248431		0.0210691	0.11049	0.129796	0.0911844	0.0549561	0.0593233	0.050589		2.2728	-0.0156027	0.0129081	-0.00979918	0.024381	0.0244435	0.0446426	-0.0117117	0.0322883	0.0242192	0.0682478	0.126378	1.0552	0.0753404	0.452162	0.275062	0.175778	0.204078	0.276552
1.88865	0.639143	0.263545	0.181407	0.503304	0.334274	0.531814	0.168321	0.213846	0.52242	0.516674	0.569774	0.125365	0.0860666	0.221865	0.139993	0.135143	0.242528	0.126772	0.1764	0.118623	0.225444		0.211469	0.104272	0.121843	0.0867011	0.0544215	0.0595101	0.0493328
2.07903	0.729173	0.264184	0.170034	0.581092	0.304821	0.566498	0.164	0.218912	0.536353	0.520476	0.716314	0.116486	0.0829077	0.207988	0.133625	0.13985	0.235843	0.110514	0.165133	0.103804	0.202233		0.401869	0.106445	0.121733	0.0911564	0.0616634	0.0660723	0.0572544
2.26941	0.830972	0.287787	0.164159	0.628558	0.309608	0.58939	0.146093	0.206339	0.592864	0.563587	0.893833	0.111591	0.074813	0.180889	0.136677	0.129986	0.24125	0.0902892	0.133923	0.0999772	0.195618		0.592269	0.12734	0.145018	0.109662	0.0663062	0.0705743	0.0620381
2.45979	0.928263	0.300332	0.163207	0.740239	0.275287	0.594487	0.140775	0.24481	0.634813	0.622993	1.11131	0.0898843	0.0719413	0.168079	0.136809	0.13132	0.251458	0.104995	0.125117	0.101156	0.190632		0.782669	0.156063	0.173052	0.139073	0.100947	0.111103	0.090792
2.65017	0.966235	0.306001	0.165491	0.84297	0.293469	0.621939	0.161645	0.264153	0.679007	0.687244	1.25305	0.0928646	0.0783092	0.16447	0.140779	0.130375	0.244549	0.0992445	0.126264	0.0860791	0.188948		0.973069	0.238297	0.252944	0.223651	0.170989	0.186313	0.155664
2.84055	0.973899	0.301995	0.152813	0.944226	0.288046	0.621641	0.145054	0.266989	0.710125	0.73306	1.33713	0.0871242	0.0648669	0.142135	0.14296	0.0974117	0.225895	0.0802142	0.110494	0.0912355	0.177283		1.16347	0.276019	0.293325	0.258713	0.193805	0.215722	0.171887
3.03093	0.936737	0.287295	0.151201	1.03742	0.252914	0.608275	0.131281	0.278703	0.698692	0.772487	1.36707	0.0776653	0.0582972	0.130707	0.125418	0.100393	0.214585	0.0668048	0.111975	0.0847728	0.183767		1.35387	0.318622	0.342456	0.294788	0.202412	0.227237	0.177587
3.22131	0.879393	0.282906	0.154279	1.11886	0.257782	0.61728	0.141584	0.284489	0.721055	0.741391	1.32953	0.0880793	0.0568471	0.12634	0.139786	0.107492	0.194301	0.0648625	0.0871048	0.0806938	0.176834		1.54427	0.339111	0.371086	0.307135	0.193883	0.216007	0.171759
3.41169	0.831461	0.281206	0.148321	1.24018	0.235113	0.608294	0.140355	0.30532	0.721549	0.802455	1.38297	0.0855463	0.0620311	0.120961	0.131813	0.0980815	0.202205	0.0737501	0.102325	0.0815881	0.1659		1.73467	0.3698	0.410902	0.328699	0.172876	0.193044	0.152709
3.60207	0.785565	0.246792	0.152603	1.32888	0.194144	0.599579	0.138763	0.317494	0.69798	0.783566	1.43354	0.0700147	0.0584275	0.124928	0.130768	0.103711	0.200848	0.0647367	0.108634	0.0906283	0.15848		1.92507	0.404047	0.456404	0.351691	0.15982	0.176715	0.142925
3.79245	0.715508	0.236805	0.162157	1.40278	0.183817	0.579764	0.142186	0.302616	0.68344	0.791883	1.44011	0.0945009	0.0801214	0.132703	0.123762	0.0997895	0.204318	0.0701128	0.0862393	0.0906319	0.144828		2.11547	0.433805	0.498355	0.369255	0.149838	0.165955	0.133722
3.98283	0.645869	0.235614	0.169804	1.4775	0.175231	0.563971	0.134731	0.294046	0.648541	0.761541	1.44483	0.100208	0.0655667	0.125979	0.117563	0.0942381	0.21288	0.0715514	0.0906247	0.0855527	0.151989		2.30587	0.473926	0.553694	0.394159	0.139501	0.15593	0.123072
4.17321	0.613977	0.260818	0.174506	1.51982	0.171228	0.563848	0.129659	0.285859	0.621413	0.737551	1.4636	0.0899703	0.0603564	0.124133	0.110761	0.0902942	0.20195	0.0624617	0.0965463	0.0912781	0.151376		2.49627	0.52332	0.620975	0.425664	0.137139	0.154096	0.120182
4.36359	0.583675	0.301867	0.173227	1.58346	0.146493	0.566109	0.137176	0.274297	0.612311	0.682	1.47457	0.0795917	0.0601401	0.127263	0.10456	0.0940643	0.211965	0.0704772	0.0891466	0.0878292	0.158401		2.68667	0.567382	0.675943	0.458821	0.135188	0.151712	0.118665
4.55397	0.555781	0.326343	0.184985	1.62451	0.170142	0.558228	0.133364	0.264968	0.596011	0.640669	1.49042	0.0882221	0.0702634	0.128069	0.10151	0.103008	0.218498	0.059338	0.095725	0.078978	0.158861		2.87707	0.588634	0.706744	0.470524	0.121962	0.13781	0.106114
4.74435	0.506976	0.347269	0.176361	1.66568	0.187506	0.553433	0.144636	0.248587	0.546717	0.631714	1.47709	0.083256	0.061139	0.132668	0.10518	0.103893	0.220273	0.0595264	0.103907	0.0790347	0.141821		3.06747	0.592916	0.716305	0.469527	0.115439	0.131448	0.099429
4.93473	0.462869	0.359864	0.175953	1.74253	0.260709	0.529418	0.137198	0.231283	0.51784	0.548279	1.39072	0.0938567	0.0627631	0.126479	0.105264	0.103842	0.194935	0.0582399	0.10682	0.0763949	0.13366		3.25787	0.593505	0.715608	0.471402	0.112234	0.12692	0.0975484
5.12511	0.427841	0.380175	0.170206	1.83577	0.288535	0.511618	0.152248	0.205726	0.508104	0.498819	1.38406	0.095993	0.0658841	0.109858	0.101704	0.134745	0.18741	0.0677399	0.11189	0.0866381	0.122613		3.44827	0.608838	0.739164	0.478513	0.11242	0.126319	0.0985217
5.31549	0.372138	0.33774	0.159036	1.79182	0.352261	0.466204	0.132795	0.206591	0.449456	0.484178	1.32607	0.0816527	0.05466	0.106507	0.100456	0.134409	0.162716	0.0598922	0.106866	0.0806205	0.116921		3.63867	0.607174	0.744863	0.469485	0.111118	0.125248	0.0969875
5.50587	0.336864	0.331667	0.154538	1.8734	0.344786	0.440715	0.129517	0.198537	0.428921	0.458955	1.21324	0.0694475	0.0523984	0.108477	0.0952715	0.117039	0.139934	0.0594049	0.0906026	0.0731438	0.0953442		3.82907	0.603732	0.745233	0.462232	0.112701	0.125397	0.100004
5.69625	0.297112	0.312837	0.158705	1.90632	0.331274	0.415662	0.126987	0.18619	0.397878	0.435954	1.12339	0.074199	0.0560299	0.0971709	0.0809725	0.130719	0.134029	0.0550567	0.082868	0.0719048	0.103295		4.01947	0.595607	0.740952	0.450263	0.111615	0.125521	0.0977094
5.88663	0.267907	0.287871	0.161518	1.90485	0.292852	0.382816	0.118682	0.157379	0.360764	0.390743	1.06878	0.0740867	0.0545398	0.096874	0.0724525	0.121706	0.132174	0.0609249	0.0898193	0.068787	0.111273		4.20987	0.594753	0.74284	0.446665	0.107913	0.121399	0.0944266
6.07701	0.24593	0.248434	0.174552	1.81815	0.283892	0.346499	0.122811	0.175167	0.335626	0.364859	0.990822	0.0851481	0.0704261	0.102613	0.0707293	0.135934	0.125192	0.0680022	0.081874	0.0620954	0.110119		4.40027	0.594109	0.745975	0.442242	0.108344	0.122947	0.0937407
6.26739	0.234326	0.235866	0.181342	1.82984	0.277891	0.348001	0.131608	0.158757	0.330865	0.333181	0.891852	0.0789718	0.0681141	0.10419	0.0909909	0.132352	0.128986	0.0782219	0.095072	0.0833804	0.107194		4.59067	0.595039	0.74906	0.441017	0.110247	0.1253	0.0951948
6.45777	0.190229	0.213834	0.169364	1.85252	0.2807	0.349058	0.140517	0.158823	0.312587	0.302922	0.801725	0.0713917	0.0649189	0.0969686	0.0800947	0.128626	0.119094	0.0669033	0.0979427	0.0777328	0.106206		4.78107	0.589634	0.74522	0.434047	0.10907	0.12412	0.0940201
6.64815	0.173061	0.199526	0.163971	1.86001	0.301246	0.316922	0.148596	0.150696	0.292413	0.274712	0.74122	0.0691997	0.061282	0.0967237	0.0858585	0.11131	0.109678	0.065294	0.0899189	0.0755858	0.0960442		4.97147	0.577879	0.733419	0.422339	0.106225	0.118819	0.0936319
6.83853	0.147095	0.180506	0.150279	1.80651	0.314273	0.275346	0.1375	0.130442	0.27003	0.239293	0.664846	0.0509864	0.0535379	0.0912337	0.0732645	0.107062	0.099761	0.0540769	0.0802828	0.0676979	0.0838038		5.16187	0.578464	0.74024	0.416687	0.108448	0.119646	0.0972493
7.02891	0.145011	0.165133	0.164734	1.76591	0.316291	0.250957	0.123453	0.121884	0.234485	0.218241	0.576155	0.0691005	0.0561399	0.0849602	0.0645751	0.0982807	0.106345	0.0433119	0.0809675	0.0695915	0.0711221		5.35227	0.552573	0.710008	0.395137	0.10047	0.110941	0.0899991
7.21929	0.125945	0.155125	0.150137	1.75318	0.30217	0.238182	0.122104	0.117148	0.225631	0.207896	0.513031	0.0618648	0.0581002	0.0918133	0.0643563	0.0902087	0.112309	0.0392887	0.0857797	0.0698879	0.0822254		5.54267	0.537376	0.697386	0.377366	0.0901063	0.0987208	0.0814917
7.40967	0.126691	0.156246	0.144907	1.68036	0.30094	0.226968	0.12052	0.120596	0.21382	0.193375	0.478861	0.0613932	0.0622076	0.08968	0.075561	0.102334	0.114975	0.05611	0.0925058	0.0723343	0.0803084		5.73307	0.517483	0.678259	0.356706	0.0886244	0.0973742	0.0798747
7.60005	0.106917	0.158204	0.152003	1.64615	0.264844	0.208608	0.117115	0.120985	0.212782	0.195134	0.427212	0.0629399	0.0644095	0.085007	0.0879325	0.110562	0.113646	0.0656805	0.085953	0.0611989	0.0812587		5.92347	0.490378	0.651632	0.329125	0.0882637	0.096675	0.0798524
7.79043	0.0994569	0.142502	0.147684	1.56071	0.240213	0.198703	0.112711	0.10521	0.185702	0.168348	0.40119	0.0644943	0.0573405	0.0832374	0.088658	0.0958612	0.11013	0.0562656	0.0847144	0.0739035	0.0797794		6.11387	0.464249	0.616846	0.311652	0.0912133	0.0993811	0.0830455
7.98081	0.0970909	0.139709	0.150393	1.52342	0.230203	0.184522	0.109088	0.0973258	0.170267	0.158097	0.345005	0.0585305	0.0499417	0.0774255	0.0721829	0.0750947	0.100489	0.0451135	0.0670646	0.0623653	0.0798618		6.30427	0.450321	0.601613	0.299029	0.0967475	0.10355	0.0899445
8.17119	0.0788069	0.11972	0.121596	1.44819	0.203256	0.161781	0.105391	0.0926063	0.165082	0.146682	0.299695	0.058308	0.048825	0.0873274	0.0676084	0.0692907	0.0960735	0.0329959	0.0724596	0.0576087	0.0605798		6.49467	0.433843	0.586094	0.281592	0.0909879	0.0980278	0.083948
8.36157	0.0761999	0.105905	0.130152	1.36301	0.175451	0.152873	0.0982393	0.0846627	0.145772	0.108042	0.270139	0.0459909	0.0513289	0.0665758	0.0759286	0.0729423	0.0873122	0.0484755	0.0682845	0.0600004	0.0662647		6.68507	0.420216	0.572777	0.267654	0.0860894	0.0917293	0.0804494
8.55195	0.0837658	0.118269	0.135788	1.31675	0.146697	0.134592	0.0951367	0.0909219	0.144408	0.107241	0.239717	0.0451492	0.0512617	0.0744285	0.0597518	0.065645	0.0897667	0.0381633	0.0655509	0.0496015	0.064396		6.87547	0.392375	0.540988	0.243761	0.0761707	0.0824314	0.06991
8.74233	0.0624342	0.106973	0.122173	1.23987	0.116436	0.131987	0.0865142	0.0887441	0.144236	0.108681	0.225488	0.0455824	0.0522705	0.0692826	0.0551784	0.075326	0.0914099	0.0370142	0.0605089	0.0449745	0.0506573		7.06587	0.371114	0.515921	0.226308	0.0744394	0.0804058	0.0684731
8.93271	0.0787181	0.110672	0.115712	1.22134	0.163623	0.137708	0.0949946	0.125585	0.14334	0.111862	0.209725	0.0592896	0.0615033	0.0671115	0.0761297	0.0581753	0.0888339	0.0578934	0.0755085	0.0524887	0.0733712		7.25627	0.355504	0.49947	0.211538	0.0755834	0.082203	0.0689637
9.12309	0.0628095	0.11315	0.12272	1.1876	0.163172	0.137532	0.118093	0.186029	0.141978	0.109804	0.209609	0.068702	0.0661043	0.0655135	0.0805994	0.0647624	0.102335	0.0496575	0.0700782	0.0612271	0.0740058		7.44667	0.342116	0.479665	0.204568	0.0807409	0.0867766	0.0747051
9.31347	0.07316	0.098561	0.112744	1.13248	0.169008	0.173946	0.127882	0.222149	0.139308	0.105881	0.214417	0.0709111	0.0541949	0.0676048	0.0829908	0.0641169	0.0914333	0.0659177	0.0668136	0.0647808	0.079753		7.63707	0.328178	0.462766	0.193589	0.0818588	0.0878674	0.0758503
9.50385	0.0723306	0.091547	0.127589	1.06281	0.148415	0.166906	0.112673	0.229048	0.146071	0.111746	0.205394	0.0595967	0.0531817	0.0638872	0.0779405	0.0686862	0.0974634	0.0613735	0.0737531	0.0577621	0.0827342		7.82747	0.305676	0.433765	0.177586	0.0794384	0.0848321	0.0740447
9.69423	0.0809837	0.0794352	0.116108	0.988327	0.116565	0.167351	0.09481	0.182829	0.153565	0.112289	0.159143	0.0533997	0.0470572	0.0736586	0.0650585	0.0659843	0.0926598	0.0520099	0.0836167	0.0665629	0.0638643		8.01787	0.291375	0.416418	0.166333	0.0688069	0.0738826	0.0637313
9.88461	0.0928371	0.091295	0.127766	0.910899	0.124947	0.138916	0.09677	0.198067	0.138172	0.102588	0.163589	0.0579814	0.0609861	0.0676319	0.0568248	0.0604741	0.0923495	0.0685805	0.0824187	0.0684879	0.0847807		8.20827	0.267528	0.387036	0.148019	0.0651077	0.0708326	0.0593828
10.075	0.0806056	0.0860409	0.116913	0.921127	0.105949	0.130429	0.0928499	0.161248	0.150181	0.0904375	0.15138	0.0641874	0.0557664	0.0728369	0.0611808	0.0643125	0.101528	0.0687192	0.083176	0.0641697	0.0667478		8.39867	0.246404	0.35925	0.133558	0.0643104	0.0684426	0.0601782
10.2654	0.0753533	0.0844286	0.107591	0.876679	0.113184	0.134683	0.170996	0.161125	0.137585	0.081308	0.14316	0.0616152	0.051546	0.0665525	0.0649355	0.0801037	0.0892972	0.0580376	0.0867472	0.0662924	0.0678738		8.58907	0.237571	0.346249	0.128893	0.0603715	0.065152	0.0555909
10.4558	0.0632306	0.08781	0.110225	0.815826	0.121976	0.128217	0.25731	0.145181	0.149963	0.0858148	0.144944	0.0624409	0.0552471	0.0693966	0.0582452	0.0768044	0.0931626	0.0548094	0.0896516	0.0660784	0.0947419		8.77947	0.221231	0.323877	0.118585	0.0582205	0.0633936	0.0530474
10.6461	0.0715987	0.0864556	0.103145	0.781668	0.127419	0.126405	0.315348	0.119962	0.13133	0.0913642	0.148426	0.0672562	0.056928	0.067597	0.0565255	0.0760915	0.0908096	0.0616917	0.083455	0.0609824	0.0837493		8.96987	0.22848	0.328336	0.128623	0.0670305	0.0705803	0.0634807
10.8365	0.0726508	0.0852142	0.101342	0.704343	0.134774	0.108706	0.371671	0.131413	0.119242	0.0892685	0.137867	0.0674037	0.0563165	0.0720922	0.0582252	0.0769671	0.0772019	0.052547	0.0844919	0.0692251	0.0767393		9.16027	0.232045	0.328348	0.135743	0.0702985	0.0746806	0.0659164
11.0269	0.0744839	0.0857947	0.102916	0.695866	0.12898	0.111438	0.413162	0.0993536	0.119318	0.0795873	0.122423	0.058246	0.0608247	0.0791793	0.0588719	0.0646243	0.0867167	0.052335	0.0782136	0.0582774	0.0758846		9.35067	0.233594	0.324607	0.142581	0.0708517	0.0742853	0.0674181
11.2173	0.0566728	0.0795781	0.0962868	0.65043	0.121603	0.0943063	0.397874	0.0895799	0.117435	0.0960302	0.126249	0.0522245	0.0517925	0.05094	0.0677746	0.0721168	0.0819021	0.0557587	0.0765566	0.0660942	0.0711163		9.54107	0.224958	0.30991	0.140006	0.0696379	0.0739152	0.0653606
11.4077	0.0642326	0.0803257	0.10222	0.615557	0.126793	0.100113	0.381858	0.100804	0.114031	0.0984167	0.153405	0.0583358	0.0677553	0.0689559	0.0868765	0.0748143	0.0762402	0.0547002	0.0854687	0.0683385	0.0740855		9.73147	0.204673	0.283751	0.125595	0.0663872	0.070856	0.0619184
11.598	0.0662593	0.0831194	0.103858	0.584845	0.114804	0.0991609	0.344991	0.0942927	0.113603	0.089595	0.204454	0.0514825	0.0577411	0.0647018	0.084718	0.0600511	0.0862897	0.0474556	0.0809224	0.0562701	0.0772978		9.92187	0.198713	0.270606	0.126821	0.0700516	0.0739561	0.066147
11.7884	0.0658187	0.0830921	0.101447	0.550081	0.0987475	0.0895561	0.311109	0.0823353	0.112049	0.0884164	0.240606	0.056138	0.0569573	0.065948	0.0801108	0.0619313	0.103903	0.0577338	0.0832573	0.0555895	0.076448		10.1123	0.189742	0.263383	0.116101	0.0702624	0.074436	0.0660889
11.9788	0.0503071	0.0661118	0.0965508	0.494144	0.0950128	0.0898852	0.302804	0.0773391	0.09377	0.0823752	0.259978	0.0473995	0.0458629	0.0755928	0.066427	0.0655228	0.0931487	0.0430474	0.0722597	0.062207	0.0556506		10.3027	0.189645	0.259026	0.120263	0.0693001	0.0731871	0.0654131
12.1692	0.0536099	0.0753773	0.0989559	0.444708	0.0881887	0.0857563	0.266805	0.0788541	0.0935196	0.0865333	0.263235	0.0451297	0.0510527	0.0745793	0.0813916	0.0538152	0.0918173	0.0566526	0.0714021	0.0548128	0.0569821		10.4931	0.191863	0.256105	0.127622	0.0720578	0.077	0.0671156
12.3596	0.0540854	0.069172	0.0929694	0.436805	0.0799253	0.0770392	0.245599	0.0760088	0.0974783	0.0823753	0.261208	0.0496063	0.0475541	0.067969	0.0762182	0.0520462	0.0847799	0.0496251	0.0617332	0.0442024	0.0675123		10.6835	0.191193	0.253411	0.128975	0.0705086	0.0743869	0.0666303
12.5499	0.0594017	0.0789834	0.10154	0.448253	0.093683	0.0913147	0.258288	0.0628376	0.0966206	0.0967694	0.246222	0.0593174	0.0569419	0.0674025	0.0787868	0.0535409	0.0852282	0.0530528	0.0745848	0.0668602	0.059907		10.8739	0.186954	0.244243	0.129665	0.069121	0.0724381	0.0658038
12.7403	0.0424489	0.0690675	0.0969443	0.429937	0.0762296	0.103845	0.240637	0.0838503	0.0936736	0.0864241	0.215093	0.0552462	0.0569847	0.070214	0.0604447	0.0618114	0.0811459	0.0507737	0.0653648	0.0534159	0.0739917		11.0643	0.184848	0.243395	0.1263	0.0673174	0.0709967	0.063638
12.9307	0.045036	0.0639084	0.0874211	0.405153	0.0853234	0.0822067	0.201711	0.0568052	0.102936	0.0696676	0.206366	0.047518	0.0514414	0.0666432	0.0521601	0.055613	0.0795492	0.0506878	0.0686248	0.0623581	0.0561348		11.2547	0.175095	0.230165	0.120025	0.0646276	0.0681797	0.0610756
13.1211	0.0555275	0.0671609	0.0990575	0.405909	0.0687356	0.0799	0.181323	0.059627	0.0993248	0.0642202	0.186345	0.0482849	0.0571153	0.0426995	0.0514933	0.036816	0.0771827	0.0389602	0.06132	0.0460563	0.0537981		11.4451	0.17616	0.227228	0.125091	0.0715571	0.0748192	0.068295
13.3115	0.0627107	0.0759994	0.0982486	0.385284	0.0895274	0.0846108	0.167147	0.0692145	0.100048	0.0786443	0.165857	0.040907	0.0642701	0.0593527	0.0533589	0.0461497	0.0784403	0.0433836	0.0637132	0.056829	0.0683161		11.6355	0.172635	0.220304	0.124966	0.066693	0.0712417	0.0621443
13.5018	0.0581772	0.0804352	0.0883848	0.381919	0.0861651	0.0838837	0.176788	0.0654333	0.0951015	0.0822719	0.15615	0.057955	0.0571477	0.0535652	0.0562404	0.0506454	0.0680248	0.0526685	0.0763906	0.0550263	0.078833		11.8259	0.165751	0.210626	0.120876	0.0698017	0.0748244	0.064779
13.6922	0.0749381	0.0835147	0.0869261	0.362713	0.0856753	0.0813129	0.156309	0.0622717	0.0813861	0.0830669	0.149395	0.0477923	0.0532433	0.0602072	0.0552418	0.0477466	0.0799185	0.045084	0.0702353	0.0563881	0.0730622		12.0163	0.155298	0.197191	0.113405	0.0627119	0.0676112	0.0578125
13.8826	0.0700005	0.0959235	0.0918159	0.326082	0.0663217	0.0806925	0.123607	0.0565039	0.0879557	0.0682433	0.12613	0.0417179	0.0497948	0.0411331	0.0551703	0.0509464	0.0721871	0.0547895	0.0683423	0.0507827	0.0680632		12.2067	0.148686	0.185735	0.111636	0.0637635	0.0685449	0.0589822
14.073	0.0594894	0.103145	0.0819242	0.313975	0.0688804	0.0701951	0.108107	0.0590685	0.0793884	0.0689911	0.111013	0.0433454	0.0426864	0.0545941	0.0475727	0.0490965	0.0733995	0.0377953	0.0656204	0.0425634	0.0643489		12.3971	0.14297	0.179307	0.106632	0.0601247	0.0644494	0.0558
14.2634	0.0548291	0.0876918	0.0750153	0.266028	0.0473071	0.0554685	0.095397	0.040088	0.0778924	0.0470097	0.108178	0.0280602	0.0312365	0.0488294	0.0313131	0.0237144	0.051934	0.0332042	0.0447512	0.0275602	0.066893		12.5875	0.148538	0.184896	0.112179	0.0655623	0.0690494	0.0620751
14.4537	0.044639	0.0942121	0.0801817	0.245669	0.064735	0.0624213	0.0866071	0.0383695	0.0683827	0.0554169	0.0882977	0.044573	0.0415294	0.0455781	0.0516675	0.0324893	0.0585398	0.0484611	0.0421038	0.0404163	0.0595273		12.7779	0.139832	0.17418	0.105484	0.0629393	0.0660184	0.0598602
14.6441	0.0490163	0.0821899	0.0717437	0.262215	0.0478108	0.0532921	0.0763518	0.0409549	0.0870376	0.0510473	0.0681902	0.0438934	0.0355033	0.0442839	0.0536995	0.0268083	0.0543189	0.0374013	0.0592625	0.0361047	0.0522939		12.9683	0.127867	0.160066	0.095668	0.059073	0.0622512	0.0558949
14.8345	0.0473444	0.0753827	0.0791006	0.261495	0.0643285	0.0499972	0.0732986	0.0465462	0.0784584	0.0469779	0.0745055	0.0442001	0.0461089	0.0496105	0.0544985	0.0379274	0.0580626	0.0320862	0.0584664	0.0447075	0.0485345		13.1587	0.124285	0.155693	0.0928765	0.0513726	0.0551482	0.047597
15.0249	0.0523123	0.0800518	0.0807412	0.218598	0.0615241	0.0748956	0.0698859	0.0422158	0.0697854	0.0658081	0.0654819	0.0381779	0.0480649	0.0532362	0.048381	0.0529009	0.0710923	0.0461084	0.0593743	0.0435865	0.0493344		13.3491	0.125208	0.153325	0.0970913	0.0574721	0.0612202	0.0537239
15.2152	0.0497076	0.0636862	0.0908884	0.19232	0.0581834	0.0529189	0.0690862	0.0452624	0.0824974	0.0499853	0.089268	0.0372479	0.0407079	0.0668353	0.0366034	0.0515149	0.0720991	0.0435273	0.0597632	0.0318734	0.0569447		13.5395	0.123155	0.151259	0.0950517	0.0606497	0.0638423	0.0574571
15.4056	0.0375187	0.0669711	0.0732644	0.200894	0.0630057	0.0684211	0.0668961	0.0420204	0.0839609	0.0648733	0.075313	0.0366706	0.0327703	0.0485418	0.0472265	0.0407559	0.0646352	0.0422162	0.0330517	0.0402737	0.051264		13.7299	0.118864	0.144871	0.0928582	0.0588919	0.0626379	0.055146
15.596	0.041805	0.0737915	0.0733891	0.200239	0.0737071	0.0563615	0.0670852	0.0461907	0.0872175	0.0748292	0.0725927	0.0455836	0.0528378	0.0550534	0.0480944	0.0381994	0.0643649	0.0347212	0.0553474	0.045408	0.045925		13.9203	0.10848	0.131263	0.0856964	0.0552927	0.0587461	0.0518394
15.7864	0.0443764	0.0663518	0.0824631	0.179103	0.0707691	0.0724448	0.0692815	0.0632934	0.0856339	0.127083	0.10212	0.0467855	0.0471665	0.0449083	0.0370838	0.045386	0.063362	0.0380087	0.0497452	0.0411597	0.0598785		14.1107	0.102198	0.12411	0.0802858	0.0521023	0.055878	0.0483265
15.9768	0.0544593	0.0845498	0.0829521	0.171464	0.0718703	0.0515482	0.0650112	0.116892	0.0838859	0.186656	0.156841	0.0477927	0.0500917	0.0549368	0.0418693	0.0459469	0.0633853	0.0412501	0.0421566	0.0426044	0.0733557		14.3011	0.0868095	0.105927	0.0676923	0.0387496	0.0431105	0.0343888
16.1671	0.0581256	0.0885543	0.0852912	0.165469	0.0819578	0.0572733	0.0519511	0.150495	0.101884	0.232099	0.193948	0.0464768	0.0458731	0.0719592	0.0546578	0.0478134	0.0814778	0.0490885	0.0543234	0.0393877	0.0619172		14.4915	0.0844484	0.101453	0.0674436	0.0464886	0.0491283	0.0438489
16.3575	0.0660145	0.111801	0.082077	0.177313	0.0839139	0.0622537	0.0545069	0.164752	0.0874289	0.228228	0.226093	0.054113	0.0486984	0.0554997	0.0553619	0.0452284	0.0704874	0.0430295	0.0664369	0.0501286	0.0589424		14.6819	0.0808954	0.0996137	0.0621772	0.044357	0.0476479	0.041066
16.5479	0.0484633	0.119044	0.0781512	0.163658	0.0751625	0.04619	0.0491915	0.144437	0.0808366	0.213612	0.225325	0.0431723	0.0439406	0.0515784	0.0521542	0.0516063	0.0652814	0.0410283	0.0587359	0.0538662	0.0582523		14.8723	0.081585	0.100033	0.0631375	0.0474203	0.0500788	0.0447617
16.7383	0.0370756	0.106013	0.0631523	0.170593	0.0838975	0.0666466	0.0552387	0.139949	0.0854504	0.194771	0.217385	0.0370001	0.0449176	0.0482696	0.0507249	0.0442297	0.0542414	0.0454095	0.0499881	0.0424084	0.0455558		15.0627	0.0801182	0.0943852	0.0658512	0.0510257	0.0539008	0.0481505
16.9287	0.0463014	0.0791721	0.0732981	0.178246	0.0664161	0.0720635	0.0587716	0.126461	0.0965347	0.174818	0.216189	0.041858	0.048442	0.0446292	0.0521305	0.0339947	0.0643739	0.0364103	0.0477781	0.0472983	0.0521947		15.2531	0.0767094	0.0892601	0.0641588	0.0497117	0.0540779	0.0453455
17.1191	0.0392737	0.0718628	0.0680818	0.175964	0.0573685	0.0522951	0.0565628	0.102977	0.0922071	0.162218	0.198711	0.0458051	0.0421521	0.0540212	0.04715	0.0428968	0.0551846	0.0419179	0.0550699	0.0375923	0.0628203		15.4435	0.076649	0.0897275	0.0635705	0.0437406	0.0467888	0.0406924
[truncated: 91 more columns]
