# Supplementary material for: Moculus: an immersive virtual reality system for mice incorporating stereo vision
Source: Nat Methods. 2024 Dec 12;22(2):386–98. doi: 10.1038/s41592-024-02554-6 (PMC11810792; doi:10.1038/s41592-024-02554-6)
Supplement: Supplementary file 15 — Calcium curves. [file 41592_2024_2554_MOESM15_ESM.xlsx]

## Sheet: Extended Data Fig.1.
n					o
Center coordintes of the detected ROIs					X curves																									Y curves
(in pixel coordines on the RAW image)
X	Y				time (s)	ROI 1	ROI 2	ROI 3	ROI 4	ROI 5	ROI 6	ROI 7	ROI 8	ROI 9	ROI 10	ROI 11	ROI 12	ROI 13	ROI 14	ROI 15	ROI 16	ROI 17	ROI 18	ROI 19	ROI 20	ROI 21	ROI 22	ROI 23		time (ms)	ROI 1	ROI 2	ROI 3	ROI 4	ROI 5	ROI 6	ROI 7	ROI 8	ROI 9	ROI 10	ROI 11	ROI 12	ROI 13	ROI 14	ROI 15	ROI 16	ROI 17	ROI 18	ROI 19
409	101				0	-0.0904791	0.00360919	0.015002	-0.0249407	-0.000467119	0.0273624	0.000634615	0.00591047	-0.00385518	-0.0220586	-0.0132531	-0.0293894	-0.00939045	-0.0200399	0.0014153	0.00535927	-0.023437	-0.010047	-0.000901825	0.0156639	-0.00199809	0.0153356	0.0236879		0	-0.00817263	-0.0217251	-0.0363147	0.0122332	-0.0368288	-0.0261117	-0.0246528	-0.00932545	-0.00555149	-0.00338673	-0.0158234	0.00723259	0.0235923	0.00650136	0.0105637	0.00215785	0.00273131	-0.00505822	0.00756104
232	78				0.3231	-0.0730021	-0.00633367	0.0323967	-0.00296173	0.00613515	0.0276677	0.0015283	0.000105242	0.00183013	-0.0229958	0.00533375	-0.0238929	0.00181933	-0.00669744	0.000107265	0.0108638	0.00577521	-0.0133133	0.00165094	0.00448217	-0.00766478	-0.0343475	0.00676593		0.3231	0.00993535	-0.0123924	-0.0339042	-0.00171757	-0.0203681	-0.0356677	-0.0183909	-0.0145392	-0.0135618	0.00737305	-0.0324678	-0.0230339	0.0163322	-0.0114286	0.006298	-0.00594501	-0.0118114	-0.00824483	0.0170091
457	129				0.6462	-0.0737722	0.000383038	-0.00538576	-0.0142537	0.0127859	0.0136954	-0.000858575	-0.00514883	-0.00376878	-0.0207771	-0.0101989	-0.0248991	-0.0154886	-0.00567229	-0.0151261	0.00149793	-0.00181511	-0.014631	0.0133025	0.0252279	0.0023172	0.00570048	0.0154143		0.6462	0.00994674	-0.0149296	-0.0168576	-0.0123491	-0.0404743	-0.0274176	-0.0110663	-0.016158	-0.00871022	0.00950945	-0.00830868	-0.00752806	-0.00188781	0.00605798	0.0277869	-0.0144678	0.0211119	0.0265342	-0.000118052
261	397				1.01385	-0.0661033	0.00542339	0.0245075	-0.0118436	-0.00709746	0.00393164	0.00928393	0.00583163	0.00436186	-0.0224354	-0.0203962	-0.0393434	-0.0279224	-0.0156144	-0.00583683	0.00519948	-0.00979584	-0.0132704	0.00320993	0.0205015	0.0120984	0.0165223	0.00309724		1.01385	0.009638	-0.0179004	-0.019993	-0.00196702	-0.0303379	-0.0359502	-0.0112714	-0.0204885	-0.00414982	0.00543561	-0.0386779	-0.0136523	0.00228836	0.00414565	-0.00478412	-0.00642749	0.00415017	0.0368835	-0.00359148
234	358				1.3815	-0.0748208	0.00159051	0.0151605	-0.0199679	-0.0142203	0.0168733	-0.0138225	0.0127277	-0.00348957	-0.0153333	-0.00511721	-0.0364187	-0.00990834	-0.0196717	0.000117949	-0.00960566	0.0167548	-0.0185276	0.00322443	-0.0206693	0.025964	0.00384642	-0.0163777		1.3815	-0.00108164	-0.0297769	-0.0309592	0.0101815	-0.0155854	-0.0354372	-0.0166728	-0.018188	0.000236306	-0.00192783	-0.0130006	-0.00675104	0.00569336	0.0011701	0.0107813	0.0170757	-0.0205039	-0.00554594	-0.0058456
345	173				1.74915	-0.0725481	0.0126054	0.00762424	-0.015848	-0.0144281	0.0192835	0.00481704	0.0090958	-0.00532537	-0.0250902	0.00754756	-0.0380321	-0.0144788	-0.0185046	-0.000200863	0.0154624	0.0102639	0.00632472	-0.00651691	0.0178113	0.00671874	-0.00931234	0.0183412		1.74915	0.00169331	-0.0147118	-0.0405169	-0.000176383	-0.0158514	-0.0334133	-0.0110505	-0.0243767	-0.00396675	0.00764518	-0.0330808	0.0161902	0.0159565	0.00685563	0.00998218	-0.00139374	-0.000729261	0.0025252	0.00979955
401	33				2.1168	-0.068527	-0.0102188	0.022798	-0.0138592	0.007039	0.0115154	-0.000572704	-0.00271389	0.00248038	-0.0433246	0.0142541	-0.0453264	-0.0306678	-0.0171663	0.00285083	-0.00175925	0.0185724	0.000355704	-0.00397147	0.0165979	0.0128096	0.0213568	0.0112895		2.1168	-0.0113976	-0.0136433	-0.0316842	0.0295441	-0.0249032	-0.0226158	-0.0096113	-0.0264887	-0.004866	0.0228184	-0.00847754	-0.00556085	0.00301324	0.0146535	0.0182704	-0.0249675	-0.000324949	-0.0126915	0.0261608
140	340				2.48445	-0.072155	-0.00213378	0.00264399	-0.0083945	0.031866	0.0164767	-0.00715113	0.0229457	0.00573325	-0.0166457	0.0236315	-0.0183898	0.0102519	-0.0128356	-0.00272181	0.0030447	0.0514729	-0.00975292	-0.0176475	-0.0134127	-0.0242036	-0.00451601	0.0163384		2.48445	-0.0203453	-0.0209552	-0.0290376	0.0111929	-0.0331898	-0.0405616	-0.0212563	-0.00290205	0.00092269	-0.000461058	-0.0289672	-0.0107693	-0.0249533	0.00592704	0.000603769	0.0176344	-0.00988487	0.00825814	-0.002756
344	108				2.8521	-0.0684905	-0.0116702	-0.00801196	-0.02415	-0.000754572	0.0318451	0.00028999	-0.00735428	0.00508218	-0.0235042	-0.00891671	0.000803054	-0.035311	-0.0192923	0.0134461	0.0164992	0.0411081	0.0121068	0.000630809	0.0259159	-0.0259144	0.0141394	-0.0103386		2.8521	0.0120909	-0.0324133	-0.0401296	0.0149345	-0.0327267	-0.0387585	-0.0221639	-0.0307382	0.000805377	0.0172243	-0.0243984	0.0034159	-0.0125439	0.000914767	0.00131301	0.00124844	-0.00835872	0.0364216	-0.000113514
425	193				3.21975	-0.0667296	-0.00527881	-0.0128432	-0.0162208	-0.0221426	0.0131956	0.0016967	0.00273611	-0.00600107	-0.0115489	-0.0119852	-0.0282717	-0.00438912	-0.0112689	-0.00483129	0.00795799	0.0258964	-0.0269004	0.0154163	0.0279397	-0.0134299	-0.0109727	0.00155997		3.21975	-0.000225846	-0.0263391	-0.020856	0.00641074	-0.0272788	-0.0403301	-0.00967698	-0.0183495	0.00186517	0.00550657	-0.0213405	0.00927701	-0.00413865	0.0184954	-0.00477566	-0.0128661	-0.00467852	0.0202826	-0.00674625
130	220				3.5874	-0.0659589	0.009112	0.0157017	-0.0029731	-0.000644865	0.000635809	0.00389874	0.00117408	0.000709467	-0.0222971	0.0259029	-0.0297204	-0.02031	-0.0151339	0.00697583	0.00247147	0.003547	-0.00186545	-0.000368903	0.0194206	-0.000717038	0.0346861	0.0175293		3.5874	0.0091125	-0.0148539	-0.0402875	0.00521355	-0.0322001	-0.0376558	-0.0198833	-0.0219325	-0.0101505	-0.00130797	-0.0284493	0.0125989	0.0325216	-0.000743007	0.00845965	-0.0143613	-0.0219708	0.0213362	-0.000368985
349	73				3.95505	-0.0563627	-0.000312457	0.00289149	-0.0124992	0.00962878	0.0127698	0.0153135	0.00892609	0.0023923	-0.0289745	0.00649951	-0.0192566	-0.00704636	-0.00966188	-0.0136959	0.0033854	0.011258	-0.0369844	-0.000676851	0.0368577	0.00138273	-0.0301212	0.00514675		3.95505	-0.00823853	-0.00824486	-0.0171621	0.0095718	-0.0148624	-0.0321626	-0.0290258	-0.0100029	-0.00528153	0.00444436	-0.0213711	0.00244395	-0.00245014	0.0127688	-0.00334428	0.00387458	-0.0185545	-0.0076717	0.00211924
273	317				4.3227	-0.0674385	-0.00297555	0.00661252	-0.0175987	0.0034555	0.0234642	0.00148796	0.0127955	0.00254779	-0.00750381	0.0109204	-0.021972	0.00494192	-0.0288556	-0.014365	0.00337402	0.00760711	-0.0109728	-0.0126908	0.00767781	0.0107924	-0.0429904	0.0531047		4.3227	-0.00577184	-0.0291903	-0.0312203	-0.0127382	-0.0193862	-0.0318513	-0.0101788	-0.0109669	0.0047146	0.0149527	-0.0103175	0.00055548	0.0217941	-0.00230412	-0.00291038	0.0276239	0.00673414	-0.00177603	0.00220161
373	65				4.69035	-0.0657652	0.0041999	0.00534468	-0.0293674	0.0115353	0.015553	0.0110373	0.0261349	0.000222	-0.0191088	-0.00617526	-0.00404998	-0.00363904	-0.0109239	-0.014102	0.00407667	0.0126207	0.00883865	-0.00284921	-0.00821815	-0.0081673	0.0232046	0.00200052		4.69035	-0.00512794	-0.0164048	-0.037713	-0.0056307	-0.0155804	-0.01591	-0.0161721	0.00563072	-0.00623723	-0.00100075	-0.015151	0.0191664	-0.00148753	0.00565631	0.0121601	0.0134672	0.00210375	0.0222404	-0.0217527
333	221				5.058	-0.0591221	-0.00285348	-0.000534126	-0.0204282	0.00347773	0.0175882	-0.00300093	0.00920592	0.00350625	-0.040374	0.013686	-0.0357314	-0.0296327	-0.00116506	-0.00904374	0.00323907	-0.00024851	0.0109258	-0.0174827	-0.0150761	0.00469238	-0.00890611	-0.00937798		5.058	0.00358511	-0.0173178	-0.0212851	0.0116079	-0.0196408	-0.02978	-0.0341042	-0.0269344	0.0040416	0.0100449	-0.0355309	-0.0121877	-0.0197688	0.0061065	0.00990716	0.0154085	-0.00657243	0.00202096	0.0223141
141	409				5.42565	-0.0673743	-0.00160185	0.00739423	0.00569429	-0.0139288	0.0227636	0.00365967	0.00351829	-0.00328526	-0.0306833	0.00570405	-0.0298652	-0.00379387	-0.0306736	-0.0189349	0.0060626	0.0184036	-0.0120837	0.00621753	0.0231964	-0.0173621	0.00533963	0.00775947		5.42565	0.00903919	-0.0248207	0.00519217	-0.00892286	-0.0181568	-0.0198856	-0.0242218	-0.0153537	-0.00202176	0.0166318	0.000584218	0.00402926	-1.1876e-05	-0.000283746	-0.00307873	-0.0108429	0.000342712	0.0165723	0.00416359
428	180				5.7933	-0.0680551	-0.0133326	-0.022766	-0.0170024	0.00565383	0.0135567	0.00482923	0.0181519	-7.54797e-05	-0.0309302	-0.00323303	-0.0430112	-0.0065448	-0.0228626	-0.00538537	-0.0109621	-0.00231088	-0.0307417	-0.00850482	0.0307457	0.00444259	-0.0191146	-0.0177785		5.7933	0.00775767	-0.0277735	-0.0250867	0.0104581	-0.0263481	-0.0424654	-0.0199437	-0.0136851	-0.000901724	0.0144264	-0.0217049	-0.00198965	0.00253722	0.0100601	-0.00488156	0.0147955	-0.0140701	0.00858554	-0.0028312
218	374				6.16095	-0.0741069	0.00244927	0.00966476	-0.0201356	-0.00720599	0.0212752	-0.00990979	-0.00788648	-0.00228585	-0.0131117	0.014802	-0.0495493	-0.0429932	-0.0238698	0.00321261	-0.0134156	0.048411	-0.00787103	-0.011005	0.0152507	-0.0283527	-0.0249193	-0.00356103		6.16095	-0.0056667	-0.0206196	-0.0247966	-0.00605967	-0.0349922	-0.029097	-0.00855705	-0.0361773	-0.000964237	0.0173117	-0.0211415	-0.00459872	-0.00548377	0.0229035	0.0134279	0.0178458	0.00717329	0.0241618	0.00570932
265	109				6.5286	-0.0585953	0.00118728	0.0119139	-0.0202761	-0.00877206	0.0230211	0.0076034	0.00283035	0.00458905	-0.0239906	0.013591	-0.0321702	-0.0265303	-0.0124712	0.00625786	-0.0110881	0.0181504	0.0266917	0.00196259	0.0131471	0.0335259	-0.00771401	-0.022206		6.5286	0.0121965	-0.0109167	-0.044532	0.0222828	-0.0232102	-0.0321323	-0.00291256	-0.0121899	-0.00524793	0.00821062	-0.0255188	0.00271292	0.00385389	0.00809263	0.00116003	0.00345127	0.00512279	-1.76636e-05	0.00572176
160	432				6.89625	-0.0770823	0.00556101	0.0169961	-0.00141017	0.0114075	0.0248936	0.00896715	0.00011784	-0.00747001	-0.028749	0.00175832	-0.0211581	-0.0159212	-0.00947543	-0.0046179	0.0193023	0.00065461	-0.00567755	-0.00691721	0.0341989	0.0403935	0.0447063	-0.0177528		6.89625	0.00259107	-0.0123477	-0.0386356	0.00970558	-0.0349559	-0.0246022	-0.00763184	-0.0141802	-0.00525236	0.00377887	-0.0343487	0.0126642	0.00862266	0.00409878	0.00858819	0.00553342	0.00618134	0.020501	-0.00842671
422	133				7.2639	-0.0578487	0.00444438	0.0147094	-0.00538804	-0.00840956	0.00731164	0.0146571	-0.000949723	-0.00297981	-0.0172393	-0.0049559	-0.0517801	0.00933464	-0.0171587	0.0139279	0.0227209	0.0178189	-0.014993	-0.00504388	0.0429612	-0.015273	-0.0279905	-0.0103361		7.2639	0.00285459	-0.0126699	-0.032011	-0.0028104	-0.00616423	-0.0309988	-0.00596056	-0.0220723	-0.00210767	-0.0101004	-0.0299342	0.00105851	0.0186146	-0.00561238	0.0117177	-0.015094	0.00691289	0.0241585	-0.00591284
354	124				7.63155	-0.0588594	0.0049708	0.00284725	-0.00824048	-0.0153024	0.0158755	-0.0101543	0.0105435	0.00454877	-0.0223771	0.00338166	-0.0231684	-0.0155207	-0.0146406	0.000236556	0.0372951	-0.00643398	-0.0274689	0.00628206	0.00304558	0.0017688	0.00588711	0.0243415		7.63155	-0.00221103	-0.0169588	-0.037115	0.00383268	-0.0311097	-0.03964	-0.0128896	-0.0264589	0.000618798	0.00187076	-0.0223822	-0.00192991	0.0146932	0.00691416	0.0117576	0.00525145	-0.0146211	-0.0112352	-0.00726525
229	377				7.9992	-0.063675	-0.00571499	0.0149379	-0.00579949	-0.00484515	0.0364757	0.0283779	0.000136634	0.00960544	-0.0313692	-0.00133307	-0.0420241	-0.0232404	-0.0314302	-0.00918291	0.0160142	0.0152681	-0.0162772	0.0120575	0.0121761	0.0452928	0.00797291	-0.0187008		7.9992	0.00779971	-0.0278311	-0.0325937	0.00201933	-0.00925628	-0.0231498	-0.0164943	-0.0297765	-0.00294594	0.032429	-0.0162283	-0.00718373	0.0195214	0.0159523	-0.00866674	-0.00763981	-0.0166188	0.0104464	-0.00968029
432	158				8.36685	-0.053825	-0.00105238	-0.0058876	-0.0151258	0.00144465	0.0206275	0.0111049	0.0157489	-0.00137788	-0.0179049	-0.01576	-0.0360861	0.0047265	-0.0105917	-0.0223142	0.00669114	0.0180534	-0.000173243	-0.0132343	0.00797632	0.0050167	0.00524564	-0.0230973		8.36685	0.00221326	-0.025414	-0.0356219	0.0248652	-0.0290063	-0.0374106	-0.00386126	-0.0161162	-0.00561815	0.013751	-0.0086471	-0.00898329	-0.00785215	0.00435825	-0.0210827	0.0016244	0.0275575	-0.0199173	-0.00342025
248	386				8.7345	-0.0485035	0.0039397	0.00147411	-0.022375	-0.00781985	0.0207983	0.00100984	0.0158392	-0.00536637	-0.0350764	0.00642997	-0.0293524	-0.0335625	-0.0198875	-0.00539259	-0.00504187	-0.017901	0.00435846	-0.0147166	-0.0157543	-0.00633101	-0.0032134	-0.0131709		8.7345	0.00250684	-0.0107152	-0.0235346	0.0172452	-0.0202284	-0.0286921	-0.00932572	-0.0273142	-0.00773019	-0.000437735	-0.0229828	-0.00210427	0.0278612	0.0165754	0.0206565	-0.016239	0.029924	0.0463294	0.0114561
156	460				9.10215	-0.0731849	-0.00299731	0.00112379	-0.00303042	0.0137871	0.0235382	0.00804044	0.000430438	0.0024435	-0.0236479	-0.00184194	-0.028996	-0.00890098	-0.00793049	0.00550822	0.00213874	0.0274115	0.00371536	0.00526765	0.00347248	0.0308559	-0.0531898	-0.0146711		9.10215	0.00840605	-0.0358226	-0.0184658	0.00925856	-0.0174341	-0.0229181	-0.00748811	-0.0129859	-0.00842436	-0.00518409	-0.0278915	-0.00111684	0.00779056	-0.00119041	0.0161481	0.000127294	-0.00775981	0.0172849	0.00886697
196	62				9.4698	-0.0682742	0.0028685	-0.00062653	-0.0313791	0.0197854	0.0116333	0.0111173	0.00147729	-0.000969638	-0.0249246	0.00287646	-0.00918225	-0.0175057	-0.027966	0.0174345	0.0193859	0.00306078	-0.0399821	0.00499381	0.00994888	0.0112244	-0.0247901	0.0172001		9.4698	-0.000765905	-0.0194728	-0.0242323	0.010481	-0.0237483	-0.0335195	0.000797046	-0.00806343	-0.00285711	0.0104529	-0.0417172	0.0138189	0.00385471	0.0186012	0.00123879	0.00420512	-0.00888979	-0.0166025	0.00108392
448	138				9.83745	-0.0721615	0.00707776	0.00635175	-0.0208994	0.0136568	0.0210556	0.00967045	0.00487194	0.0013037	-0.0323314	0.0126363	-0.0162201	-0.0418365	-0.00940776	-0.0177269	0.0133278	0.0256088	-0.0078395	0.0119514	0.0220725	-0.0151989	-0.0371771	0.00194096		9.83745	0.0105734	-0.0282692	-0.0112436	0.00036809	-0.0380244	-0.0161562	-0.0204797	-0.0228381	-0.00353684	0.011453	-0.0153697	-0.00748217	-0.000827194	-0.000711904	0.00567427	0.00122851	0.0158837	-0.00864062	0.0102421
220	76				10.2051	-0.0718795	0.00211601	-0.00978636	0.00208806	0.00660307	0.0269216	0.0207742	-0.0141911	-1.60033e-05	-0.0223459	-0.00814112	-0.00229332	-0.0312519	-0.019759	-0.00873121	0.0114644	0.0250377	-0.0198255	0.00113939	0.0131945	0.0288779	0.0497935	-0.000777218		10.2051	-0.00510423	-0.0220452	-0.0374619	-0.0081001	-0.00995487	-0.0416767	-0.00815112	-0.0371145	0.00629693	0.00552454	-0.0218805	0.01094	-0.00548081	0.00231844	-0.00587744	0.0173012	-0.00896517	0.0102166	0.0166935
74	396				10.5727	-0.0704054	-0.00167555	0.000555026	-0.0201422	0.00991923	0.0321225	0.00534465	0.0198286	-0.00171514	-0.010081	-0.00465872	-0.014577	-0.0172082	-0.0223977	-0.00793537	-0.0123449	0.0139573	-0.0172191	-0.00133366	0.0391221	0.010581	-0.000876706	-0.0231711		10.5727	0.0118	-0.0255274	-0.0138877	0.000840732	-0.0198145	-0.0283325	-0.0135541	-0.0298841	-0.00402529	0.00377767	-0.0203591	0.00345548	0.0119925	0.00218149	-0.00831456	-0.0018252	-0.0338466	0.00716222	0.00780176
146	198				10.9404	-0.0801125	0.00416981	-0.00556158	0.000834644	0.0112382	0.0264362	0.0202211	-0.00175932	0.00603842	-0.00900609	-0.00819014	-0.0181426	-0.0343617	-0.0108355	-0.0250022	-0.0136705	-0.00334209	0.0168784	0.00336235	-0.00718432	-0.0393813	-0.00319424	0.0276415		10.9404	0.000651407	-0.0163999	-0.0269045	-0.0147584	-0.0237237	-0.00989875	-0.0265885	-0.0161461	0.00293421	0.00815356	-0.0387947	-0.0248363	-0.0113906	-2.48339e-05	0.0179147	0.028185	-0.000891063	-0.00745169	0.00418983
158	142				11.308	-0.0805323	-0.00325343	-0.00138351	-0.0178838	-0.00488621	0.020902	0.0153131	0.0023319	-0.0032924	-0.0295605	-0.00615283	-0.0289622	-0.0140364	-0.0193291	-0.00801582	-0.00918354	0.0257144	-0.00462499	0.00123642	3.25313e-05	-0.0165348	0.0406121	0.0503729		11.308	0.0134845	-0.0225625	-0.0422026	-0.00649294	-0.0491452	-0.0149174	-0.0125083	-0.0146269	-0.00478857	0.00318906	-0.0381679	0.0131735	0.0113827	0.00730589	-0.00479998	0.0339795	-0.00303496	0.0408006	0.00786943
132	398				11.6757	-0.0693395	0.00786187	0.00441911	-0.0150155	-0.00371847	0.0306297	-0.0041333	0.0176349	-0.00262459	-0.0246681	-0.00731491	-0.00560382	-0.0396316	-0.0089997	0.00286629	0.0374099	0.0245074	0.00174069	-0.00754509	0.0213231	-0.00166868	-0.0222971	-0.0146055		11.6757	-0.000494232	-0.0267852	-0.031089	0.0166589	-0.0172229	-0.0315962	-0.0101687	-0.0234821	-0.0039759	0.00818025	-0.0347221	0.000860369	0.00423338	0.00234519	0.00227217	-0.00777573	-0.00596448	0.0277639	-0.0111734
126	186				12.0433	-0.0682061	-0.00545677	0.00896761	-0.013967	0.00595492	0.0148215	0.0341158	0.0154231	-0.00248098	-0.00930457	-0.0231612	-0.034743	-0.0163182	-0.00820847	-0.00858492	0.0155468	0.0311324	-0.012204	-0.0190142	0.0488268	0.0161696	-0.0415471	0.0126085		12.0433	0.00677061	-0.0191712	-0.0291403	0.00264014	5.53558e-06	-0.0339923	-0.0151006	-0.0297725	-0.00540157	0.0290177	-0.00615669	0.021942	0.0198801	0.0102087	-0.0041832	0.00540891	-0.0120473	0.0206956	-0.00629448
214	388				12.411	-0.064871	0.00869346	-0.0113138	-0.0209138	-0.00202691	0.0137212	0.0221209	0.011407	-0.00149504	-0.0192365	0.017527	-0.0383808	-0.0184044	-0.0228078	-0.0178732	-0.0115672	0.00635561	-0.00365831	-0.00153841	0.0262417	0.0183906	0.00133136	0.0258997		12.411	-0.00762837	-0.0290327	-0.0211535	-0.0117125	-0.0204269	-0.0289231	-0.00519383	-0.00720247	-0.00579877	-0.00319221	-0.0408423	-0.00507675	-0.000882193	0.0250239	-0.000995379	-0.0129453	-0.0101411	0.0224975	0.00700059
188	364				12.7786	-0.0680131	0.0051952	-0.00246647	-0.0106285	0.0072718	0.0172908	0.0321123	0.00584904	-0.00378805	-0.0151277	0.00140754	-0.0273804	-0.00251521	-0.0143206	0.0144951	0.0203676	0.0145601	-0.0240203	-0.00665984	0.0594288	-0.0162283	0.0128566	0.00197523		12.7786	-0.00337119	-0.0231531	-0.0134953	0.00895144	-0.0199665	-0.0288158	-0.016595	-0.00912522	-0.00354071	-0.00145758	-0.0148919	0.0182986	0.0139234	0.00437947	0.00549968	-0.0153928	0.00765839	-0.021248	0.013117
358	94				13.1463	-0.0823793	0.00391367	0.00841858	-0.0275021	0.0111577	0.0193374	0.0142146	-0.00221453	-0.00226614	-0.0212454	-0.0156142	-0.0377346	-0.0199802	-0.0212587	-0.00645713	0.00321799	-0.0130101	0.0126816	-0.00181892	-0.0117104	-0.00199863	-0.0181461	0.00729547		13.1463	-0.00136029	-0.0234997	-0.0167527	-0.0128746	-0.0191492	-0.0224389	-0.00764874	-0.012648	-0.00279343	0.0107779	-0.0301356	-0.00507388	0.0184694	0.00602949	0.00996691	-0.01577	0.0112043	0.0137832	0.012365
257	389				13.5139	-0.0758952	-0.000782619	0.00443456	-0.0173834	0.0250586	0.0317022	0.00412797	0.0104496	-0.000879585	-0.0332261	-0.00215675	-0.0216591	-0.00399345	-0.0235818	0.0138177	0.041916	-0.000171652	-0.0390765	-0.000223072	0.00498645	0.00752236	-0.015325	-0.00616913		13.5139	0.00436929	-0.0129432	-0.0324809	0.0219808	-0.0203337	-0.0322256	-0.00673451	-0.0183876	-0.00650057	0.0093548	-0.0265159	0.00824035	0.0296168	0.0110259	0.025796	-0.0128616	-0.00389799	0.0206018	-0.0046658
309	205				13.8816	-0.0575029	-0.0047053	0.00143845	-0.0183233	0.00329916	0.02543	0.0228038	8.81166e-05	-0.00875893	-0.0282096	0.0124116	-0.0412303	-0.0187429	-0.00963971	0.00348525	0.0335064	0.0107086	0.0107957	-0.00879445	0.0145318	0.0165504	-0.025297	-0.0183715		13.8816	-0.00158078	-0.0183787	-0.0127031	0.00049687	-0.0337957	-0.0155629	-0.0183775	-0.0154191	-0.00355282	0.00140897	-0.02256	-0.0132983	0.00393517	0.000982978	0.0183425	0.00813769	-0.0105691	0.0102191	-0.0236503
85	341				14.2492	-0.0559287	-0.000270266	0.0176066	0.00283892	0.0173174	0.0118723	0.0145456	0.00914236	0.000465363	-0.0193144	0.0038594	-0.0366404	-0.0169804	-0.0192193	0.0105556	-0.0264074	0.0315043	-0.00125929	-0.000438955	0.00156919	-0.00741448	-3.20514e-05	0.0113606		14.2492	0.000498031	-0.0245473	-0.0202586	-0.00279682	-0.0183318	-0.0191033	0.00235985	0.00289155	-0.0120641	0.0214695	-0.0233161	0.0125239	0.013187	0.00534084	-0.0161961	0.00167127	-0.0262797	-0.00228238	-0.00176702
453	169				14.6169	-0.0640717	0.00409835	0.00429709	-0.0144906	0.0129696	0.025935	0.0123646	0.00551839	0.00383697	-0.00932452	0.00912759	-0.025599	-0.0110191	-0.0134683	-0.00851388	0.00556411	0.0111582	-0.0125667	-0.00248725	0.0218002	0.0318424	-0.0471876	-0.0112705		14.6169	-0.00668589	-0.025586	-0.0290884	0.015991	-0.0230944	-0.0103296	-0.00867727	-0.0388022	-0.011092	0.0263251	-0.0247137	0.00750186	0.022141	0.00391035	0.0120968	0.00225232	-0.0362562	0.00951596	0.00157316
198	346				14.9845	-0.0675018	0.0100685	-0.00593856	-0.0148156	-0.019727	0.0157524	0.0112929	0.0161633	-9.35167e-05	-0.00778215	0.00883677	-0.0213021	-0.0235412	-0.0220048	-0.00789172	0.000227616	0.00802132	0.00655032	0.00028827	0.0148717	0.0399968	-0.0245514	0.0304589		14.9845	-0.00692377	-0.0240384	-0.027879	-0.00494436	-0.026385	-0.0149098	-0.0173501	-0.00979547	0.0041587	-0.00352509	-0.0254145	-0.00990924	0.0086361	-0.00328491	-0.00259313	-0.00722564	-0.00694775	0.0113954	0.0106909
504	76				15.3522	-0.0613039	0.00659391	0.00510263	-0.0159241	0.0120491	0.0124993	0.0197282	0.0127438	-0.00258833	-0.0329581	0.0178595	-0.0219642	-0.0378262	-0.0218159	0.00618338	0.0149006	0.00360704	0.0177067	-0.024057	0.0176684	0.00245619	-0.0156152	0.0235238		15.3522	-0.0146322	-0.0209319	-0.0179036	-0.00812239	-0.0214286	-0.0204363	-0.0190464	-0.0191347	-0.0012148	-0.00861686	-0.0343497	-0.0147494	0.0150409	0.018958	-0.00590328	0.0134426	-0.0422824	0.0173542	0.00271464
450	258				15.7198	-0.0719236	-0.00424896	-0.000724558	-0.0419253	0.00259399	0.0225408	0.0223673	0.000341791	-0.00282855	-0.0310846	-0.00945623	-0.00921433	-0.0080856	-0.022267	-0.00965588	-0.0145063	0.00706217	-0.0441613	0.000591075	0.0113082	-0.00664678	-0.0126325	0.0308233		15.7198	-0.00386853	-0.0225357	-0.0350538	0.0116925	-0.0343591	-0.0158577	-0.0154875	-0.026942	0.00357741	0.0130911	-0.0245817	0.00974939	-0.00917199	0.0201042	0.0111689	-0.00328173	0.0122482	0.0229783	0.00479381
417	289				16.0875	-0.06433	-0.018488	0.00189049	-0.0298985	-0.00171626	0.0064363	0.00818385	-0.0106896	0.000313865	-0.0269911	0.0072582	-0.00465584	-0.0111597	-0.00611266	0.00204527	-0.00300992	0.00268116	-0.0134254	-0.0081595	-0.00713865	0.028081	-0.0186698	0.027101		16.0875	0.0146708	-0.0243913	-0.0253135	-0.00477259	-0.0283833	-0.023448	-0.0172206	-0.0262541	-0.00330655	0.0136347	-0.042982	0.00339491	0.00761392	-0.00844876	-0.00179203	-0.0103865	0.0192534	0.0172549	0.00214783
476	136				16.4551	-0.0520537	0.0105359	-0.00955893	-0.0220027	0.00465321	0.024817	0.0183605	0.0269037	-0.0116993	-0.036658	0.00453816	-0.0117483	-0.00587061	-0.0222396	-0.00659726	-0.00308256	-0.00415182	-0.00856364	0.00982233	0.0249323	0.00660888	-0.0369438	0.00440708		16.4551	0.00317243	-0.0141012	-0.0473296	0.011218	-0.0324997	-0.0246071	-0.0205773	-0.0277618	-0.00297167	0.00440931	-0.0223463	-0.00569435	0.000528564	0.00903281	-0.00803535	-0.00252296	-0.00361377	0.0120742	0.0282981
366	162				16.8228	-0.0621311	0.00999132	0.0298012	-0.0147038	0.00633681	0.0174176	0.00979829	0.00992626	-0.00103299	-0.0122463	0.00912212	-0.0438451	-0.0221882	-0.0261694	0.0153768	0.0125665	-0.000251032	0.00741836	0.00326551	0.01913	-0.0301536	-0.0327069	-0.01483		16.8228	-0.00222912	-0.018761	-0.0465974	0.00514611	-0.0147541	-0.0249246	-0.00474004	-0.035441	-0.00725956	0.00444452	-0.00684347	-0.00626764	0.0195185	-0.0043918	0.0115046	0.0101644	-0.0110524	-0.00173147	0.0165136
490	144				17.1904	-0.061704	0.0032729	0.0161873	-0.0189486	0.00914958	0.0232635	0.0129986	0.0222711	-0.00139278	-0.023714	-0.00749245	-0.0410791	-0.0121757	-0.025609	0.00334157	0.0198286	0.0235269	-0.0267638	0.00520553	0.0378661	0.00660853	-0.00826962	0.0159091		17.1904	0.00184055	-0.00700008	-0.0397392	0.00582766	-0.0161117	-0.0299698	-0.0074946	-0.0268692	0.00115496	-0.00157112	-0.0284658	-0.00824211	-0.00767728	0.00167445	0.00907577	0.0108026	-0.00167937	0.0163668	0.00408766
114	178				17.5581	-0.0750965	0.00510302	0.00989645	-0.0170274	4.1403e-05	0.0123711	0.0206029	0.00505335	0.00110978	-0.0389467	-0.00494779	-0.0279944	-0.0385113	-0.016521	0.00201991	-0.00688866	0.020087	0.000788775	-0.0191836	-0.0182049	0.016202	-0.0141005	0.0148698		17.5581	-0.00476775	-0.021547	-0.0280448	0.00785099	-0.0322187	-0.0342208	-0.0167517	-0.0350754	0.000227906	0.0148768	-0.0380768	0.0193716	-0.0260131	0.016578	-0.00121493	-0.00364089	0.00615189	-0.0141981	-0.00439354
130	138				17.9257	-0.0656767	0.00612676	0.0314025	-0.0132661	-0.000560442	0.0266231	0.0282961	0.00721699	-0.00919319	-0.0127897	0.00088548	-0.0207429	-0.00925164	-0.0190178	-0.0135544	-0.00645851	0.00166731	-0.00691324	0.0103985	-0.0172727	-0.0218672	-0.0310587	-0.00352391		17.9257	0.00478716	-0.0306626	-0.0349962	-0.00710957	-0.029912	-0.00969685	-0.000368192	-0.0168917	0.000132217	-0.00225409	-0.035484	0.0131754	0.0025891	0.000922524	0.0134695	-0.00830151	-0.0179326	0.0112209	0.00538523
224	266				18.2934	-0.077255	-0.0057568	0.00243224	-0.0235645	0.0229093	0.0063998	0.0103634	0.00103986	-0.000867752	-0.0228909	-0.00274225	-0.0316614	0.00253008	0.000172941	0.00959189	0.0128238	-0.00853564	-0.000534922	0.00269173	-0.0185428	0.00980258	0.00830952	-0.0154157		18.2934	0.00215202	-0.0201453	-0.037795	-0.00505421	-0.0260727	-0.01881	-0.0141774	-0.00415412	0.00293829	0.011461	-0.036821	0.0188332	0.0229247	0.00150693	0.00278576	0.0239845	-0.0133457	-0.000569359	0.00634902
68	370				18.661	-0.0590644	-0.0024712	0.00917604	-0.030846	0.0141995	0.0125023	0.016057	0.0150086	-0.00628081	-0.0125452	0.0111156	-0.0399812	-0.0394764	-0.0211841	-0.00201492	0.00536288	0.0330391	-0.00152944	0.0129211	0.0170627	0.00103159	-0.00763486	0.0319161		18.661	-0.00267092	-0.0324602	-0.0427135	-0.00645271	-0.0288627	-0.0239972	-0.00911721	-0.0061217	-0.00249632	-0.0172348	-0.0194531	-0.0194962	-0.000263882	0.0133966	0.00637176	0.00205547	-0.00720484	0.0275004	-0.000639944
381	177				19.0287	-0.0774031	-0.00390933	0.00593458	-0.0146512	0.00522248	-0.0021814	0.00939785	0.00883528	0.00204769	-0.0173624	-0.00241079	-0.0265686	-0.0158815	-0.0125201	-0.0185391	-0.00181137	0.0115871	0.00753222	0.00499898	0.0268855	0.00234644	-0.0594826	-0.00171728		19.0287	-0.000877857	-0.0314347	-0.0184694	-0.0135201	-0.0339392	-0.0188152	-0.0171237	-0.0350554	-0.00378359	0.00909507	-0.0299601	-0.0039207	0.00260058	0.0126222	0.01213	-0.0218522	-0.0298439	0.0275619	-0.000775356
274	400				19.3963	-0.0679586	0.000570587	0.0120459	-0.00925314	0.000870947	0.0156461	0.0082476	-0.00708325	0.00675306	-0.0313252	0.0191888	-0.0265377	-0.0123949	-0.0193732	-0.0090502	0.00146676	-0.00381012	0.000946281	-0.00200323	0.0118576	-0.00301758	-0.0378548	0.0321565		19.3963	0.00176849	-0.0165121	-0.0324772	0.0108308	-0.0233133	-0.0230654	-0.0222132	-0.0190737	0.00206713	0.00432742	-0.0243671	0.0130773	0.00131495	0.00314279	-0.00359529	0.0297647	0.0214016	-0.0079096	0.00640619
196	444				19.764	-0.070843	0.0201121	0.0119807	-0.0204222	-0.00422725	0.0141222	0.0248002	0.010417	0.000673559	-0.0341367	-0.00809944	-0.046361	-0.00954614	-0.0147	-0.00643167	0.00162653	0.0194488	0.0131444	-0.00478726	0.0229978	-0.000981922	-0.0382013	0.0152964		19.764	0.00708156	-0.014608	-0.041057	-0.000993831	-0.0210217	-0.0181127	-0.0043846	-0.00878867	0.000725245	0.00513469	-0.0244788	0.0155741	0.0134906	0.0120968	0.0162374	-0.0112111	0.020738	-0.00344882	-0.00567998
116	442				20.1317	-0.0820286	0.00775541	0.00451597	-0.0060693	-0.00314825	0.00251517	0.00770687	-0.0147198	0.000986212	-0.0288369	-0.00773635	-0.000855005	-0.0138388	-0.0186889	-0.00356121	0.011622	0.0507105	-0.0279387	-0.013307	0.0200714	0.00792758	0.00257544	0.00562563		20.1317	0.0153979	-0.0197488	-0.0234696	0.000632221	-0.0350154	-0.0305082	-0.0153879	-0.0160364	0.00171039	0.0129667	-0.0187169	0.00621462	0.0127893	0.0200459	3.35363e-05	-0.0142618	-0.0064229	-0.00311167	-0.0208348
345	249				20.4993	-0.0584461	-0.00160006	0.00151791	-0.00654	0.0138314	0.0229666	0.0029728	0.0134434	0.00420824	-0.0185995	0.0117915	-0.0140185	-0.00709755	-0.0283873	-0.0076954	-0.00326345	0.034153	-0.0309042	0.010015	-0.00681246	0.0108454	0.0140767	-0.0103968		20.4993	0.00482451	-0.0337819	-0.0148023	0.00134397	-0.0218498	-0.0180454	0.00216368	-0.00879369	-0.00806621	0.00353628	-0.0288285	-0.00354109	-0.0124588	0.0156142	0.0126596	-0.0243924	-0.0175909	-0.0189615	0.0233472
114	206				20.867	-0.0748554	0.00661495	-0.00646957	-0.0177453	-7.55433e-05	0.012637	0.0192852	0.00573782	0.00643536	-0.0218154	0.0142812	-0.0196866	-0.0163301	-0.0179095	-0.00879344	0.00353632	0.0117574	-0.031871	-0.00958329	0.052743	-0.00672236	-0.00460087	-0.0077682		20.867	-0.00408374	-0.0211373	-0.0249757	0.0149281	-0.025462	-0.0386982	0.00139771	-0.0265563	-0.00874492	0.00551786	-0.0269621	0.0347471	0.00515926	0.0177986	0.0077937	-0.000736435	-0.0050012	0.0239381	0.0126076
280	272				21.2346	-0.0676729	0.0150482	0.0132488	-0.0217754	0.00270044	0.0164234	0.0110652	-0.00144115	-0.00378129	-0.0183079	0.00872926	-0.0197065	-0.0382172	-0.0192269	-0.00307624	0.0116047	0.0289876	-0.00762256	0.00461675	-0.0041493	0.0251421	-0.0379854	0.00154989		21.2346	0.0057651	-0.0140296	-0.0388215	0.00590335	-0.030074	-0.0269681	-0.001577	-0.0237726	-0.00395238	0.0102971	-0.0192487	0.000907162	0.012954	0.0147829	0.014525	-0.0221276	-0.00479065	0.00116545	-0.00739426
234	59				21.6023	-0.0662764	-0.00426827	0.0360854	-0.023053	0.00932512	0.0149668	0.0175009	0.0110033	-0.000107845	-0.0230777	0.00581246	-0.0256042	-0.0198108	-0.0119245	0.00338179	0.0100674	0.0411369	-0.0128289	0.00698455	0.000427177	0.00317954	0.00745444	-0.0128665		21.6023	0.00685639	-0.0229805	-0.00622633	0.0116614	-0.0305855	-0.0237852	-0.000416167	-0.0372638	0.0022734	0.0130936	-0.0310381	-0.00527753	0.00695576	-0.00258973	-0.00337008	-0.0021578	-0.0155754	0.00103598	-0.000716271
70	342				21.9699	-0.0673262	0.00730777	0.00680614	-0.00483284	-0.0137959	-0.00251057	0.0113328	0.00455674	-0.0113055	-0.00889023	-0.008866	-0.0278033	-0.0315335	-0.00734437	0.01032	0.00116112	0.0149916	-0.00747358	0.00252171	0.040656	-0.0196282	-0.0147062	-0.00883651		21.9699	0.00517683	-0.0205609	-0.0193355	0.0114304	-0.0222289	-0.0300784	-0.0207606	-0.00840999	-0.00342735	-0.00173071	-0.020475	-0.00944496	-0.0144387	0.0130142	-0.0152022	0.000671785	0.0113035	0.00465785	0.00141702
266	296				22.3376	-0.0671851	0.0112782	0.0207584	-0.00616227	-0.00620684	-0.0040723	0.00522264	0.000220345	-0.0021291	-0.0259365	-0.00304706	0.000365221	-0.0277021	-0.0309172	0.00263947	0.000723625	0.00553363	0.0129483	-0.00217022	0.00669879	-0.00821642	-0.0009712	0.0101864		22.3376	0.00949551	-0.0228762	-0.025604	0.00295377	-0.0218867	-0.0281262	-0.00336199	-0.0348193	-0.00529418	0.0116239	-0.0224869	0.000860315	-0.000285514	0.00872412	0.00967432	0.0067893	-0.0319202	0.0283209	0.00119099
226	128				22.7052	-0.0615368	-0.00291202	0.0383126	-0.016225	0.00627903	0.00771131	0.0195109	0.00646967	-0.00628492	-0.02157	-0.00513199	-0.016117	0.0040867	-0.0167474	0.0040456	-0.00320671	0.0351622	-0.0227117	0.0227276	0.025244	0.0161714	-0.00655723	-0.022716		22.7052	-0.0152648	-0.0217036	-0.0119341	-0.00347852	-0.0129582	-0.0194964	-0.0201044	-0.023179	0.00157017	0.00535334	-0.0291896	0.00743998	0.0116643	0.0103542	0.0126305	-0.00380139	-0.013521	0.0107023	0.0136573
68	350				23.0729	-0.0708414	-0.00473871	0.0202974	-0.0262512	-0.00622746	0.0123338	0.020879	0.0103809	-0.00682298	-0.028284	0.0118724	-0.00668923	-0.0113136	-0.0164731	-0.00704912	0.0167672	-0.00321744	-0.0138573	-0.00593854	0.00671156	0.0283	-0.00213687	0.00949908		23.0729	0.00187311	-0.0195707	-0.0144851	0.0012319	-0.0275741	-0.01917	-0.0235796	0.00732205	-0.00167356	-0.00950703	-0.0292303	-0.00824286	0.0238831	0.00734661	-0.00713609	-0.021011	-0.00811695	0.0398005	0.00718403
104	158				23.4405	-0.0731202	0.00946364	0.0205242	-0.0166645	0.0174964	0.000596519	0.0155227	-0.00482	0.000163171	-0.0216621	0.00453952	-0.0310971	-0.0232842	-0.0211061	-0.0112867	-0.0230943	0.0158547	-0.000715601	0.0130659	0.00045205	-0.0107179	-0.0129369	-0.00718427		23.4405	0.00854587	-0.0191704	-0.0460404	-0.0169143	-0.0237123	-0.0249064	-0.0206749	-0.0239055	-0.00520348	-0.00143359	-0.0335558	0.0176425	0.00938265	0.00554923	0.0158938	0.0152799	-0.0239877	0.0271844	0.0177983
208	357				23.8082	-0.0768977	-0.00464642	0.00769956	-0.0164204	0.00868664	0.0196104	0.0165591	0.0178363	0.00087462	-0.0144253	0.00223854	-0.00689428	0.00161379	-0.00882759	-0.00234223	0.0120365	0.0293796	0.000698686	-0.00840726	0.0415562	-0.0134885	0.0120929	0.010741		23.8082	0.00392975	-0.0298745	-0.0211366	0.0132819	-0.0189227	-0.0204877	-0.0112658	-0.0416413	-0.00508921	0.017783	-0.037276	-0.00355071	-0.00889962	-0.00542635	0.00896711	-0.00688989	0.0115976	0.020791	-0.00375214
250	56				24.1758	-0.0666942	0.0261343	0.014044	-0.0163767	-0.00435611	0.0371762	0.020359	-0.00585906	0.00378091	-0.0319398	0.0177811	-0.0118437	-0.012068	-0.0130143	-0.00437856	0.00138475	-0.00112377	0.0296602	-0.00968393	0.00649994	0.0289363	-0.0606921	-0.00610399		24.1758	-0.0132566	-0.0214619	-0.0195986	0.00275853	-0.0106263	-0.0178919	-0.00648695	-0.0369825	-0.000999589	0.00262657	-0.0227996	0.0309723	0.000646231	0.00318092	0.0187224	0.00646772	0.0010655	0.0168385	0.00623158
96	410				24.5435	-0.0589232	-0.000803516	-0.000598141	-0.0131372	0.00821217	-0.00142765	0.026135	-0.00573262	0.00861394	-0.029284	0.00425204	-0.0190154	-0.0432606	-0.013868	-0.009292	0.00284948	0.00427364	-0.0272657	0.00159434	0.0584813	0.0125789	0.0114755	-2.36677e-05		24.5435	0.00869621	-0.0340479	-0.0209369	0.0228242	-0.0172707	-0.0330409	-0.00619063	-0.0189473	-0.00379309	-0.013024	-0.0240346	0.0102799	0.0113774	0.0100855	0.00596534	-0.0116279	-0.00198763	0.0155587	0.0084891
222	366				24.9111	-0.0773862	0.00304938	-0.00998086	-0.00636098	0.0067881	0.0115941	0.0185307	-0.0132019	-0.00102617	-0.0347193	-0.00878826	-0.0323892	0.00186579	-0.0222692	0.0098273	-0.00361453	-0.00809381	-0.0166037	0.00171077	0.0445917	0.0178389	-0.029607	-0.0155476		24.9111	-0.00029847	-0.022813	-0.0392912	0.00558532	-0.040703	-0.0260522	-0.0174209	-0.0308654	0.0041471	-0.00776989	-0.0230794	-0.0116689	-0.000483233	-0.00136425	-0.00037243	0.0311616	-0.0199241	0.0214844	0.0125384
204	386				25.2788	-0.064087	-0.00471416	0.00938605	-0.0205046	0.00865417	0.0168019	0.0192029	-7.23421e-05	0.00414964	-0.0422341	-0.0102493	-0.0316209	-0.00585625	-0.0176731	-0.00732314	0.0239443	-0.00298931	-0.00342455	0.0125084	0.0146496	-0.0295937	0.0243672	0.0438937		25.2788	0.00799937	-0.0143119	-0.0172269	0.0115717	-0.033213	-0.0188851	-0.0340874	-0.0102374	0.00127118	0.011048	-0.0344444	-0.0077385	0.00515624	-0.00493039	0.020125	0.0143444	-0.0131716	0.0209319	0.00489163
298	192				25.6464	-0.0541535	0.0136871	0.0281978	-0.00452088	0.00596508	0.00810417	0.029355	-0.0019534	-0.00435938	-0.0378492	-8.72917e-05	-0.014074	-0.00585865	-0.0177878	0.00869073	0.00224962	-0.00737162	-0.00792973	-0.0111038	0.0325033	0.0139901	-0.0429448	-0.0175994		25.6464	-0.00111632	-0.0219983	-0.0185352	0.00249002	-0.0237484	-0.0226597	-0.00906749	-0.0213526	-0.00756125	0.0148124	-0.0444397	0.00658383	-0.000211119	0.0175491	0.0153204	0.000546415	0.00921933	-0.0303296	-0.0200923
60	426				26.0141	-0.0672312	0.00195803	0.00328184	-0.0124412	0.0179605	0.00624633	0.0145773	0.00522049	-0.00105855	-0.0202064	0.00478255	-0.016181	-0.0107216	-0.0140331	-0.000935838	-0.00668051	-0.00966172	-0.00760391	0.0141997	0.0511859	0.00875753	-0.00817102	-0.00699865		26.0141	-0.00658454	-0.0258421	-0.0194883	0.00505541	-0.0221867	-0.0289144	-0.0253321	-0.0208766	-6.79761e-05	0.0157718	-0.0323713	-0.00124612	0.0291674	8.27283e-05	0.000733581	-0.00977299	-0.0264326	0.00766313	0.018786
154	152				26.3817	-0.0662679	0.000101591	-0.0272736	-0.0216696	-0.000475814	-0.00168659	0.0226034	0.00866388	0.00776541	-0.0204724	-0.00453652	-0.0591354	-0.0453715	-0.0077764	-0.00929948	-0.00142511	-0.00715576	-0.0149098	-0.00130441	0.0350315	-0.00108375	0.0202991	0.00571203		26.3817	0.0072056	-0.0195162	-0.038301	-0.00740837	-0.0332128	-0.0223134	-0.0080157	-0.011889	0.00283827	0.0219921	-0.031612	-0.00048485	0.000657086	0.00152812	-0.00695873	0.00403495	-0.0137433	0.00917315	0.0042432
197	137				26.7494	-0.0770179	0.0122587	0.0180861	-0.0117533	-0.011017	-0.00742482	0.0216347	-0.00572613	0.00835612	-0.00167311	0.00667264	-0.0150077	-0.00299094	-0.0257965	-0.00401415	0.00578096	-0.0123582	-0.0248306	-0.0192993	0.00892666	0.0222887	-0.0334797	-0.000434753		26.7494	0.00431005	-0.022692	-0.0264408	0.00907797	-0.0187232	-0.0353054	-0.0129057	-0.0358135	-0.0114706	0.00323695	-0.0336144	0.0115782	-0.0211415	-0.00722537	0.0167386	-0.00135391	0.0199676	0.0187828	0.00393285
138	196				27.117	-0.0621473	-0.00370302	0.00213117	-0.032318	0.00933188	0.00583584	0.0254506	-0.00137868	-0.00701114	-0.00738471	0.0137428	-0.0488474	-0.0301327	-0.00986526	-0.00141645	0.00773486	0.00683092	-0.0111334	-0.00687982	0.026382	-0.00270068	0.0112688	-0.0133829		27.117	0.00945184	-0.00910715	-0.0139952	0.0179013	-0.0306441	-0.023991	-0.00826015	-0.0170179	-0.00524022	0.00357251	-0.045151	0.0111232	0.0104584	0.00183237	-0.000594521	0.0183787	-0.0184283	0.0050657	0.0277354
469	126				27.4847	-0.0723281	6.24591e-06	0.0133136	-0.0226449	0.00932455	0.0067561	0.0273679	0.00409753	0.00223557	-0.0192474	0.000469189	-0.0186087	-0.00802776	-0.022241	0.000785616	0.0218977	0.0275816	-0.0116044	-0.00816087	0.0215932	-0.0109094	-0.0120878	0.00529896		27.4847	0.0105757	-0.0176583	-0.0264933	0.0149852	-0.00882757	-0.0177254	-0.0090233	-0.0118572	-3.4577e-05	0.00810764	-0.0163303	-0.0125572	-0.0255443	0.0083936	0.0252662	-0.0102844	0.00315902	0.0156689	0.00478229
373	29				27.8523	-0.0794732	0.00393899	0.027511	-0.0267187	0.017703	0.0130313	0.0213768	-0.00370143	0.00612142	-0.0255816	0.0171948	-0.0334568	-0.00152919	-0.0164709	-0.0210941	-0.00101293	0.0264005	-0.0138107	-0.0102038	0.00710424	0.0118848	0.0148488	0.00109402		27.8523	0.00193159	-0.0342758	-0.0338156	0.00958687	-0.0283071	-0.0169204	-0.0176564	-0.0211656	0.00180264	0.0154182	-0.0189523	0.0130852	0.00138614	0.0196054	0.00987304	0.00728481	0.0121211	0.00218267	-0.00454792
348	250				28.22	-0.0645846	0.00374309	-0.00343014	-0.0142173	0.0111735	0.0219905	0.0157387	0.0080974	-0.00227066	-0.00848135	0.00394112	-0.0260386	-0.00844353	-0.0296049	-0.00023065	0.0159832	0.0163722	-0.0185743	0.0048847	-0.00622979	-0.02062	-0.00930275	0.00399878		28.22	0.0157005	-0.039251	-0.0412418	-0.0128249	-0.00093393	-0.0171609	-0.00995256	-0.0113511	0.00862089	0.00750743	-0.0375857	0.00550609	0.00815933	0.00380404	0.0131792	-0.0043896	0.00866887	-0.00534396	0.00693983
87	360				28.5876	-0.0643819	0.00140966	0.0190972	-0.0253536	-0.00862181	0.0154883	0.0257204	0.0103635	0.00137509	-0.0247329	0.0101685	-0.035471	-0.0301622	-0.010409	-0.0189689	0.00340444	0.0332294	-0.00138354	-0.00620317	-0.00402517	-0.00677831	-0.0064319	0.0214653		28.5876	0.0122722	-0.0169674	-0.0345145	0.0147119	-0.0118087	-0.0217274	-0.00608365	-0.0377202	-0.00464963	0.0138223	-0.0445154	0.0526487	-0.0159531	0.00154158	0.0131673	0.0139484	-0.00262925	0.0239225	-0.00206882
136	228				28.9553	-0.0683899	0.0137109	0.00221113	-0.0145463	-0.00282357	0.012966	0.0164935	0.0171296	0.0011787	-0.00630453	-0.00514367	-0.0252844	-0.0113989	-0.0101997	-0.000753172	-0.00840809	-0.00420481	-0.00709814	-0.00643633	-0.00252888	0.0357069	0.018751	0.00188469		28.9553	0.0040897	-0.0209387	-0.0171827	0.00924582	-0.0311687	-0.0316984	-0.00561073	-0.0334436	-0.00651369	0.0168928	-0.0225223	0.00943568	0.00998511	0.00206764	0.0168633	-0.00394767	0.000991971	0.0223961	0.0205596
274	260				29.3229	-0.0757395	0.000138754	0.00625564	-0.0188654	0.00429201	0.0224771	0.0126381	0.00312425	-0.00135341	-0.00603595	0.0209161	-0.0074671	-0.0338931	-0.0180699	-0.0130529	0.000862092	0.00290698	-0.0478168	0.0227099	0.0130615	0.0315089	0.0173963	0.00173783		29.3229	0.00732975	-0.0116149	-0.0382266	-0.0132065	-0.0248912	-0.016302	-0.006082	-0.0211184	-0.00142145	0.00939068	-0.0353052	0.0252982	0.00125785	0.0105615	-0.0169002	0.00348954	-0.00736268	0.0193197	0.00588604
158	410				29.6906	-0.0535806	0.00269654	-0.0121578	-0.0250018	0.00491872	0.0180809	0.011517	-0.0182531	0.00752208	-0.0118494	0.00352026	-0.0423233	-0.0357876	-0.00215271	-0.021135	0.0172699	0.0065169	0.00926596	-0.00474675	0.00179287	0.0217753	0.00743215	0.00886775		29.6906	0.00645254	-0.0157527	-0.0252796	0.0123268	-0.026846	-0.00933338	-0.00743376	-0.0349804	0.000834498	0.0141873	-0.0330583	-0.0162034	-0.000883345	0.00503657	0.0107807	0.013503	-0.0379457	0.00510419	0.0236195
397	189				30.0582	-0.0565361	0.00135891	-0.00253771	-0.025608	-0.00323991	0.0274085	-0.00213416	0.031919	0.00403995	-0.0392101	0.0101433	-0.0285232	-0.0131426	-0.0150691	0.00543738	-0.00527232	0.0433387	0.0111947	-0.0103869	0.000672233	0.0216477	0.0293561	-0.0389046		30.0582	0.00249423	-0.00875954	-0.017764	0.020773	-0.0337692	-0.0207769	0.00325317	-0.0202575	-0.00188096	0.0179316	-0.0318715	0.0309452	0.0383132	0.00493973	0.00649604	0.0144278	0.00857798	0.0153349	0.017848
176	298				30.4259	-0.0547944	-0.00287295	0.00609158	-0.0165824	0.00544003	0.0145251	0.0175412	0.0176622	0.00617296	-0.00852164	-0.00373088	-0.0216013	-0.0180757	-0.00466448	-0.00324419	0.0198097	-0.012886	-0.0295114	0.00864266	0.0233421	-0.0317254	-0.0272087	-0.00533005		30.4259	0.0092393	-0.0237061	-0.0136563	0.000410308	-0.0304269	-0.0410737	-0.0132879	-0.0422189	-0.0117734	0.00465696	-0.0272103	0.0316199	0.0364047	0.0179336	0.00330125	0.0137989	0.0148321	0.000945535	0.00513088
318	452				30.7935	-0.0730234	-0.00521283	0.0171554	-0.0165518	-0.000526246	0.0126177	0.0100961	0.0087911	0.0115786	-0.0223877	0.0167279	-0.0125562	-0.00295683	-0.00535584	-0.0116255	0.00221913	0.0238368	-0.00325441	0.0182225	-0.0119837	0.0264616	-0.00728859	-0.0169236		30.7935	0.00867493	-0.00961018	-0.0140094	0.0107217	-0.0207705	-0.0179946	0.00147114	-0.0204034	-0.00236753	0.00468561	-0.0329863	-0.00777387	0.0310697	0.0141056	-0.00597368	-0.000622015	0.00959715	0.009707	0.0025336
165	195				31.1612	-0.0796076	0.0150253	-0.00510869	-0.0197566	-0.00125496	0.00206712	0.0174176	0.0197426	0.00369651	-0.0245721	0.012173	-0.0190415	-0.0239478	-0.0298941	0.00637761	0.00194477	-0.0125243	0.0109326	-0.00174805	0.00402947	-0.0192386	0.00418115	0.0266002		31.1612	-0.0104881	-0.018426	-0.014264	-0.00141689	-0.0351767	-0.0257229	-0.0205883	-0.0392865	-0.00533827	0.00919193	-0.0251576	0.0194511	-0.0170377	0.0102829	0.00547233	-0.00355373	-0.0157168	0.0064529	0.00572694
281	285				31.5288	-0.0771282	-0.00197771	0.00571255	-0.0285405	-0.00783834	0.00458042	0.0106548	0.00509596	0.0232407	-0.00430941	0.00463953	-0.00707001	-0.0225324	-0.0099653	-0.0128034	0.0126305	0.0125422	-0.0286946	-0.00135463	0.016396	0.00947654	-0.0233763	0.046008		31.5288	0.00471745	-0.022193	-0.033632	-0.00876203	-0.0283492	-0.0350002	-0.0189267	-0.0499484	-0.0152291	0.00655755	-0.0364106	0.0121619	0.000223859	-0.00507082	0.00614226	0.0287221	-0.0276826	-0.0143839	-0.00521406
398	54				31.8965	-0.0559742	0.00923418	0.00691286	-0.0109956	0.00782115	0.0154261	0.0212502	0.0167385	0.0074822	-0.0422108	0.00256132	-0.0367753	-0.00442822	-0.00597365	0.0180547	0.0143969	0.0170268	-0.0227763	-0.00416622	-0.0363134	0.0302139	-0.0313922	-0.0356479		31.8965	0.015267	-0.0242202	-0.0321584	-0.00330369	-0.0262706	-0.018227	-0.016413	-0.0137737	-0.00692478	0.00513327	-0.0313822	0.000977176	0.0241414	0.0105221	-0.000149801	-0.00837013	-0.0126253	0.0176222	0.000899388
248	348				32.2641	-0.0654	0.00478831	0.0121662	-0.0303124	0.000282835	-0.00837571	0.000682734	0.00458186	0.00966242	-0.0213983	0.0108096	-0.0223107	-0.0319738	-0.0151578	-0.00266947	0.0130963	0.0215814	0.00794997	-0.00475204	-0.00843062	0.0462779	0.00359643	0.00223114		32.2641	-0.00627728	-0.01164	-0.0340192	0.00657412	-0.0181569	-0.0296775	-0.0146081	-0.0276034	0.000328375	0.0134626	-0.0349934	-0.000857443	0.0209561	0.0119461	0.0153072	-0.00144434	-0.00854828	0.0139526	0.000306741
174	340				32.6318	-0.0826915	0.0087805	0.0138104	-0.00718732	0.00996283	0.00540251	0.0129085	-0.00891438	0.017573	-0.0135087	-0.00411714	-0.0248118	-0.0144925	-0.0164148	-0.0222705	-0.0093137	-0.00448976	-0.00913487	-0.000951616	0.00643821	-0.00568095	0.00806649	-0.018826		32.6318	0.0165004	-0.0308586	-0.0233231	0.0129026	-0.0268373	-0.019131	-0.0247606	-0.0324655	0.00172818	0.000765726	-0.0158454	-0.00415689	-0.00364988	0.00439361	0.00449379	0.00346971	-0.0379469	-0.0175494	0.0153908
240	58				32.9994	-0.0710039	0.00954776	1.75265e-05	-0.014258	0.0162744	0.0114659	0.0263017	0.0116766	0.00566937	-0.040689	0.0102129	-0.0160999	0.000492575	-0.0151967	-0.00191089	0.013274	-0.00574896	-0.00921863	-0.00817957	0.0100078	-0.0243935	0.0271759	-0.0102685		32.9994	-0.00539163	-0.00688005	-0.036962	0.00754488	-0.0162096	-0.0194989	-0.0192076	-0.0146323	-0.00597658	-0.0127432	-0.0390402	0.00334822	-0.00705674	0.00962107	-0.0074716	-0.0133756	-0.0127553	0.020596	0.0011131
108	188				33.3671	-0.0591896	0.00251229	0.0211187	-0.0188541	-0.00465842	0.00416375	0.00488609	0.00559149	0.00988133	-0.0305759	0.000184955	-0.0281588	-0.00915166	-0.0160113	-0.0141423	0.0255062	0.0126241	-0.0269366	0.0166571	0.00339912	-0.000952117	-0.01109	-0.0243447		33.3671	0.00140606	-0.011407	-0.0385331	-0.00945723	-0.0100534	-0.0305464	-0.0189382	-0.00821377	-0.0047285	-0.020709	-0.0224703	0.0210148	0.00473167	0.0155062	0.00290127	0.0385597	-0.00960764	0.0103526	0.00119965
86	398				33.7347	-0.0605816	-0.0123754	-0.00465215	-0.00974894	0.0034462	0.0122634	0.0196966	-0.0108272	0.0142004	-0.0202623	-0.00935187	-0.0227367	-0.0175782	0.00760152	-0.00452177	-0.0134977	-0.00694402	-0.0337803	-0.0069007	0.0163752	-0.000236019	-0.000164594	0.0230411		33.7347	-0.00181056	-0.0163152	-0.0210929	0.0158182	-0.0264205	-0.0159601	-0.0256443	-0.0322759	-0.00145803	0.0197136	-0.0205322	-0.0180873	0.00449512	0.0196924	0.011898	-0.007028	0.00536716	0.031108	0.0099468
408	66				34.1024	-0.068335	0.0125344	0.0226954	-0.0163884	0.00507812	0.0136665	0.00602031	-0.00396686	0.0191105	-0.0141178	0.00212097	-0.0245624	-0.022296	-0.0214749	0.0115308	0.00116413	0.020061	-0.00527887	0.00328128	0.0230499	0.0151216	-0.0177249	0.0100525		34.1024	-0.00807199	-0.0223329	-0.0292367	0.00357053	-0.0196565	-0.0309345	0.00188243	-0.0272514	-0.00144267	-0.00542344	-0.0239573	0.0195955	-0.00379574	0.00320731	0.0180661	0.00737588	-0.0152763	0.00249189	-0.00503614
69	482				34.47	-0.0564339	-0.00412498	0.00517862	-0.016318	-0.00708354	0.00188075	0.00126012	0.000700204	0.0184023	-0.0324051	0.0189534	-0.0200486	-0.0013281	-0.0246269	-0.00322108	0.021096	0.00199978	-0.0113445	-0.000992203	0.0181936	0.0413282	-0.00141656	0.00120604		34.47	0.012674	-0.0153095	-0.0272235	-0.00703226	-0.0315352	-0.0355921	-0.00454658	-0.0155237	-0.00758125	0.0100925	-0.0168195	0.00455874	0.00508595	0.00793193	0.00441396	-0.00504126	-0.00794352	0.047543	-0.00527336
252	314				34.8377	-0.0671697	0.00904287	-0.00526885	-0.0296006	0.0214563	0.0151843	-0.00119972	0.00186054	0.00792129	-0.0284979	-0.00413464	-0.0388055	-0.00971531	-0.0166963	-0.00582912	0.00459055	0.0258092	-0.0170297	-0.0048841	0.0115541	0.019788	-0.0191179	0.0170453		34.8377	-0.00829318	-0.0266732	-0.0327197	0.00860637	-0.0300302	-0.0349267	-0.0259065	-0.0140597	-2.03426e-05	0.0084293	-0.0355958	0.0121791	0.0284057	0.0120731	0.00764109	-0.00770792	0.00691582	0.0132996	0.00422569
96	342				35.2053	-0.0617614	-0.00220308	0.0116263	0.00241537	0.00378186	-0.000435843	0.0183025	0.00729678	0.00571778	-0.0197176	0.00658947	-0.0130058	-0.0197455	-0.0209296	0.0180994	0.0178081	0.0172335	-0.00254586	0.000492681	0.0183143	0.0259804	0.0340551	-0.0389254		35.2053	0.0125463	-0.0315958	-0.00984933	0.00458745	-0.0350282	-0.0229469	-0.00851171	-0.0371109	-0.00587802	0.0103405	-0.0405023	0.00460821	0.00308341	0.0173996	-0.00176475	-0.0176036	-0.0229968	0.000381091	0.0130778
154	361				35.573	-0.0685989	-0.00298899	0.0293674	-0.0163152	0.0116167	0.0184401	0.0106984	0.00752007	0.0120039	-0.0399894	0.0139863	-0.0262987	0.00228742	-0.0165713	-0.00189456	0.0371299	0.0172423	0.010786	0.0253973	0.0179363	0.00333851	0.0212701	-0.0133239		35.573	0.0119604	-0.0248195	-0.0187812	-0.00827572	-0.023121	-0.0197051	-0.0105671	-0.0236979	-0.0115347	0.0140606	-0.0215101	0.0134216	0.00198438	0.00792168	-0.00818146	0.0127908	0.00598298	0.0255189	0.000411196
84	372				35.9406	-0.0677863	0.00626015	0.00756984	-0.0170562	0.0142652	0.00885027	0.00566679	0.00455999	0.00215955	-0.00767172	0.0120898	-0.0323408	-0.0140536	-0.0183454	-0.0176327	0.0120671	0.0122577	-0.0300185	0.00442452	0.0361122	0.0143389	0.0256694	-0.00614924		35.9406	0.021691	-0.0226601	-0.0337476	-0.00248794	-0.0157766	-0.0296168	-0.00423753	-0.0151716	0.00659401	0.0138396	-0.0330368	0.00406679	-0.0191637	0.00560824	-0.00486973	0.0172547	0.0319799	0.0144435	0.00871135
146	470				36.3083	-0.0722093	0.00270432	-0.0019078	0.00400092	0.00134755	0.00471037	0.0186729	-0.000976854	0.00532276	-0.0172301	0.00207898	-0.0268454	-0.0516299	-0.0198372	-0.0030809	0.00748866	0.0210164	0.00289715	-0.0188474	0.0168954	-0.000620043	-0.0212381	0.0267642		36.3083	0.00226692	-0.0325331	-0.0355696	0.000965101	-0.0301641	-0.0348388	-0.00170432	-0.0159672	0.000216452	0.00935792	-0.0401957	0.00925293	-0.0106512	0.019832	-0.00725414	-0.00929301	0.0400997	-0.000343861	0.0140076
46	426				36.6759	-0.0749173	-0.00374638	0.00379818	-0.00855449	-0.000574454	0.00727994	0.0177368	-0.0107928	0.0104428	-0.0091867	-0.0041119	-0.00473901	-0.0061309	-0.00369162	-0.0208724	0.00174539	0.0297372	-0.0230681	0.00407588	0.00464301	0.036491	0.000503699	-0.00089963		36.6759	0.00384924	-0.00967877	-0.0250735	-0.0109136	-0.0248252	-0.0388341	-0.00983052	-0.0127531	-0.0074859	-0.00967069	-0.0246126	-0.0133494	-0.0194705	0.0016657	0.0241589	0.00996035	0.026655	-0.00148145	0.0134958
53	349				37.0436	-0.0898893	-9.68174e-06	0.0098503	-0.0149937	-0.00304619	0.00890308	0.012859	-0.00488859	0.0102642	-0.0255197	-0.0126738	-0.0316101	-0.0291335	-0.00511929	-0.00232442	-0.00241318	-0.0010542	-0.0192087	0.000532268	0.0227554	-0.0245354	0.0211218	0.0049475		37.0436	-0.000721499	-0.0305945	-0.0197474	0.00618148	-0.0287487	-0.0318732	-0.00742265	-0.0111477	-0.00418575	0.0239475	-0.0334838	0.00824779	0.0142705	-0.00260252	0.0197871	0.00161105	0.00407671	0.0256754	0.00216847
190	348				37.4112	-0.0551329	0.0124457	0.0220506	-0.00876642	0.0162915	0.0287842	0.00092289	0.00643246	0.00962117	-0.0364104	0.0101236	-0.0419638	-0.0105348	-0.015126	-0.0163261	0.0150638	0.0273277	-0.0512964	-0.0134674	0.0290518	0.0174003	-0.00707636	-0.0169264		37.4112	0.0051142	-0.0218571	-0.0299549	0.0154039	-0.0286841	-0.0103353	0.00662232	-0.0240616	-0.00625618	0.0107878	-0.0356847	-0.00523415	0.021609	0.00604065	0.00167306	0.00336231	-0.0140738	-0.0143728	-0.0111462
186	150				37.7788	-0.0719776	-0.00269763	-0.00773329	-0.0325092	0.0192434	0.00162382	0.0105127	0.00848188	0.0050925	-0.0191751	-0.00838439	-0.0129653	-0.0208828	-0.0069864	0.00681997	-0.00256252	0.00815742	-0.0062807	0.000214546	-0.0104754	0.0158569	0.0217743	-0.0466072		37.7788	-0.00717743	-0.0341299	-0.016365	0.00783202	-0.0231074	-0.0224275	-0.0169234	-0.0237559	0.00101436	0.0145697	-0.0145159	-0.00587249	0.0161252	0.00139524	0.0179529	-0.0153655	-0.0116628	0.0287763	0.0177916
34	402				38.1465	-0.0594106	0.00827281	0.00459991	-0.0136917	-0.00459787	0.0140764	0.0162652	-0.00876807	0.00126896	-0.0230908	0.0157835	-0.0353952	-0.000185043	-0.00692889	0.0248948	0.0072634	0.00736764	-0.0144334	0.0102733	0.0105716	-0.0122971	-0.0180572	-0.0187736		38.1465	-0.00294875	-0.0234371	-0.0411259	0.0191903	-0.0287069	-0.0296452	-0.0215668	-0.0303784	-0.00498067	0.0100295	-0.0319383	-0.00492817	0.00497845	0.0081948	-0.00976281	-0.0160723	0.0119373	-0.0103238	0.00142366
206	138				38.5141	-0.0550748	0.00336833	0.0288789	0.0186119	-0.0150737	0.0186545	0.0165917	0.00565279	0.0117722	-0.0289782	0.00537549	-0.0232279	-0.0129597	-0.00872395	-0.00167565	0.00243294	0.00919097	-0.0257556	0.0102826	0.00841844	0.00328202	0.0228681	-0.000720951		38.5141	-0.00140659	-0.0326149	-0.0154358	0.00223594	-0.0211779	-0.0265464	-0.00770022	-0.0171114	-0.00073817	-0.00130735	-0.0210452	0.00287	0.0103726	0.0155796	0.00225158	-0.011099	0.0230504	-0.015483	0.00329612
152	328				38.8818	-0.0691872	0.0113648	0.00755444	-0.0295915	-0.00784542	0.00975972	0.00704713	-0.00637659	0.00316454	-0.00992334	-0.00793902	-0.0421813	-0.0034173	-0.00968818	2.36594e-05	0.00551956	0.0268311	-0.020059	0.0105317	0.00189128	-0.00801977	-0.0084428	-0.0148942		38.8818	-0.0121107	-0.0318723	-0.0378412	0.00279586	-0.0261452	-0.0238914	0.00588656	-0.0198798	-0.00674531	-0.00782383	-0.0215002	-0.00157256	-0.0043684	0.00107272	-0.00305554	-0.02224	-0.019891	-0.00725143	-0.00356884
261	53				39.2494	-0.0712247	0.00944359	-0.00681677	-0.00696129	0.00484679	0.00343135	0.0178735	0.00544128	-0.00472091	-0.00609094	0.00396752	-0.0261423	-0.00664224	-0.00024766	0.0037601	-0.0247044	0.00203018	-0.0136093	0.000815354	0.0226682	0.046008	0.021862	-0.011434		39.2494	0.00452828	-0.0180541	-0.0297915	0.00833766	-0.0253619	-0.0323617	-0.0165282	-0.00708353	-0.00497748	0.016112	-0.0284264	-0.0205475	0.0137558	-0.00287141	0.00398278	0.0311656	-0.0036607	0.0264301	0.0190563
134	204				39.6171	-0.0564606	0.0127707	0.0091685	-0.00892372	-0.001644	0.00480791	0.0254255	0.0131196	0.000664183	-0.0266781	0.0125494	-0.0483158	-0.0189334	-0.0143613	0.0079739	0.0137753	0.0303795	-0.000924267	0.0069598	-0.00186312	0.0437092	-0.0113829	0.0219448		39.6171	0.0245872	-0.0076607	-0.0237757	0.0021291	-0.0276554	-0.0257067	0.00111543	-0.0214601	-0.00872992	0.0137089	-0.00128577	0.00203918	0.00671455	0.00186949	0.00870324	-0.00994678	-0.0198209	-0.0124938	-0.0146089
84	362				39.9847	-0.0743437	0.014534	0.0120175	-0.0161752	0.00760847	0.0163334	-0.000823555	0.0175282	0.00793984	-0.0272018	-0.00319593	-0.00753524	0.0134625	-0.0213307	0.0119644	0.00372149	-0.00390351	-0.00369112	0.00731188	0.0035159	-0.000126876	-0.0056804	-0.00958721		39.9847	-0.00487524	-0.0259346	-0.0285616	0.00479299	-0.0302253	-0.033065	-0.0147589	-0.00595563	-0.000170385	0.0109072	-0.0305577	0.0153968	-0.00176629	-0.00774206	-0.00356702	-0.0155367	-0.012323	-0.0234672	0.000473708
341	218				40.3524	-0.0713413	0.00106316	-0.0040789	-0.0164411	-0.00624429	0.022877	0.0180357	0.00310307	0.00766934	-0.0228936	0.00928429	-0.0421423	-0.0291494	-0.0021453	0.0102586	0.00884221	0.0165317	-0.0303716	-0.00275957	-0.00275964	-0.00335367	-0.0014547	-0.0243429		40.3524	-0.00202038	-0.026558	-0.0220015	0.0146647	-0.00954432	-0.0376373	-0.0170617	-0.0116968	-0.0019945	0.00683056	-0.0188918	0.00589724	0.000230907	0.0167862	0.00356828	0.0104451	-0.0258864	0.033764	0.0104058
112	406				40.72	-0.0851456	0.00271994	0.00257573	-0.0227542	-0.00317348	0.0248356	0.0229376	-0.0152053	0.00581833	-0.0376622	-0.0019094	-0.0484464	0.0050487	-0.0177742	-0.00303205	0.00733781	0.00718527	-0.0160149	0.0076469	0.0193012	-0.00711698	0.00437435	0.0232152		40.72	0.0091819	-0.0208405	-0.0214317	0.0105649	-0.0207417	-0.0339476	-0.0115518	-0.00355751	-0.0034655	0.0177092	-0.028421	0.00708669	0.00298888	0.0161309	0.000231427	0.0194094	-0.0149897	-0.010843	-0.0011643
256	476				41.0877	-0.065808	0.00588821	-0.00112166	-0.0188167	0.00863958	0.00160832	-0.00212651	0.0185358	0.00175688	-0.034679	-0.00606267	-0.0200479	-0.001042	0.00531039	-0.00295437	-0.00697302	0.0227372	-0.0104159	0.0180406	-0.0051924	0.0239516	-0.0137114	-0.0418582		41.0877	0.00349364	-0.0215355	-0.0454825	0.0184233	-0.0251882	-0.0202432	-0.0226208	-0.0119483	-0.00344171	0.021554	-0.0166564	0.00624113	0.0177738	0.00158068	0.0098554	-0.0185319	0.0326706	-0.00941831	0.0124022
206	82				41.4553	-0.0709188	0.00940777	0.0118752	-0.0164446	0.0162491	0.00650357	0.0127126	0.00827562	0.00646005	-0.0151036	0.0111974	-0.0207646	-0.0220829	-0.0191361	-0.006745	0.0293206	0.00100128	0.0107909	0.00251224	0.034644	0.00215661	-0.0261855	-0.0062285		41.4553	0.0226247	-0.0245971	-0.0331908	0.0113955	-0.0408857	-0.0258316	-0.0213538	-0.0245161	-0.00702073	0.00502869	-0.0151378	-0.00149943	-0.000788983	0.00308325	0.0205379	0.0232771	-0.0197962	0.0151666	-0.0106434
406	140				41.823	-0.0759205	-0.00124	0.0101938	-0.00726458	0.00532609	0.00842629	0.00198859	0.0125637	0.000656079	-0.0160398	0.00849062	-0.0118391	-0.0167835	-0.0170784	-0.00122509	-0.0103645	1.87043e-07	-0.000161511	0.00431359	-0.00129201	-0.0297753	-0.0433124	0.000152561		41.823	-0.00815199	-0.0286022	-0.0245693	0.000520321	-0.0154494	0.00260911	-0.0228726	-0.0247185	0.000918187	0.0182173	-0.0161095	0.013619	-0.0181298	0.00364084	0.00584529	0.00425364	-0.0277308	0.00796151	0.0224531
224	354				42.1906	-0.0709644	0.00724779	-0.000576151	-0.0310152	0.00214833	0.0199822	0.00617421	0.0299778	0.00730014	-0.00707271	0.00351658	-0.0279502	-0.00447444	0.00263659	-0.0109487	-0.0127376	-0.00484638	-0.0271636	-0.016081	0.00981675	0.0101481	0.00168828	-0.0352845		42.1906	0.00141041	-0.0218367	-0.0202099	0.0174081	-0.0408642	-0.024698	-0.00807464	-0.026895	-0.00601829	0.00261024	-0.0196349	-0.00642437	0.021426	0.00678779	0.000640245	-0.00158415	-0.00575662	0.0224139	-0.0156452
250	308				42.5583	-0.0697217	-0.0106452	0.0276753	-0.0227181	-0.0180191	0.00148279	0.0194255	0.019525	0.00744646	-0.0335738	0.00432949	-0.0220566	-0.0292796	-0.00951483	-0.00594445	0.00864074	0.0266733	0.00615659	0.00363848	0.0274567	-0.00140526	-0.0105903	0.00325346		42.5583	0.00875685	-0.0180392	-0.0471645	-0.00181025	-0.0256172	-0.0284345	-0.0254411	-0.019322	0.00343283	-0.00200003	-0.0277716	0.0103187	0.0162281	0.0186472	0.0117403	0.0087566	0.00559524	-0.000540445	0.0138861
144	128				42.9259	-0.0675207	-0.000524005	0.0133345	-0.0112454	-0.00814058	-0.00503175	0.00130862	0.0147977	-0.00151556	-0.027773	-0.00690924	-0.0384827	-0.0285713	-0.00554453	-0.0199933	0.0127851	0.0245618	-0.0160051	-0.0046356	0.0137944	0.0338385	0.00291012	0.0135835		42.9259	-0.0131888	-0.0288327	-0.0125758	0.00928429	-0.0205119	-0.0347061	-0.0152019	-0.0261924	-0.00595911	0.00616079	-0.020469	0.00248735	0.0200528	0.0262128	0.0118046	-0.0152819	-0.010426	0.00751221	-0.00337893
56	372				43.2936	-0.0750047	-0.000202252	0.0142265	-0.00710938	-0.00164645	-0.00370306	0.00513289	-0.0148157	-0.00243125	-0.0458371	0.00419125	-0.0137217	-0.033873	-0.00378058	-0.00362525	0.0299963	0.00678232	0.00369206	0.0103847	0.0197818	-0.0133177	0.0170635	0.00790539		43.2936	0.0195133	-0.0145699	-0.0439304	-0.00968111	0.00356257	-0.0327448	-0.0205085	-0.0296342	-0.0034873	0.0014646	-0.0163169	-0.0191147	-0.00845482	-0.00559949	0.00324344	-0.00613869	-0.0216091	0.00223991	0.00998209
370	88				43.6612	-0.0671972	0.0133409	-0.00197395	-0.013708	0.00851891	0.0037926	0.0115204	0.00802235	-0.00160174	-0.0202137	-0.00544522	-0.0278737	-0.0203007	-0.0130043	0.00223394	0.020728	-0.0122777	-0.00646092	-0.0123977	0.00142862	-0.0147059	0.0251832	0.0347046		43.6612	0.00246446	-0.0288715	-0.0298942	0.00801378	-0.030335	-0.0456392	-0.00518909	-0.031751	-0.00389205	0.0112562	-0.0419494	-0.00112418	0.0200927	0.0111399	0.00186003	0.0109703	0.00249289	0.026562	-0.00278979
192	492				44.0289	-0.0830584	-0.00470089	-0.00501246	-0.0191119	0.0018529	-0.00257342	-0.00133535	-0.00754455	0.00423694	-0.0194916	0.00318075	-0.0210158	-0.0283905	0.000359978	0.00881201	0.0347453	0.0371315	-0.00105897	-0.0212554	0.017909	-0.0105985	0.0267546	0.00511124		44.0289	0.00196842	-0.0254518	-0.00017531	0.00907822	-0.038287	-0.0514449	-0.0179972	-0.0242251	8.75257e-05	0.0047966	-0.0224416	0.00875259	-0.00273844	0.0141581	0.00937882	-0.0100519	0.000803616	-0.00350237	-0.0209203
346	216				44.3965	-0.0599085	-0.00359638	0.0148289	-0.00627989	0.0180556	0.0142619	0.0212521	0.0256465	0.0103757	-0.0325307	0.0209741	-0.0289475	-0.0321813	-0.00711308	0.0100999	0.0048212	0.027802	-0.0077125	-0.00934532	0.00408289	-0.000776867	-0.0288115	0.00489722		44.3965	0.0139459	-0.0103034	-0.0397642	0.00741717	-0.0326345	-0.0403176	-0.00648661	-0.00509963	-0.00601406	0.00515251	-0.0283485	0.00662773	0.00500457	0.0125242	0.0262951	0.0119006	-0.00961581	0.0252117	-0.00222336
372	248				44.7642	-0.0711495	0.00530451	0.0134116	-0.00980625	0.00280678	0.0159985	0.000200221	-0.00354547	0.00946341	-0.0376766	-0.00309119	-0.0114655	0.00446603	-0.0135387	-0.0220549	-0.00589795	0.01195	0.00291171	-0.0117585	0.0279244	0.00157431	0.0314166	-0.00130816		44.7642	0.0023866	-0.0103204	-0.00452987	-0.00738599	-0.0426196	-0.0401126	-0.000929857	-0.0263433	-0.0156868	0.00903732	-0.0350896	-0.00189834	0.00453395	0.00966416	-0.0202585	0.00938877	-0.00120998	-0.0128879	0.00156274
172	430				45.1318	-0.0550256	0.00429866	0.000884383	-0.0153897	0.0150128	0.0129549	0.00537234	0.0233029	0.00131986	-0.0410342	-0.0148415	-0.0137377	-0.0315256	-0.0216558	-0.00118117	-0.000286544	0.00895367	-0.0207363	0.0134027	0.00121871	-0.00395037	0.00965797	0.0056757		45.1318	0.0194965	-0.0242932	-0.0297058	0.00203837	-0.0254423	-0.0264409	0.000686289	-0.0416892	0.00372199	-0.00662373	-0.0244056	0.000949745	0.00737629	-0.00505553	-0.00381694	0.00506594	0.0141564	0.0261966	0.0220335
136	392				45.4995	-0.0682378	0.00576442	-0.00361655	-0.0234948	0.00558364	0.00216414	0.0136343	0.00517051	-0.000352808	-0.0331526	-0.00704067	-0.0164296	-0.0271701	-0.0203312	-0.0127504	-0.000411588	0.0288232	-0.017264	0.0180056	0.00998624	0.0080903	-0.031981	0.0336864		45.4995	0.0163784	-0.0242863	-0.0296521	0.00903035	-0.0157575	-0.0339425	0.00115653	-0.0375307	-0.00263087	0.00298524	-0.0229375	0.00248481	0.00788976	0.0162931	0.00217705	0.00963164	0.00125568	1.76826e-05	-0.0133244
152	120				45.8671	-0.0692153	0.0125568	0.00359961	-0.0176127	-0.00677708	-0.000478754	0.0156926	-0.0251437	0.00820517	-0.0203795	0.021477	-0.0263214	0.012462	0.00208626	-0.00169281	0.0171032	-0.00780261	-0.0161786	-0.0060781	0.000298902	-0.00818858	-0.00573256	0.0118978		45.8671	0.00543593	-0.0153858	-0.0471276	-0.000505716	-0.0233858	-0.0373107	-0.013094	-0.0128567	-0.00347084	0.011229	-0.0359984	0.00860109	0.00778602	-0.00215388	0.00620036	-0.0201986	-0.0219064	0.00903876	0.00461505
120	354				46.2348	-0.0672344	0.00354497	0.0262536	-0.0203375	-0.000740467	0.00907297	0.00808322	-0.00578232	0.00304799	-0.0225801	0.00927935	-0.0177723	-0.00968864	0.00240486	-0.00501691	0.00555203	-0.0298357	-0.0564958	-0.00482412	-0.00467397	0.00220739	-0.00277463	-0.0195703		46.2348	0.00532159	-0.014815	-0.0240203	-0.00621136	-0.0239996	-0.0292919	0.000177284	-0.0399226	-6.45048e-05	0.00288984	-0.0385644	-0.0183423	-0.0195374	0.0130504	-0.00640062	0.00503895	0.00850491	0.027399	0.0149933
262	286				46.6024	-0.0697292	0.00310966	0.0193518	-0.014185	0.00188997	0.0146958	0.0147113	-0.00491795	0.0017341	-0.0127085	0.00299969	-0.025996	-0.0244093	-0.00352692	0.0054547	0.0174154	0.00443879	-0.0136279	-0.00912448	0.00496479	0.00980965	0.0166437	0.0246719		46.6024	-0.012947	-0.0139349	-0.00728387	0.00981178	-0.0201319	-0.0311243	-0.0150252	-0.0234664	-0.000128374	0.00395282	-0.0262709	-0.0033408	0.00790381	0.0108193	-0.0173973	0.00676483	0.00234509	0.00281568	-5.08739e-05
412	6				46.9701	-0.0658884	-0.00666324	0.00618896	0.00547653	0.0105206	0.00479413	-0.00441745	0.000425345	0.00110633	-0.0124392	0.00942756	-0.0409474	-0.0186367	-0.00137509	0.00928512	0.0116456	0.0113703	-0.00623441	0.0182878	-0.00894276	-0.00794513	0.0158281	0.00834893		46.9701	0.0023789	-0.0116949	-0.038548	0.0110831	-0.013248	-0.0245188	-0.00407632	-0.0237838	-0.00236748	0.00705627	-0.0202978	-0.00277159	-0.00459961	0.0126796	0.00910866	-0.00274591	-0.0137078	0.0119855	-0.0117516
90	406				47.3377	-0.0580061	0.00178422	0.0142903	-0.00822956	0.0133075	-0.000877088	0.0218739	0.00744842	0.00172032	-0.00870379	0.0164407	-0.0440701	-0.014088	0.000431641	-0.0156135	-0.0099116	0.00435909	0.00134414	0.0324757	-0.0109987	-0.00165668	0.0119676	0.0084924		47.3377	0.0133144	-0.0300186	-0.0229802	0.00618043	-0.0232222	-0.0295297	-0.0150465	-0.0347616	-0.000504522	-0.0146334	-0.0391767	0.0127673	0.0200174	-0.00295363	-0.00229164	0.0177107	-0.0123958	0.0094517	0.00641817
354	151				47.7054	-0.0705412	0.0020867	-0.00350133	-0.0160723	-0.00336606	0.00644865	0.01104	-0.0120034	-0.00278595	-0.0201014	0.0291785	-0.0405669	-0.0312614	-0.00393812	0.0100472	0.00516933	-0.00757494	-0.0312136	-0.0162163	0.014197	0.0185975	-0.000982075	0.0346902		47.7054	0.00648016	-0.0252338	-0.0280246	-0.00725655	-0.0245933	-0.0300764	-0.0155118	-0.0269243	0.00251015	0.00354716	-0.0246647	0.00327016	-0.00152966	0.00271379	0.0102485	0.0224603	-0.011317	0.0130233	0.0141046
237	24				48.073	-0.0676666	-0.0068079	0.00060537	-0.00463576	0.011717	0.0327643	0.00272036	-0.00809749	-0.00143725	-0.0266347	-0.0163771	-0.000491923	-0.00402882	0.0105323	-0.00821134	-0.00205755	-0.00951008	-0.00972441	0.00511567	0.0436165	0.0255067	0.00486944	-0.0101481		48.073	0.000894445	-0.0201616	-0.0248164	0.0124791	-0.0284386	-0.045692	0.00296202	-0.0146051	-0.00802928	-0.00978912	-0.0195007	0.00476379	0.00270178	0.0103516	0.0260477	-0.0132139	0.025221	0.00809797	-0.00503967
249	413				48.4407	-0.064272	0.00241501	-0.00184854	0.00554937	-0.0125744	0.0204659	0.0194798	0.00332913	0.00232714	-0.00961884	-0.00515717	-0.0297892	-0.03554	-0.0144267	-0.0252599	0.000799998	-0.00640048	-0.0141317	-0.00139818	0.0139907	-0.0184944	-0.0443728	0.00676518		48.4407	0.00558956	-0.0223781	-0.0380153	0.00543534	-0.0283888	-0.0499026	-0.0312116	-0.0210222	-0.00930533	-0.000636848	-0.0276552	0.0254124	0.0153684	0.0209066	0.0157693	-0.000453205	0.0072236	0.0393594	-0.00589316
310	260				48.8083	-0.0728845	-0.00273732	0.0169029	-0.0166463	0.0152646	0.0181782	0.00849787	0.00889375	-0.00228378	-0.0151793	0.00977056	-0.0311937	0.00792545	-0.0224876	-0.011647	0.00116143	-0.00909584	0.00189713	0.000638167	0.0373245	-0.00503074	-0.0185441	0.0122409		48.8083	0.00408154	-0.0154549	-0.0289144	0.0106161	-0.0142742	-0.0287807	-0.00815271	-0.0293321	0.00313322	0.0194182	-0.0358702	0.0111629	0.0039161	0.00167327	0.00404087	-0.0128034	0.000521346	0.0137438	0.019586
350	244				49.176	-0.0595738	0.0172171	0.00708001	-0.0373515	-0.0017933	0.0230746	0.0154421	0.00110447	0.00181258	-0.0290244	0.0025105	-0.0383478	-0.0392438	-0.00998813	-0.00547206	0.00415012	0.00287569	-0.000988187	-0.0203227	0.0591365	0.0555212	-0.00767828	0.00402038		49.176	0.0103846	-0.018889	-0.0358675	0.0243678	-0.0372616	-0.0244464	-0.0234382	-0.0150616	0.00384569	0.00476627	-0.0251386	-0.0105525	0.0146805	0.0128997	-0.00243967	-0.0232118	-0.0161499	0.00574302	0.00644475
289	215				49.5436	-0.0668752	-0.00482439	0.0207615	-0.0177478	-0.000483454	0.00807635	0.0170813	-0.00382276	0.000580876	-0.0218379	-0.00706824	-0.0225055	-0.022649	-0.0148877	-0.00809594	0.0147224	0.00454868	0.000139484	0.00980654	-0.0011144	-0.00242698	0.00100182	-0.0205954		49.5436	-0.0109068	-0.0160404	-0.0386824	0.0206411	-0.0233397	-0.0331023	-0.00588533	-0.0138104	-0.00832249	-0.0142159	-0.0195495	0.000128597	-0.0014156	0.0145433	-0.000467863	0.000336466	0.000721891	0.0114314	0.00120595
240	354				49.9113	-0.0791441	-0.00542803	0.0158714	-0.00870054	0.0189876	0.0101987	0.0022432	-0.00422568	-0.00597693	-0.0320802	0.00288799	-0.0151298	-0.00905904	-0.00926717	-0.00313908	0.0024392	0.0013134	-0.0125189	-0.0113645	-0.00769647	-0.00744269	-0.0398069	-0.00614137		49.9113	-0.00959212	-0.0113772	-0.0255555	0.00461239	-0.0234434	-0.0320543	-3.6507e-06	-0.00761364	0.00401872	0.00598134	-0.0137757	0.0221825	-0.00632877	0.00678528	0.0204384	-0.00810901	0.0264981	0.00487775	0.00852852
61	323				50.2789	-0.0827339	0.000689943	0.0158463	-0.024541	0.0116213	0.0247484	0.010306	0.00841953	0.00550989	-0.0128424	0.00107409	-0.0290489	-0.0151589	-0.017592	0.006842	0.00810536	0.00669336	-0.0312754	-0.00126674	0.0137288	-0.00490829	0.00095372	0.0221379		50.2789	0.00399612	-0.0253036	-0.0535185	-0.0125273	-0.0158673	-0.0320292	-0.000988932	-0.0333256	-0.0138001	-0.00561414	-0.0273462	-0.0112429	0.0152292	-0.0100881	0.0097344	-0.000824004	-0.0399348	0.0338706	0.00870805
158	188				50.6466	-0.0606145	-0.00774862	-0.0055452	-0.0223541	-0.023448	0.00348896	-0.0128178	0.00066507	-0.000861421	-0.0203044	-0.00149139	-0.00666551	-0.0442604	-0.0198772	-0.00540619	0.0229129	-0.0322577	0.00404228	0.0130678	-0.00649995	-0.0252856	0.00380826	0.0231521		50.6466	0.00396339	-0.0174498	-0.0262325	0.00942758	-0.0259607	-0.0232947	-0.00512999	-0.0236925	-0.00183531	-0.00831102	-0.0132312	0.0061767	0.0123954	1.07524e-05	0.00949711	0.0119838	-0.00882069	0.0274855	0.005102
407	157				51.0142	-0.0541846	0.0131826	-0.0132192	-0.0302074	0.0130354	-0.000459264	0.00484097	-0.00315059	0.00926795	-0.0278402	0.00986268	0.0118381	-0.0113507	-0.0138259	0.00651118	0.00270485	0.0205103	0.0288152	0.00469418	-0.00357684	-0.00734208	0.0138259	-0.0119064		51.0142	0.00932641	-0.000420984	-0.0126092	-0.00515303	-0.0241481	-0.0239719	-0.000888685	-0.00413711	-0.00320849	0.0236983	-0.0331829	0.00400935	-0.0133554	0.0218944	-0.00198154	-0.0163217	-0.0225979	0.0268353	-0.00207053
92	383				51.3819	-0.0669404	0.0143124	0.00145446	-0.00501778	-0.00399338	0.0193077	0.0127381	0.0242403	-0.0057211	-0.0319599	-0.000313657	-0.0159181	-0.031717	-0.0216448	0.00568759	-0.00377745	0.00527726	-0.0294322	0.0154275	0.0118323	0.0180965	0.049519	-0.0181574		51.3819	-0.00156146	-0.0273845	-0.035969	0.0251055	-0.0208455	-0.024941	-0.0099728	-0.0210847	-0.00186786	0.0143233	-0.0137454	-0.0126382	0.00322096	-0.00311406	0.0112969	-0.00901735	-0.0122709	0.0301694	-0.00553813
140	154				51.7495	-0.0709182	0.00151197	0.0192598	-0.0127046	-0.00108183	0.0083496	0.00787413	0.00514198	0.00624598	-0.0418538	0.0127406	-0.0177805	-0.0163861	-0.0118273	-0.00251192	0.0109509	0.0186898	-0.00530575	-0.00403075	-0.0064638	0.0153684	0.0173376	-0.00885497		51.7495	0.00954445	-0.0256403	-0.0108556	0.000365336	-0.0309875	-0.023127	-0.00720663	-0.0207513	0.000487362	0.00536808	-0.018712	-0.00335186	0.00469984	0.00824887	0.00595895	-0.0188272	-0.0177743	0.0226849	0.0114464
186	108				52.1172	-0.0708923	0.00788552	0.0034168	-0.0218743	0.0165182	0.0118672	0.00572316	-0.00190876	-0.00174596	-0.0366767	0.00591427	-0.0508126	-0.0292557	-0.0245218	0.0156837	-0.00514223	0.010747	-0.0118954	-0.00148717	0.021643	0.0036051	-0.0126729	-0.0218393		52.1172	0.0135256	-0.0254805	-0.0317162	0.00854595	-0.00941062	-0.0215409	-0.00764689	-0.0295167	-0.0051194	0.0086655	-0.028502	0.0104591	0.016533	0.0266734	0.00486374	-0.0248273	0.00645538	0.00729372	0.0029498
424	118				52.4848	-0.0583013	0.00684842	0.0104373	-0.00546426	0.012588	0.00866899	0.00697015	-0.0106333	0.00780915	-0.0337705	0.0100611	-0.0214188	-0.0086164	0.00423099	-0.00714512	0.0119393	-0.0177478	0.0229773	-0.00463709	-0.00931164	0.0148379	-0.00746883	0.00298426		52.4848	0.00976594	-0.0190856	-0.0422974	0.0174159	-0.0124014	-0.0228631	-0.00712954	-0.0384008	-0.00480428	0.01339	-0.0186731	0.0162242	-0.00593681	-0.00234336	-0.00687208	0.0131774	0.00463708	0.00743276	0.0056532
286	12				52.8525	-0.0946249	-0.0015454	-0.00632876	-0.00308441	0.00475861	0.02417	0.0107896	-0.00523882	0.00688869	-0.0304048	0.0276764	-0.0280605	-0.0248106	-0.016193	-0.0175875	0.0273935	0.00282601	-0.0164063	0.00274173	0.0160218	-0.00286349	0.00281636	0.00392729		52.8525	-0.00350459	-0.0219304	-0.0355277	0.00410772	-0.0158373	-0.0403475	-0.0128848	-0.0395677	7.5563e-06	-0.00220865	-0.0118774	-0.00660721	-0.0267524	0.0120325	-0.00979853	-0.00630971	-0.0124018	-0.00503692	-0.0363412
428	128				53.2201	-0.0756751	0.00387167	0.0214481	-0.0017806	0.0116413	0.00550937	0.0220775	0.0146597	-0.00112493	-0.0183256	-0.00669667	-0.0171985	-0.0340619	-0.01783	-0.0236806	0.00964542	0.0244357	0.0178112	0.00819859	-0.000163543	0.0133162	0.00122254	0.00990617		53.2201	0.0175695	-0.0193806	-0.0112677	0.00581579	-0.0171993	-0.0211006	-0.00506564	-0.0304969	-0.00593443	-0.00113363	-0.0158392	-0.00161639	-0.00297307	0.00276193	0.0168323	-0.0116075	-0.0107884	0.0304265	0.00323307
283	201				53.5878	-0.0589536	0.00821012	0.00636834	-0.00222748	0.00207877	0.0282938	0.0145199	-0.022001	-0.00102687	-0.0187698	0.00201088	-0.0190842	-0.00616707	0.000108944	0.015251	0.0247702	0.0241964	0.00893056	0.00826776	0.0268911	-0.0267247	0.0389216	0.0257916		53.5878	2.47292e-07	-0.0198225	-0.0225733	0.00517715	-0.0261006	-0.0314319	-0.0102343	-0.0548328	-0.000498791	0.00314918	-0.0302705	-0.00547078	0.00627805	0.0143586	-0.00168863	-0.00277575	-0.00174405	-0.0218111	0.00428882
402	122				53.9554	-0.0623783	-0.00650825	0.000871525	-0.0107041	-0.00819508	0.0159332	0.00157058	-0.0123236	0.0053686	-0.010734	0.0163018	-0.0228124	-0.0300234	-0.0233572	-0.0258936	0.01269	-0.00648712	0.00781004	-0.0140753	-0.00913426	-0.0166739	0.0153085	-0.0140654		53.9554	0.00134842	-0.0290111	-0.0262682	-0.01217	-0.0326093	-0.0323237	-0.00529699	-0.0250555	0.0060564	0.00564719	-0.0173604	-0.00463876	0.00421604	-0.000995137	0.0140197	0.000106984	-0.00680755	-0.00334604	4.66006e-05
72	414				54.3231	-0.0668373	-0.00457515	0.0176666	-0.0210492	-0.00622866	0.0138029	0.00759893	0.013844	-0.00282847	-0.0169662	0.0179012	-0.0275438	-0.0269728	-0.00831923	0.00108466	-0.00807135	0.00988028	-0.00873013	0.000310234	0.0118465	0.00617271	-0.004056	0.00122189		54.3231	0.000540724	-0.025535	-0.03322	0.00146384	-0.0120723	-0.0292146	-0.0220016	-0.0354144	0.00290946	0.00240581	-0.0271182	0.0134392	0.002032	0.0215579	0.00637859	-0.000301944	0.0157697	-0.0284634	-0.00699798
246	52				54.6907	-0.0630293	0.0123831	0.0265438	-0.0188804	-0.0105378	0.0364507	0.00731187	0.00622485	-0.00462133	-0.0185898	-0.0109614	-0.0261467	-0.0171605	-0.0204387	-0.0200617	0.00996012	-0.02769	0.0202649	-0.0108169	-0.00329307	0.0213707	0.00552474	-0.000758374		54.6907	-0.00353198	-0.0253803	-0.0279815	0.00110198	-0.0313971	-0.024338	-0.0128227	-0.0196021	-0.0029086	-0.00834075	-0.02132	-0.00475733	0.0288195	0.00765424	0.0172457	0.0120174	-0.00599321	0.00461521	0.00133819
108	162				55.0584	-0.070715	-0.00454051	0.00114629	-0.022951	0.0052769	0.0255306	-0.000155151	-0.00479718	-0.00175987	-0.0193159	0.00953037	-0.00786909	-0.00440499	-0.00694271	-0.0128051	0.00240783	0.0198755	-0.035296	-0.00634551	0.0121128	0.0254961	0.01441	0.0128741		55.0584	0.0056496	-0.0137725	-0.0412957	0.0133369	-0.0240058	-0.0371057	-0.0218225	-0.0317332	-0.0024479	0.00883133	-0.0213947	0.000646629	-0.0139516	0.0309677	0.016448	-0.008332	-0.00457488	-0.00784608	-0.001947
168	190				55.426	-0.0668291	0.00965878	0.00824418	-0.0134918	0.00692382	0.00705074	0.000210698	0.00499609	0.000237455	-0.00780622	0.0211568	-0.0305389	0.0193859	-0.0048289	-0.0106051	0.0097883	0.0210085	-0.018355	0.00462617	0.00859773	-0.00166083	-0.0158039	-0.0151711		55.426	0.00362417	-0.0132949	-0.0194185	-0.0109298	-0.0241415	-0.03023	-0.0177636	-0.0185801	-0.0106171	-0.0132966	-0.0189539	-0.0193856	-0.00609975	0.012071	0.00795724	-0.00312666	-0.0127582	0.0151364	0.00772787
48	410				55.7937	-0.0748931	0.00649169	0.00460879	-0.0188576	-0.00109038	0.013177	-0.0100427	0.00224465	0.000391137	-0.0338868	0.0137789	-0.0191054	-0.0124145	-0.0124694	-0.000681455	0.00130125	0.0187054	-0.0236586	0.00505044	0.0238248	0.00549323	-0.0227989	-0.0021469		55.7937	-0.000246879	-0.0219955	-0.0254088	0.0189386	-0.0247746	-0.0195562	-0.00140635	-0.0175162	-0.00441529	0.0177738	-0.0273187	-0.00184875	0.0248927	0.00193724	-0.0141607	-0.00484546	0.00376559	0.0110431	0.0105166
210	322				56.1613	-0.0748616	0.00424804	0.0047753	-0.014207	0.0107098	0.00618559	0.0216577	0.0224994	0.00129394	-0.0210464	-0.00677538	0.00266187	-0.018702	-0.00671492	-0.0108688	0.00865597	0.0343606	0.0102677	-0.0137123	0.00929836	-0.000790786	0.00224792	-0.0188832		56.1613	-0.00482036	-0.0214408	-0.0454939	0.0124384	-0.0234692	-0.0204947	-0.0206458	-0.0310179	0.00648653	0.0177157	-0.0203278	0.00351199	-0.0167471	0.00426523	0.00895042	0.0102374	-0.00682962	0.0151729	0.00119044
366	168				56.529	-0.0650557	0.00713201	-0.00702927	-0.0281014	-0.0086483	0.0156625	-0.00255402	0.00265843	-0.00376725	-0.0253175	-0.0117513	-0.0259107	-0.0264544	-0.00338533	-0.00396447	0.0134108	0.0291304	0.0148937	-0.00647823	-0.00096444	0.0376184	-0.00342481	0.00966499		56.529	-0.000592191	-0.018447	-0.0294875	0.00474661	-0.0331653	-0.0170011	-0.00268716	-0.0177938	0.000662902	0.0243122	-0.0224408	-0.0127056	0.027363	0.000124654	-0.00755108	0.00426456	0.00715301	-0.00346543	-0.00467583
384	110				56.8966	-0.0809098	0.00456765	0.0124697	-0.0211656	0.010504	0.00458504	0.00183922	-6.29814e-05	0.0135507	-0.0339462	-0.0089068	-0.0142476	-0.00760149	-0.00621303	0.00503395	0.00807437	0.0112882	-0.0232135	0.000664336	0.00119388	0.0224289	-0.0231222	0.0165257		56.8966	0.0050416	-0.0183291	-0.0260673	0.0149644	-0.0418899	-0.0304979	-0.0192821	-0.0129467	-0.00478539	0.0237609	-0.0117284	-0.00628129	0.011194	0.0105788	0.012045	0.00631038	0.00660614	0.029225	-0.00288899
226	132				57.2643	-0.0675358	0.00504969	0.0270983	-0.0177848	-0.0164243	0.00461018	0.00224417	-0.0143305	0.00158824	-0.0362725	-0.000525874	-0.0180923	-0.0327428	-0.0142233	-0.00498563	-0.00527803	0.0302366	-0.015913	-0.00436514	0.0119609	0.0254269	-0.0266087	-0.012578		57.2643	-0.0107546	-0.0167665	-0.0188194	-0.00621423	-0.0338415	-0.0354432	-0.0119829	-0.00622027	-0.00539231	0.00394593	0.00173417	-0.0177013	0.0120617	0.00116858	0.0141989	0.0280437	-0.00289809	0.0102152	0.0145887
274	442				57.6319	-0.0841397	0.00612712	0.00282257	-0.0362725	-0.00476273	0.00999355	-0.00828761	-0.00680573	-0.00266336	-0.0164949	-0.00671053	-0.0465542	-0.0284323	-0.00432058	0.00451489	0.0110361	0.0270515	-0.0113187	-0.029082	-0.0218489	-0.00671609	-0.0345642	-0.00927841		57.6319	0.00147073	-0.0151903	-0.0257913	0.0154018	-0.00770961	-0.0180433	-0.0171675	-0.0241176	-0.00529447	0.0120167	-0.030166	0.00418042	0.00287453	0.0167512	-0.00142948	0.0140147	-0.0065141	0.00182451	-0.0135897
296	34				57.9996	-0.0706178	0.000441573	-0.0164657	-0.0350208	0.014529	0.00235625	0.00914119	-0.000404199	0.00502415	-0.00404301	0.0123595	-0.0297468	-0.00121193	-0.0113306	0.00085382	-0.0115305	0.0077117	-0.00828311	0.00407056	0.00227876	0.0138536	-0.00554377	-0.0086492		57.9996	0.0107716	-0.0236738	0.00219427	0.010437	-0.0375125	-0.0213173	-0.00745515	-0.0283478	-0.00132497	-0.00364597	-0.018891	0.00493039	0.00680392	0.0216182	0.0153253	-0.0151641	0.0166034	-0.00701016	0.00800482
72	364				58.3672	-0.0679817	-0.0024571	0.00238077	-0.0247756	-0.00428636	0.0200879	0.00486382	-0.00529663	0.00576842	-0.029569	-0.00139104	-0.0371925	-0.00614873	-0.0118554	-0.00554431	0.0237402	0.0152511	-0.025919	-0.000649586	0.0226535	0.0228495	-0.0160157	0.0439409		58.3672	0.00833845	-0.0148037	-0.0195365	0.0186268	-0.0214459	-0.0230343	-0.0139947	-0.0271889	-0.0036706	-0.00506441	-0.016268	-0.0274204	0.00282935	0.0108458	0.0144802	0.00992792	0.00229151	0.0229437	-0.00154377
320	294				58.7349	-0.0647508	0.00869767	0.00340524	0.0006786	0.00723626	0.000696744	0.00645191	-0.00319474	0.000744458	-0.0255295	0.00268014	-0.0160155	-0.0138618	-0.00847015	-0.00348277	-0.00658278	0.017014	0.0192374	-0.0174195	-0.0209465	0.00901406	0.00161402	-0.0196937		58.7349	0.0146756	-0.0280714	-0.0276455	0.0258987	-0.0281902	-0.0193317	-0.00292715	-0.0352145	-0.00829474	0.0197943	-0.0103651	0.00345529	0.0117679	0.00427306	0.0112595	0.0112165	0.00197097	-0.00133632	0.0118104
382	192				59.1025	-0.0575979	0.0146368	-0.00172617	-0.0196381	-0.00367738	0.00259493	0.0120744	-0.00033129	0.00230128	-0.00919776	0.0116051	0.00346873	-0.0227152	-0.0225751	0.000591796	0.0103899	-0.00350441	0.0377876	-0.0311808	0.018121	-0.00378682	-0.0204161	0.00585289		59.1025	-0.00953371	-0.0230816	-0.027969	0.0184099	-0.0231606	-0.0228878	-0.0170235	-0.0372473	-0.00426304	0.00649258	-0.0249437	-0.00598835	-0.0103165	0.0120833	0.00585339	-0.00180871	0.0397204	-0.00473542	0.0105756
216	82				59.4702	-0.0738964	0.00603556	-0.00711408	-0.0148302	0.0102661	0.00878051	0.00514252	0.0176782	0.00369979	-0.025036	0.00811552	-0.00786549	-0.0226162	-0.0242279	-0.0105105	0.0270587	0.0213039	0.00108802	0.00281395	0.000300512	-0.00156345	0.0017407	0.0100535		59.4702	-0.000505566	-0.0173526	-0.039792	0.0076733	-0.0296464	-0.0104762	-0.0245714	-0.0161548	-0.00460985	0.0162457	-0.0235271	0.00236903	0.0245398	0.0053445	-0.00407257	-0.0030703	0.0113255	0.0215361	-0.00984221
222	74				59.8378	-0.0693034	-0.000623122	-0.00176601	-0.00975201	0.0106789	0.00908837	0.00925501	0.000405695	-0.00438184	-0.0273086	0.0101252	-0.0219672	-0.00734151	-0.0252059	-0.00711664	0.00878647	0.0111818	-0.0139527	0.026601	0.0663539	0.00986393	0.00668317	-0.0107135		59.8378	0.0104418	-0.0159548	-0.00676041	0.0240399	-0.0149171	-0.0287802	-0.0116861	-0.0273228	-0.0055674	-0.00687893	-0.0171611	0.0157075	0.00606866	0.00124757	0.00146076	0.0199202	-0.00930519	0.0129113	0.0129656
410	42				60.2055	-0.0705963	0.0051721	-0.0170449	-0.00942644	0.00742245	0.0245628	0.00942709	0.01654	-0.0032542	-0.0435996	0.0129102	-0.0306533	-0.0181075	-0.00909801	-0.0112807	0.0200343	0.0324679	-0.00926134	-0.00324178	0.0110495	0.0294501	0.0277224	0.0152924		60.2055	0.0183425	-0.0102608	-0.0336866	0.0123981	-0.0171298	-0.0114148	-0.0238976	-0.00801741	-0.0101057	-0.0101235	-0.0160172	-0.00288467	0.015104	0.00388272	-0.000586484	0.00415797	-0.0165807	0.0236944	-0.0139226
156	479				60.5731	-0.0553303	0.000297577	0.0254373	0.00152386	0.00672474	0.00386469	0.01846	-0.00462421	0.00301348	-0.0288616	0.000633104	-0.0212579	-0.0207673	-0.00502544	0.00147913	0.0356152	0.0191234	-0.0100409	-0.00796212	0.0319409	0.00905391	0.00202785	0.000747907		60.5731	0.00431286	-0.0298298	-0.0308117	0.000334677	-0.0208973	-0.0275617	-0.0313078	-0.0507305	-0.00924114	0.0143318	-0.0205065	0.0043473	0.0170393	0.00669166	0.00324241	-0.00371195	-0.0231022	0.0276329	-0.00188522
120	250				60.9408	-0.0705839	0.00639842	0.0154552	-0.0294563	-0.00770529	0.00738729	0.0204537	0.00596352	0.00381092	-0.0319382	0.00499632	-0.0373046	-0.0155755	-0.0190022	0.00892773	0.00945836	0.0233493	-0.0198905	-0.0105621	-0.00499943	0.0092471	-0.0221331	0.0407585		60.9408	0.000965378	-0.0192145	-0.0171025	0.0047511	-0.0424964	-0.00340263	-0.0288607	-0.0449742	-0.00338879	0.00710304	-0.00914316	0.0031384	0.0017593	0.0152774	-0.00172316	-0.0127479	-0.0122225	-0.00364954	-0.016234
36	342				61.3084	-0.071334	0.00943717	0.00720585	-0.0110963	0.0108966	0.0181158	2.59376e-05	0.011382	0.00490736	-0.0266778	-0.0126726	-0.0192808	-0.0203513	-0.0171157	0.00805889	0.0159969	0.00416411	-0.0395056	0.00605539	-0.0173409	0.0196894	-0.00582845	0.012281		61.3084	0.0111829	-0.0320115	-0.0250817	0.00488437	-0.0280739	-0.0203853	-0.0134612	-0.02918	-0.00652098	0.0275514	-0.0223469	0.00765054	0.0162902	-0.000834145	-0.00233702	0.00567447	-0.0186211	0.00204165	0.00686896
364	130				61.6761	-0.0562279	0.0163349	-0.00582174	-0.0094471	-0.0193261	0.00571208	0.00867481	0.00670059	-0.0060468	-0.0203592	-0.00372938	-0.0186606	-0.0273841	-0.0113451	-0.0116329	0.0129991	-0.00495256	0.0129439	0.00474328	0.0230052	0.00142815	-0.0111554	0.0377164		61.6761	0.0127615	-0.0219506	-0.0327411	0.0145032	-0.0332009	-0.0236857	-0.0101193	-0.0334746	0.00132279	0.00221407	-0.0260776	-0.00269047	0.0213204	0.00852319	0.0111641	-0.00180268	-0.0118097	0.0113418	-0.0184236
126	192				62.0437	-0.0813907	0.00698415	0.0212844	-0.00901354	0.00878004	0.00537618	0.00440969	0.0255732	-0.00332717	-0.0175746	-0.00295968	-0.0372218	-0.0385443	-0.0173123	0.00256502	0.0132711	0.02241	-0.0222285	0.00527321	0.0119615	-0.00654811	-0.0269111	0.015985		62.0437	-0.00663101	-0.0126575	-0.0183406	0.00863444	-0.0258124	-0.0200831	-0.0111289	-0.0127942	0.000946941	-0.0117661	-0.0151111	0.00174592	0.00168435	0.0109581	0.0266319	0.006953	0.0043667	0.0347507	0.0140257
272	328				62.4114	-0.0742285	-0.00220214	0.00378324	-0.00597745	0.00300078	0.00725599	0.00240256	-0.00516087	0.00519757	0.000169084	0.0027739	-0.0277941	0.0160864	-0.00443154	-0.00409604	0.00750567	-0.00429356	-0.018958	-0.0132007	0.0020012	-0.00350906	-0.0199381	-0.0232047		62.4114	0.000621398	-0.0196731	-0.0154738	-0.00196459	-0.0233471	-0.0157348	-0.0166661	-0.0260931	-0.0109079	-0.00711311	0.00125901	0.00512332	0.0208053	0.025373	0.0105803	0.00157708	-0.0140823	0.0373674	0.0102832
258	450				62.779	-0.0628008	0.000742072	0.00353977	0.000338459	0.00995296	0.0139482	-0.00430525	0.0123512	0.00138642	-0.00125873	-0.000663364	-0.037758	-0.00806873	-0.0104289	0.00807696	0.0143572	0.00605493	-0.0202079	0.00520976	0.0227269	-0.00355686	0.0580177	0.00880249		62.779	-0.0133536	-0.0294091	-0.0117086	0.00250896	-0.0322317	-0.0326495	-0.0159728	-0.0384686	0.00270144	0.0166763	-0.0137883	0.0164303	-0.00702867	0.00227597	0.00940172	0.0102335	-0.0330441	-0.00686206	-0.0209731
137	177				63.1467	-0.0731661	0.00728343	-0.000164894	-0.00369619	0.00914313	0.0074878	0.000211364	-0.0112756	-0.00977298	-0.00841433	0.00150643	-0.0318727	-0.0329786	-0.0146363	0.00255473	0.0168262	0.0135574	-0.0171083	-0.00105961	0.0123311	0.0163703	-0.0145446	0.00879577		63.1467	-0.000234849	-0.0134147	-0.013892	-0.00381228	-0.0160742	-0.0128087	-0.0164113	-0.0162918	-0.00600305	0.00581845	-0.0222826	-0.00879983	-0.00382307	0.00707004	0.0207363	0.00270003	-0.012499	0.00774447	-0.0046359
346	226				63.5143	-0.0622118	-0.00754339	0.00295892	-0.00683354	0.00467181	0.00986738	0.00228056	0.00530927	6.79416e-05	-0.0179356	0.00520445	-0.0110591	-0.0167549	-0.0094599	-0.000811659	0.0337683	0.000329429	-0.0195978	-0.0102211	-0.00570584	0.00884676	-0.0167499	-0.0306677		63.5143	0.00881299	-0.0240473	-0.0450422	0.00960535	-0.0321557	-0.0244906	-0.0134767	-0.0246597	-0.00410816	0.0116174	-0.0293855	-0.00415751	0.00414149	0.000289793	0.00907165	0.0151643	0.033343	-0.0134388	0.00502861
261	369				63.882	-0.0664223	0.00680971	-0.00692295	-0.0161825	0.00497902	0.000324096	0.0162451	0.00788803	0.00188473	-0.0470665	-0.0048491	-0.0188186	-0.0206018	-0.014977	-0.00727783	-0.00587369	0.0129738	0.0130915	-0.00144918	-0.0247801	0.000789488	-0.0316786	0.00138607		63.882	0.0110283	-0.0198687	-0.0140974	-0.00570814	-0.036711	-0.0166676	-0.00940099	-0.0172065	-0.00584945	0.0348864	-0.0275918	0.0125119	0.00293121	0.0253295	0.00593876	-0.0135377	0.00880814	0.00513625	0.000264038
28	400				64.2496	-0.0792664	0.00276687	0.00421407	-0.018035	-0.00490643	0.00367371	0.00931785	-0.0103686	-0.00291303	-0.0113071	-0.000924247	-0.0250113	-0.0230049	-0.00636041	-0.00177917	-0.00728639	0.0140469	-0.015251	0.0116675	0.0230414	-0.0173162	0.00103267	0.0123522		64.2496	0.0101187	-0.0244852	-0.0215207	0.0145897	-0.00229953	-0.0163911	-0.00958633	-0.00710937	-0.00678792	0.0100312	-0.0235234	-0.00243082	0.00544393	-0.000781699	0.0123035	0.0207791	0.00803417	0.0048745	0.0181295
112	171				64.6173	-0.0579716	0.0177628	0.00794375	-0.0172417	-0.0101709	-0.00737643	0.015516	0.0142372	-0.000652048	-0.0324108	-0.00613463	-0.0218674	-0.00943753	-0.00902627	-0.0161054	0.00628703	0.00245296	0.0339206	-0.0216832	0.0418621	-0.0231556	0.00280712	-0.0139455		64.6173	0.00754833	-0.0210273	-0.0369844	0.00378208	-0.0173835	-0.0121805	-0.00318779	-0.0205227	-0.005653	0.0218878	-0.0375788	0.0133195	-0.00343017	0.00252956	0.00916544	0.0194766	-0.0123001	0.0165559	0.00951356
404	150				64.9849	-0.056594	-0.00214367	0.00442867	-0.00671071	0.00661791	-0.00766773	-0.00599536	0.00392227	0.00632418	-0.0249718	0.00191853	-0.0318647	-0.00315401	-0.0069639	-0.00152792	0.017408	-0.000904488	-0.0019505	0.00376955	-0.00976713	0.00550854	-0.0239802	0.00664349		64.9849	-0.00170582	-0.0275117	-0.0120374	0.00251546	-0.026735	-0.00583718	-0.0130467	-0.0130603	-0.0093186	0.000434886	-0.0296234	-0.00552552	-0.0171228	0.00538741	0.00876977	0.0127321	-0.022364	0.0211212	-0.00681751
102	212				65.3526	-0.0559926	0.000958397	0.023286	-0.0202789	0.00270423	0.010425	0.0135681	0.0227032	0.00835714	-0.0220439	0.018833	-0.0270008	-0.0329652	-0.00742668	-0.00967562	0.00889691	0.0263477	-0.027224	0.00262388	0.0255186	-0.0164617	0.0309359	0.0190387		65.3526	0.0113687	-0.0153229	-0.0517525	0.0175581	-0.0163669	-0.0304271	-0.02895	-0.0182708	-0.00312648	0.0136708	-0.0198869	-0.000824759	-6.7107e-05	0.00717953	0.0132622	0.00820906	-0.00191916	0.0116316	0.00726295
178	92				65.7202	-0.0656781	0.00337311	0.00262811	-0.014076	0.0033223	0.0161798	-0.00284991	0.00238766	0.0041147	-0.0147442	0.0115617	-0.0124602	-0.0401904	-0.0167971	0.0086516	0.0130895	0.0156822	-0.00981076	0.0119552	0.0221509	-0.016672	0.010395	0.0278665		65.7202	-0.000827379	-0.0135589	-0.0179071	-0.0004633	-0.000125385	-0.0209828	-0.00388503	0.025404	0.00575711	0.0126668	-0.0287887	-0.0166024	-0.0119404	-0.00506779	0.00798678	0.0323946	-0.00508939	-0.0040993	0.0182849
230	220				66.0879	-0.069288	0.00215928	0.00426163	-0.0267284	-0.00556878	0.00723213	0.00886497	0.00356187	-0.00019859	-0.0205719	0.00968966	-0.0223937	-0.00423834	-0.0123119	0.00809985	0.00703195	-0.00896005	0.00618212	0.013713	0.0284294	0.0225179	-0.00643367	-0.0121395		66.0879	0.00423093	-0.00423643	-0.0305284	0.00321484	0.0169942	-0.00420729	0.0183861	-0.00970565	-0.00217127	0.0168282	-0.0247686	0.00609885	-0.0173244	0.0201498	-0.000715422	0.0232415	-0.00262272	0.0379531	-0.00641957
148	180				66.4555	-0.0582305	-0.000296772	0.0254744	-0.0246089	0.0152475	0.0129072	-0.00802979	0.00365071	0.0110442	-0.00833189	-0.0118321	-0.0138896	-0.0302073	-0.0109854	0.00112983	0.0149253	0.0213192	0.0362321	0.0123043	0.0177272	-0.00728682	-0.003652	-0.0111996		66.4555	0.000633081	0.000902749	-0.0149426	0.021251	0.0318796	-0.0203255	0.0151219	0.00100843	-0.00673912	-0.00995707	-0.0184859	-0.0143373	0.0037807	0.0146568	0.0113516	0.0473028	-0.001797	0.0315074	0.0160789
176	108				66.8232	-0.0641768	0.00212479	0.0118814	-0.00935149	-0.00590912	5.23334e-05	0.0105342	0.00867424	0.0042026	-0.0126386	0.0125793	-0.0104077	-0.00414776	-0.016945	-0.0122654	-0.0147993	0.00950967	-0.00625315	-0.0171069	0.0291122	-0.0095805	-0.024013	-0.0151429		66.8232	-0.000354821	0.00957479	-0.0312005	0.00660692	0.0479573	-0.0119718	0.0332408	0.0364319	0.0004319	0.0119493	-0.0286064	0.000951419	-0.00306927	0.0199991	-0.00553308	0.0493147	-0.000535651	-0.024016	0.00430065
282	224				67.1908	-0.0615052	-0.000139387	-0.0116714	-0.00495121	0.0116279	0.0279772	0.00424063	0.0081541	0.00701315	-0.0313813	0.0164015	-0.0307558	-0.0279419	-0.00390797	0.0026829	0.0159592	-0.0264079	-0.0188042	-0.015972	0.0113683	0.00423253	0.0345028	0.0167267		67.1908	0.00929607	-0.00356964	-0.025462	-0.0059268	0.0568407	-0.0114294	0.0555805	0.0113894	-0.000983299	0.0209185	-0.0299228	0.00792452	0.00999387	0.0100009	0.00619083	0.0694094	0.00668853	-0.0138751	-0.00402183
468	120				67.5585	-0.0614341	-0.00163444	0.00958381	-0.00484692	-0.0042269	0.00643893	0.0180298	0.0135254	-0.000611097	-0.023959	-0.00769241	-0.0318078	-0.0200832	-0.0133342	-0.00883712	0.00796993	-0.0194973	0.00292811	-0.0233266	0.0332273	0.0379127	-0.01399	0.0163773		67.5585	0.00427894	0.0357534	-0.0340555	0.0124644	0.0779912	-0.00300907	0.0848808	0.0290815	0.00424309	-0.0047795	-0.0373177	-0.00738857	0.00420764	0.017845	0.0029382	0.0875725	-0.00585908	-0.00241772	0.00561424
337	97				67.9261	-0.0688887	0.0039895	0.0175655	-0.00785899	0.0152413	0.0194075	-0.000220913	-0.0104259	-0.00586464	-0.000102589	0.00173156	-0.0569604	-0.000117797	-0.0118521	0.00169981	0.0154566	-0.0100077	-0.0234429	-0.0189645	0.016368	0.0157254	-0.0417842	-0.0154382		67.9261	0.00509198	0.0121503	-0.00950517	0.00353606	0.089745	-0.0105958	0.106661	0.0127093	-0.00422877	0.00798726	-0.013352	0.0337323	-0.0113778	-0.00758077	0.00648329	0.126371	0.00228317	0.0335337	0.0124303
150	350				68.2938	-0.0634312	0.0034333	0.00402914	-0.0132712	0.0145562	-0.0102973	0.00258514	0.000201821	-0.00125138	-0.0310529	0.00640216	-0.0316309	-0.0120837	-0.0262638	-0.0225116	0.0123965	0.0190957	-0.0369517	0.0184698	-0.00635367	-0.0343721	-0.0237426	-0.0145864		68.2938	0.00865508	0.0281532	-0.0215321	0.00155966	0.110359	-0.00615358	0.134652	0.017212	0.00634528	0.0133394	-0.0132211	-0.00098783	0.037138	0.00103507	0.00491147	0.0766966	0.0118417	0.0035553	0.00596063
148	108				68.6614	-0.073513	-0.00228292	-0.0118336	-0.0111471	0.0143689	0.0184432	-0.00835341	0.00285111	0.00816245	-0.010736	0.0258124	-0.0296192	-0.0198614	-0.0234798	-0.000778882	-0.00608889	0.0283164	-0.0116108	0.0183234	0.00456538	0.0145518	-0.00500356	0.00779844		68.6614	0.00829474	0.0356055	-0.0341515	0.00156745	0.12397	0.00340796	0.150428	0.0585653	-0.00483945	-0.000985915	-0.0276366	0.00598329	-0.00687588	0.0227499	0.0125986	0.112787	0.00519829	0.00629834	0.00086642
58	456				69.0291	-0.0587267	0.00525706	0.0172683	-0.00970017	-0.00590367	0.00990775	0.000239579	0.0048552	0.0033803	-0.0382857	-0.00798115	-0.00340099	-0.0169033	-0.00336237	0.00642876	-0.00383727	0.00328612	-0.0212072	0.00509467	0.0227322	0.0693285	0.0338764	0.00159809		69.0291	-0.000814772	0.0522685	-0.0277145	0.00687264	0.117302	-0.00262747	0.166997	0.0419117	0.00642294	-0.00215672	-0.0150565	0.0210862	0.0160375	-0.000827617	-0.0026894	0.117261	0.0313149	-5.1371e-05	-0.014424
127	182				69.3967	-0.0589701	0.00414517	0.00201741	-0.015513	0.000422237	-0.00337445	0.00094964	0.0114041	-0.00408444	-0.0311352	0.00494866	-0.0232757	-0.019454	-0.0035002	-0.00664666	0.0212992	0.0122143	-0.0113625	0.0176858	0.00904919	0.00250483	-0.0169369	-0.00866564		69.3967	-0.000125035	0.0437582	-0.0334841	0.00509801	0.140023	-0.0111731	0.201109	0.0407042	0.0191351	0.000930927	-0.0165367	0.0108322	0.00343751	0.00898577	-0.00759228	0.144997	0.0290865	-0.0177108	-0.0168641
428	20				69.7644	-0.0643577	0.0088375	0.00311103	-0.0141189	0.0119244	-5.86345e-05	-0.00563754	0.0185287	0.0039275	-0.023982	-0.000485097	-0.0487552	-0.0167994	-0.00578385	-0.000787838	0.0178409	-0.00130783	0.0136805	-0.00451207	0.0157187	-0.00371232	0.000858209	-0.0109598		69.7644	0.00171003	0.0696949	-0.0243583	0.0149885	0.150501	-0.015675	0.236428	0.0592726	0.0119357	0.0174123	-0.038518	0.0170545	0.00942527	0.00741973	0.0139526	0.191758	0.0348147	-0.0255147	0.00338164
354	236				70.132	-0.0665371	-0.0102003	-0.0025824	-0.016129	0.000626225	-0.015103	0.00395183	0.00196921	-0.000825439	-0.0335934	0.000264902	-0.0441307	-0.017546	-0.0249402	0.00404802	0.021597	0.0125539	-0.0042429	-0.00219249	0.00905759	0.0106706	0.00772522	0.0217829		70.132	-0.00248835	0.082632	-0.0289402	-0.00279139	0.156728	-0.00716778	0.230835	0.0662983	0.0314357	-0.011166	-0.0147027	0.0173132	0.00600928	0.00668141	-0.00215391	0.198354	0.00587751	0.0212459	0.00562223
118	370				70.4997	-0.0455098	0.00414149	0.00665424	-0.00811236	-0.000119218	0.0114903	0.00399399	0.0114513	-0.00227344	-0.0271168	-0.0106356	-0.0166013	0.00469448	-0.00306525	0.00363738	0.00639661	0.0260801	-0.00639775	0.00425713	0.0144217	0.006497	0.0154957	0.00595874		70.4997	0.019862	0.0758731	-0.0310406	0.00532971	0.143763	-0.0238864	0.263972	0.0474268	0.0243002	0.0146403	-0.0309132	0.00662197	0.00299177	0.0132811	-0.00822604	0.139596	0.0330824	0.0418099	-0.0025251
390	12				70.8673	-0.0633151	0.000403052	0.0108326	-0.00864926	0.0062772	-0.00409682	0.00998876	0.00757554	-0.00069461	-0.0252744	0.00201856	-0.0239914	-0.00140322	-0.0109009	-0.00844845	0.00374977	-0.00792901	-0.00728711	-0.0128034	0.00584982	-0.00402404	0.00594425	0.00129831		70.8673	0.0032586	0.0956656	-0.0316105	0.013575	0.162456	-0.0151476	0.276107	0.0490074	0.0382313	0.00146979	-0.0248066	0.0305109	-0.00423551	0.00752603	0.0143126	0.158254	0.0312882	0.0114539	0.0116704
206	480				71.235	-0.0520555	0.0130119	-0.00211552	-0.0142441	-0.00400701	-0.0001483	-0.00987643	0.01072	-0.00500679	-0.00223792	0.0175171	-0.0113342	0.0153999	-0.0114485	-0.00463124	0.0149741	0.0148507	-0.0462787	-0.00889755	-0.0061512	0.0305845	-0.0310969	-0.000752697		71.235	-0.00323303	0.10141	-0.0321044	-0.00471499	0.164449	-0.0161107	0.2908	0.0401328	0.0486687	0.0163327	-0.0264323	0.00409424	-0.000983811	0.016141	0.00293176	0.172292	0.0710701	0.0562463	-0.0157232
397	301				71.6026	-0.0524243	-0.0006276	0.000725574	-0.00792921	0.00278254	-0.00458775	-0.00777906	0.00512888	0.000576741	-0.0291193	0.00747871	-0.0131477	-0.00849065	-0.0044422	0.0112431	0.031152	0.000690739	0.0111713	0.0106271	0.0189383	0.0252709	0.026087	0.00136143		71.6026	0.0188641	0.105379	-0.0215505	0.00202032	0.207296	-0.0207975	0.304115	0.0774288	0.0542527	0.0269625	-0.019021	0.0292645	0.0091896	0.0137079	0.00302828	0.169268	0.0262809	0.0026688	-0.0066357
374	446				71.9703	-0.0666037	-0.00102002	0.0190479	-0.0139045	-0.0138668	0.000412367	0.019938	-0.00747113	-0.0103199	-0.0220468	-0.00738125	-0.00888794	0.00549846	-0.00894808	-0.0155043	0.0310434	0.0238048	-0.0234547	-0.00694811	0.0267447	0.0124705	-0.0142231	0.0313687		71.9703	0.0125635	0.112776	-0.034788	0.0105042	0.213308	-0.0111117	0.309036	0.0641963	0.0486765	0.00060077	0.000467128	0.0289952	-0.00189862	0.0114431	0.0184381	0.183715	0.0273285	0.000413228	0.00685015
173	356				72.3379	-0.05421	0.0111583	0.00644617	-0.0128909	0.00519856	0.00417467	0.00816538	-0.013361	-0.00226791	-0.00507011	-0.0171809	-0.0139557	-0.012313	-0.0112404	0.00404172	0.0124356	0.0184459	0.016885	0.0109058	0.0324434	-0.0212942	-0.0230082	0.0181179		72.3379	0.0164827	0.109414	-0.0134286	-0.000789145	0.197186	-0.0135413	0.323418	0.0898538	0.0658258	0.0277235	-0.00395766	0.0385964	-0.00361603	0.0225019	-0.0071904	0.201339	0.0129847	0.0138503	-0.00886158
32	368				72.7056	-0.0675232	-0.00703939	0.014842	-0.0125514	-0.0110106	-0.0122252	-0.00162554	-0.0193888	-0.00324356	-0.0322467	0.00512694	-0.00729208	-0.0212016	-0.00879681	-0.0160086	0.0307447	0.00111012	-0.00127428	0.0025441	-0.0211303	0.0132051	0.0321678	0.0493629		72.7056	0.00765327	0.10764	-0.0219093	-0.00114781	0.206121	-0.00495956	0.349905	0.0618058	0.0684371	-0.00288549	-0.00798607	0.0198415	0.00753402	0.023599	0.00567879	0.161792	0.0414714	0.00210445	-0.0235434
187	146				73.0732	-0.0640901	0.00862581	-0.00116114	-0.017933	-0.0124261	0.00315201	-0.000266068	-0.00830713	-0.00311329	-0.0197947	0.0141403	-0.0167861	-0.0258714	0.00146919	0.0212671	-0.00511375	0.0220046	0.00233523	-0.0130127	0.00485839	-0.00298492	-0.0247284	-0.00365389		73.0732	0.00203158	0.116816	-0.0250087	-0.00567333	0.212362	-0.00342232	0.334386	0.0924275	0.0804108	0.00485326	-0.0351269	0.0217549	0.0108378	0.0153803	0.00552412	0.216569	0.0905381	0.0115736	0.00993101
194	320				73.4409	-0.067011	0.00245701	0.00590457	-0.0113514	0.00151202	0.00514531	0.00297148	0.0195428	-0.00666363	-0.019497	0.0013159	-0.0428451	-0.0302169	-0.00761028	-0.00166263	-0.0233522	0.0228259	-0.0179877	0.00680551	0.0124331	0.0312117	-0.0102978	-0.0217684		73.4409	0.0051446	0.11864	-0.027006	-0.0148311	0.222001	-0.0200731	0.327623	0.0651186	0.0810705	0.0106	-0.0342303	0.0227623	-0.00283846	0.00776459	-0.00595871	0.214948	0.0571586	0.0141257	0.00354923
98	348				73.8085	-0.0592275	-0.00534659	-0.0130177	-0.0208655	0.00773179	0.00196264	-0.0140538	0.0159889	1.05002e-05	-0.0161805	-0.00944004	-0.0178307	-0.0149523	-0.00616937	0.0101421	-0.0109018	0.000864258	-0.0254405	0.0133198	0.0394227	0.000527327	-0.0251536	0.0181372		73.8085	0.0109295	0.114361	-0.0324659	-0.00293519	0.224704	-0.0121492	0.346572	0.0802575	0.0843958	0.0098395	-0.0239224	0.00466759	-0.00659526	0.00892984	-0.000153897	0.23099	0.0681664	0.0204316	-0.00804224
372	198				74.1762	-0.0659225	-0.0117153	0.000844987	-0.00459995	0.000827654	-0.00231223	0.000332027	-0.0150819	0.0055297	-0.0169198	0.00282693	-0.00978104	-0.0138087	-0.00731567	-0.00517632	-0.0115844	-0.00388277	-0.00489288	0.0147381	0.0272214	0.000464834	-0.0164791	0.0402713		74.1762	0.0142726	0.0940087	-0.0279938	0.0024811	0.218488	-0.0190883	0.357336	0.0689275	0.0870136	0.010497	-0.0248113	0.0190589	0.0375659	0.0066664	0.00479317	0.229005	0.0676879	-0.0213526	0.0123291
352	266				74.5438	-0.0696812	0.00755836	0.00956249	-0.0053931	-0.00316759	-0.00200123	0.000627321	0.00661959	-0.000339125	-0.0160971	0.00199654	-0.0282722	-0.0266837	-0.00980225	-0.00827187	0.00412432	0.00548583	-0.00841801	0.00655699	0.0446999	0.0404745	-0.0200179	0.0169659		74.5438	0.00415079	0.113098	-0.0384162	0.0022253	0.215579	-0.0242811	0.373712	0.0600526	0.0901542	0.00996018	-0.0162795	0.0338008	0.0309659	0.00569184	-0.0126539	0.217957	0.0848801	0.00105984	-0.00822905
216	68				74.9115	-0.066713	-0.00447909	-0.00167325	-0.0127066	0.00111995	0.00520335	0.00526206	-0.0067779	-0.000408085	-0.0258099	0.00224358	-0.0213611	-0.00755201	-0.012134	0.00769876	0.0139913	0.0404024	-0.00835169	-0.000517885	0.0360006	0.0385523	-0.0425773	0.00682409		74.9115	-0.00372998	0.10796	-0.0284429	-0.00121674	0.209735	-0.0161175	0.368042	0.0901263	0.0996015	0.00459934	-0.0268636	0.0131942	0.0122889	0.0130095	0.0136327	0.217996	0.0464996	0.0181891	0.00998591
236	402				75.2791	-0.0751725	0.00660432	0.00149968	-0.00815105	0.00903665	-0.00628624	-0.0112441	-0.00331394	0.000770085	-0.03638	-0.00708732	-0.0175267	-0.0138231	-0.0167641	0.00542425	0.0201548	-0.00412241	-0.000773524	-0.00462983	0.0410391	-0.00223599	-0.000695533	0.0142937		75.2791	0.0134949	0.102975	-0.0331903	0.00313532	0.214975	-0.0183372	0.380667	0.0867966	0.118141	0.00629769	-0.0281496	0.0172179	-0.0191608	0.016212	-0.000450827	0.217657	0.0761689	-0.0132677	0.0344214
342	420				75.6468	-0.0661196	0.0148211	-4.26981e-05	-0.0142983	0.00852381	0.0125333	-0.00111932	0.00429092	0.0013314	-0.0392836	0.0102358	-0.0323653	-0.00508942	-0.0068078	0.0113752	-0.00517782	-0.0269411	-0.0282201	0.0029485	0.0242975	0.0105525	-0.0218353	-0.0160741		75.6468	0.000751352	0.112383	-0.0388915	0.0155137	0.211204	-0.0158354	0.360034	0.0824978	0.10261	0.00538482	-0.0391501	-0.00741334	-0.00246619	0.028154	0.00496365	0.211893	0.115036	0.0356806	0.026614
284	362				76.0144	-0.0555952	0.00994487	0.00631802	0.00116572	0.00892425	0.00060302	-0.00253554	-0.016181	-0.00235869	-0.0148721	0.00881129	-0.0173123	-0.027256	-0.0117248	-0.0104239	-0.008454	-0.0023151	-0.0229881	-0.00318103	0.0200583	0.00760573	0.00876181	-0.0201691		76.0144	0.013395	0.107085	-0.0330909	0.00111989	0.245385	-0.0132218	0.376613	0.0794311	0.10073	0.0162082	-0.0191784	0.0101745	0.0175374	0.0235889	0.0214894	0.188221	0.0915467	0.00831655	0.00260571
214	287				76.3821	-0.0687759	0.00619695	0.0105942	-0.00934243	-0.00468744	-0.0115444	-0.00912794	-0.0112973	0.0065128	0.00208025	-0.00131556	-0.0138904	-0.0221894	-0.021048	-0.00618357	0.0230552	-0.0019619	-0.0115499	0.00999123	0.0133284	0.021575	0.0149849	-0.00202686		76.3821	0.00361842	0.134911	-0.025216	-0.00662439	0.214884	-0.00473127	0.376939	0.0757774	0.104825	0.0102629	-0.0300969	0.00242493	-0.00538582	0.0368535	-0.0126355	0.195086	0.0791914	-0.0196902	-0.00970154
298	18				76.7497	-0.0702573	0.0129627	-0.00741556	-0.00485177	0.00286859	0.0041322	0.00184504	0.00952593	0.00866752	-0.0326485	0.00723284	-0.0080383	-0.00752622	0.00408339	0.0121148	0.0315064	-0.0113002	-0.00862039	0.00128186	0.0376621	0.0293173	-0.034591	-0.00271175		76.7497	0.00355062	0.118659	-0.0054469	0.0137611	0.218775	-0.017849	0.37667	0.0825372	0.107248	0.00179996	-0.0142537	0.0215667	0.00973723	0.0239855	0.0132691	0.179639	0.12117	-0.01117	-0.0113387
219	240				77.1174	-0.0630831	-0.00401731	0.0282831	-0.0196658	0.0116198	-0.00641529	-0.00561739	-0.00965634	-0.0035837	-0.0206856	0.00472605	-0.0141057	-0.0275135	-0.0138428	-0.00631493	0.00131853	0.0050283	-0.0183352	0.0187988	0.0215276	-0.00891671	0.0172742	0.00838109		77.1174	-0.0162158	0.141569	-0.0136188	0.0103075	0.242029	-0.0161596	0.391513	0.12222	0.127664	0.0136334	-0.019997	0.0119591	0.00994442	0.0122246	0.00783951	0.211295	0.0941522	0.0305414	0.00439413
248	474				77.485	-0.0722389	-7.65038e-06	0.0220351	-0.00344073	0.0114109	0.00876287	0.00123613	-0.0152701	0.0129559	-0.0195179	-0.00056363	-0.0131592	-0.00687198	-0.00783295	0.0140569	-0.0132821	0.0265128	-0.0114838	0.00386374	0.0222164	0.0206435	0.0206851	-0.0118105		77.485	0.00814851	0.125842	-0.0226934	0.0162481	0.224098	-0.00549817	0.36569	0.0842278	0.114984	0.0140214	-0.0231534	0.0201751	-0.0161891	0.0149052	-0.00261184	0.226628	0.0978717	0.025037	0.0200499
150	450				77.8527	-0.0778358	-0.0058443	-0.00795187	-0.00632626	0.00289696	0.00774204	-0.00297321	0.00650409	0.0037269	-0.0361463	-0.00471192	-0.0221475	-0.0299666	-0.00606412	-0.00761465	-0.00328341	-0.00254613	-0.0143587	0.00609091	-0.0175638	0.0158258	0.00704511	0.011647		77.8527	-0.00354049	0.142707	-0.0244057	-0.00781459	0.236955	-0.0227877	0.373013	0.0878868	0.128432	0.00905651	-0.0190079	-0.0102897	-0.00105344	0.00641578	0.00763955	0.217348	0.101852	0.0433775	-0.00545113
314	32				78.2203	-0.0702275	-0.00282329	0.00765314	-0.0149141	0.00608645	0.00950041	0.00547362	0.020982	-0.0028848	-0.026859	-0.00180513	-0.0299421	-0.0257146	0.00182373	-0.00966589	0.0160462	-0.00172188	-0.0143076	0.00140052	-0.0129376	0.0198647	-0.0100838	-0.0237659		78.2203	0.0134357	0.150436	-0.0127657	0.00686383	0.263692	-0.0172228	0.361737	0.0876391	0.109577	0.00677505	-0.0134589	0.0143915	0.00567333	0.0165709	0.0159032	0.189452	0.128319	-0.0242684	-0.0151686
458	152				78.588	-0.065147	0.000681433	0.0102712	-0.0170441	0.00195624	0.0233084	-0.010605	0.00622181	0.0029684	-0.0205464	0.00199387	-0.0252693	-0.00948122	-0.00772427	-0.00374025	0.00407918	0.00161753	-0.0147822	0.00611543	-0.0012888	0.0264706	-0.0138276	-0.00859886		78.588	0.00473006	0.160327	-0.0061674	-0.000103172	0.238708	-0.0211199	0.360281	0.0887886	0.119776	0.0154526	-0.042925	-0.00541515	0.0237423	0.0069322	0.00346471	0.185738	0.106494	-0.00438057	-0.00335516
508	80				78.9556	-0.0525901	-0.00583827	0.00151903	-0.0170174	0.0059049	0.00627025	-0.00650686	0.0089334	-0.0118181	-0.0248787	0.013376	-0.0277936	-0.0156203	-0.00653602	-0.0116455	-0.00711588	-0.00957811	-0.0213932	-0.00271252	0.00963482	0.0180163	-0.00580324	-0.0154751		78.9556	0.00216597	0.145919	-0.0211836	0.0104726	0.235717	-0.0234622	0.36407	0.0721629	0.130157	0.00557766	-0.02087	0.0101557	-0.00785949	-0.00190642	-0.0101732	0.207481	0.0879475	0.0104999	-0.0061296
464	126				79.3233	-0.0743334	0.00243858	-0.00334564	-0.0101045	0.00766804	-0.00314836	0.00420986	0.00369251	0.00284356	-0.00640655	0.0124812	-0.026086	-0.00730096	-0.00737579	-0.00503828	0.0266649	-0.00280543	0.00614319	0.00523464	0.0311401	0.0149243	-0.000100828	0.00765261		79.3233	-0.00172695	0.156739	-0.0186804	0.00715881	0.246475	-0.00958663	0.354683	0.100013	0.125162	0.0135645	-0.0246131	0.0221064	0.0151113	-0.00930105	0.00793795	0.215227	0.100678	0.0213791	0.00671895
188	114				79.6909	-0.0573267	-0.000363831	0.00308189	-0.0234245	0.0133705	0.000343701	-0.00599427	0.000284631	-0.00491257	-0.0195049	0.00291297	-0.00948904	-0.000939336	-0.017132	0.00491543	0.0309166	-0.00411423	-0.02061	-0.00496518	-0.000197096	0.0101826	-0.0153516	0.0107219		79.6909	-0.00207677	0.129238	-0.0367938	-0.00445995	0.226253	-0.0221871	0.3627	0.0903296	0.137382	0.0354238	-0.0255059	0.0209121	-0.00977614	0.00181669	-0.00778294	0.162363	0.101668	0.0265637	0.00671194
280	28				80.0586	-0.06104	0.0132488	0.00367906	-0.0148194	0.00314251	0.00737566	0.000747181	0.00588777	0.00594111	-0.00697125	0.0112365	-0.0122151	0.00133481	-0.000913924	-0.00335749	0.0384043	0.0154978	-0.00995718	-0.00931666	-0.00311473	0.00174131	0.0257938	-0.00137604		80.0586	0.0085379	0.174578	-0.0237901	-0.000890757	0.264168	-0.0291151	0.341458	0.0911852	0.141935	0.0146217	-0.0279706	0.0163588	-0.0344908	0.0202741	-0.00844135	0.167598	0.109809	-0.00492772	0.00648384
258	420				80.4262	-0.0543915	0.0101745	0.0206441	-0.00829436	-0.00240457	0.00464	-0.018539	0.00884579	-0.00482864	-0.0217321	0.00630029	-0.0170115	0.0105785	0.000907462	-0.00820636	0.0093387	0.00522191	-0.0160535	0.00161857	0.0117156	-0.000465183	0.0203164	0.00713948		80.4262	0.00268676	0.175479	-0.0193882	0.0164533	0.292841	-0.0155236	0.362847	0.0992541	0.133471	0.012649	-0.0193396	-0.00879906	0.0211766	0.0259649	0.0182479	0.155543	0.103851	-0.00867545	-0.00708586
350	138				80.7939	-0.0601385	0.00396808	0.0237289	-0.00763124	-0.00724113	-0.0054697	-0.00020529	0.0124683	0.005283	-0.0173084	0.00218852	-0.0377564	-0.0281552	-0.00816461	0.00358387	-0.00887738	0.0107808	-0.0224629	0.000979565	0.00845581	0.00865346	-0.0217847	-0.0191449		80.7939	0.0139776	0.177733	-0.0127061	-0.00394589	0.274788	-0.0191514	0.352073	0.0870311	0.142335	0.000684053	-0.0162005	0.0231747	0.00106597	0.00947468	0.0104405	0.186254	0.128062	0.00572978	0.0103479
248	242				81.1615	-0.0574206	-0.000234301	0.00229176	-0.0138211	0.0138102	0.00323262	0.0120529	0.000916427	0.00491115	-0.0253937	0.0139778	-0.0182989	0.0132438	-0.018106	-0.0172864	0.00974648	-0.0133725	-0.0467483	-0.00131726	0.053729	-0.0157026	-0.00712125	-0.0249459		81.1615	-0.00567819	0.167154	-0.0382847	0.0138643	0.24828	-0.0130346	0.31497	0.0866124	0.134182	0.0241624	-0.0274048	0.0290671	0.014843	0.00339547	-0.0010955	0.158058	0.108946	-0.00916342	0.0113737
384	146				81.5292	-0.0755097	-0.00586913	0.00902694	-0.00899855	-0.00896396	0.00863699	-0.00309265	0.0111651	-0.00591376	-0.0261364	-0.006545	-0.0278584	0.00366159	0.00696757	-0.0136017	0.0254876	0.000732018	-0.00795988	-0.00824183	0.0340003	0.0161917	-0.0211875	0.0160244		81.5292	0.00771013	0.193664	-0.00342937	0.0161955	0.279162	-0.000336838	0.313687	0.113527	0.139193	-0.000844677	-0.0125805	0.0136172	0.0184605	0.00949571	-0.00269653	0.1867	0.127264	-0.0318738	-0.0170768
140	144				81.8968	-0.0526387	0.00655783	0.0172874	-0.0299784	0.00458962	0.000710158	0.00629116	-0.00408228	0.00589859	-0.0238681	-0.0137394	-0.0123465	-0.030593	-0.0131356	-0.00847509	0.00643655	0.0105398	-0.0279905	-0.0183996	0.018405	0.00186924	-0.0426705	0.0117024		81.8968	-0.000746805	0.176051	-0.0339784	-0.00255046	0.275486	-0.0169798	0.356389	0.0978814	0.148945	0.0159051	0.0106857	0.0182803	0.00817092	0.0225152	0.000331539	0.170621	0.11831	-0.00633046	-0.00353298
160	486				82.2645	-0.0670224	0.0077042	0.00966647	-0.0327492	0.0127488	0.0172779	0.000436655	0.0111939	0.0147764	-0.0259593	-0.000112272	0.00466963	-8.19807e-05	-0.0017787	-0.00416158	0.0100212	0.0192697	0.0333769	-0.0237904	0.00281075	-0.00427619	-0.0266483	0.029283		82.2645	0.0151952	0.204509	-0.0274245	0.0120031	0.25201	-0.0141246	0.327977	0.0971351	0.131785	0.0222935	-0.0120681	0.00130105	0.0200604	0.00179329	0.00600332	0.191089	0.131453	-0.0106514	0.0124226
148	454				82.6321	-0.0745128	0.0135192	-0.0234577	-0.00133618	-0.000340426	-0.00828119	-0.00952101	-0.0137225	0.00952643	-0.025454	-0.0156697	-0.0425493	-0.00640789	0.0074472	-0.00504444	0.00202801	-0.00181242	0.00799909	-0.0202306	0.0153105	0.0102901	-0.0134389	-0.00347529		82.6321	0.00638993	0.178101	-0.0400217	0.00937331	0.246657	-0.0243542	0.325387	0.105299	0.142145	0.0161752	-0.0186907	0.0149515	0.0272374	0.00517425	-0.00162822	0.118671	0.146107	0.025609	0.0129007
348	152				82.9998	-0.0678105	-0.000914766	-0.00895593	0.00243125	-0.0024257	0.00783178	0.00899473	0.00588334	-0.00320416	-0.0191275	-0.0106922	0.00732183	-0.0368598	0.00964767	-0.0020301	-0.00144463	0.022258	-0.0420641	-0.00173451	-0.0150406	-0.00793127	0.00489263	0.0454924		82.9998	0.0173814	0.190751	-0.0275923	0.00199052	0.296992	-0.0155825	0.311513	0.0999357	0.141168	0.0178362	-0.0249737	-0.0119742	0.0174435	0.0011371	0.00328153	0.173408	0.109574	0.0434843	0.00314019
170	176				83.3674	-0.0780881	0.0117997	-2.29787e-05	-0.0159122	-0.00638913	0.015004	0.0059192	0.0122985	-0.003856	-0.0315955	0.00196142	-0.0244473	-0.0188244	-0.00513986	0.00265445	0.0122892	0.00965503	0.0100982	-0.00108434	0.0174963	0.0452103	0.0370595	0.00374892		83.3674	-0.00108756	0.205683	-0.023928	0.00153557	0.293031	-0.022174	0.316818	0.108774	0.142348	0.00450771	0.00520436	0.0176988	0.0175164	-0.006221	-0.0209992	0.174659	0.132393	0.0183255	-0.00472018
394	17				83.7351	-0.0788448	-0.00106355	0.00301007	-0.0187865	0.00860704	0.0172545	0.00215672	0.00195807	-0.00191288	-0.0218136	0.0176138	-0.00884129	0.00174535	-0.00591925	0.00966796	0.0190801	0.00188234	0.000820329	-0.0188122	-0.00212477	0.0355458	-0.0257441	0.00836713		83.7351	0.00575922	0.227295	-0.0223261	-0.0113245	0.283896	-0.029037	0.296531	0.0850648	0.152436	0.00132758	-0.015841	-0.0115385	-0.00088102	-0.000212316	0.00872304	0.145586	0.127355	0.00055996	-0.00933815
270	80				84.1027	-0.0663432	0.000560547	0.0124568	-0.0112957	-0.00455113	0.00291339	-0.00890814	0.00633391	-0.00210255	-0.0188752	0.0119037	-0.0122599	-0.00654212	0.00559946	0.00364749	0.0296022	0.0133532	0.00471246	0.00322829	0.0105773	-0.00691351	-0.0087683	0.00161803		84.1027	0.0132924	0.218888	-0.0317963	0.00821599	0.291144	-0.0223948	0.303595	0.132378	0.169144	0.00993469	-0.018242	0.0179221	-0.0104095	-0.00906152	0.0104174	0.149956	0.159671	0.0284986	1.20172e-05
282	411				84.4704	-0.0611214	0.00649583	-0.00173123	-0.0249502	0.0231054	-0.00214013	-0.00262127	-0.000223056	0.00493156	-0.0270947	0.0151284	-0.0274982	-0.00117514	0.00689806	0.00318981	0.00105902	0.0179096	0.0137999	-0.0253935	-0.00678442	0.0169686	0.0287673	-0.00136908		84.4704	0.000705233	0.226891	-0.00822535	0.00247325	0.284203	-0.0180062	0.310226	0.104445	0.161491	0.00711109	-0.00946127	0.019792	0.0197493	0.00639759	0.00510156	0.130506	0.118683	0.0233494	-0.00600264
317	241				84.838	-0.0537951	-0.00369989	0.00169791	0.00292764	0.000283462	0.0184206	0.0110704	-0.00384582	-0.00597443	-0.014286	0.0169204	-0.021356	-0.0347418	-0.00442341	0.00385793	0.00658726	0.0109563	0.00415516	0.0003167	-0.00736	0.0523565	0.0035403	-0.00464444		84.838	0.01171	0.228655	-0.00532385	-0.00173268	0.285613	-0.0276694	0.314134	0.116908	0.165392	0.0163779	-0.0113366	-0.00446175	-0.00177998	0.0221323	0.00569802	0.15417	0.159143	0.0047848	0.011088
142	362				85.2057	-0.0679858	0.01922	0.0218803	-0.0140627	-0.00623198	0.00726387	-0.00235728	-0.00200407	-0.00209383	-0.0297708	0.00592798	-0.0253785	-0.0249536	0.00879324	-0.00339393	0.011048	-0.0196527	0.00594663	0.00186685	0.00444561	0.0155049	0.00765429	0.0240532		85.2057	-0.000825247	0.230452	-0.0134751	0.00439409	0.309664	-0.0173485	0.29505	0.106917	0.169545	0.00797968	-0.00767892	-0.00322803	0.0069763	0.00770186	-0.00360962	0.13768	0.136037	-0.0204608	0.0213931
278	228				85.5733	-0.0570265	0.000844156	-0.00207021	-0.0163854	0.0141533	0.0104526	0.00260927	0.0169813	0.00226583	-0.029317	0.00654089	0.00437884	-0.0262037	-0.00233402	0.000407275	0.0242517	0.0125459	-0.00969467	-0.00154679	0.0133022	0.0286922	-0.00447742	-0.0374063		85.5733	0.00422026	0.231094	-0.0327464	-0.0140009	0.270016	-0.013756	0.285587	0.135033	0.171372	0.0381688	-0.00547938	0.0102976	-0.00538905	0.00758201	-0.00132771	0.135101	0.11602	-0.00223722	0.0041614
200	414				85.941	-0.0637497	0.0153282	0.012992	-0.0150098	-0.0139212	0.00277945	-0.000177523	0.0124657	-0.00323873	-0.0167099	-0.00354234	-0.0164789	-0.0143964	0.00824226	-0.00175767	0.0030357	0.00972913	0.0174577	0.018835	0.0386271	0.00392036	0.0166039	0.0125717		85.941	-0.00506214	0.223411	-0.0229307	0.0123792	0.318743	-0.014179	0.300097	0.121475	0.153124	0.0120626	-0.00667762	0.0176317	-0.00397231	0.0256542	0.0148828	0.160412	0.155072	-0.0161987	-0.00581002
301	217				86.3086	-0.0597515	0.00857958	0.00447929	-0.00599736	0.000486292	0.0119349	-0.000256866	-0.00838832	0.000306778	-0.029885	0.00384295	-0.0144471	-0.0211377	0.00398562	-0.00171268	0.0127266	0.00622409	-0.0196425	0.00700455	0.000330554	-0.0239041	-0.0188278	0.0356729		86.3086	0.0188919	0.232852	-0.0337929	0.00407126	0.27925	-0.0199455	0.282399	0.108787	0.158478	0.0160976	-0.0155725	0.00477282	0.0028082	-0.00577705	0.0113371	0.15265	0.153472	0.00553768	-0.00506206
106	322				86.6763	-0.0686537	-0.00197206	0.00393005	-0.0092035	-0.00278555	0.0107788	0.00125669	0.0340578	0.000788967	-0.0257274	-0.00798304	-0.0519313	-0.00944958	0.0035498	0.000227335	0.0182344	-0.00888489	-0.00713709	-0.00137791	0.0447584	-0.0125144	0.0416348	-0.0215208		86.6763	0.00538015	0.227766	-0.0318951	-0.00975395	0.310928	-0.0140968	0.266931	0.130349	0.169845	0.0170791	-0.0110155	0.030703	-0.00253836	-0.0013859	-4.79408e-05	0.103557	0.178145	-0.000197802	0.00342646
486	134				87.0439	-0.0490551	0.0144862	0.0166692	-0.0157295	-0.00596838	0.00126415	0.0175828	0.0108361	-0.00548014	-0.0353818	-0.00451029	-0.00872998	-0.0348211	-0.000446069	-0.00290541	0.0186951	0.0101481	-0.027244	0.0138025	-0.00193907	-0.00403628	-0.00313828	0.0206662		87.0439	0.00789028	0.240684	-0.0176144	0.0109978	0.310018	0.000225073	0.270576	0.115792	0.170034	0.0154747	-0.0155799	0.0112969	-0.0117822	0.0180162	0.00704918	0.142258	0.167797	-0.00850251	0.000228916
154	508				87.4116	-0.0639912	0.0173326	-0.00044517	-0.00752318	0.00580147	0.00555744	-0.0130276	-0.00564807	-0.000995497	-0.0144746	0.0227559	-0.0447742	-0.0184411	0.00446522	0.00477111	0.0164354	0.0180163	0.0129166	-0.0173102	-0.0112205	0.0163387	0.00255108	-0.000891824		87.4116	0.00739958	0.251962	-0.0170991	-0.00238665	0.309024	0.000885345	0.246403	0.13218	0.172256	0.0377176	0.00804555	0.00564906	0.0139125	0.00889352	0.00723544	0.0867795	0.157151	0.0137255	0.000736674
119	412				87.7792	-0.0563171	0.0104173	0.0205226	0.000822479	0.0211723	0.0202185	-0.000521316	0.0135228	0.00267012	-0.0268773	0.0139123	-0.0101666	-0.0091971	0.00166938	-0.006773	-0.0076136	-0.0185035	-0.00193733	-0.0100255	0.00895409	0.0534779	-0.0231544	-0.0038345		87.7792	0.0170478	0.227558	-0.0258385	0.0082602	0.273501	-0.00646641	0.261707	0.111138	0.164322	0.00795899	-0.00333369	-0.0106117	0.0171471	0.00985419	0.00904784	0.0858234	0.120609	0.01621	0.00395283
108	412				88.1469	-0.0687949	-0.00473047	0.0144728	-0.00204831	0.0143104	0.0310693	0.00501583	0.0101931	-0.00752559	-0.0226114	0.00613376	-0.0201001	-0.0172306	-0.0116012	0.00861598	0.00396813	0.00948891	-0.00569943	-0.0142977	0.00436823	-0.00577503	0.0135292	0.0104623		88.1469	0.0160357	0.266313	-0.0325565	0.00359051	0.302229	0.00084367	0.252509	0.140557	0.170787	0.0154822	-0.00532207	-0.00869706	0.00858558	0.0165041	-0.0066627	0.100649	0.139305	0.0200281	0.0125012
228	236				88.5145	-0.0600122	0.00613852	0.0203479	-0.00264117	0.015051	0.0114027	0.00986032	-0.00261625	0.00182991	-0.0264539	0.00395933	-0.0149828	-0.00616686	0.00138478	0.00744178	-0.00493454	0.00606056	0.0187877	0.000887346	0.02712	-0.0139054	-0.024466	-0.00238599		88.5145	-0.00402366	0.240061	-0.0237762	0.00991951	0.332048	-0.0262782	0.262664	0.144719	0.169703	0.0174831	-0.0172267	0.0252568	0.00699562	-0.00889365	0.0146063	0.136862	0.183059	0.0182051	-0.00571891
234	116				88.8822	-0.070342	0.00647348	0.0175543	-0.0215704	0.00138091	0.000513889	0.0142301	-0.0116707	2.66168e-05	-0.0114639	0.00155507	-0.0288194	0.00129576	0.00276419	-0.0120258	0.0107235	0.0246765	-0.016496	-0.0221452	0.0202913	0.00202042	-0.00505858	-0.0118921		88.8822	-0.00623249	0.26204	-0.0177812	0.00652819	0.323976	0.00187667	0.261145	0.139345	0.170268	0.00105659	-0.00995562	0.0250892	0.0043398	0.00701173	0.0109261	0.1208	0.151419	-0.0053197	0.00732361
368	152				89.2498	-0.0534148	0.0104391	0.000655683	-0.0200343	0.0178461	0.00913976	0.00952469	-0.0116954	-0.00292714	0.00674922	0.0173967	-0.0313964	-0.00285621	-0.0105065	-0.0145813	0.00688919	0.00898604	-0.0111745	0.0108806	-0.00805912	-0.0402888	0.00581381	-0.00826999		89.2498	0.00336766	0.225815	-0.00847774	-0.00233752	0.294447	-0.00630537	0.232386	0.115592	0.169249	0.00949614	-0.00455036	0.000605163	0.00516143	-0.00614066	0.000551475	0.109845	0.165577	-0.0277531	-0.0161903
216	54				89.6175	-0.0567639	0.00373712	0.00856856	0.00361322	0.0193655	-0.00253583	-0.000463797	0.0173108	0.00108389	-0.00918036	0.00875448	-0.0226733	-0.0156022	0.016771	0.00288262	-0.00581852	0.00881089	0.0211882	-0.00299006	0.0021237	0.0128464	0.0322423	-0.00957732		89.6175	-0.0120096	0.240651	-0.0399254	0.00420478	0.306164	-0.00426347	0.223081	0.147007	0.165988	0.00279567	0.00759282	0.0158878	-0.000316871	-0.0051579	0.00849879	0.117984	0.159401	0.0362281	0.019544
36	392				89.9851	-0.065726	0.00557542	-0.0116443	-0.0111834	0.00632093	0.0065705	0.0039457	0.00596857	0.000722552	-0.0121069	0.0102762	-0.0296182	-0.0101889	-0.000465649	0.00618897	0.0137322	-0.0111602	-0.00476362	-0.00390724	0.0130293	0.0328513	0.0275086	0.0208441		89.9851	-0.00435792	0.256727	-0.0203397	0.0166476	0.315522	-0.0106471	0.245389	0.131722	0.158741	0.0217162	-0.0230062	0.0030363	-0.00279217	0.00668338	0.000967516	0.0963001	0.135413	0.0382801	-0.00923182
152	358				90.3528	-0.0662425	0.0132845	-0.00719524	-0.0194044	0.0109047	0.00581857	0.0162972	-0.00688954	0.000740867	-0.0203676	-0.00336694	-0.0170728	-0.0049667	2.84017e-05	-0.00203513	0.0128183	-0.00607361	-0.00790564	0.000802118	0.0393814	0.00724524	0.0383568	0.00711888		90.3528	0.0134503	0.252976	-0.0233186	-0.00723761	0.302766	-0.00255572	0.225201	0.108866	0.165681	0.0176095	-0.00366158	0.0210916	0.0166413	0.00131553	0.00733045	0.085625	0.13953	-0.00884355	-0.0016968
176	484				90.7204	-0.0643262	0.00646977	0.0045192	-0.0225268	-0.0100323	8.26681e-05	-0.0071031	-0.00237995	0.000339714	-0.0136119	0.00332618	-0.0048708	-0.0135326	0.01016	-0.0160573	0.00747053	0.0101109	0.015178	-0.00196474	0.0182934	0.00788967	-0.0180675	0.00225656		90.7204	0.00404315	0.249696	-0.000722192	0.00494359	0.309423	0.0131045	0.216022	0.14215	0.159279	0.00833628	0.00842059	0.0315911	0.0209968	0.00927304	0.00551177	0.110139	0.142521	0.018346	-0.0113873
506	60				91.0881	-0.0571854	0.0116125	0.0173177	-0.0042582	0.00609309	0.0046513	0.00207054	-0.00659289	-0.00193375	-0.0131385	-0.00395224	-0.013446	-0.0102234	0.00751606	0.00548781	-0.00740554	0.0351745	0.0158316	-0.0127259	0.0171012	-0.0260931	0.00844838	0.00791086		91.0881	0.00576311	0.241859	-0.0200389	0.001396	0.276163	-0.0140886	0.231545	0.158086	0.153373	0.0221829	-0.0212476	0.0252941	0.0254048	0.0135479	0.010716	0.114875	0.122797	0.000644145	0.018131
438	328				91.4557	-0.0706644	-0.0048145	0.00325446	-0.00133098	0.000757843	0.00205247	-0.00154671	0.00619549	0.00294024	-0.033274	0.0140905	-0.0235032	-0.0163821	0.0055827	-0.00435776	0.00409678	7.70301e-05	0.0102925	0.00683078	0.0359059	0.0062608	-3.18419e-05	0.00859681		91.4557	-0.00616739	0.218706	-0.0152971	0.0125879	0.293874	-0.00362553	0.202848	0.142915	0.159153	0.0145435	-0.0177506	0.0192748	0.0216574	0.0255118	-0.00823534	0.0765267	0.186148	0.0258907	0.00643267
248	482				91.8234	-0.0584859	0.00923958	0.0026452	-0.0151017	0.0129731	0.0112637	-0.00665612	0.0250893	-0.00124001	-0.00147945	0.00462855	-0.00017809	-0.0241446	0.0124272	-0.0302459	0.00407924	0.00515428	-0.00730652	-0.00912451	0.0319874	0.029977	0.0194921	0.00167048		91.8234	0.0145089	0.249574	-0.0138566	0.0178883	0.309292	0.000309453	0.213203	0.140917	0.155136	-0.00612458	-0.000841862	-0.00210462	0.0161828	0.0091768	-0.00447217	0.0651115	0.18901	0.00859275	0.00225662
84	506				92.191	-0.0572627	0.00553579	0.0243086	-0.0189506	0.00806974	0.00564392	0.00584363	-0.00581349	0.00488908	-0.0100397	0.0310099	-0.00573349	0.00312176	0.00571871	-0.00720085	0.0019227	-0.0153684	-0.0251859	0.00541855	0.014226	0.0364836	0.0104566	0.0197635		92.191	0.025764	0.246576	-0.021491	-0.0037369	0.280302	-0.0153949	0.207419	0.134121	0.147665	0.0168497	0.0162697	-0.0170225	0.00843983	0.0028561	0.000801714	0.0585067	0.126585	0.00736337	0.0108786
62	222				92.5587	-0.0794121	0.00283029	0.011766	-0.0159277	7.62321e-05	0.0035528	0.00347864	0.00547547	0.0114951	-0.00714602	0.00430356	-0.0126926	-0.0225055	-0.00735703	-0.0201835	0.0205727	-0.00579694	0.019409	0.0155724	-0.0286874	0.0150842	-0.0277469	0.0443039		92.5587	-0.0081772	0.252135	-0.0142312	0.0065193	0.284653	-0.0019864	0.215679	0.139601	0.137012	-0.00965842	-0.0107552	-0.00513662	-0.010933	0.000752027	0.001408	0.0600405	0.174637	-0.00743972	0.0147601
176	494				92.9263	-0.0583121	0.0098756	0.021807	-0.0210706	-0.00973264	-0.00771965	0.0019296	0.0122196	0.000766299	-0.0169591	0.00356626	0.00332067	-0.00657208	0.00945132	-0.0156801	0.0131715	0.0142744	0.011878	0.00120585	0.0157307	0.0182708	0.00848702	-0.003948		92.9263	0.0159342	0.251005	-0.020822	-0.00618552	0.327619	-0.00748386	0.195497	0.135829	0.149376	0.00904213	-0.00614764	0.0109982	0.00106968	0.00272249	0.00662708	0.0640606	0.144022	0.0264149	0.00915636
118	210				93.294	-0.0657654	0.00831361	0.00843892	-0.00818888	-0.00781782	-0.00109761	-0.0132088	0.00563662	0.00320373	-0.0222298	-0.0130087	-0.0265197	-0.0142447	0.0188953	-0.0178741	-0.0131459	-0.00707738	-0.0242562	-0.00139981	0.0118788	0.0189112	0.00947382	-0.0118976		93.294	-0.00644527	0.245839	-0.006793	-0.00198265	0.301081	0.00330841	0.203972	0.12855	0.145767	0.0136231	-0.00119803	0.02435	0.0310481	0.00449754	-0.00558493	0.0729195	0.167941	0.0379073	-0.00782819
141	377				93.6616	-0.0535326	0.0146025	0.0202249	-0.0112887	-0.000647686	0.013213	0.0142843	0.00556904	-0.00453221	-0.0142363	0.0082595	-0.0161235	0.0278142	-0.00937257	0.0053684	0.0211415	0.00931298	0.0229959	0.00788428	0.00246722	0.012216	-0.00500178	0.000575614		93.6616	-0.0067359	0.235177	-0.0108184	-0.00535039	0.298961	-0.00659389	0.210075	0.125296	0.127605	0.00584433	0.00680098	0.00903627	-0.003583	0.00932567	0.0116969	0.0457114	0.153962	-0.00356025	0.00772018
396	48				94.0293	-0.0561982	0.0147762	0.0116922	-0.0202031	0.00742289	0.00510767	0.00246581	0.0110421	0.00263615	-0.00976463	0.0146223	-0.00982672	-0.0217824	-0.00657884	-0.00835119	0.00773726	-0.007566	0.0324814	-0.0134808	0.0101367	-0.0112081	-0.0190552	-0.00626267		94.0293	0.000247135	0.252921	0.00742824	0.0170029	0.25603	0.0121335	0.197861	0.128548	0.130941	0.00508412	-0.00393142	-0.0155033	0.006641	0.0106608	0.00519364	0.0498712	0.143427	0.0119138	0.00848299
210	502				94.3969	-0.0658726	0.0125329	-0.00157343	-0.0122479	-0.00586098	-0.00536005	0.00296476	-0.00471128	0.00439089	-0.0260914	0.00326941	-0.0193905	-0.0259798	0.0157069	-0.000951831	-3.32091e-05	0.0403074	-0.000349925	0.00273967	0.00867056	0.00037306	-0.0106213	0.018925		94.3969	0.0168974	0.240895	-0.0114313	0.00685161	0.295367	-0.00489443	0.185955	0.141973	0.131114	0.00666877	0.00330012	-0.00147034	0.00929083	-0.00918001	0.00333028	0.0672859	0.147728	0.00495406	-0.0087005
240	108				94.7646	-0.0714959	0.00638977	0.0147184	-0.000717941	0.00439019	-0.000668822	-0.00949511	0.0151309	-0.00781256	-0.0241461	0.00906403	-0.0336783	-0.0226729	-0.00286549	0.00383188	-0.00500556	0.0120712	-0.00612228	0.0133767	-0.0300892	0.00599467	0.0569554	0.00679118		94.7646	0.0121799	0.256988	0.00303254	0.000570753	0.293065	0.00328316	0.164297	0.141503	0.129439	0.0181204	0.0149092	0.0024754	0.00880571	0.00932562	-0.00501255	0.0611001	0.139218	0.00367726	0.0268431
130	176				95.1322	-0.0712417	0.00702595	0.0148281	-0.00613659	0.0161831	0.0136094	-0.00296769	-0.00242619	-0.00363107	-0.0236827	0.0149768	-0.00640948	-0.0209419	-0.00196618	-0.00153105	0.0236249	-0.0129959	-0.00138	-0.00996582	0.0111882	0.00868339	-0.044767	0.0118291		95.1322	0.00715298	0.24891	0.0127006	0.00142193	0.259316	-0.00791035	0.165506	0.165607	0.123141	0.0130726	-0.00358175	0.00393358	0.0181898	0.00494504	-0.00114003	0.0451739	0.177785	-0.00248485	0.00186125
248	492				95.4999	-0.0771761	0.00304226	-0.00205194	-0.00574223	0.00405895	0.00488621	-0.000545608	0.0131129	-0.00331745	-0.0242182	0.00617127	-0.0159198	-0.0261963	0.00706871	0.00198137	0.0159517	0.00826394	-0.0020964	0.00226236	0.0132751	0.0226357	-0.00702292	0.0293595		95.4999	-0.00829475	0.261716	-0.011433	0.0119817	0.307651	-0.0122445	0.163408	0.169589	0.1288	0.0229719	0.00892904	0.00496693	-0.0259207	-0.00255837	0.00427437	0.0531864	0.149608	0.024003	0.0153908
442	134				95.8675	-0.0575286	0.00231925	-0.00826547	0.0059081	0.0183783	-0.0171644	-0.0063434	0.011171	-0.00586098	-0.0269914	-0.000371771	-0.0256185	0.00253991	0.0109019	-0.00705488	0.0299912	0.0276417	0.0106718	0.00320532	-0.00519029	0.0377683	-0.0232707	-0.0155702		95.8675	0.00215532	0.255534	-0.00769166	-0.00466183	0.302213	-0.000871867	0.173603	0.150982	0.107313	0.00175295	0.0528686	0.0183832	0.0185593	0.00185579	-0.000122214	0.0646092	0.13352	0.0291411	-0.00594022
192	472				96.2352	-0.054272	0.00389479	0.0149187	-0.0275337	0.00237404	-0.0149556	0.0100482	-0.01687	-0.00856341	-0.00655683	0.0106156	-0.0260666	0.0078631	0.000638088	-0.00129582	0.034863	0.0191194	-0.00571326	-0.0173831	0.0225108	-0.0195864	-0.0240754	0.00416975		96.2352	0.00881445	0.260606	-0.0181274	0.00867124	0.284102	0.018454	0.164696	0.183126	0.104827	0.02871	0.0168002	0.00556261	-0.0110886	0.00129557	-0.0155788	0.0437945	0.155492	-0.0458478	-0.0167862
272	342				96.6028	-0.0630705	-0.00687226	0.0121006	0.00709847	0.00968893	-0.00621481	0.000453115	0.00659484	-0.000954155	-0.00356967	-0.00376539	-0.0296807	-0.013259	0.0096388	0.00217805	0.0130761	-0.00763718	-0.0153327	0.0147632	0.00983356	0.0169352	0.0100377	0.0369018		96.6028	0.000605392	0.253034	-0.00994576	0.0017028	0.306347	-0.00554154	0.174291	0.188244	0.100334	0.0142559	0.0266327	-0.000285762	0.00318073	0.012827	0.0142341	0.061938	0.145165	0.0308808	0.0107997
376	102				96.9705	-0.0512834	0.00298753	0.00493117	-0.0139622	0.00972069	-0.00195063	0.0146096	0.0185319	0.00239044	-0.0117944	0.0171887	-0.0197444	-0.0100057	-0.0031559	0.00619273	-0.00853302	0.0177142	-0.00497994	0.0041666	-0.00530291	0.00467084	0.00809096	0.0192103		96.9705	-0.00368658	0.259077	-0.0118813	-0.00579757	0.285132	0.00151848	0.177005	0.172478	0.0920564	0.0115727	0.0102361	0.0127872	0.0158525	0.0143881	0.00595929	0.0625653	0.156991	0.00375612	0.0119987
121	144				97.3381	-0.0674383	-0.00234961	0.00971069	-0.0141685	-0.00950929	0.00382321	-0.0008251	-0.0202179	0.00274724	-0.0131406	0.0171303	-0.01709	-0.0171998	0.0177465	0.00763813	0.0079404	0.00242137	0.00657982	0.0173166	-0.00285114	-0.0129592	-0.00557711	-0.00310308		97.3381	-0.0111018	0.250575	-0.00840203	0.00905126	0.267567	0.0123478	0.16263	0.141193	0.0952392	0.00310599	-0.000456881	0.00147735	0.0272745	0.00695572	0.0103129	0.0587922	0.139944	0.0153948	-0.00409519
148	170				97.7058	-0.0765772	0.0149493	0.00716502	-0.0156593	0.000412453	0.00565722	-0.00312259	-0.00113117	-0.0014871	-0.00347208	0.0112084	0.00583625	-0.0101074	0.00148855	-0.0116928	0.018235	0.0294023	0.0388473	-0.00101237	-0.00476566	0.0199286	0.0143685	0.0111813		97.7058	0.0174944	0.268202	-0.0114363	0.0220696	0.262301	0.0195679	0.14908	0.145375	0.0941259	-0.00282485	0.012591	-0.00531776	0.00774225	0.00227441	-0.00557324	0.0457602	0.155255	0.00292435	-0.0100021
342	280				98.0734	-0.0590533	0.000405571	-0.0109268	-0.0185643	0.0163461	-0.000620419	0.010966	0.0179482	-0.00801438	-0.0200224	0.00884639	-0.0298445	-0.0117483	0.00486691	0.00117549	0.0219077	0.0366677	-0.0225647	0.0154487	0.0399831	0.051545	-3.66942e-05	0.0361569		98.0734	0.00333641	0.274514	-0.0153183	0.00486923	0.247016	0.010397	0.156072	0.158421	0.0915301	0.0198367	0.0145463	-0.0165314	0.0104038	-0.000590786	0.00215422	0.04312	0.134113	0.0271689	0.00879298
130	440				98.4411	-0.0609404	0.00787785	0.0330098	-0.0236836	0.0214473	0.00158068	0.0196587	0.00177198	-0.00365595	-0.0176686	0.0116468	-0.0240752	-0.0152816	0.00728578	-0.000611565	0.0273905	0.020035	-0.00575718	0.0231074	0.0345587	-0.012939	-0.00381066	0.00575562		98.4411	0.00833566	0.26062	0.0130033	0.00933101	0.256612	0.00947791	0.162147	0.147897	0.084294	0.0108148	0.010589	0.0177541	-0.0213799	0.00509311	-0.00473827	0.038287	0.114892	-0.0130249	0.0176748
254	112				98.8087	-0.0561487	-0.0013784	0.0132948	-0.0042544	0.0105278	0.00988059	0.00855053	0.0282265	0.0139825	-0.0244618	0.00777501	-0.0311803	-0.00998822	-0.0136741	-0.000514934	0.015575	0.0213853	-0.0167837	0.000641183	0.0137759	-0.0122743	0.0195918	0.00431727		98.8087	0.000279318	0.263584	0.00719737	-0.0113408	0.282552	0.00676703	0.158626	0.161632	0.0941276	0.000946481	0.0236806	0.0095853	0.00101528	-0.00325832	0.00665869	0.0539722	0.103208	0.00788662	-0.00609603
268	490				99.1764	-0.0569254	0.00614331	-0.00915901	-0.0134823	0.00736048	0.0206602	-0.00304943	-0.0168796	-0.00193194	0.00120596	-0.00197623	-0.0156909	-0.0247927	-0.0103725	0.000634407	-0.00783559	-0.00301782	0.0165066	-0.00471687	-0.0128832	0.0151152	-0.00748336	0.00950939		99.1764	0.00128572	0.248471	-0.0109222	-0.00615435	0.23491	0.00665748	0.132543	0.166936	0.082629	-0.0151181	0.020192	0.0322218	0.0170042	-0.0128744	0.0122797	0.0164659	0.114091	0.00842001	0.0196298
232	462				99.544	-0.055666	0.00603233	-0.000110229	-0.0136993	0.00348572	-0.0103139	-0.00667747	0.00766652	-0.000520903	-0.00241426	-0.00819541	-0.00754675	-0.0249324	-0.00234541	-0.0259089	-0.00469341	0.0198011	-0.0260333	0.00277166	0.0330544	0.00748196	0.0114211	0.0102938		99.544	0.00456923	0.263725	-0.0125869	-0.00178342	0.269597	0.00139506	0.139648	0.162661	0.087181	-0.000241641	0.0266373	0.00327405	0.00243798	0.00588195	0.0103845	0.0476966	0.113098	0.0202945	-0.00385657
58	410				99.9117	-0.0564142	0.00113384	0.00959959	-0.0238663	0.0116612	0.00520318	-0.0127971	0.000370024	0.00232459	-0.00792989	0.00847591	-0.0265568	-0.0166907	0.00707467	0.0078272	-0.00200931	0.0056763	0.007811	-0.014151	0.0307794	0.00211404	0.0114608	-0.0156688		99.9117	0.00635587	0.261649	-0.0162626	0.00479853	0.224696	0.000371346	0.132468	0.15262	0.0705325	-0.00375558	0.0103966	0.00168445	0.0143761	0.0182674	0.0014251	0.0366099	0.121084	0.0141569	-0.0114283
105	477				100.279	-0.0503918	-0.00347787	-0.00972219	-0.0227625	0.0086341	0.00608789	7.10657e-05	-0.00265865	0.000307294	-0.0150672	0.0321136	-0.000202692	-0.0225888	-0.00631208	-0.00978361	0.0461053	-0.00504729	0.00675443	-0.00640897	0.035395	-0.00973303	-0.00348013	0.0162088		100.279	0.0150183	0.257538	-0.000418076	-0.0040538	0.240525	0.0157572	0.128574	0.159104	0.0801071	0.0132953	0.0115488	0.0160882	0.0288022	0.00630708	-0.00436423	0.00725439	0.0949004	-0.000534757	-0.010339
138	300				100.647	-0.0608371	0.00170548	0.0105632	-0.00711515	0.00932448	-0.00724564	-0.00249668	-0.0196038	0.00494604	-0.0344329	-0.00617624	-0.00530148	-0.013913	0.0107603	-0.00299868	0.00169038	-0.00385065	0.0119376	-0.00371494	-0.00400088	-0.0141663	-0.0120337	-0.0227164		100.647	0.00455468	0.259709	-0.0070953	0.000803872	0.285211	0.0120309	0.104741	0.162138	0.0838537	-0.00465283	0.000776795	0.0260276	0.0131764	0.0177115	0.00235698	0.0615265	0.140887	0.0342473	0.022327
140	452				101.015	-0.050294	0.0041113	-0.00151055	-0.026702	0.0240057	0.00944368	0.0112345	-0.00312928	0.00281315	-0.0321654	0.0103111	-0.0303192	-0.0180912	-0.000398682	-0.0179038	-0.00598612	-0.00761041	-0.00430499	0.0205463	-0.013521	0.0315761	0.015446	0.00729288		101.015	-0.00816361	0.27411	-0.0202336	0.00185043	0.243278	0.00884524	0.126801	0.153856	0.0632931	0.0117361	0.0153121	0.0122287	0.00905467	0.00352073	0.00666974	0.0262837	0.103099	-0.0138967	0.0138837
292	258				101.382	-0.0596372	-0.0011131	0.0017486	-0.00501957	-0.00071467	0.00827312	-0.0118675	0.00922962	-0.00278786	-0.0142953	0.00330364	-0.0234876	-0.00823916	0.00641817	-0.00682172	0.0159662	0.0128176	0.0153158	0.0045139	0.00875611	-0.0119838	0.0346866	-0.000129333		101.382	0.014803	0.268403	-0.0125442	-0.00728864	0.27126	-0.000468036	0.153535	0.190779	0.0615769	0.00217691	0.0141453	0.0184231	0.0180043	0.0076688	0.00734862	0.0113976	0.10265	-0.0135321	0.0226095
194	382				101.75	-0.0730237	0.00454625	0.00450978	-0.00956985	0.0113486	-0.0078245	0.0102704	-0.0013489	-0.000729175	-0.0176202	0.0106759	-0.0223057	-0.00136577	0.00254885	-0.00524994	0.00753166	0.00826963	-0.0099927	-0.0113981	-0.00836083	0.0113386	-0.0148369	0.0141154		101.75	0.00613363	0.252043	0.0229663	0.00900404	0.257515	0.00486915	0.124074	0.17261	0.0757676	0.0147672	0.00971221	-0.00156882	0.0158259	0.0067217	-0.00674821	0.0277661	0.123832	0.00177813	0.00463134
457	245				102.118	-0.0729906	0.0109126	0.0169452	-0.014213	0.00787769	0.00106963	0.00146984	-0.00298643	-0.0046099	-0.0142192	0.000948506	-0.0114315	-0.021394	0.00682683	-0.000783637	0.0241379	0.0220972	-0.0081174	-0.00318334	0.00382976	-0.00245561	0.00204889	0.0064221		102.118	-0.000607897	0.276276	-0.0271327	0.00529774	0.252227	0.0134096	0.119532	0.16907	0.0615366	0.0165879	-0.00244534	0.00456734	0.0161137	0.00359491	-0.0100377	0.0216081	0.131506	-0.00309179	0.00866981
78	458				102.485	-0.0527531	0.000799117	0.0274618	-0.0198857	0.000384006	0.00358934	0.00396814	-0.0108639	0.00990115	-0.0144177	0.0118292	-0.019899	-0.0130924	0.0242769	-0.00310338	0.00535414	0.00585871	0.0141831	6.53327e-05	-0.0175561	0.00796962	-0.0324113	0.0117894		102.485	0.00717729	0.267868	-0.00284071	-0.0023391	0.24284	0.0159978	0.114142	0.18731	0.0546962	0.0124433	0.0197103	0.0035697	0.0143932	-0.00138822	0.00245951	0.0381996	0.100592	0.0150731	-0.00659982
118	224				102.853	-0.0575442	-0.00779139	0.0108768	0.00565019	0.0249637	0.0205381	0.00304308	0.00411394	-0.00502076	-0.0242046	0.00835134	-0.0145603	-0.0122065	-0.00139986	-0.00184705	0.0191433	-0.0171675	0.0154968	-0.0244507	0.0233859	0.0186053	-0.00429132	-0.00603205		102.853	-0.000142	0.282422	-0.0161799	-0.0121299	0.247315	0.0290629	0.116465	0.179639	0.0449766	0.00960706	-0.00342091	0.00942794	0.00933983	0.00553185	0.028913	0.0449152	0.0866691	-0.0156399	-4.19286e-05
439	186				103.221	-0.0479666	0.00352784	0.0103635	-0.0152048	-0.0118231	0.0167257	-0.00397524	0.00980434	-0.00124952	-0.0249481	-0.0139461	-0.0213845	-0.00897638	-0.00430212	-0.0118302	0.013354	-0.017578	-0.0198005	-0.0115589	0.0272346	0.0120095	-0.0356689	0.0173138		103.221	0.0140149	0.278518	-0.00743285	0.00861407	0.258696	0.0159043	0.107045	0.145264	0.0746448	-0.00150476	-0.00386331	0.0185445	0.0101554	0.0161907	-0.00161847	0.0355983	0.0912099	-0.00656666	-0.0137498
340	142				103.588	-0.0682121	0.00035468	-0.00211216	-0.0168046	0.0416272	0.00453949	0.00413012	0.0103707	2.77431e-05	-0.0258706	-0.00171024	-0.00059509	-0.0227124	0.00212687	0.0033085	-0.0101675	0.00801064	-0.0016776	-0.00655339	0.0286725	0.0249714	0.0391024	-0.00824163		103.588	0.00823777	0.284535	-0.00154641	0.00965709	0.24903	0.0160802	0.135855	0.171117	0.0570854	0.0179353	0.0212761	-0.0055421	0.0040501	0.00678427	0.00012061	0.019129	0.121789	0.00802735	0.00541087
390	134				103.956	-0.0788545	0.00392404	0.0203677	-0.0161658	0.00709866	0.0147707	-0.00435634	0.00658265	0.00538127	-0.0114452	-0.0072604	-0.0177626	0.0208944	0.000945431	-0.0137378	0.00887378	-0.0134706	0.00180041	0.00189478	0.020291	0.0262543	0.0413558	-0.00578167		103.956	0.0142174	0.285087	-0.0137359	0.00817481	0.263628	0.0165782	0.123602	0.190048	0.0553898	0.0148809	0.0263887	0.00425749	0.00436766	0.0173879	-0.00221238	0.0449747	0.0829652	0.0280345	-0.00227358
418	136				104.323	-0.050145	0.0130011	0.0152548	-0.00905356	0.0126124	0.00480409	0.00840447	0.0113965	-0.000879175	-0.0375564	-0.00624579	-0.0124677	-0.0129618	0.0114219	-0.00637731	0.0129596	0.00676097	0.0115792	-0.00952801	-0.0152877	0.0118439	-0.00889017	0.00824443		104.323	0.00480234	0.28053	-0.0139918	0.0137851	0.217278	0.0263214	0.106716	0.165754	0.0593375	0.00860013	0.00619422	-0.00763433	-0.00440148	-0.0128196	-0.00936924	0.0317371	0.046874	0.0422763	-0.0107327
402	156				104.691	-0.0473596	-0.00629055	-0.0175398	-0.0222727	0.0180108	0.00395974	1.11647e-05	-0.00232212	0.00489838	-0.0107818	-0.000960738	-0.0199189	-0.00942392	0.00344599	0.00205905	-0.00385782	0.00867207	-0.00825893	0.0111569	0.0250408	0.0120371	-0.010787	-0.00576012		104.691	-0.00206576	0.29644	0.00886391	0.0240626	0.226538	0.00278216	0.100168	0.163635	0.0533218	0.00686296	0.00757322	0.023767	-0.00614482	-0.00721096	0.0124871	0.0185592	0.0921405	0.034299	-0.00616325
291	200				105.059	-0.0543205	0.012159	-0.00114149	-0.0170546	0.00145262	0.00718592	-0.0112665	-0.0073171	-0.00339932	-0.000322477	0.0206258	-0.0319419	-0.00131267	0.000274277	0.00144733	-0.00143134	0.0107501	-0.0167172	-0.020904	0.0264232	0.0144946	0.0124608	0.0291743		105.059	-0.00490155	0.262916	-0.00675308	0.0102261	0.2609	0.0289271	0.0860493	0.187997	0.0462822	0.0228529	0.0169753	0.000846994	-0.00846622	0.0109445	-0.00619193	-0.000172549	0.111125	0.00381816	-0.0012754
468	60				105.426	-0.0574925	-0.00337971	0.00958564	-0.0136372	-0.00239821	0.00203942	0.00140863	0.000543646	0.0039759	-0.0112469	-0.00153272	-0.0221426	-0.0231386	-0.00567649	-0.00660028	0.0189743	-0.0265304	-0.0057133	0.0199	0.0194427	-0.00994268	-0.00431988	0.00737588		105.426	0.00493317	0.253307	-0.00143842	0.010534	0.226138	0.0212391	0.119801	0.194973	0.0381664	0.0334091	-0.00174993	0.0155874	-0.000560453	0.00156286	0.0123984	0.0150493	0.0940915	0.0290585	0.00453667
214	398				105.794	-0.0621655	0.00218398	0.00297585	-0.0300985	0.0199318	-0.00384878	0.00699113	0.0174547	0.000163204	-0.0124391	0.00776064	-0.0117959	0.0158706	-0.0074316	-0.025059	0.0166071	-0.0106604	-0.00843802	-0.012591	0.0207157	0.0227735	0.000837088	-0.0236919		105.794	0.00625306	0.267084	-0.0039443	-0.00394839	0.228016	0.0383759	0.126787	0.226028	0.0419193	0.0154933	0.0250895	-0.00716398	0.0199274	0.0121793	0.00992577	0.000552244	0.0588387	-0.0102708	0.0202239
170	376				106.162	-0.0516739	0.00992684	0.0163088	0.0107343	0.0229201	0.0376806	-0.00331123	-0.0129457	0.0103915	-0.0184494	0.0267468	-0.0255383	-0.0224144	-0.00810774	-0.0118547	0.0176302	0.0157182	0.00254997	-0.0214798	-0.00391102	-0.00951033	0.01171	0.00636317		106.162	-0.0100096	0.279136	-0.0214435	-0.00839781	0.292825	0.0215274	0.116664	0.183165	0.0348176	0.0212298	0.0129543	0.00839419	-0.0131763	-0.0102113	0.0012294	-0.00643125	0.0602825	0.0135434	-0.00775726
34	482				106.529	-0.0522023	-0.00536551	0.0102757	-0.0208666	-0.00521955	-4.90207e-05	-0.000281338	0.00180128	0.0078325	-0.033665	-0.0141034	0.00735071	-0.0176966	0.00558816	-0.000942112	0.00917065	-0.00481785	-0.0267781	0.00204941	0.0131444	0.0281918	0.0165686	0.013949		106.529	0.0010281	0.271148	0.0155914	-0.000657341	0.260175	0.0391298	0.104585	0.190037	0.0425023	0.00111461	0.00288982	0.0265284	-7.77668e-05	0.00360984	0.00250864	0.028262	0.0854256	0.00302567	-0.0129688
316	250				106.897	-0.0537053	-0.0112248	0.0143966	-0.00837901	0.0152559	0.0138193	-0.00529499	0.0140017	0.00399802	-0.0237835	0.0208833	-0.0216918	0.0018106	0.0100874	0.00494623	0.00322841	0.0491346	-0.0107213	0.0104962	-0.0146212	0.0159112	-0.0408136	-0.0052089		106.897	0.000830799	0.261664	0.00328868	0.00751259	0.246253	0.0341199	0.0904271	0.180615	0.0442462	0.0115132	0.00283234	0.0328951	0.0244292	0.0257268	-0.00677859	0.0295121	0.0932565	-0.00970625	-0.0109606
332	342				107.265	-0.0620053	0.0116777	-0.00377542	-0.0412221	0.00593512	0.00232637	0.00111272	0.00519721	0.00475023	-0.0171107	0.0264587	-0.00532393	-0.030352	-0.00171577	0.0315266	-0.00577256	0.0242947	0.0189295	-0.0039383	-0.011097	0.0050355	0.0344499	-0.00763293		107.265	-0.00174546	0.264323	0.0100163	0.00135892	0.245572	0.0333051	0.0837626	0.195029	0.0413015	0.0104661	0.00425977	0.012395	6.22399e-05	0.0109984	-0.00110243	0.0161531	0.0803539	0.00640407	0.00630054
48	466				107.632	-0.0343096	0.0107428	0.0267897	-0.0058884	0.00973462	0.00952847	-0.000538442	0.0218574	-0.0014257	0.00555593	0.0045255	-0.000113466	-0.0130731	0.00400697	0.00372878	0.00664863	0.000992075	0.0137222	0.00315322	-0.0268037	-0.0149566	-0.0128981	0.00856158		107.632	0.00233187	0.255301	0.00375817	0.0195382	0.228958	0.0345444	0.0971998	0.180836	0.0282077	0.0232569	0.016406	-0.00489907	0.012805	-0.00313605	0.00399663	0.0185995	0.0614165	-0.0122913	0.0141679
296	274				108	-0.0387793	0.00619749	-0.0083679	-0.00420532	0.0300731	0.0147365	-0.0088321	0.00190529	0.0122613	-0.0173372	0.012226	-0.0193669	-0.0249203	0.0127388	-0.00208134	-0.00615669	0.00325267	0.000283842	0.013448	0.0207751	0.00714439	-0.0212849	0.0259819		108	0.00246063	0.26008	0.0190607	0.0167188	0.267095	0.0459406	0.0999535	0.176203	0.0303109	0.00549816	0.0157477	-0.00538944	0.0127055	0.00681122	0.00911111	0.0141269	0.0787207	0.0121237	-0.00719695
348	100				108.368	-0.045536	0.00868493	0.0155358	-0.00352123	-0.00171403	-0.00474869	-0.00640213	0.0237558	0.00418274	-0.0211778	0.0118431	-0.0124651	-0.0317666	0.00931123	-0.0135498	-0.000147281	-0.00495471	-0.0381463	0.00315686	0.00936426	-0.030617	0.0340887	0.00172248		108.368	-0.000530938	0.260396	0.0138909	0.00811899	0.229457	0.0582934	0.109165	0.172894	0.0235456	-0.0135906	0.0209155	0.00121293	-0.00575817	0.0116756	-0.000424032	0.00770086	0.0820995	0.0154724	-0.000868061
175	362				108.735	-0.032784	-0.00648733	0.010132	-0.0231795	0.000264753	-0.0119354	-0.00410425	0.00752712	0.00190937	-0.0167604	0.0226039	-0.0278536	-0.00181947	0.00381333	0.017135	0.0130425	0.0144546	0.0203633	-0.00262215	0.00573813	-0.0233054	-0.0103338	-0.00118864		108.735	0.0020968	0.259339	-0.0134353	0.0116736	0.214227	0.0433331	0.116926	0.185675	0.0344099	-0.00596592	0.00862207	-0.00230702	-0.00154964	-0.00448144	-0.00656078	0.0249618	0.0721601	0.0140834	0.0152041
218	158				109.103	-0.0454043	0.0113161	-0.000161797	-0.00553785	-0.00736224	0.014906	-0.00317452	0.00315101	0.00641932	-0.0281977	0.000695371	-0.0385118	-0.0215385	-0.00665777	-0.019723	0.0434345	0.00919249	0.00952166	3.29421e-05	0.00329352	0.0032883	-0.00350694	0.0347738		109.103	0.0205345	0.267158	0.0058856	-0.00164503	0.233766	0.0588608	0.0726199	0.191299	0.0243389	-0.00453407	0.0240646	-0.00349138	0.0419795	0.00527449	0.0129997	0.0104971	0.070062	-0.0254639	0.033625
236	272				109.471	-0.0466365	0.00376175	-0.0101523	-0.0111348	0.0119506	0.0168031	0.00597282	-0.0017176	0.00441341	-0.0201022	0.00383475	-0.0102954	-0.0149	-0.00488943	-0.0005059	-0.0107626	0.0015619	-0.00876363	-0.00925689	0.0232934	0.0145778	-0.029101	0.0243213		109.471	0.00665035	0.258038	-0.0181784	-0.0107578	0.235778	0.056274	0.09429	0.178807	0.0277087	0.0117377	0.0124882	0.0160995	0.00756703	0.0090953	0.0207409	0.0085064	0.0851825	0.00417896	-0.00410353
72	463				109.838	-0.0316178	0.00487789	0.000958212	-0.0188177	0.000605872	0.000607416	-0.00553762	-0.00211511	-0.00287732	-0.00350788	-0.0110328	-0.040123	0.0180218	-0.000283308	0.00212099	0.0130698	0.0341228	-0.00722619	0.00202841	0.0150191	0.0231159	-0.0213396	-0.0329205		109.838	-0.00312854	0.249389	-0.000120575	-0.00541276	0.22219	0.0627965	0.0878098	0.173778	0.0272814	0.0290957	0.00592172	-0.0194741	-0.00440279	0.00911894	-0.00954773	0.0133407	0.073993	0.0042854	0.00624449
262	48				110.206	-0.0728624	0.00339202	-6.57913e-05	0.0008144	0.00203405	0.00314773	-0.00626458	0.0152897	0.00424131	0.00530908	0.00303757	-0.0250601	-0.000390215	0.00447298	-0.00763975	0.0196636	0.0137609	-0.000789315	-0.00896053	0.00659283	0.0302451	0.00618819	-0.0128818		110.206	-0.00783027	0.261163	-0.00579267	-0.00777658	0.239339	0.0681312	0.0909887	0.155108	0.0236619	0.00583295	0.0513455	0.0139596	0.00225719	0.00939255	0.0153966	0.00893648	0.0763471	0.00166082	-0.00137436
430	88				110.574	-0.0379221	0.000240702	0.00150878	-0.0165386	0.0155301	0.0196638	0.000626709	-0.00396307	-0.00190832	-0.0240039	0.00681425	-0.0159928	-0.0113293	0.00684034	-0.00907764	0.0150546	0.0146608	-0.0088377	0.00944235	0.0184402	0.0137679	-0.0276885	0.0251009		110.574	-0.00566454	0.2342	-0.000287299	0.004455	0.241344	0.0568101	0.108796	0.179107	0.027829	0.0133372	0.0393785	-0.00280901	0.00697053	0.0117673	-0.00231908	0.00583418	0.0905762	0.00523655	-0.00707001
80	404				110.941	-0.044464	0.00227163	0.0037026	-0.0191339	0.013021	0.0119694	-0.00427387	0.0128931	0.0106562	-0.0181945	0.0191509	-0.0355369	0.00667891	-0.00291671	0.010045	0.00843831	0.00365146	0.00268397	0.012513	0.00396701	0.00821067	0.00573091	0.0192187		110.941	0.00461077	0.249888	-0.00317137	-0.00259715	0.219508	0.0601391	0.0918973	0.149608	0.032769	-0.001699	0.0123934	0.012237	0.025452	0.0138934	-0.00923346	0.0255102	0.0576501	0.0297156	0.00173855
280	444				111.309	-0.0392622	0.00266421	0.0172856	-0.00939201	-0.000149588	-0.00857093	0.0180446	-0.00470175	0.00106839	-0.025284	0.00695462	-0.0377219	0.00810732	-0.00450266	-0.00530987	0.0256341	0.010587	-0.00889505	-0.00434159	-0.0137654	0.0353371	0.00288086	-0.019026		111.309	0.000887002	0.237998	0.000890928	-0.00189918	0.220752	0.0500583	0.0838552	0.190052	0.0235054	0.0366373	0.0420572	0.0273419	-0.00198026	0.00753849	0.00136684	0.023842	0.0776126	0.0131672	0.00182708
364	96				111.676	-0.0510834	0.00346582	-0.0139654	-0.00154939	0.0114848	0.0194785	-0.00205494	0.00459094	-0.00256005	-0.00969113	-0.00135504	-0.0230759	-0.033476	0.0111509	-0.0232697	0.0181778	0.00524574	0.0246815	0.00490507	0.0397347	0.0354571	0.00168305	0.0210241		111.676	0.00853633	0.220946	0.0195351	0.0092271	0.21963	0.064132	0.0729744	0.160126	0.022723	0.0304401	0.0257705	-0.00171613	-0.00457533	0.00596571	-7.93682e-05	0.00969171	0.0540972	-0.00405573	0.00194455
14	484				112.044	-0.0281943	-0.00848196	0.0113839	0.00171589	0.00197711	0.0126416	0.0044149	0.0051002	0.00789084	-0.0148332	-0.00132486	-0.0308036	0.00271224	0.00125224	-0.00818926	0.00970086	0.0147044	-0.0107442	-0.00465123	0.013021	0.00223168	0.0317787	-0.00912944		112.044	0.00743401	0.233129	0.0290489	-0.00121195	0.222477	0.0680457	0.0871964	0.162496	0.0173534	0.0050744	0.0392242	0.00954559	0.009593	0.0117111	0.00620598	0.00372214	0.0584773	-0.0122527	0.0125645
390	444				112.412	-0.0365786	0.00482571	0.00239236	-0.0192734	0.0166894	0.0113102	0.00315176	0.00721804	0.00623024	-0.00493776	0.0303532	-0.0188787	-0.00506995	-0.00939201	-0.005684	-0.00415418	-0.0131579	-0.0180819	0.0163201	0.00212094	0.0152665	0.00203072	0.00358398		112.412	-0.00141858	0.213842	0.00597031	-0.0097942	0.200796	0.0696726	0.0665303	0.171591	0.0178588	0.0184358	0.0160991	0.028846	-0.00413954	0.0207289	-0.0147907	0.0123546	0.049025	-0.00419047	0.0145791
172	470				112.779	-0.04787	0.00496728	0.00674108	-0.0209439	0.00569731	0.00584631	0.00863528	-0.00304348	0.00697767	-0.0213517	-0.000318523	0.00289783	-0.00823387	-0.00013903	0.0012966	0.00769435	0.0049403	-0.0315503	-0.0217088	0.00218518	-0.0102452	-0.0076469	0.0116496		112.779	-0.00516531	0.248359	0.0310668	0.0163572	0.184609	0.062312	0.0675266	0.155708	0.0211606	0.00190145	0.00483747	0.0207426	0.010381	0.0174516	-0.00594231	0.0108538	0.0491924	-0.0289889	0.0014568
218	128				113.147	-0.0505977	0.00512418	0.00973466	-0.0107477	0.00276675	0.0188658	-0.0123255	0.00613275	0.00751426	-0.00997817	-0.00212017	-0.0313997	-0.000354407	-0.00801066	-0.00985242	0.00241209	-0.00657394	0.00989931	-0.00530245	-0.00277048	-0.00573611	-0.0115076	0.0185788		113.147	0.0135379	0.213254	-0.00662089	0.0255417	0.194679	0.0791574	0.073142	0.169728	0.0163539	0.0122995	0.00381102	0.0252328	0.0110765	0.0159751	0.00602968	0.00663454	0.0366402	0.0236717	-0.0108462
282	436				113.515	-0.0471212	-0.00301504	0.00614152	0.00188586	-0.00517219	0.0220218	0.0138594	-0.00744783	-0.000996365	-0.0193425	-0.0169483	-0.0374766	0.0305715	0.00254964	-0.00833237	0.031233	0.0104324	-0.0334173	-0.00777124	-0.00346874	-0.0111145	0.00815479	0.0161154		113.515	-0.00348651	0.204116	0.00448714	0.00319718	0.221059	0.0584963	0.0980903	0.144314	0.0167702	0.00108706	0.034934	0.0135509	0.00379526	-0.00146847	0.0122778	0.0202499	0.038155	0.00884382	-0.0134669
256	96				113.882	-0.0482082	-2.55588e-05	0.00459701	-0.0199794	-4.74843e-07	0.00626223	0.00287822	0.021829	-0.00515693	-0.0230371	-0.00273714	-0.0292758	-0.00928813	0.002251	0.00347825	0.0230481	0.000758684	-0.0156768	0.0146769	-0.00454299	0.0105366	0.00678194	0.0382771		113.882	0.00757289	0.221177	0.0119818	0.0140275	0.193999	0.0985479	0.0711983	0.160603	0.0230511	-0.00160381	0.0222159	-0.011692	0.0126271	0.0262963	0.00321876	0.0116843	0.053659	0.0306751	-0.00611161
14	496				114.25	-0.0373382	-0.00192985	-0.000856935	-0.0120488	0.00835265	0.0107154	-0.00113967	0.0371882	-0.000877978	-0.00164488	0.0122313	-0.0310834	-0.00797504	-0.00765875	-0.00119854	0.00222142	0.010245	-0.0231809	0.0100636	0.00180514	0.000723085	0.0195483	0.0230741		114.25	0.00619392	0.204156	0.000985962	0.0185604	0.19448	0.0783991	0.0884932	0.155763	0.0115027	-0.00335536	0.0176572	0.00983483	-0.0206087	0.00796219	0.000963425	-0.00901321	0.0293203	-0.0028648	0.0151711
222	56				114.618	-0.0280172	-0.00521926	-0.0196425	-0.0106797	-0.0171506	0.0097155	-0.0088901	-0.00495412	0.00721461	-0.0236308	-0.0095876	-0.0324984	0.0100438	-0.00110674	-0.0105397	0.0107619	-0.00500602	-0.0102286	-0.0122688	-0.0163201	-0.0179986	-0.002813	0.00569309		114.618	0.014652	0.201565	0.0114128	0.00383714	0.190564	0.0901084	0.080135	0.157038	0.0129296	0.00014596	0.0291205	0.0245464	-0.00424969	0.0159441	0.00433545	0.0131672	0.0539344	0.00349306	-0.00123234
174	478				114.985	-0.0554786	0.00403775	0.00176106	-0.0126377	0.0124995	-0.00418424	0.00175779	0.000871004	0.00236053	-0.0232911	0.0118807	0.00312551	-0.012928	-0.0179984	-0.0195307	-0.0156853	0.0134277	0.0210835	0.00825151	0.00613222	-0.0231564	0.0110065	0.0071967		114.985	-0.00437798	0.20205	0.0116692	0.00218971	0.169357	0.0652566	0.0660263	0.152965	0.0112374	4.13135e-05	0.0287378	0.0144874	-0.00642224	0.00448514	0.00901418	0.0161287	0.0375619	0.0333551	-0.0181453
497	141				115.353	-0.033998	0.00610137	-0.00848318	-0.0145649	0.00185675	0.00587458	-0.000579847	-0.0262087	0.00787601	-0.00587528	0.00274103	-0.0182592	0.00747956	-0.0025038	-0.00426553	0.0042975	-0.0103117	-0.0163578	-0.00364066	-0.00128058	0.0143895	-0.0372277	0.0137272		115.353	0.00718027	0.203312	0.0275507	-0.00528678	0.159345	0.0794061	0.0785773	0.136917	0.0140193	0.00471519	0.050848	0.0129366	0.00860846	0.00685631	0.00268094	0.0187679	0.034123	-0.0124912	-0.0014445
288	218				115.721	-0.0287936	-0.00419575	-0.00708967	-0.0200588	0.00422898	0.0048304	0.0132975	-0.00724012	0.00674064	-0.0301943	-0.0012311	-0.0299092	-0.0102562	0.0092056	-0.00435978	0.032604	0.00578938	-0.0161536	0.00317885	0.0316095	0.00666524	0.000707276	0.018562		115.721	0.0103024	0.231047	0.0315308	0.0247421	0.173966	0.0781828	0.0675729	0.154333	0.019504	-0.00262494	0.0267099	0.0326049	0.0174582	0.0175843	-0.00950453	0.0463999	0.0510048	0.0054804	0.0170367
194	102				116.088	-0.0299385	0.00541104	-0.0014196	-0.0217377	0.000752446	0.0090929	0.00472934	0.0178534	0.00594743	-0.0120323	0.00496674	-0.0224453	-0.0188282	0.0115942	-0.0069849	-0.000547358	0.0210773	0.0391074	-0.00560589	0.022066	0.0294109	0.0330638	-0.018986		116.088	0.0137971	0.232395	0.0370388	-0.00108595	0.195164	0.0766871	0.0634588	0.126074	0.00931356	0.00890169	0.0606969	0.0314776	0.0209816	0.0236505	0.0127559	0.00403876	0.0592295	0.00282899	-0.00375564
252	102				116.456	-0.0335857	-0.00528793	0.00195073	-0.00746688	0.0286597	-0.0064348	-0.00163731	0.00302553	0.00127995	-0.0152817	0.0254874	-0.0245703	-0.00716535	-0.0112283	-0.0136568	0.0145489	0.0145045	-0.00037298	0.00762446	0.0160751	0.001926	0.00331376	-0.0103935		116.456	0.00584133	0.203934	0.0288947	-0.011509	0.16482	0.0776079	0.060871	0.144847	0.0162479	-0.020288	0.0288588	0.00497681	0.00796769	0.00934667	0.00592807	0.00616675	0.0633688	-0.0222833	0.000926469
272	198				116.824	-0.0213484	0.0123558	0.00765244	-0.00754731	-0.00237848	0.0230619	-0.00257095	-0.00667701	-0.00129695	-0.0225293	-0.000867379	-0.0312525	0.0214525	-0.000930616	-0.00957323	-0.00205551	9.97398e-05	-0.00254848	0.00856254	-0.00609909	0.0169599	-0.00104659	0.0230674		116.824	-0.000468553	0.213042	0.0118742	-0.00945759	0.186854	0.0826024	0.0573793	0.13091	0.0116739	-0.00844612	0.0513643	0.0118603	0.000168764	0.016946	0.00104853	0.0231001	0.024182	0.0197061	-0.00140614
268	86				117.191	-0.033836	0.00764692	-0.00387046	-0.0184119	0.0148491	0.0051443	-0.0126519	0.0042113	-0.000820292	0.0110597	0.00968134	0.00546223	-0.000596926	-0.00214485	0.00830167	0.0179644	-0.0255916	-0.0134404	-0.00936779	-0.00571208	-0.00408163	-0.0284182	0.00270005		117.191	0.000155877	0.196151	0.0287305	0.0173272	0.167049	0.0766391	0.0474948	0.125686	0.0107978	0.00589949	0.0349646	0.00720255	0.0303403	0.0212962	0.0170067	0.00956694	0.0539337	0.00972589	0.013261
320	262				117.559	-0.0255745	-0.00861846	0.0079136	-0.0248133	-0.000404233	0.0143215	0.00288091	-0.00891476	0.00657633	-0.0235103	-0.00973082	-0.00809067	0.00630381	-0.00389452	-0.000326886	0.00104764	0.0103783	-0.0142612	-0.0029312	0.0447301	0.0449761	0.00769394	-0.00389969		117.559	-0.00148137	0.19724	0.0299065	0.0175862	0.172282	0.0826806	0.0618106	0.114966	0.00949348	0.00349809	0.0474986	-0.00731819	-0.00777444	0.0173199	-0.00885589	-0.00590731	0.0340298	0.000742945	-0.00896512
114	446				117.927	-0.0360595	-0.00835321	0.00942857	-0.0231431	0.00849315	0.00448546	0.00173901	-0.00958968	-0.00259077	-0.0305464	0.00524	-0.0113686	0.0146118	0.00559704	-0.0141943	0.0144159	0.00886037	-0.0138833	-0.00992377	0.0323368	0.0213663	0.0179638	0.0215222		117.927	0.0115981	0.197478	0.0274841	0.00373446	0.176256	0.0994202	0.0609041	0.154739	0.0031427	0.00677063	0.0234809	0.0175933	-0.00338746	0.0166689	0.00419261	0.00945647	0.0129924	-0.00618323	0.0063155
76	486				118.294	-0.0110933	-0.00382407	0.00456227	-0.0137858	0.00849745	0.00457318	-0.00762186	-0.00389837	-0.00639542	-0.0113354	0.00284577	0.00472271	0.00668141	-0.0117934	0.00344992	-0.00185054	0.0299247	0.00488987	0.00577825	-0.0208734	0.0390775	0.0432271	-0.0331934		118.294	-0.00389082	0.204898	0.0518391	0.00819593	0.158029	0.0983917	0.0454299	0.122334	0.0121483	0.00253878	0.0483053	0.0192831	-0.0148398	0.0327596	-0.00163103	0.0305923	0.00695357	-0.00446973	0.0161681
232	244				118.662	-0.0289924	0.00443248	0.00958085	-0.0252078	-0.00755869	-0.0209962	-0.00046225	0.00537803	0.00268813	-0.00984899	0.00418256	-0.0102984	-0.0119442	0.0104085	-0.0164049	0.00136253	0.0258962	0.0274223	0.00935208	0.00525156	0.0543268	-0.0166158	0.0173037		118.662	0.00815654	0.196859	0.0474635	0.00289357	0.129383	0.0933581	0.0404977	0.11377	0.0104539	0.0129909	0.0464428	0.0219538	0.00736488	0.0256874	0.00479277	0.00356923	0.0268753	0.00978566	0.0240487
270	118				119.029	-0.00848625	0.00521842	-0.00239431	-0.00127577	0.0139333	0.0126088	-0.0111882	-0.0170834	0.00686879	-0.0100686	0.00607272	-0.00749626	0.00666696	-0.0119248	-0.0179203	0.00614728	-0.0159062	0.0016191	-0.00175101	-0.033043	0.0228545	0.0156909	-0.00553386		119.029	0.00742931	0.188475	0.0261423	0.00550306	0.159531	0.0910485	0.0569769	0.0961816	0.00904573	0.00250864	0.058712	0.0225042	0.00403997	0.0238779	0.0115229	-0.00398867	0.0113731	0.00364883	0.0125375
242	348				119.397	0.00320335	0.00534244	0.00313922	-0.00923212	0.002461	0.00961789	-0.0122998	-0.00666566	0.000120602	-0.00739567	0.0018815	-0.0224876	0.00252169	-0.00982812	0.00602227	0.0393814	0.0159263	-0.0153404	0.00873068	-0.00895895	0.0106926	0.0406241	-0.0177327		119.397	-0.0132993	0.178135	0.0568512	0.0104354	0.14993	0.103239	0.0537582	0.133029	0.00638788	0.0140852	0.0511513	0.0236183	-0.000542989	0.00852421	0.00454405	-0.0243604	0.00693674	0.0107234	0.0086287
434	40				119.765	-0.0139219	0.000778252	0.00437823	-0.00613972	-0.0102084	0.00831659	-0.00332224	0.0101078	0.00409538	-0.000984474	0.00661306	0.0154817	0.0257478	-0.00457298	0.00817184	-0.0125023	0.00109086	-0.0141302	0.00981646	-0.00933624	0.026699	0.00556035	0.0208814		119.765	-0.00363082	0.185898	0.0541931	0.0183137	0.149278	0.108325	0.0482247	0.130978	0.00566702	0.00307097	0.0548781	0.00531798	-0.0272788	0.0276233	0.00556706	-0.00295668	0.0103748	-0.00469601	0.0276126
83	197				120.132	0.0244674	0.0133022	0.00205471	-0.00687688	0.012486	0.00438974	0.000185537	0.0156524	-0.00778353	0.00825737	-0.00878507	-0.00156801	0.0237399	0.00420689	-0.0126911	-0.00390804	-0.00973596	-0.00309412	-0.00469337	-0.00420609	-0.0128323	-0.00694701	-0.0257453		120.132	0.0124886	0.17522	0.0430315	0.00505901	0.140464	0.107274	0.0511327	0.0867113	0.0139374	0.012205	0.0507324	0.00749613	-0.0123045	0.0148788	0.00896508	0.00740887	0.0217389	0.0115483	0.00904797
66	398				120.5	-0.027472	0.00108547	0.0104556	0.0147501	0.020616	-0.00291926	-0.00438947	0.00794715	-0.00218325	-0.0078813	-0.0155568	-0.00358964	0.0270597	-0.000600431	-0.00574342	0.0131978	-0.0100074	0.00203517	-0.00982595	0.0315389	-0.00489413	-0.0220842	0.00738127		120.5	0.00665849	0.181052	0.0781736	0.0122658	0.125798	0.109232	0.0353125	0.111974	0.00946737	0.00590133	0.0320621	0.0223341	0.0188432	0.0174738	-0.00590731	0.00356201	0.00599756	0.017366	-0.015017
188	288				120.868	-0.00124097	0.0021259	-0.00282863	-0.021447	-0.0148985	0.0117677	-0.0219537	0.0081799	0.0029824	-0.00211938	-0.00147547	-0.0242632	0.0104052	-0.0182228	0.00562833	0.00482552	0.0171405	0.0325919	0.0035814	0.0293915	0.0117716	0.0105471	0.0210928		120.868	-0.00735195	0.160898	0.0566276	-0.00512884	0.141367	0.0996307	0.0351767	0.1193	0.00323521	-0.00941507	0.056534	0.01555	-0.00754738	0.0357558	0.0139414	0.00175604	0.0200633	-0.023101	0.0122821
358	78				121.235	0.0157492	0.00298312	0.00633548	-0.0177079	0.0173736	0.00463323	0.00802874	-0.00240372	-0.000476773	-0.0145971	-0.00243399	-0.00194666	0.0112464	-0.00562644	0.00140264	0.0146767	-0.00284468	0.0272225	-0.00146954	0.0278636	-0.0214496	0.0141298	-0.000834362		121.235	0.0131544	0.188532	0.0257545	-0.00110282	0.155151	0.107052	0.0439455	0.112014	0.00841502	0.0218646	0.0470338	0.012982	0.0267977	0.0157622	0.00139147	0.0114081	0.0409772	0.0258945	0.010685
436	110				121.603	0.0096388	0.00428667	0.00202487	-0.0175887	0.00385447	0.0119035	-0.00614073	-0.00677692	0.00581251	0.0029566	-0.000907266	-0.0330811	-0.0214513	0.00310886	-0.00192577	0.0294949	0.0149984	-0.0058116	-0.00705927	0.00891727	-0.0294984	0.0192386	-0.00487714		121.603	0.00779846	0.16712	0.0696155	0.000554649	0.124855	0.110105	0.0502016	0.119902	0.00737295	0.0304792	0.0362526	-0.00134854	-0.0127282	0.0228571	-0.0134949	0.00150916	0.0282234	-0.0172646	0.0130549
298	422				121.971	0.00837773	-0.00248643	0.00924109	0.00349167	-0.0051614	0.0133548	-0.000453382	0.00604475	-0.0020074	0.0127439	-0.00474891	-0.0296323	0.0302182	-0.00788782	0.0060776	0.018798	0.00796039	-0.00200141	-0.0238014	0.044451	0.0262518	-0.014121	0.0213747		121.971	0.00750296	0.178186	0.0626019	-0.011531	0.152599	0.11358	0.033976	0.105782	-0.00688883	0.0166687	0.0509419	0.0206051	-0.0125608	0.0359949	-0.00752668	0.0227392	0.0234313	-0.0077828	-0.00510018
154	366				122.338	0.0345157	0.00694593	0.0263215	5.79304e-06	0.012864	-0.00822143	0.00472629	0.026036	0.000585458	-0.00461364	0.0029211	0.0056581	0.0139008	0.00511504	0.0212277	0.0113441	0.0283693	0.0083874	0.00300251	0.0188151	0.0376663	-0.0185055	0.00478118		122.338	0.00440067	0.168144	0.0763388	0.0152475	0.135976	0.119618	0.0358564	0.091483	0.0114115	0.00323101	0.0529782	0.018303	0.0276846	0.0384956	-0.000682148	0.0104374	0.017354	0.0150224	-0.0047467
84	314				122.706	0.0124129	0.00309539	0.0222119	0.00588742	0.0110133	-0.00314029	0.0187987	-0.0111052	0.0107601	-0.00463235	0.00303816	-0.00872023	0.0328266	-0.010252	-0.0161569	0.00521842	0.00961686	-0.00856601	-0.00952396	0.0442902	0.0101164	0.0288668	-0.028374		122.706	0.0091593	0.180706	0.0741124	0.000877719	0.116261	0.11614	0.0301669	0.121094	0.0120776	-0.00014656	0.0344796	0.0198508	0.00255705	0.0179941	-0.0122476	0.000707798	0.00476404	-0.0159978	0.00805279
80	354				123.074	0.0217801	-0.00921326	-0.00483757	-0.00104351	-0.00431195	0.0206116	0.000184866	0.00886565	0.005217	-0.0114863	-0.0112821	-0.0136115	0.00593067	-0.0138341	0.00820962	0.0151383	0.0285868	-0.00517486	0.00448875	0.0384949	0.00461136	0.00606559	0.0469898		123.074	0.000457334	0.17091	0.0759327	0.0114529	0.109599	0.120849	0.0470187	0.130906	0.0071183	0.00706429	0.0723608	-0.00287646	0.0221347	0.0331404	-0.00396348	-0.000952347	0.0335194	0.00806963	-0.00261966
26	462				123.441	0.0124354	0.00434116	0.00963471	-0.00749081	-0.000303824	-0.00128704	-0.00849135	0.00703304	-0.00935776	0.0202766	-1.73346e-05	-0.00656076	-0.00100928	-0.0198468	0.009952	-0.00221176	0.0404601	-0.00161265	0.00836447	0.0184749	-0.00384937	-0.0372512	0.0103372		123.441	-0.00644482	0.170101	0.0689575	0.0137367	0.123115	0.123477	0.0319594	0.101056	-0.0022733	0.0245352	0.0620677	0.0107266	0.00856206	0.0210774	-0.00711321	-0.0228466	0.0277245	0.0315393	-0.000457446
141	281				123.809	-0.000424252	0.00480707	0.00366543	0.0102202	0.0149314	-0.0155899	-0.00951107	0.00681657	0.0027558	0.0115702	0.000174693	-0.00937634	-0.000505664	-0.00700777	-0.00567146	-0.0045045	0.00271248	0.00719057	-0.00599009	0.00271788	-0.0188431	0.0322067	-0.031652		123.809	0.00257159	0.175803	0.0623736	-0.000925173	0.11997	0.0980224	0.0265248	0.0948272	0.00121877	0.00335521	0.0732235	0.0263843	-0.00833563	0.0241991	0.00064485	0.00981535	0.0199916	-0.00800742	0.00914945
68	208				124.177	0.0293797	0.00413111	0.0129692	-0.01877	0.0137165	-0.00483464	0.000513111	-0.00879302	0.00756589	0.000830415	0.0130589	0.00534392	0.0124722	0.00430321	0.0148604	0.0137861	0.00976883	0.0102148	0.0223381	0.0252807	-0.0144003	-0.00798136	0.00715966		124.177	0.0116664	0.17689	0.084992	0.0026374	0.118007	0.135713	0.0514705	0.115014	0.0017538	0.00740566	0.0618171	0.0120651	0.0389183	0.0183893	-4.05859e-06	-0.0215295	-0.00297368	-0.000383369	0.0122547
398	180				124.544	0.0216445	-0.00720604	0.00988048	-0.000588708	0.0114583	-0.00289195	-0.00884298	0.0138335	0.00156068	-0.012864	0.0118423	0.00855173	0.00346818	-0.00470805	-0.011282	0.00685213	0.00423008	-0.00539905	-0.00504957	0.00276944	-0.0229266	0.000547686	0.0017267		124.544	0.00256712	0.147535	0.0788852	0.0310703	0.104943	0.116483	0.0223093	0.0896257	0.00287293	0.0206186	0.0777204	-0.00880483	0.0236649	0.0138177	-0.00338802	-0.00426269	0.015209	0.0243777	0.0261171
188	322				124.912	0.015713	-0.00839587	0.00172499	-0.0183791	0.0110075	0.0155576	0.00105315	0.016773	0.00288587	0.000845172	0.0139053	-0.0196051	0.018016	0.00171744	0.0036492	-0.00569416	0.0103242	-0.0225964	0.0156216	0.0166248	0.0307157	0.0224785	0.049576		124.912	-0.000642637	0.159753	0.0735067	-0.0207674	0.100501	0.114686	0.0351854	0.0885317	-0.00370111	0.0130187	0.0772325	0.0207289	0.00278874	0.0253551	0.00412634	0.0235592	0.00841102	0.0371943	-0.0220719
396	362				125.28	0.0341093	0.00222296	-0.0128276	0.00145362	0.0101007	0.0110259	0.0056816	0.0185987	0.00839559	0.00611257	0.00823213	-0.0215091	0.0180414	0.00725107	-0.000848163	0.0390523	0.00368592	0.00290991	0.000477641	0.0134419	-0.0114053	-0.0163307	0.0487254		125.28	0.0233014	0.166685	0.0908463	-0.00741369	0.0895543	0.130041	0.0243591	0.0804217	-0.00545804	-0.0082975	0.0566209	0.0168305	0.0140266	0.0394353	-0.00703944	-0.0188293	0.0131462	0.0214259	-0.00370635
122	466				125.647	0.0282981	-0.00563012	0.0135902	-0.00665606	0.00625556	0.00924533	0.00100788	-0.00449287	-0.00529083	0.00694027	-0.0158236	-0.0206189	0.015851	0.000152184	0.0139784	0.0162929	0.00754309	-0.0144941	-0.00228994	-0.0318201	0.015278	0.000803973	0.00594436		125.647	-0.00334821	0.158597	0.101349	-0.0161856	0.0966823	0.104774	0.0105521	0.0723718	0.00130782	-0.00710649	0.0715795	0.0250511	0.00801405	0.028447	0.00824272	-0.0226722	0.0164304	-0.0140341	-0.0135964
18	428				126.015	0.0289703	0.000646383	0.000861631	-0.00840016	0.0123242	0.0121898	0.0119821	0.0104095	-0.00732095	0.0142887	-0.00365796	-0.0151886	-0.00821618	-0.0126519	-0.00376418	-0.0023336	-0.0162501	-0.00444854	-0.0171555	0.0604983	0.0189592	0.0235659	0.0145781		126.015	-0.00342737	0.139599	0.101204	0.00319487	0.0902512	0.131387	0.0217497	0.0839625	-0.00491337	0.0118833	0.0712918	0.0135679	0.00720948	0.0338872	-0.0172858	-0.00292695	0.00600558	-0.0182802	-0.00216326
90	386				126.382	0.0365543	-0.00758138	-0.0197313	0.00967097	0.000652939	0.00772308	-0.000549319	0.0309631	0.00286226	0.022301	-0.0107485	0.00604438	0.0111788	-0.00518186	0.00226802	0.00912459	0.00564997	-0.00262707	0.0122721	0.0319831	0.0117028	0.0523325	0.0151862		126.382	0.0109122	0.148129	0.0972412	-1.46661e-05	0.0898413	0.121175	0.0156573	0.0633329	-0.000651686	0.00343576	0.0714611	-0.0107865	0.00635384	0.0106896	0.0122489	0.0173303	0.000217284	0.0190046	0.00405803
272	310				126.75	0.025838	-0.00360169	0.0208706	-0.00240406	0.0013405	0.0141639	0.0158135	0.0202317	0.00103209	0.0085804	-0.00287324	-0.00561535	-0.00109145	-0.00712797	-0.00927027	0.0018669	0.00381382	-0.012973	0.00381285	0.00876929	0.00268582	0.0448992	-0.00550144		126.75	0.00879632	0.156282	0.0994711	-0.00815463	0.091865	0.130646	0.028261	0.077732	-0.00237066	0.00326402	0.068906	0.00149467	0.0331001	0.0259916	0.00814221	-0.00103883	-0.00198639	0.00698901	0.00616645
86	182				127.118	0.0310778	0.00751006	-0.00115809	-0.0133458	-0.0145892	0.00332749	0.007468	0.0099824	-0.00284779	0.00952874	0.00890746	-0.023724	-0.00736343	-0.0202996	-0.0116071	-0.012565	-0.00650262	-0.0050443	-0.00451475	0.00537273	0.00810662	-0.00428814	-0.030705		127.118	0.0131613	0.147351	0.0900795	0.00589718	0.0960052	0.139077	0.0065909	0.0897937	0.00169397	-0.0165044	0.091637	0.0125104	0.00322425	0.0261876	0.0326541	-0.00455282	0.0149509	-0.000637541	-0.00662948
50	366				127.485	0.0379295	0.0055706	0.0215408	-0.00870043	-0.00710408	-0.00255477	0.0031674	0.001764	0.0109401	0.0123461	0.00661903	-0.00839765	-0.00532341	-0.0204464	0.00136338	0.00934213	0.047835	-0.0122049	0.00991446	0.00387459	0.0352806	0.0010741	-0.0293911		127.485	0.00519165	0.147196	0.0883626	0.00994937	0.107322	0.129971	0.030481	0.0846295	-0.000834271	0.0150177	0.0746045	0.0300027	-0.0160471	0.0196609	-0.00644667	-0.00885259	-0.0046731	-0.029958	0.00482791
212	242				127.853	0.0468933	0.00609788	-0.0069625	-0.00683115	-0.0101925	0.00560375	-0.00530056	0.00608643	0.0037101	0.0292299	0.00628835	-0.00422477	0.048197	-0.00786604	-0.00280521	0.0136795	0.0244543	-0.00818467	0.0116039	0.0211237	0.0146423	0.0216367	0.0324841		127.853	-0.0101606	0.139054	0.0976002	-0.0117442	0.0697919	0.127741	0.0332072	0.0675736	0.0056164	0.0198636	0.0836265	0.0248125	-0.000473286	0.0197892	3.54205e-05	-0.0151673	0.0225618	-0.00982246	0.0169831
192	426				128.221	0.0431703	0.0017405	0.0128404	-0.0123723	-0.00151836	-0.00901924	0.000947596	0.0143701	-0.00226684	0.0192126	-0.0152583	-0.0291585	0.000879504	-0.0138892	-0.0103238	0.0137968	-0.00117854	-0.0285571	-0.00696007	0.019279	-0.0222104	-0.0182698	0.0234136		128.221	0.00100389	0.127241	0.117432	-0.00638716	0.0976858	0.126964	0.0171584	0.0901949	-0.0045609	0.00746852	0.0740693	0.0158423	0.038637	0.0184135	-0.0102784	0.0101461	0.0242846	0.029987	0.0029327
197	108				128.588	0.0627441	-0.00363603	0.0233191	-0.00409547	0.00721466	0.0193966	0.000982295	0.0122477	-0.00124138	0.0281171	0.00274509	-0.027053	0.0135431	-0.00145939	0.00251227	0.0137034	0.0250229	-0.014128	0.0046485	0.00326526	0.00836291	0.022787	0.0320898		128.588	-0.00615392	0.148285	0.101653	0.0167739	0.0956637	0.142008	0.00615771	0.0845505	0.00146627	0.00300101	0.0920047	0.0190531	0.00079984	0.0112551	0.0102725	0.0278184	0.002444	-0.00732631	-0.0156057
104	362				128.956	0.0608722	-0.00594722	0.00734459	-0.00709067	6.01281e-05	0.00637345	-0.000914774	0.00776198	-0.0045693	0.0141341	0.00788669	-0.0042734	0.0254805	-0.0204581	0.0103302	0.0220093	0.00567098	0.0183829	-5.31469e-05	0.00982039	0.0103181	0.0033345	0.00760391		128.956	-0.00535734	0.142802	0.0867921	0.0155247	0.0885973	0.129352	0.0077032	0.0957609	-0.00328214	0.00149897	0.0752088	0.0207802	0.011964	0.0151212	0.00995746	-0.00956421	0.00438876	-0.0215514	0.0135088
424	142				129.324	0.0406381	-0.00358552	0.0177964	0.0033017	0.00531288	0.00525143	-0.0042711	0.0137624	0.00877984	0.0195594	0.00672925	-0.00512481	0.0320566	-0.0134176	0.00665305	-0.0103941	0.00821261	0.00473704	0.00281662	0.0173334	-0.0250172	0.0179494	-0.00262841		129.324	0.0154672	0.14056	0.129666	0.00247094	0.0871719	0.130522	0.000696506	0.0710003	0.00624448	-0.00076597	0.0714699	-0.00173873	0.00784923	0.0259663	0.0180622	0.023416	0.0237796	0.0302868	-0.00409423
106	170				129.691	0.0653754	-0.000349727	-0.00214222	-0.00357385	0.00833722	0.00501722	0.00237974	-0.00782772	-0.00123057	0.0270473	0.00432671	-0.00102284	0.0123485	-0.0101234	0.011861	0.00433335	0.00310914	-0.0154364	0.00806576	-0.00107371	0.00620782	-0.017189	0.00396209		129.691	0.0139056	0.122568	0.110155	0.020687	0.0785565	0.103197	0.00813839	0.0768358	0.00947775	0.0058269	0.0796908	-0.0241941	0.0200309	0.0163976	-0.00317032	-0.0212675	-0.000511644	0.0290994	-0.000976797
182	336				130.059	0.0505353	-0.00952483	-0.00102227	-0.00288982	0.00153495	0.0149331	0.00286274	0.00214805	0.0116149	0.0375449	0.00759521	-0.00478269	0.00691207	0.00117106	0.00185959	0.00977152	0.00648936	-0.000224606	-0.00215909	-0.00202428	0.0165871	-0.020175	-0.0142672		130.059	-0.00846167	0.134505	0.116118	-0.00617673	0.0601316	0.144755	0.0124568	0.0745337	-0.00372025	0.0233223	0.0891338	0.0125306	0.0108223	0.0218571	-0.00664422	0.0168093	0.00779989	0.0391276	-0.00618853
150	440				130.427	0.0632281	0.00110124	0.00872672	0.0064934	-0.00351316	0.0127769	-0.00163242	-0.0166537	0.00130154	0.0362123	-0.0165788	0.00507948	-0.0183808	-0.00130427	-0.00238677	0.0259309	0.00392168	0.0143077	0.00363907	0.00630387	-0.0288868	-0.00616898	0.000310399		130.427	-0.0148605	0.157932	0.120831	0.00553716	0.0714519	0.124333	0.0248568	0.0729897	0.00207818	0.0305815	0.0962305	0.0187564	0.00864421	0.0372996	0.0102259	-0.00201687	0.00306682	-0.0140848	0.00555792
172	458				130.794	0.0613432	0.00341088	-0.00496052	0.0100197	0.00708692	0.00707068	-0.00176715	-0.00752328	0.00503375	0.0279076	0.00778684	-0.0461649	0.034539	-0.0104933	-0.00689923	0.0143474	0.0133149	0.00409157	0.012382	0.0306117	0.00174982	0.0172074	-0.00872121		130.794	0.000530383	0.139595	0.131964	0.0127293	0.0686201	0.132755	0.00898046	0.0709064	-0.000994122	0.0174146	0.0865384	0.0247163	-0.0172129	0.0298988	0.000995144	-0.00188735	0.0265311	0.0124895	-0.00938221
152	478				131.162	0.0725543	0.00837971	0.00411651	0.00244157	0.00441279	-0.00627	0.00585236	0.00520421	-0.00137862	0.0235492	-0.0010986	-0.0202404	-0.0010652	0.00289428	0.0120554	0.0106106	0.0193029	-0.00267495	-0.00332989	0.0314823	0.000449447	-0.0140013	-0.00112166		131.162	0.000102979	0.135187	0.123641	0.00638896	0.0677318	0.129734	0.0145156	0.0625223	0.00354112	0.00627276	0.0745425	0.0208726	0.0221823	0.0270154	0.0118011	0.0046098	0.0175972	0.0143553	-0.0123469
238	298				131.53	0.0732566	0.00340447	0.00828544	0.00411225	0.000710238	-0.00830258	-0.00279371	-0.00201088	0.0126371	0.0336764	-0.00144275	-0.000846442	0.0314343	-0.0134148	0.0233201	0.00935058	0.00673966	-0.0188799	0.00843119	0.0533446	0.00468212	0.0277608	-0.0264796		131.53	0.0118232	0.122224	0.139462	-0.0192394	0.0881916	0.123471	0.00823006	0.0623668	0.00378323	-3.05793e-05	0.0930366	0.0247426	0.00301346	0.0210475	0.000159406	-0.00898084	0.00712644	-0.000565926	0.0122185
362	106				131.897	0.068332	-0.00195555	0.00484388	0.00394859	0.00949531	-0.00528279	-0.000972693	-0.00946728	0.00954721	0.0521141	0.0130442	-0.00870488	0.0150653	-0.0267428	-0.0173862	0.0260333	-0.00434647	-0.00736911	0.00884581	0.0322369	0.0231236	-0.0178505	-0.00739968		131.897	0.00542699	0.127319	0.153768	0.00930502	0.0640749	0.126006	-0.00506954	0.0429955	0.000647824	0.00095375	0.0857751	-0.0115799	0.0132854	0.0330707	-0.00539066	-0.0118884	-0.0204683	-0.00887329	0.00612491
240	36				132.265	0.0871794	0.00141131	0.0270867	0.00771414	0.00211253	0.00381906	-0.00419563	-0.000767986	0.00349194	0.0344807	0.00348119	-0.0179046	0.0087919	-0.00847059	0.00592442	0.0111657	0.00803796	-0.00110643	-0.00798021	0.0265553	0.0116726	-0.00928112	0.0354753		132.265	0.0241227	0.126087	0.159144	-0.00641146	0.0446563	0.123895	-0.00390314	0.0541251	0.00825269	0.0121503	0.0794594	0.0240157	-0.00351578	0.0268905	-0.00742921	-0.0281073	-0.00457465	-0.0075635	0.0147195
209	281				132.633	0.0821401	-0.00233524	-0.00207755	-0.0184901	0.00626355	0.00421231	-0.00477162	0.0137783	-0.00331814	0.0423986	-0.0100989	-0.00595512	-0.000910616	-0.0099548	-0.0119718	-0.000342228	0.0321227	-0.00519259	0.00919893	-0.0377365	0.0190589	-0.0094679	0.00216391		132.633	-0.00381841	0.136037	0.111015	0.00685584	0.0447798	0.125993	0.0111599	0.0706356	0.00171143	0.0193536	0.0870114	0.00319862	0.00618402	0.0177305	-0.0129868	0.0039546	0.0179944	0.0417939	0.020462
13	9				133	0.105935	-0.0028225	0.000116844	0.0104036	0.0116282	0.00580758	0.0102321	0.00270992	0.00295378	0.0609298	0.000692324	0.00556266	0.0250111	-0.0059805	0.00353643	0.0369057	0.00753851	-0.000894138	0.01427	-0.045767	0.0160713	-0.00183693	0.0220133		133	-0.00545685	0.139395	0.13103	0.0180989	0.0637913	0.137374	0.00234699	0.0752468	0.00518627	0.011132	0.10336	-0.000519309	0.013748	0.0173714	0.00326636	-0.00210034	-0.0244853	-0.02225	-0.0122729
334	168				133.368	0.0740266	0.00153829	0.00486132	0.01289	-0.00318795	-0.00180333	0.00667455	0.00169705	-0.00781404	0.0604527	0.00555147	-0.00226242	0.00955199	-0.0127795	0.0114018	-0.00394653	-0.00585807	-0.00887274	0.0240763	0.00862981	0.0322487	0.0263265	-0.00045766		133.368	-0.0062033	0.120642	0.124961	0.00549327	0.03937	0.142474	0.00713629	0.0606548	0.00923756	0.0166854	0.0844038	0.0100524	0.00639846	0.0326623	0.00743447	0.0172913	0.015974	-0.0348845	0.00233478
169	125				133.735	0.102331	0.00375946	0.00861327	6.12715e-05	0.00499965	-0.00145153	0.010053	0.00919517	0.00718007	0.043993	0.015199	-0.0141674	-0.00036897	0.00283929	-0.0116141	0.0265953	0.00564874	0.0299727	-0.0134084	-0.0303669	0.0176648	-0.0067839	-0.00209936		133.735	0.0136799	0.129126	0.164187	-0.0101786	0.0511393	0.123583	-0.0115212	0.0578294	0.00557561	0.00300965	0.0789902	0.0135427	0.0293597	0.027883	0.00493786	-0.00641379	0.0266757	0.00883721	0.000918612
282	250				134.103	0.0923926	-0.00328466	0.0257333	0.014571	-0.00814809	0.00688861	-0.00923301	-0.00175844	-0.00270367	0.0445997	-0.00697361	-0.0265175	0.0046426	0.00527578	-0.00800757	0.0146841	0.0213234	0.00751903	0.00938917	0.0351555	-0.0208097	-0.0222348	-0.0103668		134.103	0.012766	0.122124	0.139162	-0.0045643	0.046494	0.125019	0.0196322	0.0576585	0.0110367	0.000279708	0.0847063	0.00973762	0.0237721	0.0145037	-0.00118324	-0.0145955	0.00378723	0.0327363	0.00471278
361	139				134.471	0.109103	-0.0132628	0.0149587	0.00546378	0.00189135	-0.00827512	-0.0215724	-0.0092787	0.00230605	0.0929991	-0.00521984	-0.00516333	0.0210457	-0.0125061	-0.0123787	-0.0292776	0.0121944	-0.0107151	0.000771739	-0.0110477	-0.0264095	-0.00568315	-0.00251305		134.471	0.0111669	0.127073	0.131432	0.0067929	0.0364188	0.122397	-0.0112276	0.0445387	0.00389965	0.00861794	0.0874052	0.0199989	0.0113954	0.0278672	-0.00365822	-0.00061528	-0.0101902	0.0277972	0.0167912
266	212				134.838	0.101919	0.00569182	-0.000972492	0.0116903	0.0128502	-0.00692794	-0.00454965	0.0122775	0.00136661	0.0740379	-0.00871066	0.00372669	0.0268196	-0.00175946	-0.0123085	0.0170369	-0.00394109	0.0305848	0.00168368	0.0275504	0.014566	-0.030035	0.00511497		134.838	0.00387164	0.121446	0.149037	0.00645599	0.066058	0.137419	0.00531945	0.0409412	0.0054137	0.00477368	0.0863424	-0.00556012	-0.0162695	0.0255201	-0.00633907	0.00922161	0.00991402	0.0303983	0.00783183
506	164				135.206	0.118439	0.00712617	0.0228114	0.0169845	-0.00349681	0.0200836	0.00585598	-0.00446856	-0.000317878	0.0610693	0.00999444	-0.000804591	0.0124388	-0.0170376	0.00921065	0.0151342	-0.00028315	0.0288753	0.00279908	0.00561783	0.0201024	-0.00311118	-0.0201871		135.206	-0.00431889	0.109804	0.122003	-0.00971411	0.0380199	0.13499	-0.00140568	0.0390477	0.00861107	-0.00114634	0.0762857	0.0116531	0.00816471	0.0190015	0.0105035	-0.0121643	0.0227462	0.0138459	-0.0104175
458	196				135.574	0.105745	0.00663655	-0.0140541	0.00966497	0.0134361	-0.00261511	-0.00857943	0.0100788	-0.00610009	0.0455233	0.00243292	0.00495692	0.016002	-0.0218389	-0.0173443	0.0252473	0.0212333	-0.033312	0.00267028	-0.0120852	0.0126841	0.0243515	-0.00126563		135.574	0.00210035	0.120196	0.145972	0.00999996	0.0286232	0.132478	0.0062751	0.0644772	0.0020553	0.0167156	0.0854686	0.0189445	0.0219828	0.0184231	0.00200683	-0.0155948	0.0228451	-0.0228196	0.00273659
172	310				135.941	0.126086	0.00271156	-0.00265707	0.00610621	0.00423828	-0.000338025	-0.00261899	0.0112225	0.0036576	0.0536136	0.008047	-0.0151572	0.0334007	-0.00261717	-0.00543027	-0.00132359	-0.0165433	-0.0213464	-0.00117675	0.0077026	0.017608	0.0271901	-0.0075428		135.941	-0.000604822	0.111023	0.152232	-0.0129678	0.0364484	0.137062	0.00332868	0.0499663	0.0109956	-0.0198249	0.0626844	-0.0149862	-0.0127918	0.0015117	0.00334738	-0.0161144	-0.00562477	0.0147023	0.00670851
474	208				136.309	0.0974828	-0.0100651	0.0035663	0.0425628	-0.00929087	0.00808234	0.00737233	0.0191088	0.00608842	0.0540588	0.00330024	-0.0045075	0.0215846	-0.0176345	0.00614628	0.000422135	0.00937912	0.0230734	-0.0117895	0.0253018	0.0513615	0.0401828	0.00618063		136.309	-0.0104946	0.113967	0.152411	-0.00690412	0.0501081	0.124141	-0.0113403	0.0458183	0.0029622	0.0203373	0.090933	0.00989019	0.0196557	0.0133836	0.00746181	-0.00233816	0.0174909	0.0234034	0.0134144
114	402				136.677	0.105147	-0.00223383	0.0188115	0.018449	0.00871478	0.00104358	0.00378416	0.00393472	0.00285985	0.0568505	0.00212433	0.00703939	0.0335907	-0.0202137	-0.018799	-0.00442682	-0.0126776	0.00128873	-0.00160764	0.0116107	-0.0393711	0.000645766	0.0074742		136.677	0.017745	0.123594	0.148259	-0.0108326	0.0404795	0.130091	-0.00848254	0.03281	0.00716063	0.0118434	0.100121	0.0322103	-0.00813557	0.0154526	0.0091085	0.0387563	-0.0111642	0.0115647	-0.00643614
202	356				137.044	0.113745	0.00300743	-0.00925859	0.0164693	0.0163032	-0.0016597	-0.00135421	0.00352627	-0.00311895	0.0814191	0.0128986	0.00885393	0.0376586	-0.0128089	-0.00560029	0.0165703	-0.00149825	0.0175716	0.00850973	0.0327715	0.0226154	-0.0415075	0.00341015		137.044	0.00992874	0.0890939	0.152802	0.00692137	0.0328281	0.146278	-0.00719311	0.0283842	-0.00548411	0.00748423	0.0917191	0.012228	-0.0159007	0.0161271	0.0204216	-0.00270661	-0.00220368	-0.00245111	0.010319
298	460				137.412	0.143675	0.000343829	0.012295	0.019038	0.00140223	-0.00327055	-1.13223e-05	0.017844	0.000728202	0.0488577	0.000239462	0.00125957	0.0367475	-0.0118626	0.0091027	0.00682723	0.0104747	0.0132521	0.00482823	0.020436	0.0177383	0.0196275	0.0174161		137.412	-0.0077795	0.104789	0.155009	0.0110938	0.036605	0.14068	-0.0239283	0.0235691	-0.000851139	0.0203281	0.0814609	0.0046276	0.0172731	0.0263116	-0.00650395	0.0126885	-0.0145908	0.00756512	0.00325485
65	218				137.78	0.134391	-0.00277718	0.00688252	0.00856699	-0.0133755	0.0153011	-0.00469733	0.0211742	0.00114927	0.0927384	0.0148299	-0.000456085	0.012169	-0.00628127	-0.00408221	0.00905216	0.00781391	0.0154613	0.00810787	0.0178328	0.0307482	-0.00182804	-0.0161121		137.78	0.000239865	0.105628	0.144423	0.0194398	0.046837	0.135603	-0.00899856	0.0443855	0.000868485	0.0136978	0.114752	0.0221254	0.0587425	0.00760473	-0.00389326	0.00230452	-0.000354876	-0.00973338	-0.0110485
180	493				138.147	0.137063	0.00727512	-0.00553928	0.0316688	-0.00287431	-0.0032595	0.000686925	0.0103364	-0.00573968	0.0612707	0.00795818	0.00768611	0.0443056	-0.00229073	-0.000254409	0.00761035	0.00705942	-0.0199664	0.00489309	0.0145091	0.0272038	0.0118977	-0.0193613		138.147	0.00771108	0.105774	0.206266	-0.00457396	0.0256246	0.136171	-0.0124734	0.060888	-0.00413979	0.000292801	0.109838	0.0197452	0.0138436	0.0195087	-0.00544805	0.0117776	0.00025233	0.0342438	0.00577808
78	364				138.515	0.129821	-0.00675515	-0.0034666	0.017179	-0.000457373	-0.0157334	0.00434904	0.0174128	-0.00107013	0.074808	0.0139647	0.00441408	0.0279046	-0.00476899	0.00920031	0.00524123	-0.00586426	0.00204892	0.0045925	0.0692924	0.0257319	-0.0112688	-0.00508738		138.515	0.0153804	0.0959012	0.152354	-0.00238462	0.0107677	0.1609	-0.00699425	0.0455709	0.000407516	0.00326936	0.111483	0.0157148	-0.00954035	0.0223787	-0.00513058	-0.0107292	0.00750145	0.00411063	0.00512245
66	374				138.883	0.119899	0.00457571	-0.00123218	0.0144704	0.013186	0.017815	0.00459663	0.0130042	-0.00156646	0.0752985	-0.00356104	0.0147387	0.0510981	-0.00134227	-0.00650268	-0.00723017	0.00293336	-0.0231054	-0.00121003	0.0322873	0.00083696	-0.016239	-0.0033696		138.883	0.00755651	0.0872616	0.157924	0.00514975	0.0176768	0.142716	-0.00542403	0.0254417	0.00404766	0.0101611	0.102125	-0.00551995	-0.015815	0.0073068	0.0128268	0.0104602	-0.0140871	0.0200898	0.00935534
178	432				139.25	0.126157	0.000736847	0.0113125	0.0120962	-0.00221549	0.0164527	0.00123332	0.00229258	-0.00537032	0.0427582	0.00414016	0.00161341	0.0364589	-0.00447919	0.0143056	0.0181276	0.0266253	0.00110215	0.00299077	0.0227171	0.0284947	0.00866808	-0.00755414		139.25	0.00456837	0.105156	0.163277	-0.0151491	0.00684302	0.149028	0.000838717	0.0411654	0.00524197	0.00833062	0.0888756	-0.00793031	0.0177383	0.0304995	0.0242506	-0.0149881	0.00286058	0.0139501	0.0304809
188	494				139.618	0.11675	0.0102305	0.00241758	0.0213592	0.0128317	-0.00123033	-0.00775552	0.00887886	-0.00419092	0.071523	0.0153301	0.0176806	0.045508	-0.00617243	-0.0092233	-0.0117834	0.00750957	-0.00191138	0.00455629	0.00984201	0.017407	-0.0379926	0.00512796		139.618	0.00403878	0.0963037	0.182791	-0.00124912	0.00937823	0.172941	-0.0147947	0.0306884	0.000524564	-0.0128811	0.124804	0.0241419	0.00578012	0.0261369	0.00262638	-0.0141242	-0.0254	0.0205875	0.0123867
190	256				139.986	0.133299	-0.00606774	0.0116776	0.027867	0.00658627	0.00983957	0.0163764	0.00357934	-0.00185161	0.0924551	-0.00325024	0.0220334	0.0607431	-0.00805789	0.00389663	-0.00582923	0.000869714	0.00281231	-0.00741404	0.0244174	0.0180955	-0.0248947	0.0118094		139.986	0.0042265	0.0967409	0.200101	-0.00947542	0.0166124	0.150245	0.00036215	0.066026	0.00441708	-0.00992471	0.113396	0.00689035	0.00962306	0.00989011	0.0230655	-0.00459411	0.0123194	0.0196183	-0.00459045
424	252				140.353	0.13713	0.0131628	0.00107608	0.0133517	0.00518724	-0.00123221	0.00360612	0.00405669	0.000716364	0.0787875	0.0070094	-0.00341455	0.044819	-0.000677029	0.0024697	0.0127428	0.0466238	-0.0114275	-0.0024795	-0.0193494	0.00353149	-0.0248386	-0.00839974		140.353	-0.00197308	0.097024	0.167039	-0.00285004	0.00926129	0.156433	-0.0165236	0.0314813	0.00376522	0.0119549	0.111153	0.00627901	0.0186244	0.0164692	-0.00838688	-0.00370898	0.0170315	0.0215216	0.0238324
346	452				140.721	0.145585	0.00423062	0.0144294	0.0219799	0.0046067	0.0204568	-0.0046807	0.0129073	-0.00103704	0.114813	0.00599089	-0.00223292	0.00474079	-0.00436503	-0.00304853	-0.00128768	0.0221359	0.0250936	-0.00640819	0.0307576	-0.00721527	-0.00271448	0.00300937		140.721	-0.012612	0.0953668	0.184699	0.0173475	0.0122239	0.154173	-0.00674355	0.0425569	-0.00282101	0.0205593	0.131013	-0.00331022	-0.0064142	0.00130279	0.00034551	0.000606426	0.0116755	0.009675	0.0182034
303	295				141.088	0.140443	0.000736948	-0.00542594	0.0367075	0.00877177	0.0109441	-0.0215562	-0.011724	-0.00531856	0.0813851	0.0137199	0.014428	0.0861307	-0.0148108	0.00227328	0.00483448	0.0277331	-0.000602345	0.00631121	0.013916	-0.0182246	0.0232302	0.0104179		141.088	0.000876927	0.101967	0.187093	0.0108316	0.0204665	0.187339	-0.00720918	0.00245053	-0.000815354	0.00660844	0.107759	0.0164574	0.0147488	0.016128	0.0165623	-0.00261566	-0.00539994	0.0238262	0.00244623
182	376				141.456	0.134661	0.00719601	0.00471103	0.00142931	-0.00816163	-0.000870425	0.00604085	0.00157437	0.0043481	0.072261	-0.00307916	0.0286978	0.0485847	0.000450247	0.00513879	0.0162919	0.0476767	0.0125226	-0.00596096	0.00990624	-0.00432608	0.00545854	-0.0121782		141.456	-0.00247424	0.100628	0.201558	0.00863916	0.00871374	0.156271	-0.0119779	0.0285998	0.00303734	0.0079199	0.115228	0.0258343	0.00607291	0.0139346	0.00318395	-0.0140653	-0.0099829	0.0442141	0.00957993
126	144				141.824	0.145615	-0.000132077	0.00484287	0.0330824	0.0178146	0.00329976	-0.00600497	-0.0183441	-0.0014853	0.110469	0.00181975	0.0249986	0.0482417	-0.0100512	0.00883495	0.0132004	0.00827396	-0.0110746	0.0096252	0.030696	-0.012758	-0.00535297	-0.0215704		141.824	0.00468428	0.0997596	0.201359	-0.00469446	0.00578122	0.181877	-0.00759841	0.0160818	-0.00204278	0.00649565	0.104753	0.0361407	-0.0013786	0.0253101	0.00451632	0.0217554	0.00555964	0.0040568	0.00588226
432	244				142.191	0.146145	-0.00688529	0.0226788	0.0241566	0.0165952	0.0065379	-0.00871478	0.00802027	-0.000298152	0.0999134	-0.00231719	0.0224461	0.0343676	-0.0126272	-0.00776251	-0.0121687	0.00342182	0.0160847	-0.00255363	0.00749104	-0.0280308	0.00688537	0.0122398		142.191	0.00602836	0.0944852	0.16094	0.0140346	0.0138319	0.178407	0.00398562	0.00658396	0.0071929	0.00155974	0.112821	-0.00269095	0.0258118	0.0032938	0.00351338	-0.0188327	0.00624076	0.0190659	-0.00638029
298	500				142.559	0.172597	-0.00142057	0.00152758	0.0315984	-0.00275466	-0.00844131	0.00929416	0.00284651	-0.00657122	0.0971093	0.00352858	0.0181381	0.0553099	-0.0129964	0.00335908	0.0133948	-0.0164187	-0.0144291	0.0130582	-0.00963271	0.0207615	-0.00426134	-0.0198094		142.559	0.00115808	0.103325	0.178742	0.000942009	0.00463009	0.183297	-0.0151266	0.0266938	0.00471204	0.00782423	0.138608	0.0150285	-0.00604771	0.0298556	0.00567979	-0.0274628	0.0253473	0.0440444	0.0106029
152	502				142.927	0.185285	0.00329709	0.00934794	0.0252493	0.0109592	-0.00862579	0.0112767	0.00858196	-0.00817055	0.0671646	0.0127757	-0.00243348	0.0541624	0.00685718	0.0109086	0.0388034	0.0161258	0.0158821	0.0191292	-0.0282474	0.00403882	-0.0304966	0.0255211		142.927	0.00536653	0.0786733	0.169759	0.00462684	-0.00499737	0.177567	0.000931986	0.0124843	0.00787352	0.0061235	0.117127	0.0291184	0.0393944	0.00243175	0.00649566	-0.0213127	-0.0109932	-0.0282793	-0.000112993
220	476				143.294	0.175198	-0.00526425	0.000917906	0.0418244	0.00612236	-0.0133272	-0.00519934	0.00876021	0.00238208	0.0844225	-0.00436266	0.00486927	0.0674904	-0.0165514	-0.0124331	0.0095508	0.000667613	0.0289542	0.0215929	0.0405019	-0.015383	-0.0551651	0.00913082		143.294	0.0171597	0.0734667	0.183762	0.0230542	0.00653836	0.180562	-0.00330661	0.0139246	-0.00923637	-0.00660668	0.137292	-0.00236551	-0.00863168	0.0277564	-0.00258653	-0.0105342	-0.00851349	0.00658568	-0.00182305
92	228				143.662	0.161336	-0.000601427	-0.0113996	0.0136488	0.00134295	0.0102468	-0.00677293	0.00147702	0.00165994	0.102591	-0.00706838	0.0210549	0.0786073	-0.0157966	0.0150081	0.0286644	0.00770473	-0.0204085	-0.00253698	0.00917795	0.0248376	-0.0174571	0.0189329		143.662	0.00589054	0.0646777	0.168661	0.0100995	0.00815431	0.174353	-0.0179102	0.03592	0.00136587	0.00711048	0.135062	0.00389597	0.0124598	0.00881926	0.00153556	0.00321628	-0.0283764	0.019069	0.0194367
268	499				144.03	0.166613	-0.000995255	-0.00321435	0.0109725	-0.00999416	7.44801e-05	-0.0074685	-0.00461046	-0.00209259	0.113289	0.0111532	0.0162326	0.0751176	-0.00585789	-0.014604	0.00352481	0.00801608	0.00947977	0.00399513	0.0153043	-0.0155139	-0.0184502	0.0225619		144.03	0.00075996	0.0694176	0.210278	0.00642399	-0.013145	0.184788	0.00205029	-0.000359245	-0.00683072	-0.00648177	0.140903	0.00336297	0.015742	0.00642109	-0.0126709	-0.0233609	-0.00422467	-0.0118991	-0.000327574
54	340				144.397	0.160477	-0.00198113	-0.000784112	0.0271289	-0.00837237	0.00294705	0.0137176	0.00318421	0.000179682	0.146963	-0.00795222	0.0117216	0.0700133	-0.00413985	-0.00112677	-0.00187601	0.0125579	0.0180764	-0.00791671	0.0235881	-0.0122563	-0.0022346	0.00548001		144.397	0.00233434	0.0594769	0.171759	0.0111344	0.00180971	0.202512	-0.0145176	0.033656	0.00460787	0.0157849	0.120552	0.0209035	0.020437	0.0342659	-9.43599e-05	0.0109527	-0.00332332	0.0104771	0.0274049
70	466				144.765	0.174087	-0.00482623	0.031162	0.0589187	0.00951835	-0.00181106	0.00496124	-0.00348062	-0.00717194	0.110016	0.0113711	0.0321936	0.0569956	-0.0101565	-0.00223819	0.00831306	0.0208608	0.0191562	-0.0113823	0.0200155	-0.00789443	0.0503748	-0.038346		144.765	0.0159493	0.0561462	0.192748	-0.00463684	-0.00579481	0.177627	-0.012152	0.00477293	0.00861609	0.00538788	0.142558	0.017506	0.00816141	0.0170747	0.0136433	0.000770393	-0.0126503	0.020231	0.00316698
104	154				145.133	0.195242	0.00223704	-0.00947602	0.0452363	-0.00891342	0.0148743	0.00286004	0.0124921	0.00113787	0.0869238	-0.0084742	0.0200826	0.0620461	-0.0191729	0.0107814	0.0234074	-0.0203183	-0.00586803	-0.00768193	-0.0202885	-0.0125134	0.000763355	0.00357728		145.133	0.00531	0.0669416	0.200006	-0.0113387	-0.00201349	0.192365	-0.00951202	1.96009e-05	0.00353248	0.0081965	0.13692	0.010715	0.0148151	0.0138798	-0.00850995	-0.00523072	0.0105915	0.00939665	0.0180459
436	162				145.5	0.176248	0.0102721	0.000885157	0.0143044	0.0012724	-0.0131229	-0.00476869	-0.00207863	-0.00275162	0.112096	0.0111214	0.0318001	0.0593298	-0.00748654	-0.00430752	0.0110375	-0.0200334	-0.0251871	0.00100288	-0.014698	-0.0154911	0.0128429	-0.00468154		145.5	0.0036667	0.0748961	0.191974	0.00847042	-0.0119297	0.188052	-0.0187018	-0.00658655	0.00076569	-0.00620857	0.140764	0.00371042	0.000999843	0.0291764	-0.0190199	0.0259837	0.0207477	0.0109215	0.0116523
240	28				145.868	0.147621	0.00528424	0.0134954	0.0356432	0.000587083	0.00100136	-0.00294545	0.00321882	-0.00103221	0.126454	-0.00821703	0.0266244	0.0703333	-0.00838109	0.00097249	0.00375469	0.00889348	0.0127677	-0.00230947	-0.0110851	0.0312652	0.01459	-0.000128342		145.868	0.0106645	0.0778443	0.206314	0.00469646	0.002979	0.194898	0.0116862	0.0270012	0.0116823	0.00617331	0.149108	0.00658588	0.00245973	0.00647417	0.0108393	-0.0037956	-0.00394947	0.0344993	0.0151222
60	328				146.236	0.165497	0.0146727	0.00128398	0.0522494	-3.15952e-05	0.00434926	-0.0103804	-0.00777037	-0.000560192	0.112257	-0.000449497	0.0345999	0.089217	-0.00431518	-0.00457903	0.0228258	0.00178283	0.0137563	0.00602951	0.0450345	0.0344684	-0.0149504	0.0151892		146.236	-0.000713729	0.0704005	0.228157	-0.0126737	-0.0191804	0.204044	-0.011092	0.00532072	0.00744477	-0.00894923	0.149694	-0.014769	-0.013637	0.010446	-0.00234625	-0.0156141	-0.000175364	-0.00139596	-0.000518182
343	221				146.603	0.179374	0.00429646	0.00565431	0.04207	0.0144809	0.00055164	0.0134236	0.0158155	0.0072055	0.120768	0.00617506	0.010632	0.0800762	-0.0105308	-0.00976176	-0.00086411	0.0241254	0.00543433	0.0193877	0.0164046	-0.00321095	-0.0180181	0.0405358		146.603	0.00500396	0.0637091	0.179885	0.0138731	0.00309617	0.208856	-0.0242307	0.00932759	0.00725244	0.00257176	0.159445	-0.00503692	0.0130881	0.0160374	-0.00931908	-0.0102659	0.00389777	-0.010711	-0.00345687
260	354				146.971	0.174115	0.0039896	0.0100695	0.0416164	-0.00489118	0.00582761	-0.0109211	0.0120107	0.000764065	0.0957763	-0.00342127	0.0468594	0.0553126	0.0110453	0.00283335	0.000976064	0.0185563	0.0324528	-0.000361144	0.0129442	-0.00622802	-0.0236654	0.00595369		146.971	-0.0037023	0.0502825	0.229399	0.00275283	-0.0089434	0.201712	-0.0331953	0.00406282	0.0021759	-0.00339289	0.146041	-0.0145129	0.00230582	-0.00714929	-0.00252773	-0.0220009	-0.0106705	0.0407407	0.00266405
456	102				147.339	0.155841	-0.00130701	0.006255	0.0305986	-0.00163873	-0.00302676	-0.0102303	-0.0197038	0.00782167	0.105965	-0.00476386	0.0374717	0.0904322	-0.0141551	0.00557922	0.00339482	0.0125814	0.049799	0.0186191	0.0235159	0.0021725	-0.0244856	-0.00510024		147.339	-0.00113552	0.0571574	0.175787	0.00701643	0.00208121	0.213506	-0.0193215	-0.0116349	0.0107824	-0.00892019	0.161555	0.0111611	0.0146127	0.00881211	0.00443898	-0.0100358	0.0062039	0.0151414	-0.00953
114	382				147.706	0.191672	-0.00235721	-0.00371852	0.0271781	0.00537577	0.00439089	-0.00284466	-0.00395749	0.00201046	0.131516	-0.00531905	0.0663375	0.0980679	-0.00703499	-0.00492719	0.0179185	0.0140859	0.00941664	0.00116096	0.0211897	-0.016184	0.0270084	0.0117378		147.706	0.00784808	0.0529342	0.212871	0.00395735	-0.0192555	0.178759	-0.0284207	-0.00383767	0.00469422	-0.00673899	0.167974	0.00473497	-0.00982306	0.0194034	0.00617569	-0.00834877	0.0364499	-0.00959038	0.0052211
432	100				148.074	0.182973	-0.00207152	-0.00858559	0.0376254	-0.00710696	-0.000621759	0.0150401	0.0217978	0.00342243	0.156049	0.00745508	0.0326195	0.111294	-0.0206383	-0.00858625	0.00779195	0.00646056	-0.00528234	0.00716877	-0.0248476	-0.0229065	0.0211155	0.0411409		148.074	0.00876976	0.0515607	0.20608	0.00961456	-0.00885593	0.198808	-0.0131247	-0.00499879	0.00119529	-0.00791411	0.190947	0.00506831	0.0165632	-0.0021341	0.00434148	-0.00801025	-0.00581642	0.0168455	-0.0168856
348	344				148.441	0.186134	0.0104344	0.0081235	0.0477867	0.00151545	-0.00268339	-0.00117476	-0.0107276	-0.00356654	0.106147	0.00344766	0.0634099	0.091458	-0.00978157	0.0055672	0.0253269	0.00142227	-0.0242843	0.0020626	0.0235124	0.0109702	-0.0354132	0.0133767		148.441	-0.0112402	0.0500537	0.200097	0.00938844	-0.00369107	0.212888	-0.00462465	0.00233473	0.0126375	-0.0130771	0.147967	0.000890787	0.00226731	0.00606072	0.0054515	-0.00256128	-0.00613845	0.0280924	0.00463535
240	508				148.809	0.204111	0.00116854	-0.00883147	0.0570108	-0.0144115	-0.00497148	-0.0031892	0.00464997	0.000937953	0.179094	-0.00653945	0.0646724	0.118173	-0.0100546	0.00501721	0.0152598	0.00378268	-0.0117931	-0.00849696	-0.0231733	0.00831378	-0.0230582	0.0054125		148.809	-0.00224604	0.0534868	0.181582	0.00314662	-0.0117028	0.203392	-0.0177372	-0.00198505	-0.00139301	0.0026799	0.170574	9.44236e-06	0.00129061	0.0147244	0.000341225	-0.0193748	0.00706764	-0.0152849	0.00346841
256	325				149.177	0.182471	0.0114177	0.00211732	0.0587553	0.000793035	-0.0119468	-0.00705606	0.0354474	-0.00219491	0.126024	0.0157651	0.0644969	0.0842173	-0.0179428	-0.00845492	0.00471196	-0.00300108	-0.0261025	0.00192154	0.0171225	0.0310796	-0.0171326	0.00670642		149.177	0.014475	0.046309	0.193601	0.0219975	-0.0128166	0.203609	-0.0201937	-0.0116398	0.00441648	0.0069557	0.175007	0.01131	0.0146457	0.0113518	-0.00591398	-0.00248565	0.023486	0.0391791	0.0126689
84	206				149.544	0.197739	0.00140782	-0.00499219	0.0554821	-0.00141276	0.00380613	0.00251824	0.00610934	0.00182418	0.122356	0.000671177	0.0674676	0.112466	-0.0182329	0.0106601	0.0152255	0.0196361	-0.00441991	0.00193043	0.0574225	-0.00289759	-0.0152877	-0.00195001		149.544	0.00445826	0.0390761	0.201294	-0.0129568	-0.00414182	0.18906	-0.0187838	-0.0062767	-0.0104771	0.0039328	0.20639	0.002757	0.000110734	0.00379606	0.00412809	0.00106521	0.000147202	0.0276922	0.00597727
264	90				149.912	0.20252	-0.00223346	-0.00188992	0.0449087	0.0206417	0.00562983	-0.000117376	0.00478792	0.00296418	0.175697	-0.000583991	0.0721079	0.0907577	-0.0230661	0.00785669	0.0204564	0.00910303	-0.0141469	0.00947704	-0.0214521	0.00287398	0.0131805	0.022961		149.912	0.0275735	0.0488632	0.234559	0.000717483	-0.0063621	0.203897	-0.0225454	-0.0292837	-0.00512769	-0.000706241	0.180969	-3.21865e-05	0.0203289	0.00170945	0.00406256	0.0155329	-0.0074655	0.0259068	0.00476641
226	260				150.28	0.206325	0.00596059	-0.00255406	0.0359515	0.0190196	-0.00679981	0.0121222	0.0284904	0.0117956	0.142412	0.00353268	0.082923	0.133466	-0.0185915	-0.00758368	0.0123767	0.0250895	0.0150479	0.0014702	0.00689902	-0.0079181	-0.0490295	0.0233632		150.28	0.00505868	0.0392677	0.207955	0.0205313	-0.00768446	0.22515	-0.0241987	0.00528633	-0.00615367	0.00693431	0.166884	-0.0110277	0.00460347	0.0131159	-0.00370163	0.0115069	-0.0130698	0.0118749	-0.00609618
90	214				150.647	0.200045	-0.00216602	-0.00563334	0.0583003	0.00396821	0.00584105	-0.00563206	-0.00138112	-0.0089324	0.135677	-0.00378301	0.0862279	0.121135	-0.012392	0.00085578	0.011601	0.0140771	0.00809086	0.00728622	0.0423124	0.0170559	0.0200373	0.040952		150.647	-0.00292644	0.0433583	0.244593	0.0143406	-0.0110235	0.208971	-0.0181858	0.00655553	0.0127035	0.00837478	0.209162	-0.0165549	0.0180264	0.0142862	-0.00487341	-0.0131948	0.00148096	0.0110651	0.00289235
270	302				151.015	0.213696	-0.00650476	-0.00176641	0.0448045	0.0164201	0.0140152	-0.00897278	0.0163892	0.00585751	0.133947	-0.00983198	0.0701543	0.111273	-0.0274015	-0.00477388	0.000802079	0.0129789	0.0104648	-0.00645894	0.0148318	0.019972	0.0073906	0.00613669		151.015	0.0154034	0.0454442	0.217799	0.00654665	-0.03461	0.194915	-0.0255668	0.010811	-0.00156511	0.00117142	0.17919	0.00591002	-0.00251329	0.0299537	0.0053922	-0.00186909	-0.0029151	0.0339443	0.000481805
372	118				151.383	0.210271	0.0117023	-0.00120194	0.0406513	0.015589	0.0147081	-0.021128	-0.00478481	-0.00293344	0.137809	0.0166223	0.0548604	0.101425	-0.00972271	-0.0143882	0.00262001	0.00475369	-0.00392232	0.00990329	-0.00820003	0.0239784	-0.0459398	0.0298928		151.383	0.0149215	0.0433736	0.242827	-0.013964	-0.0303216	0.212389	-0.0270032	-0.00764178	-0.00196907	0.000702865	0.20278	0.0355554	0.0178095	0.0124669	-0.000253736	-0.00633288	-0.0159853	0.0336308	-0.0107809
128	170				151.75	0.217952	0.00509399	-0.0167088	0.0670922	0.0115752	-0.00384088	0.00426885	0.00144514	0.00125545	0.144737	-0.00774423	0.0858174	0.119489	-0.0121891	0.0037704	0.00247575	0.00497901	0.0082863	0.0210503	0.0275107	0.0173049	0.0305189	0.00834859		151.75	0.00709128	0.0317643	0.234861	0.0149975	0.00144405	0.211008	-0.02695	-0.0308975	0.00336171	0.0290372	0.177186	0.0359441	-0.00217529	-0.00271991	-0.00707552	0.0108454	-0.000419727	0.00767532	0.00543747
282	198				152.118	0.184065	-0.00434295	-0.0120096	0.0570258	-0.0174556	-0.0059686	0.00289915	-0.00970705	-0.00290916	0.17261	-0.0143633	0.0711015	0.107233	-0.00248623	-0.00611658	0.0110511	0.0100772	0.000735138	0.00188898	0.0139164	0.0327338	-0.0108816	0.011504		152.118	-0.00818583	0.0398713	0.216822	-0.0173409	-0.0170669	0.21465	-0.00685951	-0.014539	0.00699212	0.0157	0.205972	-0.00242831	0.0309169	-0.00300913	-0.0124928	-0.0233881	-0.00996578	0.0227738	-0.00158665
284	182				152.486	0.213094	-0.00270674	-0.000850634	0.0627718	-0.0011482	0.0144014	-0.0116041	-0.00263927	6.84343e-05	0.149463	-0.0146535	0.0616717	0.113739	-0.022739	-0.0112799	-0.01354	-0.00878493	0.00531351	-0.0111111	0.0247619	-0.0278833	0.0340656	0.0111614		152.486	-0.00457504	0.0330238	0.23824	0.00312953	-0.017414	0.225099	-0.0192227	0.00356517	-0.0015084	-0.00783617	0.222803	-0.00555219	0.00414891	0.0164219	0.00226462	-0.0139896	-0.00284792	0.0145094	0.00780238
230	394				152.853	0.215391	0.00349845	0.0096092	0.0602804	-0.010888	0.00588584	-0.00434011	-0.00525107	0.00103957	0.126166	0.00629962	0.0717845	0.110482	-0.00971774	-0.00923521	0.00483087	0.0043672	0.00285562	-0.0137727	0.00616009	-0.00314822	0.0522517	0.00325828		152.853	-0.000182346	0.0214607	0.267667	0.0118263	-0.0393483	0.197003	-0.0159849	-0.015546	0.00621294	0.000766336	0.219985	0.00592758	-0.00896537	0.0301267	0.0165407	-0.00217204	-0.00111133	-0.0124544	-0.0174694
259	64				153.221	0.22528	0.00194975	0.0082096	0.0636685	-0.000558102	0.000734811	-0.00176439	-0.000960958	0.00135789	0.145358	-0.00335802	0.0967326	0.130256	-0.0239216	0.00307952	0.0301326	0.000263515	0.0203468	0.0035889	0.0025446	0.00370424	-0.015271	0.00789444		153.221	0.0160026	0.0361189	0.23955	0.0119302	-0.0299668	0.183986	-0.0229272	-0.0233736	-0.00765948	0.0177472	0.210394	-0.00185941	0.0132668	0.00210025	0.00210406	-0.00616758	-0.000262707	0.00130349	-0.0100635
362	258				153.589	0.224882	0.00835724	0.00485696	0.0601058	0.00904537	-0.0156173	0.0127446	-0.0102222	-0.000516261	0.150186	0.0124385	0.0667778	0.0865455	-0.0143671	-0.014368	-0.00966506	-0.00522612	0.017458	0.00721098	0.0258816	-0.0147315	-0.00588025	-0.0153033		153.589	0.00525885	0.0254213	0.219653	0.00473229	-0.014037	0.209732	-0.0188326	0.00987694	-0.00247906	0.00859567	0.224255	0.0034846	-0.00211237	0.0021124	0.0105768	0.00162889	-0.0142719	0.011772	-0.014119
68	216				153.956	0.216852	-0.000132024	0.00368729	0.102145	0.005936	0.016433	0.0125061	0.00194461	0.00227581	0.142656	0.00960062	0.100789	0.14081	-0.0238604	-0.00109046	0.000556045	0.0154328	0.0357473	0.00519464	0.0081312	0.0193341	0.029412	0.0114602		153.956	-0.00591083	0.0272807	0.24548	0.0056778	-0.0289657	0.209866	-0.0156786	-0.0159354	-0.0059506	0.0149924	0.21366	-0.00999561	-0.00462803	0.00969852	-0.0070063	-0.0118469	0.0192482	-0.00421753	-0.00839705
244	40				154.324	0.241851	0.000316672	0.00329228	0.102164	0.0172023	0.00431041	0.00133216	0.000902587	0.00100347	0.170703	0.0134762	0.111792	0.0859417	-0.0214311	-0.00845581	0.00739097	0.00035386	0.0222858	-0.0144774	0.0422352	0.00511913	0.00190833	-0.0348094		154.324	0.00623041	0.0175468	0.245166	0.00774081	-0.0110505	0.215403	-0.0145783	0.00530422	-0.0103866	0.0082299	0.189648	-0.00526121	0.0100902	0.0167501	-0.0115919	0.00907376	-0.00215185	0.00387631	0.0231391
276	483				154.692	0.234425	-0.00194985	0.00469432	0.0775299	0.0126349	-0.00368809	-0.00212923	0.023389	-0.00641725	0.152578	0.00527909	0.10558	0.116796	-0.0227725	-0.0018927	0.0145786	0.00350524	-0.00730746	0.00466087	-0.0105881	-0.0158163	-0.0228112	-0.00392201		154.692	-0.00142153	0.0111647	0.246388	0.00184418	-0.0329578	0.207209	-0.0179227	-0.0351063	-0.00161231	0.00134574	0.220362	0.0089252	0.0125345	0.00809433	-0.0121493	0.0124643	-0.00844603	0.0137299	0.00533874
338	246				155.059	0.234727	-0.00147573	0.0184869	0.0848727	-0.000658362	0.000406613	0.00224343	0.000540604	-0.00354845	0.165859	0.0024224	0.0866001	0.0858102	-0.0128077	0.00233721	0.00200373	0.00910267	0.0170797	-0.00895936	0.0325044	0.016639	-0.00265309	0.0397172		155.059	0.00389668	0.0140785	0.2264	0.0148146	-0.0192362	0.217781	-0.0104891	-0.0206383	-0.00469026	-0.00764789	0.205975	-0.0168481	-0.00995281	0.00930696	0.00467124	-0.00674176	-0.00958359	0.0106382	0.0103668
432	132				155.427	0.223319	0.0145375	-0.00023157	0.0763733	-0.0031907	0.00493892	0.00314026	0.00539706	0.000490007	0.141406	0.00304194	0.0800938	0.103153	-0.0100212	-0.00527799	0.00820271	-0.0145447	0.00668106	0.00840119	0.00992043	-0.0225495	0.0255067	-0.0205977		155.427	0.012404	0.0265793	0.265053	0.0123946	-0.0132305	0.217562	-0.00870761	-0.00946029	0.00344033	0.0108232	0.204409	-0.0162906	0.0213276	0.0116884	0.00788635	-0.0235886	-0.00349518	0.0267493	0.013962
288	324				155.794	0.240913	0.00111442	0.0336423	0.0872121	-0.0153651	-0.000338339	0.0136067	0.00145595	-0.00602146	0.18474	-0.0152111	0.0925679	0.141791	-0.006271	0.00125988	0.0289779	-0.000779306	0.0122051	-0.00351447	-0.0139993	0.00174177	0.00895922	0.0192462		155.794	-0.00303339	0.0224877	0.282216	-0.00710512	-0.0102703	0.215935	-0.0178374	-0.00252859	-0.00648959	0.0106413	0.225978	-0.00619321	0.0160014	0.0028725	0.0202144	-0.00899032	8.91792e-05	0.00770625	-0.00309475
108	448				156.162	0.244528	0.00827607	0.00121101	0.0753636	-0.00479034	-0.0019414	0.00440316	0.00354471	0.00417129	0.163311	0.00715639	0.115053	0.0911466	-0.00311673	-0.0097098	0.0110034	0.0178243	0.00791712	-0.0123476	-0.0477279	0.0495051	-0.0273769	0.00436036		156.162	-0.0012723	0.00232215	0.218062	0.0323211	-0.0224047	0.192871	-0.0205801	0.0154024	0.0010945	-0.00132838	0.211235	0.00861418	-0.00483862	0.00852915	-0.00940907	-0.00994064	-0.00606179	0.0170039	0.0098466
356	88				156.53	0.241685	0.0035216	0.0067406	0.0760442	0.0113071	-0.00448981	-0.00638625	-0.0164747	-0.00174641	0.160549	0.00936803	0.109417	0.136056	-0.0111151	0.00191698	-0.00728996	0.0232813	0.00539434	0.00632933	-0.00510734	0.0319739	-0.00973803	0.0384263		156.53	0.0179431	0.0148814	0.206284	0.0158411	-0.0218127	0.209501	-0.0207238	-0.0252586	-0.00682303	0.0138052	0.238295	0.0297064	0.00234195	0.00786017	-0.00173673	0.000855864	-0.0188749	0.0165461	-0.0095913
134	492				156.897	0.251725	0.0039042	-0.00786235	0.0791917	0.00296377	-0.00694865	-0.00384308	0.00922801	-0.00433837	0.208734	0.0122634	0.122195	0.11012	-0.00553816	-0.0138855	0.0268104	0.0344974	-0.0039807	0.0054242	0.030612	-0.0111718	0.0219784	0.0164097		156.897	-0.00208836	0.00175493	0.220952	-0.00239429	-0.0307752	0.204517	-0.025596	-0.0288942	-0.00883934	0.0144594	0.22813	0.0147672	0.0106343	0.00662836	0.00437762	-0.00168792	-0.0200536	-0.00437617	0.00394487
88	170				157.265	0.240371	0.010561	-0.00188564	0.112412	0.00856619	-0.0059109	-0.00443115	0.0105116	0.000348295	0.160339	0.0149654	0.110718	0.117316	-0.0117465	-0.0111368	-0.000795067	0.00311648	-0.0134399	0.00544632	-0.0047714	-0.0106674	-0.0182699	0.00807972		157.265	0.0237395	0.00878535	0.225773	0.0108262	-0.0168747	0.21628	-0.0228987	-0.0327204	0.000260683	0.0148376	0.223206	-0.00823518	-0.0260419	0.00192199	0.00445025	-0.017208	0.00169182	0.0277721	-0.00059301
143	165				157.633	0.263511	-0.00555309	-0.00643947	0.103322	0.00173136	0.00714289	0.000605229	-0.0124128	0.000572596	0.18173	0.00700914	0.124298	0.143534	-0.0149185	-0.00480107	0.0123778	0.00480534	-0.00500111	-0.00799676	0.0320334	-0.00366525	0.023799	-0.0175141		157.633	0.000847408	0.000391867	0.239718	0.0105838	-0.010166	0.214244	-0.025869	-0.0141218	0.00370785	0.013615	0.238197	0.0224121	-0.00893039	0.013947	0.0162448	-0.0202091	0.00494219	0.05516	0.00114048
326	212				158	0.293077	-0.00397203	0.0120082	0.108858	0.0298414	-0.00483066	0.0139177	-0.0136028	0.00489151	0.154869	-0.00962723	0.124796	0.134644	-0.0259178	-0.0183955	0.0111464	0.0122993	0.0131951	0.00157506	0.0332691	0.00888933	0.0105222	0.0178359		158	0.00558618	0.0102731	0.227268	0.00735245	-0.0341904	0.199441	-0.0234082	-0.0293236	-0.00314452	0.00542198	0.223499	0.0181958	0.0178405	0.00275931	-0.00936834	-0.00439691	-0.0114401	0.0336966	-5.66438e-05
268	76				158.368	0.275814	0.000551997	-0.000379148	0.133858	0.00193351	0.00543382	0.00857724	0.00733822	0.00882275	0.183135	-0.00172351	0.101005	0.119783	-0.0159196	-0.0263571	-0.00031178	0.0123317	0.0248241	0.000605475	0.0127137	0.000782025	0.00974616	-0.00721178		158.368	0.0105194	0.0114508	0.231381	-0.00531745	-0.0405524	0.191851	-0.0324888	-0.00287567	-0.00823938	0.0139395	0.180783	-0.00564396	-0.0132798	0.0093716	-0.00653709	0.00488903	0.0159436	0.0559629	-0.00508505
430	200				158.736	0.251952	0.00425684	0.0180082	0.10879	0.00947181	-0.00720191	-0.00160222	0.0077286	0.00482671	0.17612	0.00714253	0.16945	0.147179	-0.0122803	-0.00303766	0.00677971	0.0130471	0.00414478	0.0125234	0.0177834	-0.0200034	0.0271951	0.0541662		158.736	0.00935224	0.0091944	0.233522	-0.000150092	-0.0205906	0.196945	-0.0300661	-0.0120311	0.00355219	0.0202085	0.207528	0.0217309	0.0150843	0.0126278	0.00453375	0.0155147	-0.0155556	0.0325123	-0.00672523
376	126				159.103	0.282707	-0.00212765	-0.000423393	0.0995126	-0.00615488	-0.00408603	0.00178096	-0.0154313	0.00623163	0.189775	-0.0222712	0.152761	0.139287	-0.0135576	0.00334964	0.0147143	0.0190232	0.0141646	-0.00336195	0.0177135	-0.00528932	0.000725879	-0.0330964		159.103	0.00866973	0.0112726	0.23097	0.0154305	-0.0169038	0.222456	-0.015395	-0.0175456	-0.00722963	0.0123795	0.215279	0.022639	-0.0193287	-0.000282866	0.000859121	-0.0214241	0.000532333	0.0141207	-0.0101021
304	450				159.471	0.284941	0.00250287	0.0243857	0.128122	0.000123123	0.00641359	0.00994569	-0.00944102	-0.00389011	0.222645	0.00632008	0.1275	0.131509	-0.01282	-0.00354545	0.0170711	0.0166832	-0.0117085	-0.00614859	0.00157539	-0.00217852	0.00652851	0.00887189		159.471	0.00939221	0.000384266	0.219943	0.00516462	-0.0355246	0.214119	-0.0118586	-0.0266916	-0.00208362	0.00315665	0.218387	-0.00742855	0.00176007	0.00839445	-0.0107544	0.0174859	0.0141289	-0.00182728	0.00775524
114	252				159.839	0.272861	-0.00500503	0.00596359	0.129604	-0.00538962	0.0130065	0.00986771	0.00464245	0.000297231	0.218544	0.0111709	0.13879	0.139418	-0.0135705	0.00591783	0.00629258	0.0238835	0.0155373	-0.00421692	0.00778503	0.0126954	-0.0309427	0.00446641		159.839	0.00750619	0.0109292	0.21194	-0.00406967	-0.0186295	0.20937	-0.0123779	-0.00787783	-0.00133726	0.0204254	0.216625	0.00482951	0.0124944	0.000635425	0.00389434	-0.0246987	-0.00228738	0.0470883	0.00720202
296	290				160.206	0.291406	0.0174896	0.0050084	0.132234	0.0212695	-0.00180057	0.0018855	-0.00132566	0.00837509	0.195626	-0.0252479	0.149824	0.151364	0.00470683	0.00144738	0.0290343	0.00103776	0.0116514	-0.00203172	0.0116993	0.0140727	-0.0210688	-0.00524788		160.206	0.0223291	0.00650624	0.224018	0.0131139	-0.0230725	0.23392	-0.0225075	0.000327151	0.00512249	0.0148855	0.232589	0.0306997	0.0139517	0.0173543	-0.00938676	-0.00737448	-0.0162708	0.0412605	0.00474
366	30				160.574	0.267544	0.00634061	-0.00136661	0.134855	-0.00612673	-0.00469858	0.00640951	0.0107037	-0.00134656	0.234082	0.00229963	0.126718	0.102102	-0.0197653	0.000261522	0.00803729	0.016807	0.043414	0.00306436	0.00564887	0.00486819	-0.0217904	0.041948		160.574	0.00698812	-0.00471971	0.187713	0.00558052	-0.0319428	0.196533	-0.00117502	-0.0171891	-0.00981878	0.00109904	0.213487	0.014972	0.0340092	0.0108018	0.00394333	-0.00452434	-0.0091582	0.0385388	0.0164172
166	314				160.942	0.27433	-0.00194904	0.00260034	0.153086	0.00640514	-0.00487048	0.00653539	-0.00344553	0.00363888	0.206408	0.00321959	0.134731	0.115997	-0.00607704	-0.0107088	0.0216823	-0.00419406	0.0459303	0.00718838	0.00263267	-0.00133366	-0.0164765	0.0185276		160.942	0.00267977	-0.00727078	0.233769	0.00557157	-0.0426306	0.226449	-0.0126493	-0.0142566	-0.000656207	0.011212	0.214073	-0.0163903	-0.0253013	0.0106017	0.0127936	0.00856403	-0.00099551	0.0175149	0.00814876
282	408				161.309	0.288352	-0.0020881	0.012863	0.151406	0.00715974	-0.0087513	0.00179728	0.0195247	0.00658841	0.202746	0.00603727	0.153408	0.180281	-0.0107593	0.00192294	0.0203121	0.0227777	0.0291396	-0.00283139	0.0211989	0.0280357	-0.0179486	-0.0376797		161.309	0.0125324	-0.00868807	0.228571	-0.00783369	-0.0125573	0.192899	-0.012125	-0.0154542	-0.0133326	0.0186135	0.224773	0.0221099	0.00244664	0.0031947	0.0285204	-0.0215137	-0.00568894	0.0244679	-0.000177803
387	266				161.677	0.289952	0.00564405	0.0162463	0.146705	-0.00587835	-0.00146325	0.00430667	-0.00767887	0.00194464	0.213284	0.0130514	0.144916	0.118122	-0.0112964	-0.00621097	0.00752091	0.00936305	-0.00385562	-0.00251888	0.00574653	-0.00662582	0.0130703	0.0109364		161.677	0.0228023	0.00504594	0.225834	0.00481355	-0.023885	0.203945	-0.0136597	-0.0325744	-0.0138415	-0.00741016	0.234335	0.00452806	-0.0173853	-0.0115583	0.0144097	-0.00580057	0.017098	0.0452753	0.00785881
240	324				162.045	0.270966	0.00618799	0.00333018	0.137457	0.00378989	0.00488326	0.00353858	-0.0137563	-0.00828003	0.20822	-0.0227697	0.148208	0.135338	-0.0086907	-0.0114628	0.0133302	-0.00444857	0.00121566	-0.00360922	0.0210664	0.057866	-0.00817085	-0.00628671		162.045	0.00642881	-0.0115076	0.199965	0.0114875	-0.0215973	0.207403	-0.0273709	-0.0469227	-0.0053921	0.0259981	0.206364	0.000993747	0.0258192	0.00688782	0.00839722	-0.00684132	-0.00898804	0.0379778	0.00931592
274	30				162.412	0.322912	0.0122882	0.0256428	0.137187	0.00285065	-0.00703137	0.0140833	-0.0129463	-0.00410264	0.21044	0.00367221	0.150455	0.144257	-0.00717818	-0.020371	0.0230874	0.02894	-0.0198721	-0.00456547	0.0130128	0.0343657	0.0367755	0.00672032		162.412	0.00113504	-0.0141606	0.203196	-0.000998992	-0.020672	0.194757	-0.0139039	-0.0186957	-0.0112613	-0.00269383	0.220246	-0.00870332	-0.00155757	0.00266851	-0.0078972	0.0139879	0.00143496	0.0273016	0.000561684
466	234				162.78	0.313143	-0.00348882	-0.00902404	0.153672	-0.00190092	-0.00066714	-0.0027737	-0.0178315	-2.3999e-05	0.190811	-0.00150239	0.160799	0.105081	-0.00675718	-0.00118948	0.00691929	0.0454708	0.00261921	-0.00400067	0.0130372	-0.000385814	-0.00487802	-0.023731		162.78	-0.00250769	-0.00694691	0.200958	0.0120914	-0.0288103	0.183615	-0.0235055	-0.0330712	-0.000340432	-0.0125868	0.190274	-0.0116636	-0.0127833	-0.0042631	-0.000304498	-0.00170408	0.00888019	0.0387259	0.0102735
478	44				163.147	0.280669	-0.000308434	-0.00351475	0.154476	-0.0212324	-0.00982366	-0.00485499	-0.00981356	-0.000985846	0.22916	0.00990892	0.189058	0.133883	0.00708061	0.0107342	0.00470688	0.00520979	-0.0248308	-0.00387798	0.0215518	0.0375843	-0.0489257	-0.0119356		163.147	-0.0113936	0.00107874	0.223568	0.00722145	-0.0210772	0.227899	-0.0165251	-0.0394278	-0.0132399	0.025789	0.186833	-0.0124482	0.00759671	0.00330433	-0.0108987	-0.0041059	-0.0139246	-0.0127724	0.00746296
88	450				163.515	0.300807	-0.00468467	-0.00441875	0.176888	-0.00311565	0.00449587	0.00739121	-0.0024111	0.000665915	0.206155	-0.0112484	0.146533	0.151631	0.0120853	-0.000505055	0.013189	0.000786978	0.0152246	0.0139055	0.0396277	0.0552197	-0.0334472	0.0142127		163.515	-0.00229987	-0.000668028	0.208213	-0.014734	-0.0152406	0.187639	-0.014869	-0.0409093	-0.00948827	0.00408392	0.212723	0.00289161	0.00680928	0.00854937	-0.00366703	0.0108326	-0.00118562	0.0319042	0.00750082
472	146				163.883	0.304366	-0.00641264	0.0109955	0.152351	0.0070648	-0.00343403	0.0046843	0.0162677	-0.00377348	0.206023	-0.00779415	0.131556	0.113828	0.00552394	-0.00747547	0.00602076	0.019632	0.0187235	-0.0132917	0.0207448	0.00699816	0.00999068	0.0259953		163.883	0.000235153	-0.00814931	0.226246	0.00715953	-0.0295418	0.19369	-0.0207274	-0.0204529	-0.00442273	0.0110317	0.18484	0.0285269	-0.00486223	-0.00298203	0.00198941	-0.0127103	-0.0150514	-0.00253472	0.0161926
254	362				164.25	0.322298	-0.00645267	-0.0146273	0.171849	-0.00373185	-0.0015352	0.00328199	0.00619757	0.00513741	0.190767	-0.00612158	0.147538	0.115312	-0.00294412	0.0011069	0.0172989	0.00524568	0.0145895	-0.00560803	-0.0171635	0.00903184	0.00681319	0.0183532		164.25	0.00898044	-0.0162287	0.234306	0.0124899	-0.0140198	0.180512	-0.0271898	-0.0216245	-0.00502102	-0.000568088	0.203429	0.0125649	-0.00205472	0.00118708	0.0108598	0.0118662	-0.00468905	0.0273985	0.0120911
312	204				164.618	0.317329	-0.0187931	0.0125206	0.170725	-0.0131071	0.00202834	-0.0112429	-0.0168162	-0.0022101	0.226311	-0.0063615	0.159635	0.127311	0.00534703	-0.0042064	0.00788293	0.000659537	-0.00999086	-0.014858	0.000725642	0.0153053	-0.0225015	-0.0166098		164.618	-0.00369609	-0.0120465	0.219999	0.010603	-0.0188097	0.167227	-0.0219451	-0.00534784	-0.0141483	0.0199501	0.218334	0.00122247	0.00137319	0.00677313	-0.0049042	-0.0233011	-0.0464058	0.0188989	0.00482358
444	138				164.986	0.319202	0.00439156	0.0185173	0.165886	-0.00019069	-0.00666749	-0.0101373	0.000815986	-0.00677214	0.199801	0.00970162	0.184997	0.156258	0.0109487	0.0130757	0.0289177	0.00866684	-0.0308447	0.0100134	0.0270006	-0.0105293	0.0680172	0.0300597		164.986	0.00180861	-0.0132505	0.182643	-0.00126329	-0.0317924	0.178203	-0.00985093	-0.00552184	-0.00448931	0.0259389	0.188682	-0.00293632	0.00119771	-0.00647228	-0.0076467	0.00140079	-0.018345	0.0297351	0.0130257
286	418				165.353	0.302987	0.010507	0.00542761	0.190779	-0.00331946	-0.00972433	-0.0122813	0.00129873	-6.75666e-05	0.202546	0.0110393	0.178295	0.129245	0.00727516	-0.00078699	0.0141614	3.48045e-05	0.0149707	0.00151672	0.019886	-0.0101415	0.0173902	0.0328637		165.353	0.0038886	-0.0227252	0.202107	0.00163829	-0.0219393	0.187456	-0.0164527	-0.029146	-0.0029801	-0.00821936	0.198917	-0.00659481	0.00433809	0.00985603	-0.00708198	0.00259902	-0.0206111	0.0238169	0.0188459
388	94				165.721	0.311115	0.00361905	0.00210994	0.211163	-0.000187307	-0.00892386	-0.00268831	0.00306961	-0.00379273	0.225757	0.00494327	0.154771	0.135056	0.0215092	0.00345034	0.0167255	-0.0116375	-0.0028558	0.0176486	0.0365315	-0.0265138	-0.0581837	-0.0111227		165.721	-0.000869966	-0.0103815	0.175995	-0.00417735	-0.00511289	0.147462	-0.0153797	-0.00471972	-0.00389451	-0.0145337	0.199781	-0.00340464	0.00138914	-0.00326769	0.0118536	0.00200955	0.00248784	0.0298707	-0.00857728
28	418				166.089	0.339064	-7.55252e-05	-0.00680143	0.176832	0.0257696	0.0011096	-0.00569789	-0.00263254	0.00124958	0.215503	0.00437075	0.181789	0.121629	0.0148965	0.00837549	0.0210683	0.00248234	0.0174511	-0.0115087	-0.00276086	-0.0345837	-0.0633314	0.0411737		166.089	-0.00162404	-0.00826567	0.201252	-0.00473725	-0.045679	0.170812	-0.0224885	-0.0296073	-0.000975481	0.0068239	0.175002	0.00882129	0.0299085	0.00339271	0.00738553	-0.00854551	0.000113193	-0.0489959	0.0163207
390	120				166.456	0.313355	0.00190496	-0.00790489	0.172713	-0.0125739	-0.000346135	-0.00687001	-0.0121828	0.00126755	0.228926	-0.00238277	0.165864	0.141727	0.0164107	-0.0109089	0.0088776	0.0413357	0.000877587	-0.00080277	0.0373749	0.00629544	0.0191649	0.0121562		166.456	-0.00580361	-0.00101795	0.189421	-0.00255574	-0.0253837	0.175035	-0.0126908	-0.0167467	-0.00657933	0.0172718	0.233701	0.00721152	0.0223691	0.00160993	0.00362338	-0.00361881	-0.00409782	0.0690872	0.000811804
140	436				166.824	0.331969	0.0102015	0.0150847	0.211396	4.8183e-05	-0.00332174	0.00296587	0.0235789	0.00530508	0.211838	0.00553598	0.206207	0.122899	0.0187282	0.000435615	0.0108369	0.0322669	-0.000597306	-0.0166132	0.0105544	0.00885299	0.00776694	-0.000133708		166.824	0.000305756	-0.0127739	0.191249	0.0110205	-0.0264565	0.168277	-0.0140906	-0.032656	-0.00925921	0.0216209	0.210602	0.00124213	0.0375485	0.0123947	-0.00810892	0.00841045	0.0149288	0.022326	-0.0155145
292	30				167.192	0.352715	-0.00915771	0.00205472	0.213995	-0.00638415	0.0068349	5.30035e-05	0.0176348	0.00931989	0.218293	-0.00918204	0.160961	0.177785	0.0173198	-0.00875551	0.0156688	0.0022611	-0.00647108	-0.0108301	-0.00351253	-0.00169325	0.0142297	0.0409944		167.192	-0.00756561	-0.0142861	0.181494	-0.00628955	-0.0373347	0.152074	-0.0266022	-0.0219512	-0.00850207	0.0213607	0.178919	0.0255783	0.0187322	0.00222826	0.00529103	-0.0133637	-0.00651166	-0.00277551	0.0103514
244	387				167.559	0.308919	-0.000139001	0.00930754	0.196688	-0.000607941	0.00824891	0.002475	-0.0120115	-0.00365683	0.217953	0.00786017	0.173334	0.149638	0.0146681	0.00589145	-0.0101104	0.0311584	0.0284355	-0.00325834	0.0325034	0.0180869	-0.0137825	0.0128743		167.559	0.00428068	-0.0178552	0.196552	0.00303055	-0.0294804	0.172699	-0.0188663	-0.0311057	-0.00516141	-0.00486107	0.197469	0.0123022	0.0250288	-0.0046673	-0.0115526	0.00989186	-0.0211263	0.0103485	-0.00200242
118	194				167.927	0.348409	0.000614024	0.0230271	0.181859	0.0160066	-3.86067e-05	0.00835909	-0.01007	-0.00131571	0.224831	-0.00114593	0.198056	0.18718	0.0189635	-0.0128852	0.0038668	0.0173321	-0.00138202	-0.00118206	7.55145e-05	0.0325843	-0.0225271	-0.0411711		167.927	-0.00184569	-0.0124394	0.198509	0.0117547	-0.0161262	0.164817	-0.00940827	-0.0314894	-0.00681265	0.00972195	0.200028	0.00803318	0.0207675	-0.00201794	0.0162493	-0.0111191	0.00358088	0.0446229	0.0166147
64	406				168.295	0.344636	0.00282976	0.0129731	0.188778	0.00202652	0.00544269	-0.000517168	0.00771068	-0.00824663	0.212794	0.00261674	0.205418	0.134845	0.0126592	-0.00995648	0.00872226	0.00593214	-0.0108519	-0.0227462	0.00194054	-0.00450906	0.00756316	0.0317169		168.295	0.00233673	-0.0184476	0.204763	0.00287012	-0.027495	0.140669	-0.0223635	-0.00466032	-0.00702485	-0.0012882	0.189078	0.0113071	0.0255933	0.00109271	-0.0143207	0.0160813	-0.022598	0.0459941	0.0131598
197	493				168.662	0.347113	0.0120425	0.014592	0.205705	0.000193226	0.00326788	0.00370666	0.00932825	0.00165122	0.253202	0.00417315	0.193761	0.121942	0.0361744	-0.0101827	0.013373	0.00408984	0.0416519	0.0171828	-0.00965259	0.0224679	-0.0240342	-0.00336548		168.662	0.00825068	-0.0137976	0.194795	0.0137852	-0.0349996	0.163797	-0.0217046	-0.0183679	-0.00455668	0.00576763	0.187408	0.0224001	0.02683	0.00516528	0.0105599	0.0015533	0.0115428	0.0456815	0.00844859
436	184				169.03	0.341705	-0.00391381	-0.00583237	0.220809	-0.00625191	0.000169857	0.00384336	0.00683882	-0.00290618	0.215432	0.00272012	0.189144	0.15094	0.0198409	0.00237726	0.0208324	0.00332797	0.0173728	0.00379495	-0.00884991	0.0235223	0.0434629	0.00510282		169.03	-0.0175157	-0.0119025	0.195439	0.0232488	-0.013793	0.146603	-0.00517554	-0.02509	-0.00690713	-0.000447779	0.172526	-0.00260727	0.0086381	0.00470574	-0.0139179	-0.00847245	-0.00587356	0.00899093	0.0253431
206	338				169.398	0.342437	-0.000700239	0.000189347	0.213157	-0.00271035	-0.00682687	0.00203364	-0.0118511	0.00763757	0.212831	-0.00523876	0.177249	0.157082	0.0251752	0.00194296	0.00562198	0.0174389	0.0519496	0.00441336	-0.00803756	0.0253069	0.0255519	0.0440426		169.398	0.00888102	-0.00666063	0.175155	0.0129985	-0.0428685	0.131124	-0.0155222	-0.023546	-0.00946251	-0.000216406	0.166069	0.0209594	0.0314613	0.00981987	0.00343635	-0.0107664	-0.00946709	-0.0122516	0.00115017
76	504				169.765	0.321096	0.00559096	-0.00862609	0.220682	0.00331751	-0.00026788	-0.00575189	0.0229495	0.0033526	0.187955	-0.000186824	0.194968	0.156241	0.0346298	-0.0105548	0.00720459	0.0129111	0.0379592	-0.0240199	0.0033589	0.0252966	-0.00707562	-0.0074942		169.765	0.0105221	-0.0206451	0.179652	-0.0061668	-0.0277174	0.148514	-0.00606852	-0.0180341	-0.0155709	-0.00931981	0.201757	0.0164901	0.0179527	3.55266e-05	-0.000944116	0.00301039	-0.0220415	0.00820974	-0.00617634
408	438				170.133	0.362896	-0.00769117	0.0153806	0.21531	-0.00185253	0.00588145	-0.00706514	0.00114166	-0.00064279	0.232814	0.011212	0.23923	0.156686	0.0325594	0.00557688	-0.018369	-0.0283534	-0.00374915	-0.0108775	0.013264	-0.0136663	0.0198956	0.0417917		170.133	0.00617935	-0.0190848	0.157082	0.000463538	-0.0390409	0.136233	-0.0201168	-0.0319718	-0.00522601	0.00898584	0.193693	0.000323576	0.044891	-0.000743136	-0.0021163	0.00522007	0.00787849	0.0289591	0.00447921
216	494				170.5	0.318453	0.00504367	0.018059	0.202663	0.0141176	0.00166571	-0.005755	-0.00712531	-0.00638573	0.220625	-0.00346821	0.22492	0.142406	0.0218513	-0.0151367	0.00669964	0.0389549	-0.00532573	-0.00441556	0.00728081	0.0145394	-0.0078305	0.00572643		170.5	0.0154579	-0.00498417	0.145618	-0.00540765	-0.0269587	0.13768	-0.0206014	-0.0310236	-0.0167636	0.0206735	0.166038	0.00734749	-0.00162989	-0.00769496	0.0140159	-0.0104671	0.0128429	0.00770268	-0.0118993
344	114				170.868	0.350077	-0.008015	0.0148948	0.187581	0.0153963	-0.000280178	0.00891157	-0.0273433	0.00909021	0.19863	-0.011014	0.236097	0.174299	0.0343205	-0.00570369	0.00258555	0.0106549	0.0273672	-0.0291706	-0.0116732	0.0111182	0.0136457	0.029001		170.868	0.0153446	-0.0161788	0.176022	0.009289	-0.0190244	0.140057	-0.00513938	-0.0130027	-0.00303462	-0.00520037	0.155031	0.00865804	0.00137938	0.0177657	-0.00645628	-0.00211008	-0.033526	0.0722084	0.0085862
302	276				171.236	0.352587	-0.000805511	-0.018529	0.184607	0.00199992	0.000973514	0.00518172	0.00187456	-0.00139843	0.232983	0.00766581	0.216457	0.154764	0.0419154	0.000605602	0.0257967	0.0167614	0.0093328	-0.0105697	0.0459421	0.00995813	-0.0144649	0.0448018		171.236	0.00415134	-0.0236557	0.129417	-0.00104945	-0.0220925	0.129712	-0.0235631	-0.0264018	-0.00401691	0.0115363	0.189475	-0.0129257	0.00965531	-0.00489053	0.0132206	-0.0264368	-0.0341763	0.0216786	0.00321869
382	68				171.603	0.3251	-0.0025949	0.00853548	0.220153	-0.0119462	0.011378	-0.00463637	0.0168225	0.0049545	0.220705	-0.00467829	0.21247	0.133905	0.0356836	0.00948857	-0.00407908	0.0050531	0.00880177	0.0033658	-0.00766426	0.0114612	0.0527535	0.00361611		171.603	-0.00787816	-0.0229683	0.163213	0.00895414	-0.0317127	0.129879	-0.00591446	-0.0227537	-0.00106804	-0.0134308	0.186441	0.00750575	0.0188914	-0.00758398	0.00734065	-0.0147201	0.0112555	0.0429939	0.00990022
284	334				171.971	0.318905	-0.00169623	0.00182642	0.233833	-0.00594296	-0.00184233	-0.000813228	0.015193	0.0108923	0.239194	0.0148348	0.201701	0.130792	0.0435405	-0.00961938	0.0201906	0.00451145	0.00636358	0.0137003	0.00167585	0.0140838	0.0279561	-0.00958889		171.971	0.013487	-0.0148809	0.168087	-0.00196717	-0.025957	0.114437	-0.0229105	-0.0166308	-0.00520882	0.00369006	0.169946	0.0161493	0.0158766	0.015175	0.00715767	-0.0343505	-0.0159257	0.00537405	0.00631666
122	180				172.339	0.328292	0.00393956	0.00505567	0.23983	0.000724305	0.00466468	-0.00338317	0.00379689	-0.00137247	0.237162	0.00425076	0.227271	0.162203	0.0497491	-0.00584203	0.01938	0.014468	0.0170148	-0.0225434	0.0335092	-0.0141806	0.0249632	0.00936973		172.339	0.00954252	-0.0169091	0.166407	0.0182978	-0.00885097	0.134843	-0.0260058	-0.0242326	0.00239906	0.00683845	0.154841	0.00547972	0.0354862	0.0135946	-0.00375379	0.00315757	-0.00880319	0.0219263	-0.021136
80	410				172.706	0.323285	-0.00134797	0.021425	0.23883	0.00721375	-0.000839206	-0.00396286	0.01044	0.00519131	0.228986	0.00842706	0.212713	0.158961	0.047564	-0.0125634	0.00169181	0.00954061	0.0101629	0.0207718	0.0192791	0.0200096	0.0174032	-0.0111084		172.706	0.00168188	-0.0363413	0.155319	0.00735845	-0.0219786	0.108501	-0.0329254	-0.0193156	-0.00767228	-0.00222111	0.168287	0.00796477	0.0284127	0.0071842	0.00353563	0.00830272	-0.0107966	0.0436969	0.000781755
272	414				173.074	0.322047	0.00826559	-0.00751645	0.20699	-0.00872224	0.00759683	0.00100133	-0.00830757	0.0175484	0.233205	-0.0194499	0.220651	0.170443	0.0568398	-0.00929484	-0.00166243	0.0147543	0.0520316	0.00489492	0.023295	-0.0118807	0.00436453	0.0437014		173.074	0.0165896	-0.0335291	0.1521	-0.00850368	-0.0246306	0.105938	-0.0306086	-0.033204	-0.000903151	0.00398736	0.177673	0.000211696	-0.00374291	-0.0100749	0.00235332	-0.00241755	-0.00654246	0.0163119	-0.00215947
294	310				173.442	0.332905	0.00117713	0.00853768	0.260972	-0.00487434	0.000902231	0.0123602	-0.000640889	0.00407387	0.229019	0.0187446	0.208361	0.167002	0.055917	-0.0174907	0.0252375	0.0281802	0.012324	0.00110761	0.0122181	0.0241178	-0.00896443	0.0111054		173.442	0.0139706	-0.026343	0.147978	0.0100203	-0.0423117	0.120171	-0.0201352	-0.0141498	-0.00438421	0.0140241	0.18142	-0.0113952	-0.0209451	0.00938015	-0.022538	-0.0180088	-0.00399876	0.0567574	-0.00631891
373	34				173.809	0.345569	0.00474793	0.00773342	0.223397	0.00880729	0.00935382	0.00750692	0.0201239	0.00855944	0.22392	0.00330389	0.217341	0.146496	0.0671894	-0.00491677	0.0175966	0.0176123	0.0304335	0.0062574	0.0120586	-0.0208929	0.0688138	0.0189054		173.809	-0.00662453	-0.0242367	0.169891	-0.00129364	-0.0334775	0.128034	-0.0122347	-0.0354949	-0.00398149	0.007473	0.175008	0.0107656	0.0392832	0.00728453	0.0155871	-0.0102209	0.0126822	0.0613849	-0.00191535
220	340				174.177	0.357649	-0.00681754	-0.00796629	0.236635	-0.00894946	0.0193524	-0.00369477	-0.00330862	0.0122021	0.226987	0.0263592	0.22805	0.131543	0.0577914	-0.00114367	0.0123641	0.00837261	-0.00901399	0.0039555	0.0245391	-0.00794322	0.0351201	-0.0194994		174.177	0.00348031	-0.0286412	0.140273	-0.00106517	-0.0175496	0.0999726	-0.0243201	-0.0090089	-0.00679761	0.00794042	0.165933	-0.00488626	0.00688638	-0.00371976	-0.00560767	-0.0013053	-0.00954691	-0.00160675	0.00490886
478	164				174.545	0.342572	0.000701922	0.00589903	0.236429	0.0107543	0.00245879	0.016109	-0.00135978	0.012412	0.233167	0.0136825	0.234517	0.138396	0.0628843	-0.00172364	0.00346315	0.0317651	-0.0156581	0.012072	-6.01365e-05	-0.00299137	0.00144997	-0.00905101		174.545	-0.00276901	-0.0183324	0.136305	-0.00458653	-0.0216256	0.102086	-0.0181021	0.00191587	-0.0146396	0.0143085	0.162743	0.00959604	0.0162859	0.00734991	0.0163533	0.0016015	-0.00285224	-0.000411984	-0.00359161
158	436				174.912	0.34681	0.00220691	0.0075676	0.223972	0.00351632	0.00768048	-0.00756218	-0.00461299	-0.00130189	0.213104	0.0244581	0.183401	0.144205	0.0627241	0.00529305	-0.00413201	0.0072908	0.0118857	0.0101738	0.00952281	0.0066816	-0.00104612	0.0384983		174.912	-9.96033e-05	-0.0216661	0.137254	-0.00877434	-0.0206822	0.0951422	-0.0150934	-0.0316966	-0.0111932	0.00980893	0.156686	0.0144616	0.0291968	0.000593326	0.00193272	0.000619497	-0.018173	0.0278956	0.0120663
284	278				175.28	0.348067	0.00223504	0.00086569	0.241009	0.000706654	-0.00281237	0.00803457	0.00340137	0.0131949	0.207739	0.00654112	0.215717	0.168009	0.0671291	-0.00280815	0.0215156	0.0289175	0.0161092	0.00921594	0.0140123	0.0120752	-0.0231139	-0.00715681		175.28	0.00311238	-0.0187403	0.135602	0.00542906	-0.0486036	0.098882	-0.0123516	-0.0316609	-0.00571202	-0.00166456	0.154632	0.0172187	-0.0280671	0.00197545	-0.00920448	0.0046433	-0.0035888	0.0237778	0.00544174
102	412				175.648	0.340207	-0.000648033	0.0096278	0.219351	0.0211092	-0.00642848	0.00177641	-0.00178479	0.00825254	0.220955	0.015751	0.228954	0.127218	0.0528622	0.000136207	-0.00296399	0.0188027	0.000646275	-0.0123204	-0.00543	0.0070582	0.0104915	0.0286547		175.648	-0.00841135	-0.0206321	0.116062	0.0172735	-0.0330795	0.122043	-0.0212352	-0.0307686	-0.00397706	0.020995	0.179771	0.0166725	0.0223793	0.00188219	0.00277411	-0.0220492	-0.0249383	0.00412677	0.0106895
268	177				176.015	0.356744	0.0055236	0.0103426	0.236446	0.0164417	0.00572345	0.00211766	0.0139684	0.0161454	0.219464	0.00210149	0.200011	0.122771	0.0652888	-0.0057629	0.0182032	-0.00134988	0.0107897	-0.0107828	0.0171473	-0.0103863	-0.000397985	0.0308614		176.015	0.00426471	-0.00657857	0.131829	0.00344614	-0.0235155	0.0920009	-0.00732663	-0.0318324	-0.00758931	0.000652127	0.172999	-0.00395856	0.0179305	0.0119098	-0.00226726	-0.0142941	0.0119637	0.0270534	0.0125955
296	416				176.383	0.350868	0.00824651	0.00457812	0.242026	0.00810139	-0.00263745	0.00659316	-0.0101572	0.0209188	0.233959	0.000571223	0.25314	0.09958	0.0647592	-0.00742182	-0.00455104	0.00846116	0.00637334	-0.0145864	0.0154584	0.0161407	-0.00560768	0.0201925		176.383	-0.00183869	-0.0228378	0.123427	-0.0135847	-0.0126846	0.0871392	-0.00808891	-0.0205198	-0.0133663	0.00533174	0.154198	0.0162114	0.00717121	0.00582206	-0.00298286	0.00229385	-0.037393	0.030347	-0.010019
256	432				176.751	0.361867	-0.00137968	0.0196553	0.2353	0.00698956	6.41393e-05	-0.00197199	-0.00488932	0.0064235	0.266705	-0.0101629	0.222896	0.127692	0.066023	-0.0111222	0.0251069	0.0141614	0.00195649	-0.0103075	0.0164482	0.00417522	0.0500506	0.00798174		176.751	0.00205542	-0.0296313	0.135082	0.0219425	-0.0247758	0.0850937	-0.0207956	-0.0260146	-0.00682676	0.00304051	0.154464	-0.00178754	0.00431224	0.00576187	0.00285608	-0.00358466	-0.0122969	0.0483522	0.0166936
424	374				177.118	0.341262	-0.000634443	-0.0125511	0.243694	1.78457e-05	-0.0174893	0.00612983	-0.00470483	0.0144972	0.208146	0.0131371	0.226077	0.1311	0.0693702	0.0136709	0.00811808	0.0131171	0.0159785	-0.00400098	0.0184633	-0.0260397	-0.0172411	-0.00853532		177.118	0.00867071	-0.0213203	0.119315	0.0193231	-0.0376818	0.0954954	-0.0205873	-0.00796946	-0.0072557	0.00651954	0.129471	0.00471539	0.0486424	0.0156199	-4.08638e-05	-0.0369277	0.0157067	0.0188444	0.00143478
334	437				177.486	0.361426	0.00240436	0.0053625	0.187512	0.00196183	0.00470543	0.00116801	-0.0146322	0.0145722	0.219565	-0.00483171	0.230697	0.123773	0.0610411	0.0139699	0.0011281	-0.0272185	-0.024003	0.000688064	0.000910766	-0.00259395	0.00771048	0.0284348		177.486	-0.00427116	-0.0234534	0.131838	-0.000199491	-0.0292541	0.0705878	-0.0222643	-0.0210849	-0.0122307	-0.0150888	0.135344	0.00605436	0.0282625	0.00283642	-0.011875	-0.00950321	0.0143102	0.0331184	0.0115825
188	251				177.853	0.367187	-0.00487044	0.0320114	0.21128	0.015324	-0.0035107	0.000342697	0.00228462	0.013129	0.222134	0.00332076	0.223	0.120887	0.0820738	-0.0137917	0.0101718	0.00751769	0.0393889	-0.00821255	0.0347481	-0.0148949	0.0352397	0.00190124		177.853	0.0042141	-0.0246233	0.136002	0.00102343	-0.0116792	0.0566437	-0.0250555	-0.0256828	-0.000439194	0.0143415	0.164931	0.0169645	0.0125923	-0.00219908	-0.0137606	-0.00288345	0.000316219	0.0151183	0.00715313
408	168				178.221	0.358762	-0.0073448	-0.0136341	0.199935	0.0171356	0.000740322	0.00607756	-0.0162445	0.0105485	0.187562	0.00220691	0.199489	0.112343	0.0854692	-0.0188275	0.022749	0.000200261	0.019016	-0.0151761	-0.000730381	0.0233398	-0.0133243	0.0110471		178.221	-0.00691207	-0.02708	0.125118	0.00218588	-0.0319434	0.068045	-0.0160224	-0.0121309	-0.00259968	-0.00532545	0.135585	0.0225324	0.0235341	-0.00388514	-0.00390388	-0.00764773	-0.0317537	0.024661	0.0124437
498	298				178.589	0.357084	-0.00422639	0.00272741	0.220966	-0.00246755	-0.00849154	0.0133358	0.0127824	0.0153881	0.20767	-0.00450256	0.233433	0.103163	0.0945135	-0.00571898	0.019725	0.0259993	0.0210731	-0.0190595	0.0188598	-0.0013256	0.0374168	0.0033526		178.589	0.00959869	-0.0111558	0.13285	-0.00423283	-0.0225319	0.0738424	-0.0245484	-0.0287425	-0.00723406	-0.00445644	0.152838	0.0299204	0.0209246	0.00708991	0.00301917	-0.00452507	-0.0137064	0.0225652	0.00126328
394	20				178.956	0.362945	-0.004606	-0.00061596	0.21166	0.0111241	3.09313e-05	-0.00179555	-0.00212093	0.015854	0.21201	0.00472658	0.222709	0.117475	0.0947554	0.0035469	0.0207161	-0.0166238	0.0145518	0.0171172	-0.0125434	0.0128668	0.00774844	0.0184711		178.956	0.00335479	-0.0160488	0.0929178	-0.00857987	-0.0291506	0.0707321	-0.0225838	-0.0119873	-0.00201461	-0.0189966	0.155104	0.0085017	-0.00536205	0.0110414	0.00112022	-0.0158103	-0.0165573	0.0287848	0.0228577
458	144				179.324	0.374978	0.000995935	0.0135988	0.203003	0.00298083	-0.00300086	0.0052709	0.00648993	0.00124093	0.209737	0.0220359	0.216563	0.1285	0.103561	0.0172677	0.0171756	0.0175473	0.000774943	0.00460505	0.00872675	-0.0141965	0.0210944	0.0270666		179.324	0.0170517	-0.0212356	0.1518	0.00709749	-0.0144023	0.0628155	-0.0271089	-0.0257648	-0.00438782	-0.00332047	0.166181	0.0148561	0.00766064	0.00192586	0.0196763	-0.0140883	0.0351768	0.0439051	0.0130685
286	304				179.692	0.325421	-0.00344559	-0.00341279	0.208026	0.00430977	0.0028327	-0.00138092	0.00626688	0.00012634	0.189341	-0.00673252	0.230546	0.103915	0.117089	-0.00186904	-0.00196901	0.0114538	-0.000478603	-0.0240452	0.0514249	0.0059493	-0.00908083	-0.0393379		179.692	0.00132831	-0.0287063	0.110027	0.00116832	-0.0269735	0.0760169	-0.0189194	-0.0126868	-0.00156972	-0.00498003	0.116163	-0.0145946	0.0129734	0.0213382	0.0156911	-0.000858787	-0.00225516	0.021411	0.0220186
292	162				180.059	0.350942	0.00321588	0.012862	0.216936	0.00601501	0.0105045	0.000768895	0.002776	0.00804302	0.176597	0.0161992	0.223032	0.139648	0.0827642	0.00168472	0.0102973	-0.00385106	0.0490457	0.0125116	0.0484669	0.0109636	0.0156118	0.025312		180.059	0.00789493	-0.0236052	0.103626	-0.00129702	-0.0283909	0.0745598	-0.0119415	-0.0266188	-0.0128946	0.00886298	0.128126	0.020752	0.0183179	0.00585743	0.0138635	-0.00859204	-0.00594726	0.0222446	0.0137794
164	334				180.427	0.352039	0.0120935	0.0190186	0.214586	-0.000860655	0.0142993	0.00673574	-0.0086387	0.00708641	0.217987	-0.00336383	0.244847	0.107424	0.112093	0.00158033	-0.000668433	-0.0165077	0.0315395	-0.0199467	-0.0338331	-0.0255946	0.020143	-0.000169583		180.427	0.00217334	-0.0162684	0.107606	0.0134217	-0.0354222	0.0528928	-0.0264448	-0.019597	-0.00694467	-0.00965753	0.120966	0.0225559	0.00764506	-0.00619629	0.0312087	0.00835263	-0.0136207	0.0184002	-0.000847784
288	438				180.795	0.339128	0.00469571	0.0141003	0.230884	0.00885103	-0.0189559	-0.00614445	-0.0136939	0.0114934	0.203801	-0.0113987	0.2098	0.099108	0.0941682	-0.00893584	0.0157093	0.00150052	0.00522261	-0.00595983	0.0240936	-0.000876544	0.0531033	0.00832799		180.795	-0.000361939	-0.0177982	0.107529	0.013099	-0.0345721	0.075998	-0.0166728	-0.0373644	0.000344958	0.0089241	0.134169	-0.0117659	0.00697582	-0.00316117	0.0104047	-0.000312302	-0.0239402	0.0395618	0.00844521
288	202				181.162	0.34019	0.0133984	-0.00318366	0.222432	0.00437507	-0.0202324	0.00046909	0.0104794	0.0141496	0.161567	-0.00171209	0.232009	0.129959	0.119539	-0.00438678	0.00805761	0.00962766	0.00711098	0.00154586	0.0244411	0.00532138	0.00951982	0.00903814		181.162	0.00906573	-0.023039	0.078993	0.00685596	-0.0167307	0.0546497	-0.0129779	-0.0288711	-0.00814027	-0.00115504	0.108043	0.00845687	-0.00166299	-0.00104724	0.011392	-0.00317149	0.012819	0.0379055	0.00344258
41	433				181.53	0.35068	-0.0116422	-0.00127761	0.224178	-0.00738919	0.00569226	0.000632638	0.00249529	0.00869513	0.21231	-0.00113148	0.18296	0.10375	0.11652	0.00549907	0.0123396	0.0287968	0.0232959	0.0101827	-0.0139566	-0.0216668	-0.00453882	-0.0108379		181.53	0.0119487	-0.0236964	0.104769	0.00943581	-0.0435325	0.0486455	-0.0197654	0.00059171	-0.00945602	0.00666772	0.118682	-0.0119233	0.0227757	0.00692759	0.0220849	0.00417219	-0.0257372	0.0409642	-0.00197714
160	428				181.898	0.32315	-0.00321457	0.0118868	0.175827	-0.00273046	0.0045462	0.00197988	0.000399493	0.0152321	0.184667	-0.00778608	0.208436	0.122984	0.110993	0.0187393	-0.00275951	-0.0282687	0.0106615	0.00663561	-0.00866063	0.0247381	0.0255497	-0.0283224		181.898	0.00279308	-0.0186625	0.0920214	-0.00297661	-0.029731	0.046721	-0.0257757	-0.030007	-0.0135386	-0.00177342	0.116653	-0.00123853	0.0196004	0.00424984	-0.00553076	-0.0129732	-0.0090564	0.000654	0.0257294
254	76				182.265	0.355517	0.000663692	-0.00224198	0.22455	0.00299853	0.0149931	-0.00194453	-0.00233927	0.0100027	0.180105	-0.0203682	0.188059	0.0692877	0.115743	-0.00247352	0.0215074	0.00709583	0.0256584	-0.00468506	0.0131684	-0.00698713	0.00899466	0.00116978		182.265	0.00946939	-0.0301996	0.0762747	0.0183813	-0.0104063	0.0344314	-0.0288647	-0.0258838	0.00269767	0.0178024	0.137549	0.0107683	0.0161995	0.0208608	0.0114928	-0.0267202	-0.000826833	0.0288082	0.00329086
509	68				182.633	0.339533	0.00309192	-0.0166079	0.200897	-0.00072868	0.000762343	-0.00279828	0.00215812	0.00918967	0.151012	-9.86719e-05	0.194643	0.0826477	0.095812	-0.0070397	0.000933684	-0.00782493	-0.0109	0.00443788	0.0344739	0.0384923	0.00245684	0.0100889		182.633	0.00726434	-0.031721	0.082662	-0.0130517	-0.0235554	0.0538034	-0.0242509	-0.0490849	-0.00492046	0.00408661	0.1113	-0.00998997	0.0298009	0.0141677	0.00665711	0.0155551	-0.0211926	-0.0173514	-0.00436675
48	416				183.001	0.34972	0.00826568	0.0287039	0.208592	-0.0125103	-0.0119028	-0.0106402	-0.00146832	0.0202229	0.182039	0.00625653	0.20549	0.0950781	0.116064	-0.00343667	0.00058263	0.0024792	0.0105104	0.00498397	0.0244514	-0.0151215	0.0272454	0.0230434		183.001	-0.00802647	-0.0175202	0.100636	0.00815774	-0.0252578	0.0462478	-0.0300964	-0.0133773	-0.00858089	0.00655845	0.107371	-0.0090096	0.0374394	-0.0195818	-0.00496138	-0.019235	0.00337846	0.0195055	0.0100891
68	489				183.368	0.338505	0.00363493	0.0135554	0.177972	0.00508588	-0.00489051	-0.000849399	0.0188776	0.0123968	0.184046	-0.00185198	0.212913	0.134896	0.108901	7.27319e-05	0.0053358	0.0180923	0.0102355	0.000443906	0.0207956	0.0291041	0.0369014	-0.0085364		183.368	-0.00355112	-0.0293753	0.0948336	-0.00272676	-0.0313943	0.0368706	-0.0397413	-0.0190501	-0.00343344	0.0126335	0.111839	0.00238284	0.015752	0.00104546	0.00831182	0.00896573	-0.0145355	0.0198675	-0.0144436
389	165				183.736	0.365208	0.00620547	-0.00296758	0.197363	0.0110463	-0.0150777	0.00460945	-0.00765321	0.0165741	0.189624	0.00335182	0.177734	0.0840011	0.126264	0.0200963	0.00303769	0.0130554	0.0242316	-0.00182935	0.0047151	0.0317693	0.0804939	0.00428132		183.736	0.0153285	-0.0323916	0.0678316	0.00269025	-0.0436448	0.0386542	-0.0161556	-0.0266911	-0.00293827	-0.00306376	0.0994597	-0.0162863	0.0191057	0.00886773	0.00839306	0.00279099	-0.0440647	-0.00245908	0.016525
382	46				184.104	0.353685	-0.000246614	-0.00292697	0.171314	-8.84794e-06	0.00895833	0.00797416	0.015368	0.00537902	0.161255	0.00282142	0.163523	0.106582	0.13246	0.000510344	0.0228261	0.0232268	0.0106361	0.0159109	0.0275784	0.0114924	0.0379448	0.00591394		184.104	0.00395239	-0.0239726	0.0705321	-0.00363351	-0.0243359	0.0254058	-0.0197323	-0.0203695	-0.00192992	-0.0107175	0.119742	-0.00259887	0.0121249	0.0023892	0.0027892	-0.0073035	0.0042709	-0.00688858	0.0165655
168	434				184.471	0.335774	0.00743854	0.0139058	0.177831	0.00445744	-0.0119754	-0.00497641	-0.0074237	0.0214265	0.167654	0.00120446	0.186385	0.0950305	0.132171	9.18372e-05	0.0209854	0.0239203	0.0192778	-0.00132736	0.0297967	0.0109529	0.0201189	0.022079		184.471	0.0196913	-0.0213273	0.0780398	-0.00097708	-0.0201942	0.0322213	-0.0211839	-0.027479	-0.00465259	-0.00256679	0.0862595	-0.0178202	0.0108152	0.000450499	-0.000890694	-0.0046506	0.000349911	0.0191474	0.00339789
140	398				184.839	0.330146	0.0106923	0.00810966	0.169396	-0.00910837	-0.00683828	0.00211183	-0.0110208	0.0149811	0.177899	0.00175378	0.192792	0.0953687	0.13519	0.0203595	-0.00628931	0.0144956	0.0159834	0.00518661	-0.00850086	0.010177	0.00364966	0.0237618		184.839	0.00527502	-0.036455	0.0625295	0.00274581	-0.0278142	0.0326459	-0.0195302	-0.00393664	0.000965599	0.0192961	0.0977677	0.00435046	0.0109187	0.00545642	0.00653522	0.00350334	-0.00298662	0.0258426	0.0109523
170	160				185.206	0.367782	-0.0152598	0.0262559	0.17345	0.00729679	0.00174112	0.00988763	0.0169307	0.0114016	0.170097	0.009169	0.177778	0.121729	0.145955	0.00128025	0.00435708	-0.0152009	0.0302444	-0.0109599	0.00249293	0.00133553	0.0235715	-0.0241125		185.206	0.00780771	-0.0111013	0.05902	0.0302981	-0.0285205	0.0398228	-0.0227095	-0.0281873	-0.0211475	-0.0112775	0.105154	-0.00765382	0.00905962	0.0107801	0.0105556	0.01212	0.00299356	0.0177443	-0.0128303
322	28				185.574	0.368638	0.00534591	-0.00086452	0.163719	0.00305834	0.00292547	-0.00607647	9.70696e-05	0.0112204	0.163571	0.00688613	0.163534	0.0724522	0.14078	0.013093	0.0067694	0.00805623	-0.00730379	-0.00249835	0.0203351	0.0022356	0.0594562	0.00331354		185.574	-0.00142397	-0.0205209	0.0645251	0.0109931	-0.0242129	0.0338008	-0.025672	-0.0191249	0.00234904	0.0162096	0.0811302	-0.0154567	0.00879422	0.00993094	0.00903505	-0.0174656	-0.00278315	0.0291901	-0.0151433
232	438				185.942	0.321458	-0.00314273	-0.0115678	0.165208	0.0105582	0.00665087	0.00721595	-0.00942327	0.012442	0.157951	0.0162517	0.149374	0.082799	0.133054	0.0129808	0.0219263	0.0160502	0.0412455	0.00587283	0.000409629	0.00725257	0.0443647	0.0479097		185.942	0.011015	-0.0251836	0.0687967	-0.00351737	-0.0273839	0.0102382	-0.0189431	-0.0417842	-0.00787097	-0.000944323	0.0896926	-0.02983	-0.00356104	0.000765461	0.0283586	0.0104048	-0.00689665	0.00391603	-0.00113679
130	352				186.309	0.341555	0.00863451	0.00907071	0.170215	-0.00320289	-0.0103027	-0.00393948	0.00587498	0.0177456	0.163352	-0.00136723	0.178418	0.0866716	0.134393	-0.000408166	0.0123709	0.00340853	0.00566459	0.00362244	0.0113993	0.00476679	0.0449975	0.0340189		186.309	0.00558592	-0.0338428	0.0431407	-0.00347191	-0.031361	0.0124552	-0.00599428	-0.0339877	-0.00342274	0.0144213	0.0913608	0.0173225	0.0261227	0.013146	0.000276005	-0.00503192	-0.00915339	0.0192102	-0.00465346
456	174				186.677	0.341683	0.00131265	0.00712095	0.163059	-0.0145291	-0.00494241	-0.000463066	-1.23462e-05	0.0113454	0.144899	0.00552013	0.172923	0.0958271	0.128462	-0.00277023	0.0111264	0.0177396	0.00939873	-0.00925583	0.0112636	0.00296947	0.0112678	0.0128337		186.677	-0.00465981	-0.0213651	0.0646403	0.0150727	-0.0431596	0.0226659	-0.0270125	-0.025576	-0.00314156	0.00462013	0.0811887	0.0144049	0.0132209	0.00646306	0.00146296	0.0161272	-0.0176256	0.00263454	0.0163746
182	418				187.045	0.360901	-0.000762567	-0.0152671	0.17729	0.0111435	0.0123273	0.0018755	-0.00701636	0.0134916	0.17694	0.00804483	0.194912	0.0908302	0.133883	0.0224036	0.00492783	0.0252268	0.0214651	-0.0060318	0.0318182	0.00624815	0.038651	0.00155176		187.045	0.00202084	-0.0392626	0.048721	0.0143611	-0.0179123	0.0100675	-0.0200886	-0.0219338	-0.00100576	0.0139423	0.0867554	-0.0184427	-0.00313628	-0.000413602	0.010087	-0.0114348	-0.0280211	0.00245237	-0.001681
70	320				187.412	0.373098	0.00137283	0.0184669	0.150585	0.0183852	0.00158354	0.00453214	0.0129784	0.0145249	0.165224	-0.00480644	0.164729	0.0784825	0.1664	0.0159219	0.016929	0.0502333	0.0246037	-0.0152545	0.00642121	0.0305243	0.0517486	0.0153002		187.412	0.00770545	-0.0200008	0.0600112	0.00363301	-0.0144036	0.026532	-0.00340786	-0.0377679	0.000593609	-0.00375068	0.0805922	0.00283936	0.0166146	-0.00879345	-0.016986	0.00552911	-0.00589725	0.0199208	-0.00176104
370	502				187.78	0.359536	0.016103	0.000516229	0.160732	0.0142322	-0.00601658	0.00171873	-0.00367041	0.0118381	0.165202	0.000659979	0.20314	0.1059	0.168058	0.00779278	0.019986	0.0140382	0.014012	0.00825803	0.020274	-0.000289995	-0.0282283	0.00172947		187.78	0.00910814	-0.0143128	0.044611	0.0026896	-0.0271478	0.0211479	-0.0146888	-0.0199302	0.00105665	0.0108729	0.0860012	0.017064	0.0231771	0.00550232	0.0115037	-0.008485	-0.015154	0.0406889	-0.000329754
414	126				188.148	0.338862	-0.01241	0.00482805	0.147779	0.00634126	0.0167795	-0.0178725	0.00689558	0.00282381	0.175274	0.0200987	0.157828	0.0651087	0.143648	-0.0099885	0.0151428	0.0136092	0.0117645	-0.00955831	0.00165373	0.0229521	0.0435461	0.0114824		188.148	0.000851138	-0.00943596	0.042102	0.00696818	-0.0239057	0.0184316	-0.0092116	-0.0316254	-0.0035422	0.00412138	0.0848727	-0.00391733	0.0150708	-0.00304715	0.00107359	-0.00211549	-0.0242959	0.0247475	0.00577657
234	66				188.515	0.354843	-0.00464393	-0.0148864	0.136951	0.0217869	0.00626356	-0.0126082	-0.0140948	0.00768113	0.181077	0.00620335	0.150459	0.0836012	0.156312	0.00162167	0.0149925	0.035092	0.0296403	0.00253899	-0.0082591	0.0118633	0.0607958	0.00417602		188.515	-0.0101264	-0.0177955	0.0351126	-0.00167511	-0.0155364	-0.00239503	-0.00792065	-0.021226	-0.00784894	-0.000730813	0.0937605	0.0154025	-0.0103142	-0.00124958	0.00473824	-0.00614283	-0.00207121	0.0113848	-0.0131752
270	396				188.883	0.346639	0.0102474	0.0238154	0.143077	-0.00976149	-0.00492428	0.00289847	0.0157876	0.0151768	0.135291	0.0182292	0.173089	0.0667903	0.150693	0.0282355	0.00816852	0.0266218	0.00737477	0.00660302	0.0251994	-0.0303651	0.0609291	-0.0215864		188.883	0.0120351	-0.026265	0.0503478	0.0132922	-0.0325037	0.0140966	-0.031914	-0.0245753	0.00638232	-0.00219243	0.070286	-0.00242	0.0183533	-0.00110558	-0.01536	-0.0124316	-0.0021412	0.0149045	0.0177919
262	328				189.251	0.329973	0.0171387	-0.00311252	0.14284	0.00998503	-0.00909569	0.00388758	-0.000428008	0.0134185	0.142657	-0.0043463	0.151605	0.0869624	0.175484	0.00278995	0.0126567	-0.00196592	0.0416994	0.00175873	0.0542917	-0.00551184	0.0551851	0.0153827		189.251	0.00414593	-0.0204771	0.0386538	0.00915071	-0.0399783	0.00697727	-0.0111043	-0.0335632	-0.00870924	0.00361663	0.0764958	-0.00275079	0.0169752	0.012539	0.00307448	-0.00486755	-0.0180388	0.0578105	0.0284274
158	336				189.618	0.348897	0.00670946	-0.00855687	0.138389	-0.0163941	0.00969315	0.00267369	-0.00823497	0.0119876	0.123957	-0.00241038	0.166452	0.0838552	0.14318	-0.000627142	-0.0121599	0.0248349	0.0431951	-0.00334528	0.0181145	0.0156502	0.0277794	0.0425607		189.618	-0.00794628	-0.0258153	0.0439444	-0.00436668	-0.0254488	0.017803	-0.0187772	-0.0228118	-0.00830538	2.54869e-05	0.0514178	0.00959591	0.0234906	-0.00403294	0.0172515	-0.013283	-0.00692226	0.0133246	0.000639179
441	265				189.986	0.330783	-0.00259423	0.00839405	0.136162	0.0101575	0.00874268	0.00333294	0.0136155	0.00795049	0.136879	0.00321168	0.139745	0.0749118	0.167496	0.00789989	0.0186741	0.0308189	0.013394	0.00231994	0.00354784	0.0332451	0.00905108	-0.0160579		189.986	0.000275935	-0.0235674	0.0542725	0.012149	-0.0251341	0.00562899	-0.0220686	-0.03737	-0.0102823	0.0188024	0.0586261	0.0196098	0.0234589	0.0239732	0.014635	-0.00529948	-0.0140006	-0.00246862	0.00855133
354	104				190.354	0.345688	0.00680365	0.00913328	0.130396	-0.00819662	0.0177206	-0.00844341	0.0019632	0.0117572	0.129928	0.00177308	0.149719	0.0560485	0.163344	0.0156817	0.0226006	0.0102233	0.033176	-0.00767607	0.0188947	0.00158145	0.0786368	0.0404736		190.354	0.0229635	-0.0252939	0.0556169	0.000796649	-0.0427519	0.00149311	-0.0229977	-0.0228905	-0.00965963	0.0115768	0.0716454	9.6834e-05	0.0323841	-0.00118716	-0.0104499	0.0126296	0.0105909	-0.00182548	0.00776871
88	498				190.721	0.330512	0.00359899	0.000276607	0.139833	0.0108963	0.00738484	-0.00687855	0.00559807	0.00516393	0.107984	0.00738383	0.132155	0.0715825	0.160557	-0.00208274	0.0150349	-0.00317793	0.0491891	0.00545354	-0.00328802	-0.0148462	0.0251105	0.00593969		190.721	-0.00329294	-0.0265499	0.034244	0.00666858	-0.00898591	0.0112035	-0.0172654	-0.0352517	0.00460117	0.0125356	0.0422108	0.00753045	0.00825881	0.00876049	0.00529133	0.0181064	-0.00431023	0.0474162	0.000841811
120	406				191.089	0.344081	-0.00607419	-0.00472357	0.142523	0.00614487	0.0108984	-0.00705637	-0.0089372	0.0073323	0.149349	-0.00058272	0.170891	0.0339178	0.146631	0.0148087	0.00887598	0.0106106	0.0273803	-0.00243015	0.0178385	-0.0137057	0.0411549	0.0418787		191.089	3.09805e-05	-0.0227945	0.024128	0.011329	-0.0292874	-0.00327953	-0.0151074	-0.0199026	0.00260193	-0.00527343	0.0550744	0.0197818	0.0731598	-0.0072074	0.00219647	-0.0122829	-0.00844106	0.0155927	-0.00092148
204	154				191.457	0.351241	0.00500464	-0.00553381	0.143337	-0.00887775	0.00236044	-0.00497228	0.00071876	-0.00118031	0.131522	0.00324684	0.119341	0.0563061	0.172674	0.0170083	0.00805972	0.0161008	0.0191861	-0.00531922	0.0123123	-0.000502559	0.0626253	0.000258077		191.457	0.0118903	-0.0206322	0.0165672	0.00950149	-0.0290886	-0.00406295	-0.0052875	-0.013727	-0.0142643	0.00718174	0.0383662	-0.000825882	0.0314143	0.00206357	0.0127966	-0.000812367	0.0196012	0.028168	0.00638669
92	178				191.824	0.388531	0.00165792	-0.00145733	0.127333	-0.0083715	-0.00477493	0.000928582	0.001509	0.00416651	0.102832	-0.00188136	0.12228	0.0854341	0.187404	0.0174083	0.00941843	0.00554596	0.0633555	0.00194272	0.0227223	0.0130864	0.0502208	0.018363		191.824	0.0139539	-0.0224125	0.0307402	0.0114458	-0.043273	0.00947225	-0.0178871	-0.0194563	-0.0124297	0.00968076	0.0488352	0.0041263	0.0137077	0.00207382	-0.0103178	-0.0181278	0.0100844	0.0464243	0.0100645
42	358				192.192	0.325594	0.0030694	0.0122279	0.122582	0.00480288	0.00170342	-0.0017608	-0.00234158	-0.00117617	0.0884683	-0.00452338	0.112967	0.0775844	0.18546	0.0177267	0.00154635	0.00776788	0.00869875	-0.00391358	0.0195449	0.00974844	0.00209864	0.0189236		192.192	-0.0206763	-0.0229521	0.0404571	0.00229265	-0.0391592	-0.00123429	-0.0068464	-0.0428425	-0.00197181	0.00876199	0.0339847	4.70345e-05	0.0313995	0.00336654	-0.0074007	-0.0155986	-0.0260942	0.0150089	0.00177027
6	412				192.559	0.330664	0.00250226	0.0214132	0.107728	-0.00825715	-0.0058794	-0.014122	-0.00202636	0.00575993	0.114737	0.000275083	0.115073	0.0664171	0.185581	0.0247833	0.00391545	0.013879	0.0499118	-0.00975425	0.021497	-0.00577548	0.0377342	0.0221387		192.559	0.0135701	-0.0238612	0.023835	-0.0102042	-0.048899	-0.014829	-0.0135133	-0.0222286	-0.0110461	0.00496678	0.0441348	0.016462	0.00544782	-0.00986617	0.00889823	0.00124477	-0.0282947	0.0399013	-0.0136881
446	76				192.927	0.373368	0.00108719	0.0206326	0.105391	0.0155787	0.00555968	-0.014092	-0.0109774	0.00322023	0.114913	0.00360049	0.118433	0.0669714	0.203301	0.0219411	0.00732525	-0.0161815	0.0491211	-0.00148156	0.0212562	-0.00462674	0.103494	-0.00995484		192.927	0.00110401	-0.0175089	0.0289718	-0.00313443	0.00148767	-0.00750231	-0.0209904	-0.0275489	-0.014884	0.00595278	0.0293289	0.0242558	0.0246831	-0.000191552	-0.00541604	0.00767626	-0.0242228	0.0297039	-0.00983845
166	146				193.295	0.37656	-0.000925541	-0.00310412	0.126031	0.0121804	0.00110047	-0.0124128	-0.0025591	0.00125336	0.111434	0.00172654	0.110964	0.0854997	0.230025	0.0266508	0.0199376	0.00703286	0.0185167	-0.0105798	0.0155927	0.0265686	0.0503353	0.0182509		193.295	0.00353896	-0.0269574	0.016983	0.000729627	-0.0258949	-0.00651314	-0.0251194	-0.0211749	-0.0016522	0.00535804	0.0356212	0.000939479	-0.00233274	0.0124415	0.0251115	0.0100185	0.00385273	-0.00950493	-0.00128662
76	200				193.662	0.339712	0.00130187	-0.0235072	0.114592	0.00584561	-0.0143136	0.000414645	0.00729232	0.00122121	0.100165	-0.00855819	0.0925094	0.0823609	0.187512	0.0333385	-0.00386811	0.0156404	0.0335121	-0.00475122	0.0320062	0.0227612	0.0751185	0.0332288		193.662	0.0130669	-0.0181421	0.0160645	-0.000162573	-0.0296736	0.012089	-0.0105329	-0.0130646	-0.00621706	-0.0148221	0.0305552	-0.0019198	-0.0124981	0.00618447	-0.000744242	0.00891764	-0.0223971	0.003686	-0.0105166
294	16				194.03	0.382321	0.0101369	0.00636407	0.126244	0.00583772	0.000707497	-0.00226833	-0.0139196	0.00604326	0.0826723	-0.00157755	0.119342	0.0633053	0.17664	0.0219399	-0.00701086	0.0016209	-0.0124902	0.00635121	-0.0157069	0.0166323	0.0865066	0.0202296		194.03	-0.00676279	-0.0198054	0.00971676	0.0111075	-0.0386073	-0.00503006	-0.0248549	-0.0277435	-0.0101256	0.0113854	0.026864	0.0173278	0.00847137	-0.00105741	0.0070684	-0.016485	0.00399272	0.00731312	0.00618767
94	207				194.398	0.362784	0.00129964	0.00790499	0.11635	0.00472749	-0.00151934	-0.00370387	-0.00417401	0.0117946	0.113453	-0.0084384	0.114197	0.0589083	0.22425	0.0182439	-0.00570056	0.0063382	0.0288086	-0.00872355	0.0189906	0.0163146	0.0706245	0.0332452		194.398	-0.0040453	-0.0231524	0.0157851	-0.00315231	-0.028147	-0.0166884	-0.0222564	-0.0242694	-0.00210283	0.0157895	0.0195068	0.0140509	0.0291001	0.0175182	-0.00472126	0.00767888	0.00629213	0.0166846	-0.0130968
420	344				194.765	0.348923	0.00250317	0.0149852	0.110327	0.00700031	-0.00583816	-0.0172696	0.0147994	0.0131988	0.0677095	0.0222502	0.0804735	0.0605327	0.190506	0.03326	0.0169587	0.0138764	0.0400934	0.0058958	0.0131864	0.0126917	0.0545908	0.0139769		194.765	0.00789338	-0.0212085	0.00453791	-0.000994548	-0.0302028	-0.0171459	-0.0109819	-0.026484	-0.000417316	0.00469584	0.0108555	0.0017596	0.000540428	-0.00753594	-0.00192618	0.0218501	0.00839213	0.00561687	0.0086064
460	112				195.133	0.341341	-0.0125602	-0.00975911	0.110542	0.0155846	-0.00326239	0.00486744	0.00338246	0.0047975	0.0736483	0.0189769	0.111884	0.0671877	0.207324	0.0267497	0.0111285	0.0209728	0.0715741	0.0182177	0.00365821	0.00848418	0.0750791	0.0222709		195.133	-0.00281671	-0.0285318	0.0166389	0.00784837	-0.02745	-0.0164637	-0.0200724	-0.044927	0.00618037	0.012455	0.0280687	0.0231804	0.00371071	-0.00904061	0.0100869	0.0159929	-0.00253949	0.0192842	0.0163893
106	404				195.501	0.393621	-0.0127038	0.00585863	0.092027	0.00423164	0.0247505	-0.010636	-0.00452857	-0.003185	0.0762218	-0.00412572	0.089182	0.0573447	0.244391	0.0339853	0.00552542	0.0165324	-0.00153772	0.0127027	0.0221803	0.0076527	0.113435	0.0298921		195.501	-0.0042165	-0.0219668	0.0175682	0.0170769	-0.0287457	-0.00656311	-0.0237474	-0.010216	-5.68845e-05	0.0262318	0.020287	0.00266734	0.0288693	0.000128061	0.0102136	-0.0138454	-0.00525566	-0.00663474	-0.00792563
198	352				195.868	0.335747	0.00700912	-0.0124337	0.103832	-0.00631379	0.000230513	-0.00492697	0.000116313	0.00515104	0.0466083	-0.0139024	0.0826859	0.0565531	0.228127	0.0459051	0.010524	-0.00786177	0.0662873	0.0096945	0.0242704	0.0312278	0.0921626	0.0216889		195.868	0.01139	-0.0244391	0.00138309	0.00171558	-0.0468448	-0.0108035	-0.022428	-0.0240358	-0.00732012	0.00674972	0.0115032	0.00569172	0.0045793	-0.0137398	0.000552804	0.0062938	-0.00916498	0.00132175	-0.00707248
229	384				196.236	0.358035	-0.0109177	0.00354077	0.121999	0.00929817	-0.00433998	0.0157022	0.00787768	0.010357	0.0728444	-0.000498979	0.0755194	0.069728	0.248546	0.0474185	-0.00737881	0.0210308	0.0325037	0.0061675	-0.0173649	-0.0167655	0.0468299	0.0109092		196.236	0.00420064	-0.0194305	0.0119526	0.00620814	-0.045241	-0.00375802	-0.0292744	-0.0426081	-0.0065335	0.00155909	0.0157235	-0.00562413	0.0141697	0.00161253	-0.00860271	0.00841691	0.00580025	0.00941879	0.0210514
396	194				196.604	0.333517	0.00549145	0.0134664	0.0772766	-0.00355914	-0.007045	-0.000144896	0.0194828	0.000639638	0.0650061	0.00540093	0.0903696	0.0170811	0.248374	0.0360633	0.0138391	-0.00376947	0.0321443	0.0256233	-0.00276304	-0.030667	0.107428	0.038955		196.604	-0.00109796	-0.0188461	0.00417847	0.0061702	-0.0238112	-0.00395655	-0.00985519	-0.0369488	-0.0182327	0.0122201	-0.0114136	-0.0259016	0.00401478	0.00843305	0.00839695	-0.0314231	-0.0246618	0.0185144	-0.00682633
296	200				196.971	0.32703	0.00447077	0.000770921	0.0768006	0.0110437	0.00431739	-0.0102643	0.010461	0.00707522	0.0561603	-0.00296479	0.0598672	0.058482	0.229894	0.0394667	0.0316472	0.00160997	0.0409978	-0.00255519	0.00647514	0.0158498	0.10189	-0.000420597		196.971	0.00710973	-0.0328578	-0.00351211	0.0120647	-0.0388168	0.00165627	-0.0154935	-0.024074	-0.00382165	0.0279634	0.0320144	-0.00741077	0.0120725	-0.000173192	-0.000691869	-0.0197986	-0.0145356	0.0322006	0.0267724
80	218				197.339	0.332827	0.00109599	0.0134331	0.0993403	0.0056312	-0.0208054	-0.00110328	-0.00936789	0.00293829	0.0646357	0.00155038	0.0804486	0.104784	0.239979	0.0439816	0.000715478	0.00310287	0.0565829	0.0137505	-0.00244744	0.00820053	0.0807931	0.0167342		197.339	0.00246803	-0.0229539	0.00821297	7.641e-05	-0.0202296	-0.00420094	-0.0169514	-0.0364078	-0.00916641	-0.00922901	0.0127474	0.000480634	0.0112028	0.00764306	0.00345969	0.0130566	-0.0145898	0.0147215	-0.00524939
138	312				197.707	0.343371	0.0124036	-0.00811053	0.0855954	-0.0033822	-7.81673e-05	0.00932746	-0.00622439	0.00470164	0.0612564	0.0114148	0.0604952	0.0521895	0.235195	0.0233519	0.00141254	0.00744369	0.0529079	0.00423034	-0.0189639	0.000410089	0.0900822	0.0164505		197.707	0.00399869	-0.0239412	-0.0112017	-0.0112845	-0.022561	-0.00763767	-0.0197991	-0.0211053	-0.00956105	0.000621042	0.00975249	0.0037104	-0.0272616	-0.00114652	-0.0109974	-0.00996326	-0.0206908	-0.00584019	0.0141503
414	146				198.074	0.319252	-0.00269261	-0.000582961	0.0736539	0.00490305	0.00978381	0.00274683	0.00518747	0.0153825	0.0636524	-0.00411015	0.0763724	0.0362439	0.23038	0.0291367	0.0247058	0.00624496	0.0525463	0.0126772	0.00731515	-0.00951873	0.095634	0.0422707		198.074	0.00601811	-0.0312506	0.0172665	0.0143687	-0.0376471	-0.038725	-0.0262958	-0.0127193	-0.0103838	0.00138885	0.00130881	-0.00790549	9.48924e-05	0.00114525	0.00654155	-0.00141262	0.0180551	0.00577105	0.00257654
242	424				198.442	0.329127	-0.00240668	0.0156404	0.0573553	0.0118676	-0.0154674	0.000996869	0.00905658	0.00584511	0.0760693	0.00277788	0.0896526	0.0502608	0.208731	0.052988	0.0283662	0.0302301	0.0409233	0.00548206	0.00206231	-0.000727757	0.0852396	0.0477091		198.442	0.0162005	-0.0181065	-0.00790497	0.0130942	-0.0277039	-0.0323617	-0.0229927	-0.0240891	-0.0086661	-0.00762221	0.0063557	-0.00855852	0.0103055	0.012072	-0.0128148	0.0133805	-0.0228803	0.012151	0.00258529
246	376				198.81	0.292769	0.00168738	0.00216277	0.0744092	0.00507757	0.007212	0.0138277	-0.0123013	0.0150695	0.0792786	0.0138043	0.0676616	0.0518525	0.229709	0.0284037	0.00803751	0.00020552	0.0429707	0.000718034	-0.0206877	0.000600747	0.125036	0.0648339		198.81	0.00662554	-0.023685	0.00193972	0.000342252	-0.0483417	-0.0102926	-0.023404	-0.0318963	-0.000862659	-0.00711471	0.0234182	0.00683216	0.00515049	0.0147169	-0.00704146	-0.00344455	-0.00814539	0.0296987	0.0072255
54	450				199.177	0.342592	0.00717066	0.0107747	0.0765676	-0.00208941	-0.0150946	-0.0162305	0.000761426	0.0089059	0.0546602	0.0014083	0.0436725	0.041762	0.232426	0.0252938	0.0254333	0.0158299	0.0774163	-0.00198442	-0.0158285	0.00685453	0.0469014	0.0423096		199.177	0.0147761	-0.0286461	-0.00129617	-0.00238589	-0.0155044	-0.0155872	0.0026932	-0.0243014	-0.00346449	0.0209051	0.00290368	0.00287411	0.0148099	0.023302	-0.00792286	-0.0158784	-0.0309852	0.010405	0.0110308
60	449				199.545	0.307677	-0.00119759	0.00294106	0.0690996	0.00596875	-0.0188887	-0.0025703	0.0109007	0.00328061	0.0543909	0.000481943	0.062299	0.0237983	0.250874	0.0546367	0.00441357	0.0113665	0.0631632	0.0207528	0.0101035	0.0195977	0.0483376	0.00823961		199.545	-0.00718249	-0.0286644	-0.00516548	0.00455114	-0.00882722	-0.0361612	-0.0154486	-0.0300459	0.000772775	-0.000630476	0.0154919	-0.0026877	0.0148629	0.0106812	0.00830031	0.0101687	0.0315839	0.0200326	0.0205989
501	9				199.912	0.300808	0.00560648	-0.00925333	0.0916582	-0.00189277	-0.00993107	-0.00756049	0.00570943	0.00170434	0.045055	-0.00142596	0.0502174	0.0534915	0.240855	0.0710469	0.00115302	0.0106062	0.0339957	0.0164316	-0.00884468	0.022617	0.0837123	0.0621358		199.912	0.00278875	-0.0236262	-0.0375058	-0.00110394	-0.0336458	-0.0286662	-0.023182	-0.033514	-0.00769776	0.0125924	0.0124817	0.0230217	-0.00697721	-0.00824186	-0.00212087	0.00655484	0.0077713	-0.0211403	-0.00272825
445	345				200.28	0.321745	0.00349431	0.0163862	0.0517825	0.00399699	-0.0196718	-0.00131849	0.000586256	0.0153364	0.0183989	0.00642964	0.0600765	0.0316602	0.26261	0.0425372	0.0329922	0.00962942	0.0370327	-0.00371681	-0.00832699	0.0247857	0.0560252	0.0396751		200.28	-0.0020661	-0.0214527	-0.00108749	0.0109454	-0.0259827	-0.0224634	-0.0290138	-0.00887521	0.000420199	0.0208879	0.00636013	-0.0014228	0.0170088	-0.000112964	0.016543	0.019603	-0.0228802	0.0128842	0.0211217
258	2				200.648	0.328773	-0.00648696	0.0030485	0.0639669	0.000374825	0.00193669	-0.0121522	-0.0267769	-0.0024132	0.010796	0.0303306	0.0689364	0.0371837	0.278729	0.0306276	0.0166385	0.00365601	0.0576201	0.00920673	0.0195655	0.00539115	0.0884265	0.0405706		200.648	0.00411057	-0.0272629	-0.00281891	0.00464938	-0.0145398	-0.0287374	-0.0243853	-0.0302205	-0.0148138	0.00945643	-0.016876	0.00383189	0.0201927	0.000649372	0.0126239	-0.0179034	-0.0178041	0.0102735	-0.00662721
178	174				201.015	0.317891	0.00174915	-0.00143837	0.0726006	0.00996014	-0.000533743	-0.00138962	0.00889742	0.00247994	0.0471062	0.027394	0.049153	0.0485297	0.223236	0.0631781	0.0161794	0.0279588	0.0623417	0.0308058	0.00353251	0.00869986	0.142001	0.0500633		201.015	0.00954123	-0.0206691	-0.0273976	0.00512136	-0.0431483	-0.0345057	-0.0238283	-0.0121584	-0.00731584	-0.0144393	-0.0139867	-0.00568002	-0.00891081	0.00473468	-0.00948998	0.0128026	-0.00522743	0.00848659	0.0132874
178	362				201.383	0.310103	-0.00539075	-0.0182506	0.0375241	0.00154895	0.00122929	-0.00587956	0.0224283	0.000692335	0.0481379	-0.0095938	0.0751466	0.0292235	0.239008	0.0409339	-0.00042169	0.031469	0.0827594	0.0262193	0.0205345	0.0323805	0.0795669	0.0231141		201.383	-0.00962701	-0.036924	-0.0213037	-0.000672503	-0.0437158	-0.0223093	-0.0217588	-0.00760427	-0.0117468	0.00833025	0.00158183	-0.013241	0.0101912	0.00289104	0.0110915	-0.00136832	-0.0354979	0.0247578	-0.000146473
294	210				201.751	0.307625	0.0095388	0.0335448	0.0427882	-0.0134115	0.0016385	0.00540635	-0.00500285	-0.00190361	0.0230962	-0.00656026	0.0346363	0.0483908	0.252028	0.045684	0.00574037	-0.00663997	0.038531	0.0292138	0.0382235	0.00725815	0.0710476	0.0159988		201.751	-0.0100475	-0.0263126	0.00587432	0.0149487	-0.0411906	-0.0263272	-0.0219962	-0.027344	0.000442575	0.0285081	-0.009005	-0.0080158	0.0109484	0.00729967	-0.0056512	-0.012131	-0.00502772	0.0163027	0.00402992
394	148				202.118	0.300897	0.00513012	0.0111491	0.0545792	0.0013876	0.00550301	-0.00741573	0.0324917	0.00389112	0.0189378	-0.00792609	0.0374615	0.020044	0.232226	0.0496986	0.00921376	0.0255382	0.09086	0.0188372	-0.00850278	0.00164031	0.0814297	0.0736195		202.118	-0.00158439	-0.0287991	-0.0107917	-0.00112869	-0.0395603	-0.0287484	-0.019953	-0.0267717	-0.00214683	0.00352989	-0.00276346	0.0133617	0.0107635	-0.00633885	0.0109608	-0.0176078	-0.0325803	-0.00106649	0.0200426
352	80				202.486	0.30679	0.00753038	0.00418205	0.0337465	0.00706257	-0.0156633	0.00893656	-0.0172738	0.00563352	0.0119578	-0.00480126	0.0325487	0.0302155	0.242717	0.0635963	-0.00156756	0.00720502	0.0276479	-0.0183364	0.00272591	0.0295427	0.116417	0.0307368		202.486	0.0042895	-0.0277853	-0.0236921	0.00623106	-0.0382328	-0.0203591	-0.0010082	-0.0226425	-0.00642744	0.0110058	-0.00854705	0.00398833	0.0218952	0.0132943	0.0021198	0.0145304	-0.00787865	0.00978826	0.0147645
197	241				202.854	0.290243	0.000548091	0.000512177	0.0236458	-0.010001	-0.00308412	0.00145788	0.0193044	0.0111762	0.00540011	0.00291831	0.0520788	0.00159949	0.272906	0.0838326	0.00264546	0.0106712	0.0939165	-0.00260313	-0.0302522	-0.0361285	0.106028	0.0810217		202.854	0.009341	-0.0333122	-0.00671263	-0.0106645	-0.0266523	-0.011686	-0.0238607	-0.0212661	-0.0061938	0.0141853	-0.00396845	0.0118319	0.0297274	0.0152179	0.00800172	0.0147757	-0.012473	-0.00668553	0.012873
252	258				203.221	0.318275	0.00145575	0.0175358	0.0390645	-0.0144526	-0.0159617	-0.0099258	0.0148618	-0.00485447	0.0281418	-0.0166989	0.0256169	0.0235187	0.273106	0.073184	0.0342328	0.00974573	0.0703055	0.0314851	0.0407573	0.0123848	0.0691432	0.033615		203.221	0.00403404	-0.0248752	-0.0250777	0.0143646	-0.0287198	-0.0302602	-0.021954	-0.0300809	-0.008922	-0.0110854	-0.016661	0.00976053	0.00806149	8.37107e-06	0.00559139	-0.00806856	-0.0048222	0.0163336	0.0245653
248	122				203.589	0.308612	-0.003462	0.00262171	0.0263004	0.00427094	-0.0155274	-0.0031987	0.00382489	0.00685862	0.00742467	0.0156612	0.0642737	0.0459587	0.272601	0.0517434	0.00246524	0.0103114	0.06742	-0.000210591	0.0137785	-0.0185209	0.0859889	0.0465687		203.589	0.00139845	-0.0245816	-0.0143856	-0.0220125	-0.0161118	-0.0294668	-0.0246606	-0.0368873	-0.00761467	0.00429556	-0.00702682	-0.00889532	0.0233344	0.0156177	0.0103041	-0.0207732	0.00208651	0.0325773	0.00110457
26	254				203.957	0.289729	0.00438066	0.00219603	0.0424672	0.0069764	-0.00174286	0.0194343	-0.0175319	0.00328692	0.02666	-0.00912772	0.0385768	0.00972378	0.282568	0.0516604	5.93295e-06	0.0142074	0.110884	0.0249208	0.00567075	0.00799724	0.126175	0.0734243		203.957	-0.00603761	-0.0306783	-0.0317878	-0.00659855	-0.0149576	-0.0218447	-0.00380254	-0.0216317	-0.0135899	-0.00177049	-0.00457351	-0.0242402	-0.0022155	0.00347601	-0.0183652	-0.0109718	-0.0070406	-0.0205651	0.0266658
270	40				204.324	0.301752	0.0099914	0.00176299	0.0235758	-0.00505342	-0.00194229	-0.00700769	-0.00234777	0.00165098	0.034144	-0.0122736	0.0427	0.00403573	0.256338	0.0678596	0.0245953	-0.00126382	0.078853	0.0148535	-0.0196357	-0.00158454	0.0938266	0.049832		204.324	0.0051928	-0.0281145	-0.00999853	0.011079	-0.0249424	-0.041993	-0.0206832	-0.0296357	-0.00465141	0.0135164	-0.0228043	0.00913479	0.0147936	0.0138095	0.00615918	0.00335916	0.0094197	-0.00395779	-0.00830598
280	68				204.692	0.304941	-0.0110581	-0.0104897	0.0300654	0.00397901	-0.00108665	-0.00697999	0.00255966	0.0131369	0.026334	-0.0067392	0.0390184	0.0246144	0.274983	0.0718279	-0.0108085	0.00470568	0.0462626	0.0220875	0.0371552	0.0311669	0.130423	0.021779		204.692	0.00719618	-0.0214611	-0.0103008	0.0105876	-0.0344758	-0.0302185	-0.027807	-0.0190379	-0.00123577	0.0127471	-0.0361011	-0.0127643	0.0218804	0.0133848	0.0165986	0.00371661	-0.0347941	-0.00332532	-0.00203203
428	34				205.06	0.288943	0.00270146	-0.00533675	0.0347898	0.00558561	-0.0044142	0.00916341	0.0150811	0.00152444	0.0276163	-0.00278838	0.0737688	0.00816166	0.278059	0.0819379	0.0268052	0.0366343	0.119038	0.0391634	0.0118976	-0.00905047	0.111875	0.0827551		205.06	0.00464174	-0.0144978	-0.00942078	0.014341	-0.0194573	-0.028093	-0.0148134	-0.0352926	-0.000838796	0.0177244	0.00173388	-0.00856779	0.00634294	-0.00135786	0.0139926	0.0105683	-0.00657123	0.0261487	-0.00641456
286	256				205.427	0.308999	0.0093395	0.011207	0.016941	0.00254838	0.00673595	-0.0164469	-0.0162814	0.00880263	0.0255342	0.0143272	0.0346291	0.0391038	0.259925	0.0937663	0.00136721	0.0381779	0.0960874	0.00188703	0.0181579	0.0136671	0.07659	0.0483989		205.427	-0.00461147	-0.0298794	-0.0384669	-0.0104516	-0.0294119	-0.0285756	-0.0272728	-0.0291183	-0.0109759	0.0242923	-0.0228718	-0.0017193	0.00531695	0.0042992	0.00526958	-0.000535821	0.00338117	0.00502506	-0.00324871
71	429				205.795	0.296117	0.00261599	0.00958531	0.0391154	-0.00456453	-0.000576099	-0.00287848	0.00505363	0.00455139	0.00915877	-0.000521566	0.0413952	0.0253711	0.267078	0.103516	0.0238086	0.00332916	0.0985121	0.0237478	0.0243483	0.0249259	0.085677	0.0216261		205.795	0.0125507	-0.0290236	-0.0232514	-0.00554724	-0.030528	-0.0261534	-0.0194947	-0.0206547	-0.00435818	0.00139957	0.00625862	-0.000926813	0.0174699	0.00690462	-0.0018698	0.00276785	-0.0267989	0.0147028	0.0195397
226	362				206.163	0.27681	0.00378734	0.0155481	0.0280345	0.0200619	0.00603183	0.00574266	0.00593239	0.00869508	0.0116752	0.00785465	0.0324287	0.0412476	0.276707	0.0868193	0.00802678	0.0142565	0.0695406	0.0272218	-0.0143796	0.0128447	0.143191	0.0703986		206.163	0.00922283	-0.0320083	-0.0226936	0.0034957	-0.040041	-0.0182855	-0.0243711	-0.0450305	0.00383908	0.0158319	0.00034709	0.00691853	0.0205528	0.011074	0.0179568	-0.0168195	-0.0197111	0.0130569	0.0173191
255	106				206.53	0.283313	0.00406537	-0.0201949	0.0112524	0.000442292	-0.00777087	-0.00615168	-0.00926875	0.00120863	0.0188325	0.00380466	0.0375676	-0.0018483	0.279042	0.0849014	0.0113529	0.0162141	0.0790386	0.0371559	0.0272085	-0.0114787	0.144659	0.0657125		206.53	-4.59719e-05	-0.0261858	-0.0165917	0.00578192	-0.0241506	-0.0360664	-0.0158312	-0.0100464	-0.0067421	-0.00523789	-0.0280238	0.0155257	0.0251461	0.00679705	0.00433726	-0.00140761	-2.21734e-05	-0.00540875	0.00303563
166	450				206.898	0.288341	-0.000295129	0.017355	0.0179967	0.00359969	-0.0130215	0.0067628	-0.00109164	0.00670034	0.0224777	0.0101823	0.0483751	-0.000276003	0.264355	0.0962058	0.00724293	-0.015365	0.0890298	0.0221409	0.0324809	0.0157675	0.0626289	0.0771452		206.898	0.000417275	-0.0245951	-0.0266117	0.016103	-0.030742	-0.0349076	-0.0132412	-0.0155182	-0.0109032	-0.000484294	-0.0328021	0.00251011	0.00206274	0.00309795	-0.00414373	0.00709072	-0.0196765	0.00582416	-0.00682533
462	84				207.265	0.291301	0.00141411	0.00449143	0.0191533	0.00683269	0.00420633	-0.0120236	-0.014089	0.00548702	0.00844965	-0.00929358	0.0256769	0.031172	0.268165	0.0879692	0.0157514	0.0295877	0.142624	0.0247492	0.000501696	0.0522329	0.0845622	0.105556		207.265	0.00511914	-0.0205168	-0.0292019	0.00748741	-0.0391431	-0.0206496	-0.020122	-0.0279305	-0.00712842	0.0185548	-0.0174723	0.00841582	0.0149512	0.00556837	0.00120278	-0.00636672	-0.0106612	-0.0103341	0.00300831
354	432				207.633	0.300177	-0.00196068	0.00581372	0.0126636	-0.00288591	-0.021133	-0.0049749	-0.0165499	0.0140816	0.0199413	-0.00526897	0.0268098	0.0058338	0.299802	0.0683645	0.0336161	0.0111041	0.117451	-0.0015844	0.0548237	-0.00813292	0.135199	0.0706241		207.633	-0.0116485	-0.0189801	-0.0323096	0.013092	-0.0369754	-0.0263258	-0.0164815	-0.0142235	0.00187026	0.0237084	-0.00766552	0.00127302	0.0015518	0.0161303	0.022194	0.00531732	-0.00765229	-0.000269676	0.0209619
180	448				208.001	0.272347	-0.00751942	0.00374419	0.0221841	0.0106286	0.0049421	-0.0112713	0.00415503	-0.00346699	0.0171137	-0.00404063	0.0356051	0.0190242	0.256636	0.0851655	0.0228101	-0.00337751	0.149424	0.00627942	0.0203529	0.0422788	0.176496	0.114469		208.001	0.00221815	-0.0250236	-0.0157598	0.00916511	-0.0346685	-0.0265563	-0.0216393	-0.0166361	-0.00174658	0.00292897	-0.0256669	0.0110848	0.0124515	0.000977902	0.0206994	0.0125537	-0.0129453	0.013331	0.0153464
272	498				208.368	0.299781	0.00452762	0.00396336	0.0196082	-0.0050092	0.0119417	-0.0146066	-0.0026225	0.00612331	0.0341437	-0.0128523	0.0196833	0.0408838	0.272271	0.096243	0.0141185	0.02284	0.110134	0.0151397	0.0238487	0.0231128	0.130912	0.070648		208.368	-0.0035361	-0.0191882	-0.0363117	0.0125682	-0.0284491	-0.0270546	-0.0171362	-0.0223265	0.00196647	0.0299986	-0.016259	-0.00623124	-0.0201618	0.0121641	0.00994984	-0.00196526	0.0205661	-0.0205067	-0.00424398
396	68				208.736	0.249662	0.00225191	0.0126586	0.0170654	0.0238197	-0.0179803	0.0104181	0.0100301	0.0102752	0.0105075	0.0056231	0.0246312	-0.0170197	0.252359	0.087572	-0.0288196	0.0114438	0.0876461	0.0308518	0.0154769	0.0193668	0.132633	0.0859069		208.736	-0.0114029	-0.0367146	-0.00595324	-0.000524655	-0.0392085	-0.0247975	-0.0220767	-0.0256911	-0.00565842	0.0321751	-0.0197137	-0.00267285	-0.0102408	0.000933255	0.0185641	0.0237586	-0.0230182	0.000463256	0.0035231
292	186				209.104	0.293852	0.0118476	-0.0205114	0.0173367	-0.0019072	0.00874187	0.0035855	0.000411185	0.010701	-0.000854477	0.0135391	0.0136619	0.019121	0.263094	0.0844532	0.0102569	0.00695799	0.153025	0.0342407	-0.0352215	0.0271509	0.131328	0.0695077		209.104	0.019274	-0.0165951	-0.0169173	0.0192048	-0.0372559	-0.0366916	-0.0112154	-0.0382882	-0.00701543	0.0313075	-0.0327176	0.00481298	-0.0112076	-0.00144382	0.012332	0.00634001	0.00446533	-0.0104311	0.00129162
318	244				209.471	0.27623	0.00080844	-0.00193988	0.0223499	-0.00215008	-0.0109443	-0.0139109	0.0045049	0.008355	-0.00514583	0.000181611	-0.00699872	-0.0201022	0.259594	0.0842283	0.0141547	0.0164625	0.149057	0.0414012	-0.00679683	0.0638208	0.132892	0.102078		209.471	0.0345092	-0.0276641	-0.0279024	0.0166217	-0.0371306	-0.0294529	-0.0216687	-0.000133552	-0.00247438	-0.0111138	-0.0251371	-0.00202184	0.0124058	-0.00432626	0.0131618	-0.0041032	0.00413906	0.0129679	0.000723212
202	106				209.839	0.276257	-0.0075484	-0.00768285	0.0177208	0.00668686	-0.0165479	0.0107955	-0.00692173	0.00336456	0.00527324	0.0147968	0.0148054	0.00524063	0.268591	0.109348	-0.00917001	-0.0170934	0.107161	0.0392538	-0.00081908	0.0371134	0.113969	0.0396969		209.839	-0.00516322	-0.0350545	-0.0267337	0.00541283	-0.0286833	-0.0242826	-0.0413654	-0.0335371	-0.0099171	0.00203936	-0.0249634	-0.0075361	-0.00620555	0.00217033	0.00646545	0.00639196	-0.0137259	0.0439513	-0.00295494
					210.207	0.253083	-0.0169507	0.00259933	0.00835583	-0.00760029	-0.011627	-0.00461974	0.00677968	0.00682176	-0.0216047	0.0120472	0.0208973	0.031477	0.268574	0.0996863	0.0295026	0.00673783	0.101428	0.0316991	0.00489259	0.0270354	0.115683	0.0655623		210.207	-0.00767182	-0.0246167	-0.0205132	0.0124246	-0.0287685	-0.0172332	-0.0135629	-0.0257	-0.0127988	0.00541988	-0.0171946	0.00107708	0.0141921	-0.00269441	6.93829e-05	0.00781331	-0.0298633	-0.0161681	0.0109132
					210.574	0.252386	0.0108667	0.0121354	0.0380655	0.0124573	0.0113825	-0.00305102	0.0221188	0.00357686	-0.00718271	0.0118678	0.0303961	-0.000964342	0.295574	0.101205	0.0169294	0.0212021	0.130103	0.0333755	0.0281997	0.0434473	0.133066	0.0953893		210.574	0.0059543	-0.0286369	-0.0034182	-0.00378289	-0.0370182	-0.0173065	-0.0141856	-0.0309359	-0.00770459	0.00642692	-0.0356897	0.00480579	-0.00527504	0.010997	0.000657198	-0.0194373	-0.0325475	0.00723348	0.0143803
					210.942	0.277478	0.00523754	0.0198093	0.0151492	0.000998638	-0.0205167	0.00221702	-0.00348472	0.0048628	-0.00321701	-0.0227566	0.0254796	-0.00696249	0.297658	0.0898104	0.0323783	0.0415295	0.150421	0.0422238	-0.000480632	0.0233146	0.11458	0.076379		210.942	-0.00376183	-0.021177	-0.03188	0.0165122	-0.0228888	-0.0317594	-0.0258636	-0.012196	0.000905121	-0.00258198	-0.0154248	-0.000883986	0.0109584	0.0073013	-0.00683739	-0.00912451	0.000259569	-0.0278352	0.0169076
					211.31	0.256842	-0.00215483	0.0193844	0.0152902	-0.00467369	0.00213209	0.00941234	0.0183438	-0.00306896	-0.00864694	-0.00157078	0.00691269	-0.00172934	0.266819	0.0945422	0.0254775	0.0177256	0.10047	0.0317757	0.0360902	0.0779736	0.083371	0.0891234		211.31	-0.00139637	-0.0245835	-0.028793	0.015023	-0.0348889	-0.023609	-0.0114551	-0.0100131	-0.0051113	-0.000718422	-0.0164096	-0.00619634	0.0123083	0.00831564	-0.00367942	0.00515453	-0.0234913	0.0327712	0.0293304
					211.677	0.257082	0.00612364	0.00377015	0.000154101	0.00428791	0.00812184	0.00802365	0.00902632	0.00642912	-0.01632	0.00966278	0.00921286	-0.0236001	0.258975	0.0777172	0.0139947	0.0207727	0.127649	0.0470305	0.000321883	0.0185484	0.134661	0.0494733		211.677	-0.00410969	-0.0187683	-0.0167756	0.0155809	-0.0464643	-0.0249892	-0.0165858	-0.0369002	-0.00310767	-0.00825595	-0.0252386	-0.0186049	0.0286003	0.00781225	0.00151132	0.00657662	-0.00195766	-0.00265625	0.0221647
					212.045	0.251988	-0.000183528	-0.00536006	0.00636265	0.000367779	-0.0125334	-0.00424759	0.00469374	0.00365928	0.0024873	0.0249641	0.0358573	0.00632191	0.280337	0.092542	-0.00877144	0.0332132	0.14263	0.0313231	0.0144369	0.0145505	0.11096	0.0551377		212.045	0.00984272	-0.0257268	-0.0245033	-0.0119598	-0.0324958	-0.017594	-0.0179693	-0.0305132	0.0011655	0.0170473	-0.0245871	-0.00670516	0.000953482	0.00764061	-0.0042266	-0.0118653	0.00807069	-0.0110751	0.00726121
					212.413	0.280016	-0.00185443	0.0112863	0.0031296	-0.0139169	-0.00348379	-0.000288312	-0.00123724	0.00696985	-0.0191136	-0.00660943	0.0285371	0.00499845	0.275898	0.0906033	0.0194456	0.016791	0.109943	0.0520194	-5.08772e-05	0.0160897	0.133933	0.094086		212.413	0.0102595	-0.014078	-0.0372131	0.0126606	-0.036251	-0.0288949	-0.0335122	-0.031303	-0.00944911	0.0169526	-0.0230206	0.0137015	0.0142576	0.00111187	0.00866524	0.00340082	0.00611599	0.0107459	0.021731
					212.78	0.259057	-0.0050915	-0.00193544	0.00274612	0.00399388	0.00410261	-0.00424469	0.00599785	0.00262504	-0.0139125	0.00525596	0.00272781	0.00860891	0.24769	0.0809022	-0.00123663	0.00638486	0.144361	0.046581	-0.00530098	-0.0342414	0.107782	0.0795388		212.78	-0.000339148	-0.0149519	-0.0151588	0.00777494	-0.0320871	-0.0257373	-0.0233437	-0.0141474	0.000541412	0.0115009	-0.0243184	-0.0215705	0.00536147	0.0158091	0.0087558	-0.00815561	-0.016997	-0.0107055	0.00922902
					213.148	0.278347	0.0126191	-0.00636399	-0.00218302	0.00602137	-0.00522134	-0.00436975	0.0167595	-0.000215356	-0.0145686	0.0028231	0.0113826	0.00480014	0.241397	0.0886711	-0.00510683	0.00713429	0.155344	0.0369708	0.0109635	-0.0180169	0.100678	0.123615		213.148	0.0019324	-0.0178428	-0.0275542	-0.00222491	-0.0285803	-0.0292948	-0.0165504	-0.00839098	-0.00964109	0.0109169	-0.0207236	0.0045075	-0.00771186	-0.000969107	0.00885287	-0.00703645	-0.00772842	0.0114578	-0.00241674
					213.516	0.243202	0.00570129	0.0155079	-0.00920922	-0.00508028	-0.00296603	0.0021945	0.00413998	-0.00173441	0.00572872	0.00284143	0.0106401	-0.00241253	0.266038	0.0943327	0.033562	0.010871	0.196095	0.0483693	-0.00656554	0.0282753	0.142574	0.0938831		213.516	0.0112311	-0.0237867	-0.0313384	0.00770361	-0.0188883	-0.0242549	-0.0332302	-0.0187276	-0.00773909	-0.00337469	-0.0292	0.00730369	0.0237894	0.0024108	0.00298137	0.00119761	0.0162448	-0.00500927	-0.0049202
					213.883	0.243799	-0.00070039	0.00983318	-0.000150764	0.00492428	0.00853052	-0.000896901	0.00334197	0.00260986	-0.0135451	0.00553586	0.0164238	0.00215831	0.25831	0.106462	0.011101	0.0333025	0.152743	0.0597851	-0.000201535	0.0015477	0.121341	0.0964523		213.883	0.00676373	-0.0169381	-0.0328391	0.0119909	-0.0328792	-0.0196532	-0.0207	-0.047657	-0.00301768	0.0208059	-0.0329606	0.0193891	0.000369784	0.01307	0.0146329	0.0174	-0.00516347	0.00619987	0.0208554
					214.251	0.247847	-0.000518486	0.0157207	0.0162053	0.0131174	-0.0124659	0.00497197	0.00701288	0.00108344	-0.0184682	0.0160734	0.0243421	0.0154543	0.306215	0.111298	0.0351702	0.0147279	0.173183	0.0354259	0.0150288	-0.0151576	0.143285	0.0641049		214.251	0.0121089	-0.00442535	-0.0255321	0.0142824	-0.0185134	-0.0207138	-0.0104118	0.00135537	-0.0108195	0.000711866	-0.0425778	0.00840278	0.00695301	0.00933816	0.0220715	0.0189529	-0.0164086	-0.00491975	3.96101e-05
					214.618	0.254522	0.00666916	-0.00685642	0.00490903	0.00184101	0.00502019	-0.00465386	0.0375527	0.00172265	-0.0121581	0.00137694	0.0081439	0.0150135	0.303477	0.100792	0.00764875	0.0385595	0.153295	0.0257823	0.00600319	0.0264078	0.0401545	0.112353		214.618	0.00173244	-0.0198843	-0.0214252	0.00288743	-0.0505546	-0.0245574	-0.030933	-0.0089264	-0.0066416	0.00951278	-0.0269862	-0.00177282	0.0340677	0.0208021	0.00859716	0.00630604	-0.0148527	0.0342487	0.00229468
					214.986	0.249767	0.00189778	0.010293	-0.00809492	0.00647771	0.00655552	-0.00063412	0.00182304	0.0120626	-0.018877	-0.000155977	0.0035649	0.0131147	0.251721	0.113809	0.0335198	0.0105406	0.133776	0.0457948	0.0330851	0.0291166	0.149846	0.151512		214.986	0.0134581	-0.0249336	-0.0322089	0.000609239	-0.0445502	-0.0231798	-0.0118869	-0.0235603	-0.00531608	0.00988917	-0.0367538	-0.00995312	0.00420274	0.0111216	-0.00124348	-0.00717232	-0.0174191	-0.00523336	0.017614
					215.354	0.212181	0.00920706	-0.0131943	0.00149283	0.00675056	-0.00542522	-0.00419134	0.00676564	-0.00265979	-0.0159647	-0.0128723	0.00993522	0.0211538	0.286777	0.10807	-0.00142218	0.0164227	0.147858	0.0542405	0.000818751	0.0161448	0.0931194	0.0929346		215.354	-0.00710654	-0.0327216	-0.0137624	0.0109746	-0.0215998	-0.0432105	-0.016398	-0.029557	-0.0153352	0.014309	-0.0266648	-0.00025746	0.00611381	0.0115015	-0.00846532	-0.00708668	-0.0108543	0.0309084	0.00387373
					215.721	0.240735	-0.00437416	-0.013604	0.0160128	0.0113952	0.00395852	0.00110451	-0.0118216	-0.00551513	-0.0166336	0.000596149	-0.00449246	0.000426592	0.27225	0.111673	0.0325333	0.000702979	0.185096	0.0440578	-0.00240467	0.0321824	0.136814	0.15468		215.721	-0.00807415	-0.0271901	-0.027763	0.0155929	-0.0295271	-0.0334967	-0.0189123	-0.0457832	-0.00803888	0.00249351	-0.0105408	-0.00923081	-0.00221794	-0.00259046	0.00679069	-0.0197421	-0.00184219	0.0266267	0.00583889
					216.089	0.230962	-0.00130458	0.00888861	-0.00877071	0.00629127	0.0191159	0.00423088	0.0113137	0.0055495	-0.0269072	0.00481937	0.00861965	0.000608659	0.313249	0.11366	0.00508166	-0.00525801	0.18938	0.0466194	0.0197989	0.000504689	0.156335	0.105025		216.089	-0.0119635	-0.0252804	-0.0333265	0.0175789	-0.0305835	-0.0336458	-0.0190649	-0.0120648	-0.000672087	0.00725487	-0.0215716	-0.0243082	-0.0119152	0.00761879	-0.0133438	-0.00129457	-0.00313378	0.000904153	0.00496176
					216.457	0.246146	0.00528741	0.01556	0.000240041	0.00357393	0.0151485	0.000206625	-0.0103531	-0.00480181	-0.00142225	-0.00735389	0.0280537	0.0221014	0.291148	0.106267	0.0191481	0.0110218	0.213415	0.0670745	-0.0131563	0.0522003	0.0995964	0.132884		216.457	0.0108215	-0.0348495	-0.0177201	-0.0116513	-0.033637	-0.0302143	-0.00677171	-0.0143796	-0.00704264	0.0023078	-0.0169724	0.00520835	0.0074571	0.00842403	0.0201997	0.0209292	0.00141024	0.00238405	-0.0137754
					216.824	0.228449	0.00663195	0.00106846	-0.0118604	0.0156109	0.00758175	0.0116115	-0.000171395	-0.00557663	-0.00697775	0.00888375	0.00248241	0.00927877	0.306486	0.0952492	0.0168371	0.0184497	0.190659	0.0561343	-0.00248483	0.0611775	0.149034	0.119038		216.824	-0.00233367	-0.0169005	-0.0188956	0.00338509	-0.0452045	-0.0362793	-0.0181362	-0.0206331	0.0041771	0.0132699	-0.0425487	-0.00426225	-0.00342243	0.00384978	0.00211507	-0.0196537	0.0139876	-0.0226757	-0.00397456
					217.192	0.24856	-0.00346472	-0.0133274	-0.00956513	-0.0033911	0.0143627	-0.0157177	-0.00250018	0.00721777	-0.0134493	-0.000892158	0.00320679	-0.00450876	0.270387	0.127222	0.0294778	0.00288876	0.193766	0.0490687	0.0251578	0.0521263	0.0846292	0.074943		217.192	0.0143426	-0.0303934	-0.0151057	0.0107303	-0.0282579	-0.029408	-0.0153468	-0.0286263	-0.00457868	0.0270912	-0.0284406	-0.00680772	0.0128315	0.0205667	3.42125e-05	-0.00507108	-0.0250654	0.0323713	0.00457796
					217.56	0.261846	0.00231383	0.0145037	-0.00365503	-0.00759908	-0.0171934	0.0185745	-0.0202726	0.00223755	-0.0237117	0.0117014	0.0123511	0.00520488	0.298144	0.127691	0.0243166	0.012186	0.184835	0.0768098	0.00845434	0.0462438	0.101732	0.176683		217.56	-0.01028	-0.038168	-0.0384835	-0.00417751	-0.023863	-0.0461496	-0.0213598	-0.0248656	-0.00608818	0.00739746	-0.0192152	0.018913	-0.00244442	0.00490474	0.025847	0.00643786	-0.0147099	0.00443284	0.0156233
					217.927	0.237226	-0.009138	0.000427981	-0.0120388	0.00626686	-0.00299737	-0.00275535	-0.0018703	0.00247399	-0.0208374	-0.00122293	0.00896569	-0.0184705	0.296369	0.101211	0.00067337	0.0043619	0.209311	0.086771	0.00999488	-0.00170836	0.147321	0.12693		217.927	-0.00241663	-0.0174972	-0.0098495	0.00746839	-0.0426789	-0.0266994	-0.0145821	-0.0157618	-0.0012181	0.0140318	-0.0194684	-0.0126163	-0.0165389	0.00461151	-0.0121109	-0.00234023	-0.0147693	0.00603263	0.0127311
					218.295	0.227401	-0.00168989	-0.00501008	0.000226387	0.00208965	-0.0187053	-0.0114898	0.0180391	0.00437598	0.00536623	0.00127166	-0.00662402	0.000220617	0.254486	0.14095	0.00745059	-0.0143745	0.187304	0.082129	0.0105824	0.0215489	0.109261	0.151377		218.295	0.00499681	-0.0219722	-0.0255141	0.0029655	-0.0169135	-0.0220285	-0.0281579	-0.0226607	-0.0108117	-0.00376757	-0.026114	-0.01611	0.0161274	0.0127198	-0.000279966	0.00575391	-0.01516	0.0254752	0.0166811
					218.663	0.250117	-0.00455083	0.00879493	0.00477182	-0.0195371	-0.0032861	-0.00297176	-0.00598491	0.00791918	-0.0175826	-0.00593363	0.000220589	-0.00474105	0.315186	0.149728	0.0299986	0.0107124	0.206034	0.0927161	0.00812136	0.0482695	0.132796	0.123231		218.663	-0.00268147	-0.0291702	-0.0426384	0.00486279	-0.0299635	-0.02706	-0.0189938	-0.0363656	-0.00542745	-0.00216553	-0.0321841	-0.00650231	-0.0049137	0.0154588	0.00473892	-0.0189412	-0.0315554	-0.00745642	0.000141104
					219.03	0.248907	-0.0100774	0.00521026	-0.00767582	0.0154933	0.0108781	-0.00562906	0.0105122	-0.00544566	-0.0146811	0.0103885	0.0161231	0.00610777	0.265967	0.115218	0.00770445	0.0156378	0.228588	0.0903982	-0.00459034	0.0298917	0.102676	0.125911		219.03	0.00193114	-0.0315787	-0.0411556	0.00646585	-0.0132114	-0.044275	0.00168344	-0.0383329	-0.00452777	0.014644	-0.0128944	0.00672867	0.00110763	-0.000278621	0.01348	0.00918582	0.0173344	0.0158089	0.00775469
					219.398	0.262854	0.000873959	0.0137044	-0.00816813	0.0128377	-0.00268606	-0.00561424	0.0120898	0.0015623	-0.0109513	0.00414726	0.0174701	0.000596626	0.29913	0.125846	0.00515841	0.0533447	0.196219	0.0891089	-0.00184957	0.0339795	0.134112	0.115008		219.398	-0.00154382	-0.0342622	-0.0379525	0.00470788	-0.0261844	-0.0292449	-0.0095204	-0.00840018	-0.0129594	-0.0052071	-0.015913	0.0141072	0.00641325	0.0168363	0.0143366	-0.00460895	0.00627615	0.00420669	-0.0108746
					219.766	0.242609	0.00188918	0.0105165	0.0179673	0.011301	-0.0161002	-0.00504241	0.0140308	-0.00132863	-0.0334379	0.000333439	-0.00574106	-0.00626757	0.2663	0.134933	0.0063704	0.0153232	0.186997	0.0827343	0.0368547	0.00883575	0.115213	0.118049		219.766	0.00481505	-0.0286576	-0.0365499	-0.0051341	-0.0262371	-0.0206591	-0.0167599	-0.0316531	-0.000186234	0.00718549	-0.0291994	0.0104977	0.0154415	0.00937543	0.00850684	-0.00958594	0.00658925	0.0613609	0.0066544
					220.133	0.214602	0.00342565	-0.0070671	-0.00244599	-0.00579008	-0.00481648	0.0106382	0.00900577	0.00418618	-0.0266306	0.0121154	-0.00365749	0.0068738	0.302211	0.114233	0.0217038	-0.0121342	0.18458	0.0896556	0.00963133	-0.00413538	0.0811496	0.152828		220.133	-0.00110607	-0.0274671	-0.0342094	-0.00626531	-0.0195599	-0.0218774	-0.00954076	-0.0240566	-0.0048396	0.00467439	-0.0313823	0.0118459	-0.0106087	0.0193165	-0.00946656	-0.0119755	-0.0238002	0.0192865	0.00552341
					220.501	0.246968	0.0129086	0.00461032	-0.0178986	0.0121138	-0.0011568	-0.00846577	-0.00583231	0.00514978	-0.00749691	-0.0117687	-0.00766914	0.0165135	0.287728	0.111118	0.0113068	0.0359076	0.203167	0.111258	-0.0108147	0.0425494	0.156229	0.151663		220.501	-0.000854865	-0.0256057	-0.0353675	0.025983	-0.0303461	-0.0347782	-0.0230355	-0.00307459	-0.00685311	0.00158145	-0.0303668	0.0042706	-0.000886531	0.0169331	0.0224485	0.0124947	0.00808603	0.0274098	0.00476132
					220.869	0.235458	-0.00366458	-0.00692928	-0.00611392	0.00143342	-0.0115466	-0.00174978	0.00200067	0.000166244	-0.0180923	0.00939149	0.0267848	-0.0233399	0.2807	0.120266	0.00928538	0.00183619	0.227806	0.108892	-0.00954353	0.0165984	0.108646	0.103425		220.869	0.00816847	-0.0256288	-0.0238382	-0.00430013	-0.0409551	-0.0363512	-0.0047501	-0.013912	-0.0038886	0.00394567	-0.0210403	0.0172279	0.0314784	0.00211177	0.0106845	-0.00570395	-0.00435583	0.0239992	0.0113482
					221.236	0.247511	0.00331088	0.00631486	-0.0178902	0.0148891	0.000364024	0.00323025	0.0230092	-0.00777698	-0.0218961	-0.00498318	-0.019763	-0.00492794	0.304355	0.157115	0.00207455	0.0193141	0.196822	0.101933	-0.00157484	0.0434417	0.101441	0.142912		221.236	0.00521244	-0.0341955	-0.0388114	0.00150962	-0.0158093	-0.0144317	-0.0212058	-0.0200119	-0.00131849	0.0164266	-0.0132983	0.0194641	-0.00474694	0.0151401	9.9488e-05	-0.0128241	-0.0220863	-0.00402011	0.00754919
					221.604	0.247951	0.00483095	0.00344905	-0.0196669	-0.00845876	-0.0117351	0.00944026	-0.00312635	0.00451688	-0.013248	0.00784911	-0.00629302	0.0294236	0.299853	0.143122	0.0164794	0.0379572	0.227123	0.122814	0.0130969	0.0295558	0.142142	0.164866		221.604	0.0145096	-0.0335817	-0.0324592	0.00525936	-0.00305345	-0.0180538	-0.0298603	-0.0225315	-0.00313392	0.00525789	-0.0132219	0.00703584	0.0166719	0.0115747	-0.0107475	0.0120438	-0.0241841	-0.00828439	0.031499
					221.971	0.233077	0.00458242	0.00354996	-0.00906025	-0.00536894	-0.00213962	-0.0125755	0.0151373	-0.00568189	-0.025167	-0.0197088	-0.0168079	-0.021858	0.296902	0.135061	0.0100311	0.0337262	0.240815	0.0983292	-0.00191282	0.0334556	0.16328	0.1593		221.971	0.0215054	-0.0309038	-0.0237905	0.00119829	-0.0214816	-0.0301293	-0.0201046	-0.0218064	-0.0032925	0.00232272	-0.034847	0.00852253	0.00730146	-0.00527291	-0.00126295	-0.0107209	-0.0253519	0.050175	-0.0147453
					222.339	0.224808	-0.00115868	0.00921855	-0.0105427	-0.0016481	0.00802515	-0.0087649	0.00293888	-0.000431056	-0.0185617	-0.00454596	-0.010472	-0.016717	0.278122	0.136235	-0.00804463	0.0235857	0.222048	0.125367	-0.00198939	0.0109549	0.197494	0.194366		222.339	-0.00665414	-0.0235627	-0.0247606	0.00323838	-0.0302667	-0.0172983	-0.0201571	-0.0105804	-0.00528547	0.0114125	-0.0283844	-0.00535936	0.00973696	0.0116713	0.005875	0.0117384	-0.031533	0.014029	-0.00243086
					222.707	0.221659	-0.00488433	-0.000534548	-0.0251073	0.00156448	-0.0102454	0.004437	-0.00156968	-0.000365254	-0.0173237	0.00824926	-0.0187144	0.0206367	0.304224	0.145677	0.00262145	-0.00106427	0.287152	0.146751	0.00369836	0.0430163	0.155904	0.143172		222.707	0.0123059	-0.0207755	-0.0362282	-0.00076879	-0.0257589	-0.0358341	-0.0243464	-0.0177275	0.0040805	0.0157181	-0.0233383	0.00898956	0.00111321	0.00737282	-0.00199878	-0.0277639	-0.00969496	-0.0105286	0.00450778
					223.074	0.214981	-0.00474796	-0.00789528	-0.0165458	-0.00279174	0.00978021	-0.000319248	0.00797478	-0.00832136	-0.0336827	0.0146012	-0.0473484	0.00706203	0.284444	0.116231	0.0159711	0.00990755	0.223917	0.141738	0.0128234	0.0236369	0.12341	0.190506		223.074	-0.00469419	-0.00899457	-0.0311072	0.0099914	-0.02366	-0.0329638	-0.0147834	-0.0173205	-0.00822751	0.0133336	-0.0238258	0.0283726	0.020542	0.0172796	0.00316198	-0.0218035	-0.0198252	0.000147796	0.00410399
					223.442	0.207941	0.00329275	-0.00992805	-0.0194581	0.0147665	-0.00791842	-0.000363562	-0.011913	-0.00687098	-0.0362099	0.0124344	-0.0326097	-0.00852954	0.258647	0.149126	0.00424791	0.0112404	0.22795	0.137947	0.0242665	0.0437681	0.160838	0.129735		223.442	0.0191686	-0.0167536	-0.0255622	0.0264488	-0.0206836	-0.0369655	-0.0147505	-0.0416074	-0.00185603	0.0159859	-0.0370694	0.00125815	-0.0282867	0.0111589	0.00869382	-0.011123	-0.0130726	-0.0275269	-0.000944308
					223.81	0.207692	0.00595353	0.00156971	-0.0163505	-0.000750698	-0.0215736	0.00218068	0.00484053	0.00144336	-0.0146854	0.00987575	-0.0242498	-0.0227386	0.311546	0.146689	0.014922	0.00868896	0.274582	0.12161	0.0216442	0.0235073	0.179261	0.17705		223.81	-0.00146357	-0.0233428	-0.0286699	0.00421482	-0.0496272	-0.0389964	-0.0140913	-0.0320803	0.000313537	0.0238097	-0.0164181	-0.00221855	0.00513757	0.0191182	-0.000857122	-0.0247876	0.0150949	0.000315641	0.00920654
					224.177	0.209295	-0.00571788	-0.0112412	-0.0292314	0.0116947	0.00636859	0.00590723	-0.0030016	0.00382182	-0.0314099	-0.00109968	-0.0248852	-0.000584835	0.296425	0.14528	0.00958853	0.0167787	0.220349	0.144126	-0.0155078	0.0119349	0.160011	0.162376		224.177	0.00479765	-0.0245482	-0.0183961	0.000228728	-0.0203035	-0.0128773	-0.0174985	-0.00976713	0.0010017	0.00436321	-0.0353023	-0.0115494	-0.00934644	0.00597727	0.00855016	-0.00340177	0.000146547	0.0101403	0.00111919
					224.545	0.194894	0.00167642	0.00418648	-0.0346982	0.00216119	-0.010691	-0.0121142	0.0118785	0.000409729	-0.0290493	-0.00794203	-0.0128141	-0.00995715	0.298806	0.137713	0.0143672	-0.0119044	0.209538	0.120041	-0.00787563	0.0395874	0.145481	0.154577		224.545	-0.00996533	-0.0328979	-0.0415426	-0.00722558	-0.0352534	-0.0348203	-0.0285606	-0.0200671	0.00107507	0.022758	-0.0211581	-0.00674623	-0.00441527	0.011042	0.00760135	-0.000552605	0.00407251	0.00433256	-0.0124583
					224.913	0.202485	0.00644175	-0.00744697	-0.0136541	-0.000366827	0.00490064	0.0203176	0.0161656	0.0130191	-0.0103379	-0.00398924	-0.00900763	-0.0103872	0.2975	0.155302	0.0144331	-0.00681265	0.21303	0.142222	0.0085429	0.0477676	0.171289	0.14569		224.913	0.0029197	-0.0312326	-0.0261563	0.0033299	-0.0127934	-0.0290052	-0.02012	-0.0202367	-0.00602477	0.0110589	-0.033345	0.00492904	0.0251627	0.00716761	-0.00913814	-0.042863	0.0120389	0.0203285	-0.000352203
					225.28	0.18191	-0.000583652	-0.00751764	-0.0100711	0.0191057	0.00980122	0.00916749	0.0223894	-0.00569829	-0.0299055	0.00238542	-0.0227914	-0.000962655	0.232825	0.158937	0.00796279	0.0472338	0.265695	0.162786	0.0115924	0.0492715	0.117392	0.147048		225.28	0.00435299	-0.0238811	-0.0284267	0.0142372	-0.0200404	-0.0334034	-0.0203689	-0.0313745	-0.0184373	-0.00287319	-0.0242233	0.0167914	-0.0214226	0.00932143	0.00641337	-0.00663344	0.00505559	-0.0107046	0.0136061
					225.648	0.164242	-0.0146748	0.00341925	-0.0143289	-0.00607535	0.000933258	-0.00469822	-0.0236519	-0.0064229	-0.0315503	0.0149709	-0.034131	-0.0129945	0.270226	0.159331	-0.0119191	0.0279586	0.244411	0.160901	0.00646158	0.0313288	0.201208	0.176931		225.648	0.00889449	-0.0278613	-0.0404363	0.0147413	-0.0172117	-0.023963	-0.0105572	-0.0141072	-0.00621834	0.00460076	-0.0277418	-0.0110682	0.000460729	0.00752902	0.00343037	-0.00908676	-0.00649823	-0.0130889	-0.000364871
					226.016	0.182319	-0.00838481	0.000422303	0.00355739	-0.005259	0.0134428	0.00717434	0.00609636	-0.00186755	-0.025898	-0.0076315	-0.0209798	-0.0331515	0.306481	0.142153	0.00600015	0.0251969	0.284573	0.199237	-7.42962e-05	0.0512885	0.149386	0.180488		226.016	0.00391257	-0.0302697	-0.0314762	0.0148157	-0.0294381	-0.0330788	1.31187e-05	-0.0187293	-0.00573787	-0.00054557	-0.00975243	0.00109725	-0.0194362	0.0111891	-0.00694887	0.0211741	-0.0170364	-0.0089266	0.00642551
					226.383	0.206791	0.00240527	-0.00366026	-0.0136433	0.00454279	-3.76961e-05	-0.00367217	0.00781737	-0.00446144	-0.018978	-0.00522026	-0.021825	-0.00539301	0.316735	0.161988	0.0120654	0.0161365	0.286672	0.17706	-0.0101617	0.00950066	0.183026	0.187994		226.383	0.00449337	-0.0275187	-0.0283211	0.0204604	-0.0269701	-0.0384134	-0.0282382	-0.0258843	0.000773902	0.00896529	-0.0215128	0.0054002	0.0120869	0.00553478	0.00613121	-0.00848307	-0.0121848	-0.0132229	-0.011303
					226.751	0.183968	0.00726986	0.00261125	-0.0088946	-0.0057905	0.00783828	-0.012619	-0.00299028	0.00571971	-0.013776	0.00575749	-0.0276679	-0.0321365	0.272559	0.145783	0.000662054	0.0184939	0.215337	0.181833	0.0283257	0.0473772	0.138751	0.177888		226.751	0.00187894	-0.0272194	-0.0233947	0.00421322	-0.0329173	-0.0304434	-0.0260601	-0.0219663	-0.0101213	0.00669803	-0.0363163	0.0095419	0.00618224	0.0112597	0.00531403	-0.0240336	0.00285407	-0.00490972	-0.00526982
					227.119	0.206166	-0.00432028	0.0108788	-0.0217538	-0.0251547	-0.0051071	-0.00676225	-0.00153371	-0.00118656	-0.0238827	0.0118069	-0.00446411	-0.00993687	0.281009	0.173033	-0.00484494	0.0432825	0.24953	0.194346	0.00197238	0.0462051	0.136835	0.183586		227.119	0.0131992	-0.0255864	-0.0315501	0.0111987	-0.0406797	-0.0322944	-0.0221799	-0.0142556	-0.0057968	0.017312	-0.0296959	0.0149841	-0.0222039	0.00408445	0.00328182	0.00223836	-0.00681244	0.00509645	-0.00913265
[truncated: 92 more columns]
