# Supplementary material for: Moculus: an immersive virtual reality system for mice incorporating stereo vision
Source: Nat Methods. 2024 Dec 12;22(2):386–98. doi: 10.1038/s41592-024-02554-6 (PMC11810792; doi:10.1038/s41592-024-02554-6)
Supplement: Supplementary file 16 — Relative position of the eyes data. [file 41592_2024_2554_MOESM16_ESM.xlsx]

## Sheet: Extended Data Fig.2.
i
center X position			center Y position
frame #	center (pix)		frame #	center (pix)
1	416.709		1	246.579
2	416.199		2	246.75
3	415.832		3	246.95
4	415.256		4	247.107
5	415.104		5	247.131
6	414.555		6	247.071
7	414.679		7	247.263
8	414.49		8	247.334
9	414.717		9	247.713
10	414.542		10	248.026
11	414.822		11	248.315
12	414.425		12	248.65
13	414.106		13	249.283
14	413.399		14	250.017
15	412.807		15	250.878
16	412.035		16	251.458
17	413.033		17	250.728
18	414.775		18	249.156
19	416.86		19	247.301
20	418.638		20	245.958
21	419.677		21	245.426
22	419.243		22	245.74
23	418.739		23	246.228
24	418.37		24	246.399
25	417.869		25	246.587
26	417.588		26	247.144
27	417.042		27	247.92
28	416.628		28	248.648
29	416.04		29	249.27
30	415.833		30	249.988
31	415.324		31	250.378
32	415.34		32	250.837
33	414.985		33	251.2
34	415.147		34	251.549
35	414.938		35	251.409
36	415.196		36	251.494
37	415.002		37	251.369
38	415.203		38	251.414
39	414.765		39	251.421
40	414.707		40	251.684
41	414.303		41	251.929
42	414.223		42	252.284
43	413.85		43	252.357
44	413.732		44	252.652
45	413.274		45	252.964
46	413.056		46	253.229
47	413.83		47	252.3
48	415.274		48	250.663
49	416.923		49	248.784
50	418.432		50	247.23
51	419.368		51	246.37
52	419.18		52	246.901
53	418.918		53	247.472
54	418.496		54	247.97
55	418.139		55	248.565
56	417.693		56	248.922
57	417.471		57	249.166
58	417.203		58	249.166
59	417.216		59	248.925
60	417.05		60	248.567
61	417.224		61	248.593
62	417.075		62	248.672
63	417.083		63	248.913
64	416.671		64	249.199
65	416.581		65	249.564
66	416.064		66	249.794
67	415.986		67	249.89
68	415.578		68	249.876
69	415.57		69	249.762
70	415.118		70	249.251
71	414.984		71	248.898
72	414.504		72	248.759
73	414.417		73	248.974
74	414.164		74	249.221
75	414.233		75	249.701
76	414.159		76	249.978
77	414.207		77	250.253
78	414.008		78	250.453
79	413.668		79	250.26
80	413.137		80	249.645
81	412.426		81	249.245
82	411.745		82	249.093
83	411.124		83	249.554
84	410.648		84	250.357
85	409.685		85	250.8
86	408.094		86	250.858
87	405.422		87	250.794
88	403.04		88	251.46
89	401.369		89	253.55
90	401.05		90	257.425
91	401.082		91	261.841
92	401.772		92	263.525
93	401.831		93	261.955
94	402.207		94	258.392
95	402.583		95	254.087
96	403.689		96	251.127
97	404.338		97	251.127
98	405.061		98	251.944
99	405.207		99	252.311
100	405.581		100	252.673
101	405.546		101	252.84
102	405.627		102	252.784
103	405.503		103	252.575
104	405.554		104	252.627
105	405.387		105	252.446
106	405.339		106	252.38
107	405.2		107	252.406
108	405.147		108	252.258
109	405.09		109	252.115
110	405.138		110	252.078
111	405.193		111	252.136
112	405.206		112	252.059
113	405.287		113	252.296
114	405.236		114	252.02
115	405.212		115	251.446
116	405.05		116	250.656
117	405.032		117	250.284
118	404.856		118	249.774
119	405.015		119	249.993
120	404.977		120	249.981
121	405.258		121	249.821
122	405.172		122	249.429
123	405.411		123	249.406
124	405.27		124	249.421
125	405.496		125	249.755
126	405.323		126	249.823
127	405.633		127	250.213
128	405.605		128	250.608
129	405.884		129	251.403
130	405.627		130	251.963
131	405.312		131	252.166
132	404.592		132	251.649
133	404.211		133	251.257
134	403.858		134	250.438
135	403.862		135	249.527
136	403.859		136	248.702
137	403.863		137	248.155
138	403.763		138	247.876
139	403.782		139	248.469
140	403.896		140	249.779
141	403.861		141	250.462
142	403.731		142	250.415
143	403.481		143	250.433
144	403.361		144	250.613
145	403.191		145	251.036
146	403.17		146	251.353
147	402.735		147	251.106
148	402.304		148	250.127
149	401.729		149	248.914
150	401.617		150	248.063
151	401.57		151	247.781
152	402.099		152	247.743
153	402.282		153	247.355
154	402.663		154	247.378
155	402.476		155	247.216
156	402.348		156	247.354
157	401.352		157	247.28
158	400.46		158	247.411
159	399.194		159	246.922
160	398.524		160	246.795
161	397.925		161	246.561
162	398.093		162	246.904
163	398.327		163	247.513
164	399.002		164	248.453
165	399.602		165	248.893
166	400.42		166	249.254
167	401.1		167	249.176
168	401.685		168	249.079
169	402.136		169	249.072
170	402.614		170	249.076
171	402.953		171	248.954
172	403.194		172	248.812
173	403.568		173	248.89
174	403.794		174	248.87
175	404.148		175	248.797
176	404.264		176	248.704
177	404.457		177	248.68
178	404.319		178	248.574
179	404.501		179	248.732
180	404.364		180	248.784
181	404.55		181	248.769
182	404.306		182	248.68
183	404.238		183	249.069
184	403.262		184	248.714
185	402.619		185	248.372
186	401.388		186	247.815
187	400.549		187	247.694
188	399.364		188	247.483
189	398.583		189	247.769
190	397.203		190	247.949
191	396.369		191	248.39
192	396.02		192	248.705
193	397.014		193	249.529
194	398.179		194	250.768
195	398.113		195	255.408
196	396.293		196	262.771
197	393.193		197	271.667
198	390.174		198	280.895
199	390.407		199	287.94
200	393.885		200	290.262
201	399.132		201	291.441
202	405.002		202	291.688
203	410.071		203	291.18
204	413.222		204	291.032
205	415.31		205	291.368
206	416.483		206	291.233
207	416.406		207	291.219
208	415.658		208	290.394
209	413.869		209	287.278
210	411.93		210	282.193
211	409.746		211	275.26
212	408.154		212	268.86
213	406.992		213	263.424
214	406.979		214	260.271
215	407.178		215	258.49
216	407.969		216	257.99
217	408.69		217	256.678
218	409.661		218	255.811
219	410.269		219	255.197
220	411.027		220	254.374
221	411.675		221	254.061
222	412.501		222	253.997
223	413.171		223	253.816
224	413.972		224	253.731
225	414.557		225	253.78
226	415.091		226	253.471
227	415.656		227	253.21
228	416.422		228	254.157
229	414.225		229	260.089
230	412.262		230	265.384
231	410.784		231	268.529
232	410.41		232	268.422
233	411.274		233	264.73
234	414.362		234	258.272
235	415.886		235	255.301
236	416.778		236	253.595
237	417.637		237	252.582
238	418.172		238	251.801
239	418.879		239	251.375
240	419.311		240	251.3
241	420.048		241	251.338
242	420.619		242	251.136
243	421.502		243	251.013
244	422.062		244	250.75
245	422.915		245	250.693
246	423.323		246	250.743
247	423.982		247	250.9
248	424.295		248	250.796
249	424.785		249	250.595
250	424.845		250	250.13
251	425.27		251	249.877
252	425.488		252	249.719
253	425.775		253	249.774
254	425.996		254	249.859
255	426.267		255	249.773
256	426.38		256	249.561
257	426.594		257	249.438
258	425.062		258	255.179
259	421.483		259	262.641
260	418.385		260	268.435
261	416.246		261	271.179
262	415.651		262	269.97
263	417.522		263	262.979
264	420.006		264	257.313
265	421.222		265	254.322
266	421.981		266	252.043
267	422.635		267	250.703
268	422.964		268	249.763
269	423.525		269	249.151
270	423.816		270	248.482
271	424.432		271	248.034
272	424.797		272	247.768
273	425.26		273	247.78
274	425.334		274	247.618
275	425.767		275	247.457
276	425.786		276	247.036
277	426.038		277	246.551
278	425.998		278	246.065
279	426.112		279	246.085
280	425.832		280	246.095
281	425.83		281	246.204
282	425.64		282	246.195
283	425.732		283	246.174
284	425.747		284	245.803
285	425.912		285	245.85
286	425.996		286	245.787
287	426.129		287	245.769
288	426.187		288	245.668
289	426.231		289	245.663
290	426.269		290	245.56
291	426.254		291	245.529
292	426.299		292	245.45
293	426.29		293	245.301
294	426.342		294	245.295
295	426.319		295	245.043
296	426.337		296	245.008
297	426.215		297	244.883
298	426.187		298	244.837
299	425.968		299	244.794
300	425.781		300	245.231
301	425.263		301	245.44
302	425.008		302	245.954
303	424.574		303	246.149
304	424.555		304	246.373
305	424.431		305	246.301
306	424.688		306	246.449
307	424.558		307	246.19
308	424.7		308	246.323
309	424.55		309	246.143
310	424.695		310	246.351
311	424.63		311	246.339
312	424.841		312	246.435
313	424.777		313	246.239
314	424.84		314	246.179
315	424.751		315	245.825
316	424.771		316	245.636
317	424.782		317	245.436
318	424.91		318	245.274
319	424.98		319	245.159
320	425.046		320	245.212
321	425.126		321	245.26
322	425.107		322	245.385
323	425.137		323	245.472
324	425.109		324	245.508
325	425.146		325	245.497
326	425.029		326	245.54
327	425.02		327	245.683
328	424.804		328	245.755
329	424.688		329	246.012
330	424.423		330	246.203
331	424.407		331	246.452
332	424.202		332	246.539
333	424.274		333	246.884
334	424.125		334	246.907
335	424.234		335	247.079
336	424.11		336	247.004
337	424.244		337	246.923
338	424.115		338	246.741
339	424.239		339	246.727
340	424.103		340	246.576
341	424.257		341	246.709
342	424.263		342	246.685
343	424.471		343	246.552
344	424.539		344	246.324
345	424.678		345	246.14
346	424.643		346	245.711
347	424.687		347	245.465
348	424.668		348	245.283
349	424.69		349	245.027
350	424.731		350	244.887
351	424.784		351	244.858
352	424.88		352	244.823
353	424.887		353	244.957
354	424.959		354	245.323
355	424.874		355	245.647
356	424.889		356	246.013
357	424.712		357	246.199
358	424.756		358	246.241
359	424.626		359	246.028
360	424.74		360	245.774
361	424.595		361	245.612
362	424.787		362	245.634
363	424.662		363	245.565
364	424.844		364	245.761
365	424.693		365	245.593
366	424.878		366	245.615
367	424.661		367	245.356
368	424.799		368	245.373
369	424.652		369	245.195
370	424.791		370	245.26
371	424.626		371	244.94
372	424.727		372	245.092
373	424.599		373	244.861
374	424.62		374	244.909
375	424.526		375	244.873
376	424.534		376	245
377	424.448		377	244.852
378	424.459		378	244.845
379	424.493		379	244.525
380	424.568		380	244.665
381	424.663		381	244.833
382	424.759		382	245.274
383	424.877		383	245.678
384	424.923		384	245.97
385	425.04		385	245.814
386	425.001		386	245.657
387	425.017		387	245.484
388	424.863		388	245.371
389	425.003		389	245.48
390	425.066		390	245.323
391	425.116		391	245.661
392	424.538		392	246.098
393	423.584		393	246.756
394	421.845		394	247.541
395	419.993		395	248.813
396	417.963		396	249.835
397	416.451		397	251.04
398	415.042		398	252.213
399	414.053		399	254.043
400	413.189		400	256.457
401	412.501		401	260.898
402	410.874		402	266.471
403	408.543		403	271.832
404	404.662		404	275.113
405	400.207		405	277.125
406	396.019		406	276.719
407	393.028		407	275.874
408	391.22		408	275.248
409	390.771		409	275.097
410	390.667		410	274.661
411	390.578		411	274.561
412	390.619		412	274.286
413	390.519		413	273.432
414	390.602		414	272.607
415	390.515		415	271.452
416	390.642		416	270.751
417	390.677		417	270.233
418	390.946		418	270.508
419	390.859		419	270.036
420	391.048		420	269.72
421	390.883		421	268.917
422	390.986		422	268.408
423	390.874		423	267.735
424	391.074		424	267.868
425	390.925		425	267.443
426	390.963		426	267.54
427	390.695		427	267.405
428	390.703		428	267.884
429	390.457		429	267.925
430	390.42		430	268.46
431	390.161		431	267.977
432	390.037		432	267.771
433	389.818		433	267.125
434	389.876		434	266.814
435	389.881		435	266.351
436	389.989		436	266.269
437	390.066		437	266.059
438	390.155		438	265.905
439	390.138		439	265.794
440	390.084		440	265.303
441	390.029		441	264.962
442	389.924		442	264.557
443	389.885		443	264.237
444	389.826		444	263.982
445	389.908		445	264.032
446	389.833		446	263.81
447	389.889		447	264.047
448	389.789		448	263.993
449	389.841		449	264.359
450	389.71		450	264.257
451	389.931		451	264.279
452	389.824		452	263.659
453	390.057		453	263.827
454	390.044		454	263.478
455	390.251		455	263.71
456	390.187		456	263.472
457	390.41		457	263.665
458	390.203		458	263.166
459	390.239		459	263.35
460	390.118		460	263.358
461	390.138		461	263.548
462	390.072		462	263.485
463	390.182		463	263.536
464	390.092		464	263.545
465	390.07		465	263.779
466	390.061		466	264.076
467	390.024		467	264.501
468	389.994		468	264.794
469	389.995		469	264.836
470	389.992		470	264.88
471	389.984		471	264.736
472	390.083		472	264.587
473	390.084		473	264.472
474	390.217		474	264.09
475	390.153		475	263.722
476	390.244		476	263.534
477	390.213		477	263.355
478	390.397		478	263.536
479	390.303		479	263.617
480	390.483		480	263.725
481	390.331		481	263.672
482	390.391		482	263.358
483	390.179		483	262.76
484	390.418		484	262.57
485	390.239		485	262.285
486	390.389		486	262.744
487	390.231		487	263.046
488	390.327		488	263.527
489	390.074		489	263.61
490	390.204		490	263.739
491	390.164		491	263.696
492	390.345		492	264.18
493	390.443		493	264.247
494	390.62		494	264.536
495	390.734		495	264.705
496	390.811		496	264.676
497	390.848		497	264.679
498	390.833		498	264.525
499	390.828		499	264.153
500	390.702		500	263.798
501	390.655		501	263.271
502	390.659		502	263.036
503	390.658		503	262.827
504	390.647		504	262.536
505	390.683		505	262.435
506	390.655		506	262.521
507	390.611		507	262.276
508	390.629		508	262.274
509	390.63		509	262.362
510	390.653		510	262.278
511	390.682		511	262.324
512	390.712		512	262.55
513	390.704		513	262.733
