# Supplementary material for: Moculus: an immersive virtual reality system for mice incorporating stereo vision
Source: Nat Methods. 2024 Dec 12;22(2):386–98. doi: 10.1038/s41592-024-02554-6 (PMC11810792; doi:10.1038/s41592-024-02554-6)
Supplement: Supplementary file 17 — Licking probability curves and the Statistical Source Data. [file 41592_2024_2554_MOESM17_ESM.xlsx]

## Sheet: Extended Data Fig.4.
b
Left
0-10' time period																										10-20' time period
	day 1						day 2						day 3						day 4								day 1						day 2						day 3						day 4
	Reward zone entry			Control zone entry			Reward zone entry			Control zone entry			Reward zone entry			Control zone entry			Reward zone entry			Control zone entry					Reward zone entry			Control zone entry			Reward zone entry			Control zone entry			Reward zone entry			Control zone entry			Reward zone entry			Control zone entry
time (s)	mean	mean+SEM	mean-SEM	mean	mean+SEM	mean-SEM	mean	mean+SEM	mean-SEM	mean	mean+SEM	mean-SEM	mean	mean+SEM	mean-SEM	mean	mean+SEM	mean-SEM	mean	mean+SEM	mean-SEM	mean	mean+SEM	mean-SEM		time (s)	mean	mean+SEM	mean-SEM	mean	mean+SEM	mean-SEM	mean	mean+SEM	mean-SEM	mean	mean+SEM	mean-SEM	mean	mean+SEM	mean-SEM	mean	mean+SEM	mean-SEM	mean	mean+SEM	mean-SEM	mean	mean+SEM
-4	-0.00579425	-0.00418727	-0.00740123	-0.0048137	-0.000906002	-0.00872139	0.00105352	0.00257516	-0.000468118	0.0002155	0.00205578	-0.00162478	0.00045574	0.00322296	-0.00231149	-3.74431e-05	0.00189808	-0.00197297	0.000317583	0.000863197	-0.000228031	-0.00136012	5.41139e-05	-0.00277435		-4	0.000477661	0.00345056	-0.00249523	-0.00157668	-0.000860982	-0.00229237	-0.00144188	0	-0.00288377	0.00758316	0.0150053	0.000161073	0.00328129	0.0113331	-0.00477051	0.00012501	0.00044687	-0.00019685	-0.00584889	-0.000557137	-0.0111406	-0.00373778	-7.09647e-05
-3.98999	-0.00570032	-0.00420531	-0.00719533	-0.00454537	-0.00057102	-0.00851972	0.00102673	0.00253336	-0.000479894	0.000546379	0.00252195	-0.00142919	0.000422271	0.00294863	-0.00210409	-0.000304112	0.00153614	-0.00214437	0.000367754	0.000944441	-0.000208934	-0.00102029	0.000148095	-0.00218868		-3.98999	0.000381306	0.00318861	-0.002426	-0.0014694	-0.000765171	-0.00217362	-0.00131633	8.09126e-05	-0.00271358	0.00699529	0.0138393	0.000151231	0.00308654	0.0108931	-0.00472004	3.44291e-05	0.000277242	-0.000208384	-0.00572973	-0.000426051	-0.0110334	-0.00355829	-7.09409e-05
-3.97997	-0.00560352	-0.00422869	-0.00697834	-0.00426771	-0.000225471	-0.00830995	0.000970788	0.00247929	-0.00053771	0.000848622	0.00294186	-0.00124462	0.000370992	0.00263321	-0.00189122	-0.000578833	0.00117407	-0.00233174	0.000453302	0.0010871	-0.000180499	-0.000698442	0.000259269	-0.00165615		-3.97997	0.000229688	0.00288689	-0.00242751	-0.00144362	-0.000730607	-0.00215664	-0.00121717	0.000115332	-0.00254967	0.00629444	0.0125195	6.93943e-05	0.00276024	0.0102334	-0.00471297	-3.49995e-05	0.000154354	-0.000224353	-0.00562127	-0.000304437	-0.0109381	-0.00339934	-7.09176e-05
-3.96996	-0.00547862	-0.0042453	-0.00671193	-0.00393575	0.000193255	-0.00806476	0.000895556	0.00242438	-0.000633268	0.00110155	0.00328302	-0.00107991	0.000373315	0.00234685	-0.00160023	-0.000815967	0.000847361	-0.00247929	0.00061318	0.00136496	-0.000138599	-0.000362028	0.00039573	-0.00111978		-3.96996	7.91056e-05	0.00256685	-0.00240864	-0.00126963	-0.000503852	-0.0020354	-0.00109955	0.000161828	-0.00236092	0.00550886	0.0110703	-5.25878e-05	0.00234584	0.00939738	-0.0047057	-8.07338e-05	8.02102e-05	-0.000241678	-0.0055296	-0.000199955	-0.0108592	-0.00323079	-7.08903e-05
-3.95995	-0.00535057	-0.00422855	-0.00647258	-0.00359776	0.000621889	-0.00781741	0.000793685	0.00235053	-0.000763158	0.00128354	0.00351278	-0.000945688	0.000311737	0.00200693	-0.00138346	-0.00103531	0.000540451	-0.00261106	0.000735573	0.00158409	-0.000112947	-9.179e-05	0.000576783	-0.000760363		-3.95995	-0.000178713	0.00219063	-0.00254805	-0.00105084	-0.000201122	-0.00190056	-0.000964584	0.000223225	-0.00215239	0.00469728	0.00955749	-0.000162925	0.00185503	0.00840932	-0.00469927	-0.000101374	4.95619e-05	-0.00025231	-0.00546173	-0.000121612	-0.0108019	-0.00308615	-7.08645e-05
-3.94994	-0.00524537	-0.00423912	-0.00625162	-0.0032498	0.00106816	-0.00756775	0.000658026	0.002244	-0.000927943	0.00151934	0.00384288	-0.0008042	0.000342808	0.00188065	-0.00119504	-0.00126022	0.000239225	-0.00275967	0.00088084	0.00185444	-9.27552e-05	0.000122898	0.000765835	-0.000520038		-3.94994	-0.00044255	0.00179409	-0.00267919	-0.000685975	0.000283952	-0.0016559	-0.000815722	0.000302215	-0.00193366	0.0038893	0.00803319	-0.000254584	0.00130615	0.00730834	-0.00469603	-9.73841e-05	5.53202e-05	-0.000250088	-0.00539868	-4.80662e-05	-0.0107493	-0.0029672	-7.08413e-05
-3.93992	-0.0050254	-0.0041247	-0.0059261	-0.0028899	0.00153598	-0.00731579	0.000538574	0.00215704	-0.00107989	0.00174547	0.00415813	-0.000667183	0.000303226	0.00167382	-0.00106737	-0.00145737	-3.30039e-05	-0.00288174	0.00104733	0.00217672	-8.20522e-05	0.000243857	0.000934917	-0.000447202		-3.93992	-0.000752652	0.00143038	-0.00293568	-0.000278573	0.000834965	-0.00139211	-0.000659179	0.00040061	-0.00171897	0.0031151	0.00655435	-0.000324153	0.000723061	0.00614631	-0.00470018	-7.1731e-05	9.41945e-05	-0.000237657	-0.00536208	-5.0503e-06	-0.0107191	-0.00283931	-7.08142e-05
-3.92991	-0.00488763	-0.00406293	-0.00571233	-0.00257598	0.00194956	-0.00710153	0.00034855	0.00199581	-0.00129871	0.00184432	0.00424573	-0.000557095	0.000265473	0.00154377	-0.00101283	-0.0016018	-0.000245484	-0.00295811	0.00122854	0.00254075	-8.36744e-05	0.00029479	0.00106354	-0.000473955		-3.92991	-0.00106637	0.00104093	-0.00317367	0.000185969	0.0014687	-0.00109676	-0.000504021	0.000517952	-0.001526	0.00240155	0.00517779	-0.000374679	0.000132738	0.00498342	-0.00471795	-3.02388e-05	0.000162456	-0.000222933	-0.00530381	6.39423e-05	-0.0106716	-0.00277831	-7.08004e-05
-3.9199	-0.00473011	-0.00395969	-0.00550054	-0.00228843	0.00233049	-0.00690735	0.000124576	0.00180335	-0.00155419	0.00188385	0.00428185	-0.000514138	0.000232005	0.00149467	-0.00103066	-0.00171436	-0.000432842	-0.00299588	0.00145869	0.00301412	-9.67373e-05	0.000301343	0.00114865	-0.000545969		-3.9199	-0.00141881	0.000635823	-0.00347345	0.000671686	0.00214435	-0.000800975	-0.00036165	0.000649524	-0.00137282	0.00180316	0.00398681	-0.00038049	-0.000394235	0.00389316	-0.00468163	1.85657e-05	0.000248412	-0.000211281	-0.00529349	7.62217e-05	-0.0106632	-0.00273716	-7.07907e-05
-3.90989	-0.00445071	-0.00371354	-0.00518787	-0.00208613	0.00259714	-0.0067694	-0.000113731	0.00161348	-0.00184095	0.00191179	0.00431952	-0.000495948	0.000221991	0.00152798	-0.001084	-0.00178157	-0.000574432	-0.00298871	0.00165301	0.00342924	-0.00012321	0.000232662	0.00117135	-0.000706022		-3.90989	-0.00168918	0.000315812	-0.00369417	0.00121869	0.00293874	-0.000501352	-0.000244603	0.000784913	-0.00127412	0.00127863	0.00298204	-0.000424776	-0.000897582	0.00290759	-0.00470275	6.42579e-05	0.000332296	-0.000203781	-0.00529201	7.79844e-05	-0.010662	-0.00270966	-7.0784e-05
-3.89987	-0.00423246	-0.00345839	-0.00500652	-0.00197703	0.00274499	-0.00669906	-0.000366088	0.00141558	-0.00214775	0.00195599	0.00440936	-0.000497368	0.000240181	0.00160704	-0.00112668	-0.00180546	-0.000667331	-0.00294358	0.00182094	0.00380045	-0.000158573	8.35185e-05	0.00113288	-0.00096584		-3.89987	-0.00192965	1.80765e-05	-0.00387738	0.00165296	0.00359541	-0.000289484	-0.000164791	0.000908929	-0.00123851	0.000848783	0.00221225	-0.000514688	-0.00133144	0.00207126	-0.00473415	9.59483e-05	0.000391727	-0.000199831	-0.00528738	8.34983e-05	-0.0106583	-0.00269007	-7.07792e-05
-3.88986	-0.00386721	-0.00294995	-0.00478448	-0.00189584	0.00287287	-0.00666455	-0.000634798	0.00119068	-0.00246028	0.00204037	0.00459539	-0.00051465	0.000252067	0.0017015	-0.00119737	-0.00179286	-0.000711639	-0.00287409	0.00198658	0.00417178	-0.000198616	-1.55273e-05	0.00114105	-0.00117211		-3.88986	-0.00211216	-0.000229214	-0.0039951	0.00200889	0.00417421	-0.000156437	-0.000131495	0.00100524	-0.00126823	0.000615829	0.00170966	-0.000478	-0.00168573	0.00139648	-0.00476794	0.00010409	0.000407122	-0.000198941	-0.0052884	8.22909e-05	-0.0106591	-0.00264492	-7.07678e-05
-3.87985	-0.0035185	-0.00242126	-0.00461575	-0.00194532	0.00281475	-0.00670539	-0.000899238	0.000961576	-0.00276005	0.00230317	0.00514064	-0.000534297	0.000328366	0.00189338	-0.00123665	-0.0017551	-0.00071316	-0.00279704	0.00208963	0.00441943	-0.000240171	-0.000124261	0.00108061	-0.00132914		-3.87985	-0.00219022	-0.000373806	-0.00400664	0.00226526	0.00464548	-0.000114954	-0.000149594	0.0010608	-0.00135998	0.000398344	0.00135799	-0.000561299	-0.00195943	0.000872695	-0.00479156	8.22321e-05	0.000365903	-0.000201439	-0.00524734	0.00013138	-0.0106261	-0.00261875	-7.0761e-05
-3.86984	-0.00307813	-0.00174634	-0.00440992	-0.00206446	0.00266349	-0.00679241	-0.00116754	0.000716598	-0.00305167	0.00257594	0.00571961	-0.000567735	0.000447381	0.00213953	-0.00124477	-0.00170291	-0.0006814	-0.00272441	0.00214889	0.00457705	-0.000279264	-0.000209721	0.00101375	-0.00143319		-3.86984	-0.00217001	-0.000458054	-0.00388196	0.00235786	0.00492001	-0.000204277	-0.000214532	0.00107244	-0.0015015	0.000333901	0.00120109	-0.000533285	-0.00215533	0.000478351	-0.00478901	1.33525e-05	0.000239019	-0.000212314	-0.00518188	0.000210266	-0.010574	-0.00258787	-7.07528e-05
-3.85982	-0.00259739	-0.00100236	-0.00419242	-0.00223609	0.00244218	-0.00691437	-0.00138196	0.000514834	-0.00327875	0.0028969	0.00640243	-0.00060862	0.000538934	0.00232655	-0.00124868	-0.00166935	-0.000659675	-0.00267903	0.00214853	0.00461131	-0.000314251	-0.000248806	0.000948693	-0.00144631		-3.85982	-0.00209366	-0.000427282	-0.00376005	0.00236597	0.00507593	-0.000343985	-0.000326383	0.00103505	-0.00168782	0.000285951	0.00105827	-0.000486365	-0.00229239	0.000174091	-0.00475886	-6.16943e-05	0.000110171	-0.00023356	-0.00508927	0.000323175	-0.0105017	-0.00254599	-7.07414e-05
-3.84981	-0.00207161	-0.000199016	-0.00394421	-0.00244005	0.00218019	-0.00706028	-0.00158826	0.000307787	-0.0034843	0.00323304	0.00711833	-0.000652256	0.0005727	0.00239849	-0.00125309	-0.00161787	-0.00060635	-0.00262938	0.00211405	0.00455117	-0.000323079	-0.000218219	0.000914236	-0.00135067		-3.84981	-0.00193003	-0.000329656	-0.0035304	0.00226303	0.00508703	-0.000560979	-0.000473844	0.000955776	-0.00190346	8.64753e-05	0.000781937	-0.000608987	-0.00238487	-6.63477e-05	-0.00470339	-0.00013462	5.18493e-06	-0.000274425	-0.0049896	0.000446364	-0.0104256	-0.00254712	-7.07417e-05
-3.8398	-0.00152922	0.000614909	-0.00367336	-0.00263139	0.00193807	-0.00720085	-0.00178529	0.000136063	-0.00370665	0.00353968	0.00777799	-0.000698634	0.000678033	0.00256434	-0.00120828	-0.00158322	-0.000564631	-0.00260181	0.00207132	0.00447669	-0.000334054	-0.000104496	0.000905424	-0.00111442		-3.8398	-0.00179084	-0.000240257	-0.00334142	0.00213665	0.00508569	-0.000812385	-0.000603626	0.000909464	-0.00211672	0.000228095	0.000754482	-0.000298293	-0.00260108	-0.000457793	-0.00474437	-0.000236089	-8.3321e-05	-0.000388856	-0.00486387	0.000604206	-0.010332	-0.00252288	-7.07349e-05
-3.82979	-0.000966277	0.00140854	-0.0033411	-0.00265624	0.00176612	-0.00707861	-0.00194766	-2.82377e-05	-0.00386708	0.00392159	0.00856512	-0.000721941	0.000811696	0.00274966	-0.00112627	-0.00158375	-0.00056329	-0.0026042	0.0020124	0.00435906	-0.000334263	3.68974e-05	0.000933525	-0.00085973		-3.82979	-0.00163895	-0.00012786	-0.00315004	0.00192277	0.00494511	-0.00109957	-0.000757271	0.000816531	-0.00233107	0.000412497	0.000823922	1.07118e-06	-0.00258624	-0.000541342	-0.00463114	-0.000336019	-0.000118766	-0.000553272	-0.00476987	0.000723977	-0.0102637	-0.00258552	-7.07522e-05
-3.81977	-0.00048633	0.00208155	-0.00305421	-0.00268696	0.00165706	-0.00703098	-0.00206702	-0.000165995	-0.00396805	0.00412284	0.0090181	-0.000772423	0.000917543	0.00284673	-0.00101164	-0.00161692	-0.000599664	-0.00263418	0.00197184	0.00426731	-0.000323623	0.000182197	0.000999812	-0.000635418		-3.81977	-0.00152508	-2.21853e-05	-0.00302797	0.001764	0.00485049	-0.0013225	-0.000896001	0.000731575	-0.00252358	0.000593758	0.000988787	0.00019873	-0.00255938	-0.000588292	-0.00453048	-0.000402359	-0.000117045	-0.000687673	-0.0046883	0.000829119	-0.0102057	-0.00264296	-7.07673e-05
-3.80976	-9.17416e-05	0.0026065	-0.00278998	-0.00266869	0.00158574	-0.00692312	-0.00222108	-0.0002639	-0.00417826	0.00410486	0.0090877	-0.000877973	0.00096698	0.00288936	-0.000955404	-0.00158224	-0.000544586	-0.00261989	0.00194503	0.00420514	-0.000315077	0.000327422	0.00109616	-0.000441319		-3.80976	-0.0014191	6.34725e-05	-0.00290168	0.00162279	0.00477446	-0.00152887	-0.00100812	0.000667168	-0.00268341	0.000786683	0.00130134	0.000272021	-0.00256992	-0.000653636	-0.00448621	-0.000456677	-0.000110907	-0.000802447	-0.00467633	0.000844636	-0.0101973	-0.00272503	-7.07878e-05
-3.79975	0.000150659	0.00291575	-0.00261443	-0.0026001	0.00154568	-0.00674588	-0.00232082	-0.000364184	-0.00427745	0.00413461	0.00921075	-0.000941515	0.00105037	0.00295445	-0.000853716	-0.00161541	-0.00056732	-0.0026635	0.00198702	0.00425414	-0.000280093	0.000480399	0.00123099	-0.000270191		-3.79975	-0.0013975	8.59699e-05	-0.00288096	0.00157328	0.00480359	-0.00165704	-0.00108626	0.000632116	-0.00280464	0.000976272	0.00165798	0.000294567	-0.00257053	-0.000680302	-0.00446076	-0.000480817	-9.6083e-05	-0.00086555	-0.00467606	0.000844982	-0.0101971	-0.00278611	-7.08022e-05
-3.78974	0.000253845	0.00301074	-0.00250305	-0.00249886	0.00150899	-0.00650672	-0.00243441	-0.000482591	-0.00438624	0.0040312	0.00910785	-0.00104544	0.00111394	0.00303061	-0.000802725	-0.00162136	-0.000542233	-0.00270048	0.00210199	0.00437753	-0.000173558	0.000622441	0.00142859	-0.000183705		-3.78974	-0.00145518	3.12495e-05	-0.00294161	0.00159451	0.00490505	-0.00171604	-0.00112792	0.000630732	-0.00288657	0.00111959	0.00195069	0.000288489	-0.00255036	-0.000692146	-0.00440857	-0.000473606	-7.27814e-05	-0.000874432	-0.00477055	0.000723107	-0.0102642	-0.00285183	-7.0817e-05
-3.77972	0.000208398	0.00288303	-0.00246624	-0.00234694	0.00148206	-0.00617595	-0.00253777	-0.000590032	-0.00448551	0.00385884	0.00885572	-0.00113804	0.00111197	0.00305627	-0.000832339	-0.00160476	-0.000473506	-0.00273602	0.002193	0.0044789	-9.2901e-05	0.000703934	0.00154665	-0.000138787		-3.77972	-0.0015204	-4.98464e-05	-0.00299095	0.00163475	0.00501836	-0.00174887	-0.00113536	0.000662502	-0.00293322	0.00123973	0.00217275	0.000306721	-0.00254837	-0.000674227	-0.00442251	-0.000408975	-4.02998e-05	-0.000777651	-0.00489898	0.000559859	-0.0103578	-0.00290891	-7.08293e-05
-3.76971	2.67609e-05	0.00255442	-0.0025009	-0.0021954	0.00141225	-0.00580305	-0.00261654	-0.000672307	-0.00456077	0.00364295	0.00849851	-0.0012126	0.00115266	0.00318909	-0.000883773	-0.00152668	-0.000321473	-0.00273189	0.002333	0.00466304	2.95368e-06	0.000683839	0.00154242	-0.00017474		-3.76971	-0.00165357	-0.000204037	-0.00310311	0.00169153	0.00513198	-0.00174891	-0.00114555	0.000720885	-0.00301199	0.00142688	0.00250247	0.000351286	-0.00253095	-0.000623879	-0.00443802	-0.000313697	2.76668e-05	-0.00065506	-0.00506614	0.000351603	-0.0104839	-0.00296856	-7.08416e-05
-3.7597	-0.000237263	0.00208705	-0.00256158	-0.00201888	0.00135722	-0.00539499	-0.00271	-0.000773874	-0.00464614	0.00351331	0.00830736	-0.00128074	0.00131177	0.00349381	-0.000870269	-0.00143035	-0.00011739	-0.00274332	0.00244256	0.00477346	0.000111658	0.000660937	0.00157191	-0.000250037		-3.7597	-0.00180846	-0.000357245	-0.00325967	0.00176436	0.00521311	-0.00168438	-0.00109413	0.000798665	-0.00298693	0.00145603	0.00255555	0.000356503	-0.00249117	-0.000542618	-0.00443973	-0.000196197	0.000101257	-0.00049365	-0.00522196	0.000161881	-0.0106058	-0.00297525	-7.0843e-05
-3.74969	-0.000599996	0.001498	-0.00269799	-0.00182564	0.00132126	-0.00497255	-0.00273446	-0.000818489	-0.00465044	0.00330591	0.00794776	-0.00133594	0.00137183	0.00363331	-0.000889651	-0.00130037	0.000150738	-0.00275149	0.00259802	0.0049649	0.000231146	0.000589898	0.00155295	-0.000373158		-3.74969	-0.00189138	-0.000461469	-0.0033213	0.00185595	0.00531165	-0.00159974	-0.00104051	0.000880851	-0.00296188	0.001417	0.00249907	0.000334927	-0.00242522	-0.000435617	-0.00441482	-6.82488e-05	0.000202725	-0.000339223	-0.00535458	3.79388e-06	-0.010713	-0.00293457	-7.08346e-05
-3.73967	-0.00100843	0.000852676	-0.00286954	-0.00163085	0.00129743	-0.00455914	-0.00276025	-0.000876861	-0.00464363	0.00311037	0.00759269	-0.00137195	0.00142752	0.00372346	-0.000868415	-0.00114682	0.000465595	-0.00275924	0.00272619	0.00509767	0.000354709	0.000521086	0.00153649	-0.000494322		-3.73967	-0.00201174	-0.00057894	-0.00344454	0.00184925	0.00526774	-0.00156925	-0.00101824	0.000915306	-0.00295178	0.00127515	0.00233366	0.000216629	-0.0023548	-0.000338549	-0.00437106	0.000124041	0.000361492	-0.00011341	-0.00542454	-7.8321e-05	-0.0107708	-0.00291164	-7.08298e-05
-3.72966	-0.00140591	0.000214725	-0.00302654	-0.0014513	0.00129631	-0.0041989	-0.00275675	-0.000896476	-0.00461703	0.00293138	0.00725032	-0.00138755	0.0014806	0.00375907	-0.00079786	-0.000984985	0.00079814	-0.00276811	0.00283967	0.00518607	0.000493261	0.000431125	0.0015101	-0.000647854		-3.72966	-0.00207828	-0.000641184	-0.00351538	0.00189817	0.00529649	-0.00150015	-0.000978142	0.000977776	-0.00293406	0.00114001	0.00216835	0.000111667	-0.002236	-0.000199826	-0.00427218	0.000304819	0.000578133	3.1505e-05	-0.00544935	-0.000107223	-0.0107915	-0.00290038	-7.08275e-05
-3.71965	-0.00179167	-0.000381596	-0.00320175	-0.00128735	0.00134425	-0.00391895	-0.00274341	-0.000898023	-0.00458879	0.00276724	0.00692048	-0.001386	0.00149651	0.00367825	-0.000685233	-0.00082099	0.00112146	-0.00276344	0.00289688	0.00518439	0.000609376	0.000338793	0.00148532	-0.00080773		-3.71965	-0.00211358	-0.000660896	-0.00356626	0.00179065	0.00508707	-0.00150578	-0.000874417	0.00106524	-0.00281407	0.00101077	0.00204834	-2.68036e-05	-0.00211346	-7.54666e-05	-0.00415146	0.000487034	0.000834068	0.000140001	-0.00541127	-6.28088e-05	-0.0107597	-0.00290132	-7.08277e-05
-3.70964	-0.00210506	-0.000892815	-0.0033173	-0.00101805	0.00149786	-0.00353396	-0.00272781	-0.000883624	-0.00457199	0.00263821	0.00662011	-0.0013437	0.00155519	0.00365353	-0.00054315	-0.000660104	0.00140854	-0.00272875	0.00297389	0.00523758	0.000710208	0.000280862	0.00147564	-0.00091392		-3.70964	-0.00206399	-0.000617961	-0.00351002	0.00164414	0.00483574	-0.00154746	-0.000835868	0.00108193	-0.00275366	0.000877599	0.00198274	-0.000227544	-0.00200161	2.11337e-05	-0.00402435	0.000665291	0.00110267	0.000227909	-0.00531974	4.5019e-05	-0.0106845	-0.00294109	-7.0836e-05
-3.69962	-0.00238198	-0.00132573	-0.00343824	-0.000839137	0.00168223	-0.0033605	-0.00271902	-0.000859161	-0.00457887	0.00242281	0.006161	-0.00131537	0.00153805	0.00352766	-0.000451557	-0.000527416	0.00161985	-0.00267468	0.00304986	0.0053093	0.000790415	0.000279498	0.00149848	-0.000939481		-3.69962	-0.00197283	-0.000523046	-0.00342262	0.00139222	0.00443616	-0.00165173	-0.000801703	0.00107309	-0.00267649	0.000789366	0.00202066	-0.000441925	-0.00191652	7.85747e-05	-0.00391161	0.000833148	0.00136474	0.000301556	-0.00518638	0.000204828	-0.0105776	-0.00297787	-7.08435e-05
-3.68961	-0.00269085	-0.00175774	-0.00362395	-0.000653793	0.00194068	-0.00324827	-0.00275656	-0.000850619	-0.00466249	0.00222116	0.00574833	-0.00130601	0.00157423	0.00346245	-0.000313999	-0.000442696	0.00172614	-0.00261153	0.00312151	0.00539451	0.000848513	0.000318137	0.00155276	-0.000916482		-3.68961	-0.00181298	-0.000405333	-0.00322062	0.00115714	0.00409827	-0.00178398	-0.000763309	0.00104894	-0.00257556	0.000702496	0.00209082	-0.000685832	-0.00187285	8.97247e-05	-0.00383543	0.000982871	0.00160461	0.000361131	-0.00505228	0.000368688	-0.0104733	-0.00304365	-7.08564e-05
-3.6796	-0.00287036	-0.00200207	-0.00373865	-0.000499446	0.00220374	-0.00320263	-0.00277199	-0.000824643	-0.00471934	0.00210541	0.00551443	-0.00130361	0.00164645	0.00350203	-0.00020912	-0.000418618	0.00171165	-0.00254888	0.00321621	0.00554355	0.000888865	0.000333166	0.00158637	-0.000920038		-3.6796	-0.00165027	-0.000261482	-0.00303905	0.000923295	0.003799	-0.00195241	-0.000711738	0.00102192	-0.00244539	0.000631873	0.00218336	-0.000919615	-0.00188101	5.32779e-05	-0.0038153	0.00110553	0.00180671	0.000404344	-0.00489011	0.000567818	-0.010348	-0.00309551	-7.08662e-05
-3.66959	-0.00305896	-0.00222312	-0.00389481	-0.000380938	0.00244733	-0.0032092	-0.00278148	-0.000811519	-0.00475143	0.0021347	0.00548365	-0.00121426	0.0016201	0.00343735	-0.000197146	-0.000428395	0.0016078	-0.00246459	0.00325188	0.00560093	0.000902835	0.000342006	0.00161146	-0.000927444		-3.66959	-0.00145612	-8.87321e-05	-0.00282351	0.000703083	0.00355721	-0.00215104	-0.000640125	0.00100384	-0.00228409	0.000576675	0.00227435	-0.001121	-0.00197055	-2.61302e-05	-0.00391497	0.00119159	0.00195462	0.000428561	-0.0047413	0.000754403	-0.010237	-0.00316185	-7.08783e-05
-3.65957	-0.00329301	-0.00241708	-0.00416894	-0.00027954	0.00265597	-0.00321505	-0.0027693	-0.000755743	-0.00478286	0.00204673	0.00526323	-0.00116978	0.00152984	0.00332976	-0.000270079	-0.000481696	0.00141985	-0.00238324	0.00331185	0.0057239	0.000899804	0.000364002	0.00162816	-0.000900154		-3.65957	-0.00129577	1.32766e-05	-0.00260481	0.000443795	0.00329802	-0.00241043	-0.000545957	0.00100338	-0.00209529	0.000520478	0.00232706	-0.00128611	-0.00207693	-0.000138243	-0.00401561	0.00123211	0.00203209	0.000432121	-0.00463295	0.000890398	-0.0101563	-0.00320115	-7.08852e-05
-3.64956	-0.0033609	-0.00248938	-0.00423241	-0.000204275	0.00277778	-0.00318633	-0.00279912	-0.00075252	-0.00484573	0.00194461	0.00501989	-0.00113068	0.00143524	0.00324518	-0.000374696	-0.000569478	0.00117649	-0.00231545	0.00338052	0.00586822	0.000892822	0.000390896	0.00163111	-0.000849321		-3.64956	-0.00118677	8.16198e-05	-0.00245516	0.000298505	0.00321307	-0.00261606	-0.000432593	0.00102417	-0.00188936	0.000436178	0.00229929	-0.00142693	-0.00223098	-0.000270856	-0.0041911	0.00124928	0.00207864	0.000419929	-0.00454313	0.00100218	-0.0100884	-0.00321919	-7.08883e-05
-3.63955	-0.00346668	-0.00256817	-0.0043652	-0.000129608	0.00286923	-0.00312844	-0.00280676	-0.000734468	-0.00487905	0.00183392	0.00476079	-0.00109295	0.00143052	0.00325842	-0.000397376	-0.000682695	0.000907321	-0.00227271	0.00338149	0.00591577	0.000847203	0.000330402	0.00156652	-0.000905715		-3.63955	-0.0010728	0.000113627	-0.00225922	0.000152475	0.00312145	-0.00281649	-0.000309533	0.00106362	-0.00168268	0.000245924	0.00206617	-0.00157432	-0.00234104	-0.000369514	-0.00431256	0.00119875	0.00201184	0.000385655	-0.00450518	0.00104563	-0.010056	-0.00319547	-7.08842e-05
-3.62954	-0.00349847	-0.00255025	-0.0044467	-7.29972e-05	0.00291792	-0.00306391	-0.00273592	-0.000646933	-0.00482491	0.00164405	0.00434875	-0.00106066	0.00129057	0.00307643	-0.000495297	-0.000814013	0.000635698	-0.00226372	0.00339372	0.00600561	0.00078184	0.000279232	0.00155855	-0.00100009		-3.62954	-0.00106143	1.57269e-05	-0.00213859	2.76135e-05	0.00305139	-0.00299616	-0.000191233	0.0011127	-0.00149517	0.000113767	0.00191085	-0.00168332	-0.00249822	-0.000483003	-0.00451343	0.00115124	0.00194742	0.000355059	-0.00448919	0.00105982	-0.0100382	-0.00315401	-7.08769e-05
-3.61952	-0.00352128	-0.0025231	-0.00451946	-5.36542e-05	0.00289287	-0.00300018	-0.00264539	-0.000547396	-0.00474338	0.00156515	0.00414892	-0.00101863	0.00117613	0.00291608	-0.000563813	-0.000958738	0.000373592	-0.00229107	0.00338218	0.00606649	0.000697863	0.000205565	0.00152357	-0.00111244		-3.61952	-0.00115513	-0.000168329	-0.00214194	-2.14331e-05	0.00310054	-0.0031434	-9.46265e-05	0.00115709	-0.00134634	3.41454e-06	0.00184256	-0.00183573	-0.00263611	-0.000574985	-0.00469724	0.00107287	0.0018362	0.000309528	-0.00445398	0.00109857	-0.0100065	-0.00305956	-7.08595e-05
-3.60951	-0.00350744	-0.00244764	-0.00456725	-7.32035e-05	0.00281495	-0.00296136	-0.0025132	-0.000411783	-0.00461461	0.00160628	0.00418518	-0.000972623	0.00113939	0.00286827	-0.000589486	-0.00113384	9.5395e-05	-0.00236308	0.00331004	0.00601882	0.000601261	8.71728e-05	0.0014697	-0.00129535		-3.60951	-0.00127078	-0.000410591	-0.00213096	7.71611e-05	0.00329254	-0.00313822	-3.5898e-05	0.00118009	-0.00125189	-0.000121496	0.00165062	-0.00189361	-0.00273806	-0.000638062	-0.00483807	0.000967293	0.00167243	0.000262154	-0.00442583	0.00112852	-0.00998017	-0.00294863	-7.08375e-05
-3.5995	-0.00340251	-0.0022896	-0.00451543	-0.000127841	0.00271417	-0.00296985	-0.00232883	-0.000213502	-0.00444417	0.00159311	0.00412854	-0.000942324	0.00116351	0.00290833	-0.000581316	-0.00126119	-0.000100188	-0.0024222	0.00318532	0.00588027	0.000490375	-5.8105e-05	0.00139065	-0.00150686		-3.5995	-0.00142107	-0.000694175	-0.00214797	0.000236878	0.00362057	-0.00314682	-2.72467e-05	0.0011674	-0.0012219	-0.000244445	0.00147418	-0.00196307	-0.00279297	-0.000668295	-0.00491764	0.000852204	0.00148461	0.000219799	-0.00438147	0.00117996	-0.00994291	-0.00280876	-7.08074e-05
-3.58949	-0.00323879	-0.00207062	-0.00440696	-0.000216772	0.00261333	-0.00304687	-0.00209922	5.28747e-05	-0.00425131	0.00160598	0.00414135	-0.000929382	0.00132819	0.00317278	-0.000516408	-0.00141528	-0.000320606	-0.00250996	0.00312019	0.0058384	0.000401985	-0.00023504	0.00130635	-0.00177643		-3.58949	-0.00154474	-0.000918455	-0.00217103	0.000342158	0.00383916	-0.00315484	-9.83595e-05	0.00106961	-0.00126633	-0.000345548	0.00133764	-0.00202874	-0.00279665	-0.000665298	-0.004928	0.000786486	0.00138328	0.000189689	-0.00432164	0.00125213	-0.0098954	-0.0026655	-7.07731e-05
-3.57947	-0.00299494	-0.0018037	-0.00418617	-0.000399036	0.00252662	-0.00332469	-0.0018398	0.000380061	-0.00405965	0.00154905	0.00405953	-0.000961424	0.00147208	0.0034138	-0.000469646	-0.001573	-0.000538062	-0.00260794	0.00306382	0.00580581	0.000321827	-0.000423256	0.00120413	-0.00205064		-3.57947	-0.00169086	-0.00113637	-0.00224534	0.000581094	0.00419699	-0.0030348	-0.000189691	0.000991255	-0.00137064	-0.000398303	0.00127017	-0.00206678	-0.00275227	-0.000632173	-0.00487237	0.000753918	0.00133479	0.000173051	-0.00421083	0.00139066	-0.00981232	-0.00248296	-7.07234e-05
-3.56946	-0.00268272	-0.00145244	-0.003913	-0.000515995	0.00249023	-0.00352222	-0.00155915	0.000748308	-0.0038666	0.00166861	0.00428444	-0.000947209	0.00170278	0.00380901	-0.000403452	-0.00171228	-0.000726042	-0.00269852	0.00302326	0.00579367	0.000252848	-0.000615352	0.00108558	-0.00231628		-3.56946	-0.00178536	-0.0012646	-0.00230613	0.000801835	0.00450043	-0.00289676	-0.000330243	0.000875605	-0.00153609	-0.000396175	0.00127341	-0.00206576	-0.00269069	-0.000601526	-0.00477985	0.000747096	0.00133557	0.000158624	-0.00414729	0.00147022	-0.00976479	-0.00232994	-7.06757e-05
-3.55945	-0.00232811	-0.00103934	-0.00361688	-0.000694261	0.00245141	-0.00383993	-0.00129199	0.0011115	-0.00369549	0.00175413	0.00449515	-0.000986889	0.00198154	0.00424602	-0.00028294	-0.00190751	-0.000973796	-0.00284122	0.00306839	0.00594044	0.000196337	-0.000818419	0.000953319	-0.00259016		-3.55945	-0.00183248	-0.00130251	-0.00236245	0.00107817	0.00484736	-0.00269102	-0.000504836	0.000739772	-0.00174944	-0.000353139	0.00132626	-0.00203254	-0.00257697	-0.000519719	-0.00463422	0.000793365	0.00141305	0.000173682	-0.00408919	0.00154451	-0.00972289	-0.00219174	-7.06266e-05
-3.54944	-0.00189551	-0.000573598	-0.00321742	-0.000914431	0.00242045	-0.00424931	-0.00105527	0.00144964	-0.00356017	0.00181433	0.00467587	-0.0010472	0.0022264	0.00459933	-0.000146521	-0.00200257	-0.00107773	-0.0029274	0.00307395	0.00600044	0.000147454	-0.00102101	0.000812385	-0.0028544		-3.54944	-0.0018691	-0.00132519	-0.00241302	0.0014218	0.00530218	-0.00245858	-0.000696224	0.000599956	-0.0019924	-0.000278309	0.00142483	-0.00198145	-0.00247747	-0.000452107	-0.00450284	0.000860918	0.00152657	0.000195265	-0.00410635	0.00152312	-0.00973581	-0.00206649	-7.05763e-05
-3.53942	-0.0014625	-0.000127788	-0.00279721	-0.00113105	0.00241232	-0.00467441	-0.000842302	0.00173073	-0.00341533	0.00183603	0.00479323	-0.00112117	0.0024254	0.00483759	1.32099e-05	-0.00205031	-0.00112225	-0.00297837	0.00309008	0.00611736	6.28001e-05	-0.0012152	0.000640388	-0.00307079		-3.53942	-0.00185753	-0.00129129	-0.00242376	0.00184737	0.00583872	-0.00214398	-0.0007871	0.000471701	-0.0020459	-0.000187436	0.00155826	-0.00193314	-0.0024	-0.000379102	-0.00442089	0.000932629	0.00164651	0.000218748	-0.00415922	0.00145714	-0.00977558	-0.00199659	-7.05454e-05
-3.52941	-0.00109818	0.000239443	-0.00243581	-0.00142604	0.00232482	-0.00517689	-0.000738796	0.00186921	-0.00334681	0.00180748	0.00481585	-0.00120089	0.00270222	0.00511354	0.000290891	-0.00208903	-0.00115145	-0.0030266	0.00321905	0.00639885	3.92621e-05	-0.00140074	0.000525738	-0.00332722		-3.52941	-0.00183143	-0.00127178	-0.00239108	0.00221996	0.006312	-0.00187209	-0.000906549	0.00035562	-0.00216872	-0.000100424	0.0017035	-0.00190435	-0.00232237	-0.000329333	-0.0043154	0.000999936	0.00176042	0.000239449	-0.00425636	0.00133567	-0.00984839	-0.00190311	-7.05003e-05
-3.5194	-0.000693124	0.000572679	-0.00195893	-0.0017462	0.00217325	-0.00566564	-0.000701244	0.00189131	-0.00329379	0.0016959	0.00469808	-0.00130627	0.0028868	0.00525676	0.000516836	-0.00211557	-0.00116321	-0.00306794	0.00331586	0.00662465	7.06561e-06	-0.00154784	0.000406849	-0.00350253		-3.5194	-0.00179586	-0.00124178	-0.00234994	0.00258338	0.00677992	-0.00161315	-0.000978868	0.000258662	-0.0022164	-0.000127526	0.00168841	-0.00194346	-0.00226109	-0.000264468	-0.00425771	0.00103269	0.00182424	0.000241137	-0.00439839	0.00115841	-0.00995519	-0.00189336	-7.04954e-05
-3.50939	-0.000400676	0.000757543	-0.0015589	-0.00212205	0.00188895	-0.00613305	-0.000740065	0.00178046	-0.00326059	0.00147846	0.00432215	-0.00136523	0.00284676	0.00505377	0.000639747	-0.00199122	-0.000995397	-0.00298704	0.00341513	0.00686289	-3.26401e-05	-0.00168838	0.000297965	-0.00367473		-3.50939	-0.00178149	-0.00122478	-0.00233821	0.00288393	0.00715588	-0.00138802	-0.000994781	0.00018149	-0.00217105	-7.25542e-05	0.00180337	-0.00194848	-0.00226795	-0.000254354	-0.00428155	0.00102128	0.00179551	0.000247052	-0.00454808	0.000973312	-0.0100695	-0.00194296	-7.05201e-05
-3.49937	-9.7414e-05	0.000894236	-0.00108906	-0.00242691	0.00167292	-0.00652674	-0.000852596	0.00154381	-0.003249	0.00130103	0.00401824	-0.00141618	0.00288501	0.00495934	0.00081068	-0.00188629	-0.000859849	-0.00291273	0.00345897	0.00699665	-7.87046e-05	-0.00180523	0.000202736	-0.0038132		-3.49937	-0.00172382	-0.00117123	-0.00227641	0.00317678	0.00749394	-0.00114037	-0.000951024	0.000122782	-0.00202483	-5.71818e-05	0.00184097	-0.00195533	-0.00231717	-0.000265986	-0.00436836	0.000983804	0.00172858	0.000239028	-0.00468876	0.000801065	-0.0101786	-0.00204294	-7.05661e-05
-3.48936	8.12436e-05	0.000951547	-0.00078906	-0.00272279	0.00141431	-0.0068599	-0.000964665	0.00124644	-0.00317577	0.00104755	0.00355408	-0.00145898	0.00285136	0.00479503	0.000907695	-0.0017472	-0.000678699	-0.00281569	0.00358528	0.00729846	-0.000127903	-0.00191305	0.000103925	-0.00393002		-3.48936	-0.00162483	-0.0010285	-0.00222115	0.00337679	0.00772938	-0.000975802	-0.000850668	8.0044e-05	-0.00178138	-0.000131881	0.00173326	-0.00199702	-0.00239835	-0.000291019	-0.00450569	0.000878569	0.00154113	0.000216009	-0.00484384	0.000610782	-0.0102985	-0.00208535	-7.05843e-05
-3.47935	0.000192137	0.00104614	-0.00066187	-0.00295592	0.00118669	-0.00709853	-0.00112468	0.000895178	-0.00314454	0.000856051	0.00320563	-0.00149353	0.0027851	0.0046121	0.000958109	-0.00154881	-0.000425159	-0.00267247	0.00362639	0.00744339	-0.000190612	-0.00195509	5.48092e-05	-0.00396499		-3.47935	-0.00153428	-0.000853908	-0.00221466	0.00360468	0.00801064	-0.000801269	-0.000703078	5.02568e-05	-0.00145641	-0.000270941	0.00151416	-0.00205604	-0.00249771	-0.000319462	-0.00467595	0.000788166	0.00139254	0.000183788	-0.00496606	0.000463076	-0.0103952	-0.00216766	-7.06174e-05
-3.46934	0.000248747	0.00121833	-0.00072084	-0.00317877	0.000944065	-0.00730161	-0.00129369	0.000535555	-0.00312294	0.000562272	0.00265323	-0.00152869	0.00274	0.00446856	0.00101144	-0.00134659	-0.000136092	-0.0025571	0.00361391	0.00746189	-0.000234081	-0.00193756	4.34263e-05	-0.00391854		-3.46934	-0.00138701	-0.000595744	-0.00217828	0.00378074	0.00820578	-0.000644304	-0.000538447	5.05275e-05	-0.00112742	-0.000462732	0.00121076	-0.00213622	-0.00255887	-0.000340261	-0.00477747	0.000687091	0.00123074	0.000143442	-0.0050426	0.000371211	-0.0104564	-0.00225174	-7.06487e-05
-3.45932	0.000240239	0.00143976	-0.000959281	-0.00331866	0.000895478	-0.0075328	-0.00145927	0.000201025	-0.00311956	0.00024931	0.00209101	-0.00159239	0.00268781	0.00432491	0.00105071	-0.00112657	0.000192703	-0.00244585	0.00354793	0.00737088	-0.000275017	-0.00192101	3.90125e-05	-0.00388103		-3.45932	-0.0012336	-0.000339367	-0.00212784	0.00390232	0.00833218	-0.000527539	-0.000300688	8.28749e-05	-0.000684251	-0.000690872	0.000862703	-0.00224445	-0.00262903	-0.000350063	-0.004908	0.000569239	0.00104089	9.7593e-05	-0.00504001	0.000374318	-0.0104543	-0.00221878	-7.06367e-05
-3.44931	0.000239045	0.00166973	-0.00119164	-0.00334863	0.000836599	-0.00753387	-0.00161469	-8.6853e-05	-0.00314253	1.26382e-05	0.00161988	-0.0015946	0.00267901	0.00423471	0.00112331	-0.000872331	0.000579538	-0.0023242	0.00343605	0.00718321	-0.000311097	-0.00190234	5.2723e-05	-0.0038574		-3.44931	-0.00102414	-4.01873e-05	-0.00200809	0.00401224	0.00843737	-0.000412892	-7.22009e-05	0.000139849	-0.000284251	-0.00095711	0.000486862	-0.00240108	-0.00267257	-0.000345285	-0.00499985	0.000489474	0.000906739	7.22091e-05	-0.00498245	0.000443238	-0.0104081	-0.00219676	-7.06285e-05
-3.4393	0.000156085	0.00178924	-0.00147707	-0.00334439	0.000834973	-0.00752376	-0.00171549	-0.000274475	-0.00315651	-0.000200554	0.00123026	-0.00163137	0.00273493	0.00426004	0.00120981	-0.000625034	0.000980083	-0.00223015	0.0032818	0.00690467	-0.000341072	-0.00188018	6.27296e-05	-0.0038231		-3.4393	-0.000740698	0.00040723	-0.00188863	0.00411704	0.00852777	-0.000293683	0.000129439	0.000271146	-1.22679e-05	-0.00119425	0.00018288	-0.00257138	-0.00268486	-0.000327969	-0.00504175	0.000429231	0.000818281	4.01799e-05	-0.00486498	0.000584899	-0.0103149	-0.00212486	-7.06005e-05
-3.42929	4.14283e-05	0.00179957	-0.00171671	-0.00326637	0.000937892	-0.00747063	-0.00182563	-0.000432566	-0.00321869	-0.000351215	0.00097089	-0.00167332	0.00269594	0.0041744	0.00121747	-0.000397392	0.00136946	-0.00216425	0.00312848	0.00660065	-0.00034369	-0.00182792	0.00013378	-0.00378961		-3.42929	-0.000461782	0.000811831	-0.0017354	0.00423686	0.00863654	-0.000162825	0.000338584	0.000549964	0.000127205	-0.00141981	-7.00917e-05	-0.00276954	-0.00266712	-0.000304004	-0.00503024	0.000407093	0.000795645	1.85408e-05	-0.00475891	0.000713989	-0.0102318	-0.00197039	-7.05332e-05
-3.41927	-0.000136875	0.00166776	-0.00194151	-0.00319491	0.00104315	-0.00743297	-0.0018716	-0.00054659	-0.00319661	-0.000527	0.000692982	-0.00174698	0.00271225	0.00421477	0.00120973	-0.000204519	0.00171618	-0.00212521	0.00294254	0.00623412	-0.000349049	-0.00181431	0.000203528	-0.00383214		-3.41927	-0.000158424	0.00124683	-0.00156368	0.00441859	0.008846	-8.81749e-06	0.00052227	0.000842119	0.000202422	-0.00164357	-0.000299015	-0.00298812	-0.00262569	-0.000281852	-0.00496952	0.000422253	0.000833646	1.0861e-05	-0.00459599	0.000913184	-0.0101052	-0.00182597	-7.04595e-05
-3.40926	-0.000378867	0.00139345	-0.00215118	-0.00311445	0.00116882	-0.00739772	-0.00195103	-0.000676972	-0.00322509	-0.000368279	0.0010167	-0.00175326	0.00270902	0.00425709	0.00116094	-6.24236e-05	0.00198622	-0.00211107	0.00277811	0.0059005	-0.000344287	-0.00181732	0.000278916	-0.00391356		-3.40926	0.000105467	0.00166303	-0.00145209	0.00459825	0.00905371	0.000142787	0.000636092	0.00102744	0.000244743	-0.00181169	-0.000443921	-0.00317945	-0.00252853	-0.000268693	-0.00478837	0.000467938	0.000917294	1.85821e-05	-0.00440909	0.00114481	-0.00996299	-0.00168503	-7.03749e-05
-3.39925	-0.000697814	0.000983904	-0.00237953	-0.002996	0.00135017	-0.00734217	-0.00194599	-0.000718316	-0.00317367	-0.000219795	0.00131924	-0.00175883	0.00259542	0.00415702	0.00103383	1.42017e-05	0.00214874	-0.00212034	0.00264509	0.00563236	-0.000342176	-0.00184103	0.000354842	-0.0040369		-3.39925	0.00038389	0.00208695	-0.00131917	0.00475447	0.0092344	0.000274542	0.000715572	0.00116687	0.000264279	-0.00195714	-0.000565039	-0.00334924	-0.00244689	-0.000275065	-0.00461872	0.000544239	0.00104796	4.05201e-05	-0.0042596	0.00133151	-0.0098507	-0.00158911	-7.03084e-05
-3.38924	-0.00103687	0.00051378	-0.00258753	-0.00290809	0.0014886	-0.00730479	-0.00184667	-0.000690422	-0.00300291	-1.62796e-05	0.00172066	-0.00175321	0.00239623	0.00394953	0.000842922	1.44573e-05	0.00218174	-0.00215283	0.00255622	0.00542539	-0.000312946	-0.00188801	0.000425432	-0.00420145		-3.38924	0.00056443	0.00243017	-0.00130131	0.00495156	0.00949095	0.000412172	0.000769986	0.0012813	0.000258672	-0.00185667	-0.000349282	-0.00336406	-0.00241116	-0.000334247	-0.00448808	0.000638508	0.00120355	7.34631e-05	-0.00415775	0.00145904	-0.00977454	-0.00153086	-7.02637e-05
-3.37922	-0.00134967	3.19021e-05	-0.00273125	-0.00276797	0.00170858	-0.00724453	-0.00175524	-0.000644301	-0.00286617	0.000222178	0.00218057	-0.00173621	0.00224874	0.00382557	0.000671896	-6.65866e-05	0.00207666	-0.00220983	0.00253612	0.0053499	-0.000277667	-0.00194272	0.000491938	-0.00437737		-3.37922	0.00074976	0.00279509	-0.00129557	0.00509032	0.00965066	0.000529988	0.000809989	0.00138322	0.000236758	-0.00183682	-0.000248308	-0.00342533	-0.00231768	-0.000374555	-0.00426081	0.000696803	0.00129432	9.92852e-05	-0.00409563	0.00153701	-0.00972827	-0.00150594	-7.02435e-05
-3.36921	-0.00165903	-0.000368551	-0.00294951	-0.00261893	0.00194129	-0.00717915	-0.00160443	-0.000554218	-0.00265465	0.00059615	0.00289927	-0.00170697	0.00206487	0.003643	0.00048674	-0.000195079	0.00186733	-0.00225749	0.00256844	0.00537444	-0.000237546	-0.00202284	0.000549411	-0.0045951		-3.36921	0.000916807	0.00312562	-0.00129201	0.00509187	0.0096347	0.000549037	0.0008443	0.00147305	0.000215555	-0.00182252	-8.55883e-05	-0.00355945	-0.00220381	-0.000436751	-0.00397086	0.000792477	0.00143895	0.000146007	-0.00409399	0.00153828	-0.00972627	-0.00157484	-7.02978e-05
-3.3592	-0.00193339	-0.00073029	-0.00313649	-0.00251464	0.00210898	-0.00713825	-0.00140179	-0.000400784	-0.00240279	0.0008242	0.00332793	-0.00167953	0.0018208	0.00336992	0.000271681	-0.000405848	0.0015362	-0.00234789	0.0026774	0.00554934	-0.000194548	-0.00211311	0.000588223	-0.00481445		-3.3592	0.000990387	0.00332041	-0.00133964	0.00499856	0.00949461	0.000502514	0.000876913	0.00154377	0.000210054	-0.00164142	0.000259032	-0.00354186	-0.00213061	-0.000515852	-0.00374537	0.000869632	0.00155257	0.000186692	-0.00411147	0.00151648	-0.00973943	-0.00170553	-7.03882e-05
-3.34919	-0.00228921	-0.00110457	-0.00347385	-0.00238218	0.00229605	-0.00706041	-0.00116553	-0.00018681	-0.00214425	0.00114945	0.00395289	-0.00165399	0.00162781	0.00318442	7.12012e-05	-0.000649776	0.00114369	-0.00244325	0.00282127	0.0057943	-0.00015176	-0.0022515	0.000606256	-0.00510925		-3.34919	0.00100906	0.00343631	-0.00141819	0.00485343	0.00925524	0.000451633	0.000905645	0.00158633	0.000224956	-0.00136448	0.000783272	-0.00351224	-0.00202895	-0.000597124	-0.00346077	0.000914866	0.00161208	0.000217652	-0.00417152	0.00144126	-0.0097843	-0.00184206	-7.04683e-05
-3.33917	-0.00258277	-0.00137657	-0.00378898	-0.00226532	0.00244414	-0.00697479	-0.000870642	0.000105961	-0.00184724	0.00143705	0.00451533	-0.00164124	0.00137422	0.00294589	-0.000197449	-0.000887178	0.000749068	-0.00252342	0.00293634	0.00598578	-0.000113092	-0.00239108	0.00062298	-0.00540514		-3.33917	0.000970882	0.00342862	-0.00148686	0.00469658	0.00901661	0.000376551	0.000922425	0.00159194	0.000252908	-0.00103689	0.0014402	-0.00351398	-0.00183782	-0.000623573	-0.00305207	0.000928798	0.00162129	0.000236306	-0.00424074	0.00135576	-0.00983724	-0.00206123	-7.05741e-05
-3.32916	-0.00287258	-0.00161889	-0.00412628	-0.00219184	0.00251748	-0.00690117	-0.000586403	0.000447095	-0.0016199	0.00171457	0.00503466	-0.00160553	0.0012027	0.00274833	-0.00034292	-0.00112895	0.000354141	-0.00261204	0.00307688	0.00621631	-6.25405e-05	-0.00252092	0.000613134	-0.00565497		-3.32916	0.000970741	0.00343711	-0.00149563	0.00448422	0.00868569	0.000282745	0.00091526	0.00155177	0.000278748	-0.000664173	0.0022174	-0.00354575	-0.00169548	-0.000657128	-0.00273383	0.000943375	0.00164361	0.000243141	-0.00433243	0.0012427	-0.00990756	-0.0022548	-7.06498e-05
-3.31915	-0.0030557	-0.00180041	-0.00431099	-0.00199893	0.00274807	-0.00674593	-0.000334908	0.000794836	-0.00146465	0.00190643	0.00544784	-0.00163497	0.00106588	0.00259869	-0.000466925	-0.00135212	-8.27961e-06	-0.00269596	0.0031725	0.00637612	-3.11258e-05	-0.00267048	0.000591017	-0.00593197		-3.31915	0.00092871	0.00336607	-0.00150865	0.00430193	0.00840233	0.000201538	0.000871327	0.00145592	0.000286732	-0.000214624	0.00311696	-0.00354621	-0.00152171	-0.000654396	-0.00238902	0.000921767	0.00160761	0.000235928	-0.00437191	0.00119775	-0.00994157	-0.00248163	-7.07231e-05
-3.30914	-0.00315386	-0.00189619	-0.00441153	-0.00176642	0.00302982	-0.00656267	-5.24858e-05	0.00116896	-0.00127393	0.00207867	0.0057983	-0.00164096	0.0009438	0.00247075	-0.000583154	-0.00142085	-0.000130262	-0.00271143	0.0032403	0.00648869	-8.09661e-06	-0.00281093	0.00056072	-0.00618258		-3.30914	0.000913129	0.00326948	-0.00144323	0.00409158	0.00805567	0.000127501	0.00083075	0.00136106	0.000300445	0.000249784	0.00403951	-0.00353995	-0.00131149	-0.000599678	-0.00202331	0.000887823	0.0015592	0.000216444	-0.00438288	0.00119048	-0.00995623	-0.00265087	-7.07693e-05
-3.29912	-0.00318894	-0.00193223	-0.00444566	-0.00154986	0.00328454	-0.00638426	0.000150652	0.00146154	-0.00116023	0.00219129	0.00604113	-0.00165856	0.000847955	0.00237562	-0.000679713	-0.00147609	-0.00024719	-0.00270498	0.00329573	0.00658461	6.85705e-06	-0.00294417	0.000525693	-0.00641402		-3.29912	0.000907891	0.00314533	-0.00132955	0.00386795	0.00767298	6.29189e-05	0.000717298	0.00116929	0.000265302	0.000690524	0.00490157	-0.00352052	-0.00106528	-0.000467692	-0.00166287	0.00084688	0.00150781	0.000185951	-0.00440771	0.00116563	-0.00998104	-0.00284003	-7.08144e-05
-3.28911	-0.00317348	-0.00191094	-0.00443601	-0.00130256	0.00359057	-0.0061957	0.000252102	0.00159741	-0.00109321	0.00223633	0.00615234	-0.00167968	0.000774431	0.00230635	-0.000757488	-0.00147434	-0.00027043	-0.00267824	0.00328596	0.00655744	1.44847e-05	-0.00302547	0.000488949	-0.0065399		-3.28911	0.000896827	0.00298246	-0.00118881	0.00374938	0.00745855	4.02044e-05	0.000505045	0.000845085	0.000165005	0.00117743	0.00569097	-0.00333612	-0.000790598	-0.000226188	-0.00135501	0.00080236	0.00145851	0.000146206	-0.0044239	0.00115174	-0.00999954	-0.00297468	-7.08428e-05
-3.2791	-0.00307381	-0.00174673	-0.0044009	-0.000982783	0.00400523	-0.00597079	0.000346418	0.00175827	-0.00106544	0.00220481	0.00610629	-0.00169667	0.000628144	0.00215312	-0.00089683	-0.00137332	-0.000162841	-0.0025838	0.0032172	0.00641753	1.68649e-05	-0.00307526	0.000441241	-0.00659176		-3.2791	0.000867528	0.00275243	-0.00101737	0.00372919	0.00737404	8.4342e-05	0.000352838	0.000609159	9.65169e-05	0.00150843	0.00621982	-0.00320296	-0.000502713	0.000124748	-0.00113017	0.000737609	0.00137553	9.96846e-05	-0.00447197	0.00109512	-0.0100391	-0.00314864	-7.0876e-05
-3.26909	-0.00297003	-0.00154858	-0.00439148	-0.000607941	0.00451163	-0.00572752	0.000421759	0.00180494	-0.000961419	0.00208891	0.00588192	-0.00170409	0.000554405	0.00205634	-0.000947534	-0.00121552	4.13716e-05	-0.00247241	0.00317485	0.00633255	1.71428e-05	-0.00309488	0.000408098	-0.00659786		-3.26909	0.000883513	0.00257521	-0.000808184	0.00368302	0.00727169	9.43561e-05	0.000230033	0.000419659	4.04076e-05	0.00172595	0.00648089	-0.003029	-0.000202876	0.00057162	-0.000977372	0.000693888	0.00133739	5.03866e-05	-0.00453211	0.00102148	-0.0100857	-0.00319681	-7.08845e-05
-3.25907	-0.00280368	-0.00128169	-0.00432566	-0.000215697	0.00506433	-0.00549572	0.000392482	0.00170698	-0.000922017	0.0018846	0.00546933	-0.00170013	0.000619927	0.0021428	-0.000902943	-0.00107642	0.000226844	-0.00237969	0.00313116	0.00624564	1.66712e-05	-0.0030708	0.000372062	-0.00651366		-3.25907	0.000850988	0.00234367	-0.000641695	0.00387896	0.0074004	0.000357516	8.51716e-05	0.000246308	-7.59644e-05	0.00181799	0.00645399	-0.00281801	0.000114445	0.00107056	-0.000841666	0.000640341	0.00127892	1.76285e-06	-0.00462198	0.000908084	-0.0101521	-0.0032248	-7.08893e-05
-3.24906	-0.00268861	-0.00104821	-0.00432901	0.000195354	0.00565588	-0.00526517	0.000356575	0.00160504	-0.000891886	0.0015937	0.00487456	-0.00168715	0.000589069	0.00209206	-0.000913924	-0.000840698	0.000597143	-0.00227854	0.00309356	0.00617097	1.61549e-05	-0.00302741	0.000331964	-0.00638679		-3.24906	0.000831912	0.00213125	-0.000467425	0.00392647	0.00740705	0.000445902	-3.19635e-05	0.000144703	-0.00020863	0.00176825	0.00613884	-0.00260234	0.000355802	0.00145678	-0.000745172	0.000624299	0.00126544	-1.68428e-05	-0.00472448	0.0007782	-0.0102272	-0.00320053	-7.08851e-05
-3.23905	-0.00254638	-0.000818737	-0.00427403	0.00056194	0.00621559	-0.00509171	0.000305726	0.00148812	-0.000876669	0.00122503	0.0041214	-0.00167135	0.000569479	0.00205221	-0.000913255	-0.000624296	0.000969441	-0.00221803	0.00305313	0.00609139	1.4878e-05	-0.00295972	0.000303082	-0.00622251		-3.23905	0.000745172	0.00188929	-0.000398947	0.00401288	0.00742548	0.000600269	-0.000108437	8.76372e-05	-0.00030451	0.00164404	0.00562856	-0.00234048	0.000526182	0.0017291	-0.000676739	0.000593296	0.00119944	-1.28457e-05	-0.00483919	0.000635517	-0.0103139	-0.0031653	-7.08789e-05
-3.22904	-0.00246244	-0.000661114	-0.00426376	0.000873158	0.00670941	-0.0049631	0.000280981	0.00137637	-0.00081441	0.000717685	0.00309885	-0.00166348	0.000499541	0.00192749	-0.000928411	-0.000436686	0.00132206	-0.00219543	0.00305606	0.00608183	3.02882e-05	-0.00288949	0.000250349	-0.00602933		-3.22904	0.000615184	0.00164034	-0.000409972	0.00412971	0.00750239	0.000757033	-0.000139507	5.31104e-05	-0.000332125	0.0014402	0.00497317	-0.00209276	0.000611244	0.00186017	-0.000637682	0.000531496	0.0010683	-5.30719e-06	-0.0049161	0.000538307	-0.0103705	-0.00305308	-7.08582e-05
-3.21902	-0.00240313	-0.000548159	-0.0042581	0.00114273	0.00714601	-0.00486055	0.000293604	0.00133476	-0.000747555	0.000311389	0.00225038	-0.0016276	0.00043904	0.00180991	-0.000931836	-0.000289159	0.00162855	-0.00220687	0.0030493	0.00606522	3.33838e-05	-0.00285941	0.000196577	-0.00591539		-3.21902	0.00049055	0.00142397	-0.000442872	0.00438046	0.00779407	0.000966854	-0.000102541	0	-0.000205082	0.00118711	0.00426357	-0.00188935	0.000579824	0.00179375	-0.000634101	0.000480268	0.000938128	2.2409e-05	-0.00499624	0.000438107	-0.0104306	-0.00295883	-7.08396e-05
-3.20901	-0.00238662	-0.000493849	-0.00427938	0.00121955	0.00729775	-0.00485865	0.000354197	0.00139533	-0.000686932	-0.000139621	0.00135699	-0.00163623	0.000387933	0.00172182	-0.000945952	-0.000204663	0.00184914	-0.00225847	0.00300767	0.00598134	3.39883e-05	-0.00280151	0.00015565	-0.00575867		-3.20901	0.000384962	0.00129283	-0.000522906	0.00466166	0.008107	0.00121633	-2.23245e-05	0	-4.4649e-05	0.000910738	0.00358704	-0.00176556	0.000497125	0.0016512	-0.000656955	0.000458914	0.000850169	6.76587e-05	-0.00506573	0.000352117	-0.0104836	-0.00291221	-7.083e-05
-3.199	-0.00244903	-0.000533971	-0.0043641	0.00122752	0.00734916	-0.00489412	0.000460295	0.00156581	-0.00064522	-0.000479959	0.000724861	-0.00168478	0.000303584	0.00159676	-0.000989593	-9.85822e-05	0.00213599	-0.00233316	0.00287188	0.005713	3.07614e-05	-0.00278683	0.000111616	-0.00568527		-3.199	0.000186304	0.00100426	-0.00063165	0.00502697	0.00858595	0.001468	8.02636e-05	0.000160527	0	0.000628434	0.00300711	-0.00175024	0.000334628	0.00138144	-0.000712183	0.000432075	0.000754606	0.000109544	-0.00509977	0.000310299	-0.0105098	-0.00280652	-7.08068e-05
-3.18899	-0.00253476	-0.000603139	-0.00446639	0.00116183	0.00728947	-0.00496581	0.000605871	0.00179493	-0.000583188	-0.00081219	0.000103293	-0.00172767	0.000216552	0.00148232	-0.00104921	-0.00010104	0.00222773	-0.00242981	0.00271068	0.00539639	2.49684e-05	-0.00278936	6.83377e-05	-0.00564705		-3.18899	-5.30081e-06	0.000713752	-0.000724354	0.00538234	0.00908482	0.00167987	0.000190468	0.000380935	0	0.000347655	0.00254293	-0.00184762	0.000152501	0.00109316	-0.000788156	0.000434758	0.000714685	0.00015483	-0.00509166	0.000320244	-0.0105036	-0.00275351	-7.07946e-05
-3.17897	-0.00263309	-0.000703627	-0.00456256	0.000877729	0.00689132	-0.00513586	0.000776338	0.00212856	-0.000575885	-0.00106697	-0.00033886	-0.00179508	0.000216682	0.00151621	-0.00108284	-0.000139911	0.00224463	-0.00252445	0.00253391	0.00506092	6.89927e-06	-0.00283625	1.93007e-05	-0.00569179		-3.17897	-3.01915e-05	0.000630197	-0.00069058	0.00572355	0.00961137	0.00183574	0.000262754	0.000525508	0	6.76774e-05	0.00216468	-0.00202933	-8.94423e-05	0.000717874	-0.000896758	0.000447661	0.000739674	0.000155649	-0.00503042	0.000395705	-0.0104565	-0.00275804	-7.07956e-05
-3.16896	-0.00277586	-0.000849055	-0.00470266	0.000547584	0.00639107	-0.0052959	0.00087679	0.00242737	-0.000673788	-0.00122567	-0.000589206	-0.00186214	0.000292128	0.0016835	-0.00109925	-0.000196568	0.00220987	-0.002603	0.00237955	0.00475451	4.5863e-06	-0.00290334	-9.69237e-06	-0.00579698		-3.16896	-6.92998e-05	0.000482485	-0.000621084	0.00601089	0.0101056	0.00191616	0.000327291	0.000654581	0	-0.000216699	0.00181695	-0.00225035	-0.000346416	0.00034085	-0.00103368	0.000468223	0.000822386	0.00011406	-0.00499998	0.000433455	-0.0104334	-0.00274773	-7.07932e-05
-3.15895	-0.00294523	-0.00102908	-0.00486137	0.000177355	0.00586294	-0.00550823	0.00101745	0.0026995	-0.000664603	-0.00135664	-0.000777651	-0.00193563	0.000370094	0.00184851	-0.00110832	-0.000252293	0.00215252	-0.0026571	0.00220711	0.00441349	7.27803e-07	-0.00299982	-3.32692e-05	-0.00596638		-3.15895	-4.84073e-05	0.00043518	-0.000531995	0.00623148	0.0105435	0.00191944	0.000450087	0.000900174	0	-0.000510835	0.00145145	-0.00247312	-0.000628981	-3.67925e-05	-0.00122117	0.000518924	0.000955247	8.26006e-05	-0.00499518	0.000439421	-0.0104298	-0.00281219	-7.08081e-05
-3.14894	-0.0031462	-0.0012522	-0.00504019	-0.000276328	0.00521781	-0.00577047	0.00105158	0.00284378	-0.000740627	-0.00127875	-0.00066598	-0.00189152	0.000475728	0.0020471	-0.00109565	-0.000292317	0.00210075	-0.00268539	0.00203041	0.00406482	-4.00494e-06	-0.0031198	-5.19317e-05	-0.00618767		-3.14894	2.09936e-05	0.000502208	-0.000460221	0.00626619	0.010731	0.00180136	0.000506853	0.00101371	0	-0.000816745	0.0010449	-0.00267839	-0.000865992	-0.000304486	-0.0014275	0.000531564	0.00104786	1.52661e-05	-0.00500161	0.000431426	-0.0104347	-0.00285355	-7.08173e-05
-3.13892	-0.003342	-0.00147519	-0.0052088	-0.00065292	0.0046809	-0.00598674	0.000939675	0.00278245	-0.000903098	-0.00112783	-0.000433517	-0.00182215	0.000601636	0.00226033	-0.00105705	-0.000309221	0.00207474	-0.00269318	0.00194571	0.0038822	9.2243e-06	-0.00325731	-6.77311e-05	-0.00644689		-3.13892	0.000138202	0.000659063	-0.00038266	0.00607376	0.010625	0.00152255	0.000530739	0.00106148	0	-0.00126883	0.000432202	-0.00296986	-0.00109293	-0.000513293	-0.00167258	0.000557617	0.00113379	-1.85531e-05	-0.00500041	0.00043292	-0.0104337	-0.00292609	-7.08329e-05
-3.12891	-0.00351107	-0.00166437	-0.00535777	-0.000912088	0.00432214	-0.00614632	0.000812834	0.00266511	-0.00103945	-0.000925384	-9.45942e-05	-0.00175617	0.000748656	0.00248446	-0.000987144	-0.000304823	0.00208111	-0.00269076	0.00188023	0.00374686	1.3596e-05	-0.00339976	-7.53718e-05	-0.00672416		-3.12891	0.000276447	0.000863728	-0.000310834	0.00589408	0.0105696	0.00121854	0.000526093	0.00105219	0	-0.00152664	4.04143e-05	-0.00309369	-0.00130733	-0.000667367	-0.00194729	0.000561672	0.0011726	-4.92537e-05	-0.00500884	0.000419891	-0.0104376	-0.00300232	-7.08484e-05
-3.1189	-0.00366121	-0.00183249	-0.00548993	-0.00107792	0.00411351	-0.00626936	0.000606924	0.00241537	-0.00120153	-0.000778217	0.000165067	-0.0017215	0.000833072	0.00262744	-0.000961299	-0.000292387	0.00211562	-0.00270039	0.00190222	0.00375365	5.07855e-05	-0.003524	-7.93155e-05	-0.00696868		-3.1189	0.000346872	0.000975207	-0.000281463	0.00552266	0.0101845	0.000860867	0.000497998	0.000995995	0	-0.00179598	-0.000357252	-0.0032347	-0.00153472	-0.000788645	-0.00228079	0.000522351	0.00114475	-0.000100052	-0.00503054	0.000391851	-0.0104529	-0.00308534	-7.08643e-05
-3.10889	-0.00378741	-0.00193666	-0.00563816	-0.00108488	0.00413581	-0.00630557	0.000330376	0.00203901	-0.00137826	-0.000410756	0.00072554	-0.00154705	0.000926723	0.00276011	-0.000906665	-0.000266828	0.00216257	-0.00269623	0.00196457	0.00385315	7.59987e-05	-0.00361367	-6.7075e-05	-0.00716027		-3.10889	0.000436318	0.00112647	-0.000253834	0.00503918	0.00962594	0.000452417	0.00045129	0.00090258	0	-0.00205749	-0.000719825	-0.00339515	-0.00169055	-0.000849795	-0.00253131	0.000482013	0.00107978	-0.000115755	-0.00506222	0.000351542	-0.010476	-0.00310864	-7.08687e-05
-3.09887	-0.00379742	-0.0019483	-0.00564654	-0.000964403	0.00433865	-0.00626746	1.24033e-05	0.00158376	-0.00155895	-0.000156355	0.00115494	-0.00146765	0.000934289	0.00274457	-0.000875988	-0.000192057	0.0023478	-0.00273191	0.00206223	0.00401673	0.000107738	-0.00369957	-6.35028e-05	-0.00733564		-3.09887	0.000465645	0.0011869	-0.000255606	0.00461612	0.00915569	7.65465e-05	0.000440178	0.000880357	0	-0.00231613	-0.00103542	-0.00359684	-0.00187688	-0.000899026	-0.00285474	0.000415996	0.000964566	-0.000132573	-0.00506006	0.000352523	-0.0104726	-0.00314312	-7.0875e-05
-3.08886	-0.00380098	-0.00194569	-0.00565628	-0.000745925	0.0046745	-0.00616635	-0.000304764	0.00110468	-0.00171421	4.36958e-05	0.00147833	-0.00139094	0.000978915	0.00278138	-0.000823551	-0.000182097	0.00240874	-0.00277294	0.00218612	0.00422586	0.000146386	-0.00375409	-4.98651e-05	-0.00745831		-3.08886	0.000409923	0.00115989	-0.000340039	0.0041972	0.00867582	-0.000281406	0.000446064	0.000892127	0	-0.00251258	-0.00125951	-0.00376565	-0.0020884	-0.000947049	-0.00322976	0.000351869	0.000853386	-0.000149649	-0.00503268	0.000383988	-0.0104494	-0.00314789	-7.08758e-05
-3.07885	-0.00379323	-0.00192597	-0.00566048	-0.000455001	0.00509235	-0.00600235	-0.000553509	0.000722318	-0.00182934	0.000159228	0.00166533	-0.00134688	0.000992059	0.00275339	-0.000769275	-0.000159715	0.00246756	-0.00278699	0.00229671	0.0044124	0.000181007	-0.00377903	-1.96021e-05	-0.00753846		-3.07885	0.000311901	0.00110092	-0.000477115	0.00390736	0.00832288	-0.000508163	0.000431597	0.000863193	0	-0.00267442	-0.00142123	-0.00392761	-0.00219148	-0.000938926	-0.00344404	0.000278586	0.000708978	-0.000151806	-0.00497467	0.00045252	-0.0104019	-0.0031208	-7.08709e-05
-3.06884	-0.00378804	-0.00191017	-0.00566591	-0.000204059	0.0054099	-0.00581802	-0.000791309	0.000362145	-0.00194476	0.000240858	0.00176126	-0.00127954	0.00101594	0.00275023	-0.000718352	-0.000182949	0.00247368	-0.00283957	0.00240082	0.00456549	0.000236158	-0.00374734	2.28619e-05	-0.00751754		-3.06884	0.000187932	0.00103625	-0.000660384	0.00371848	0.00811483	-0.000677867	0.000431768	0.000863537	0	-0.00280076	-0.00153304	-0.00406849	-0.00225599	-0.000916525	-0.00359546	0.000238866	0.00061472	-0.000136987	-0.00489123	0.000552064	-0.0103345	-0.00306214	-7.086e-05
-3.05882	-0.00381583	-0.00192437	-0.00570729	9.87947e-05	0.00581288	-0.00561529	-0.00100328	8.83428e-05	-0.0020949	0.000264265	0.00178549	-0.00125696	0.00100162	0.00266286	-0.000659615	-0.000278994	0.00234155	-0.00289954	0.00248157	0.00466958	0.000293556	-0.00368822	7.94302e-05	-0.00745587		-3.05882	1.045e-05	0.000916925	-0.000896025	0.00375462	0.00821934	-0.000710108	0.000418443	0.000836886	0	-0.0028945	-0.00160806	-0.00418094	-0.00231235	-0.000861123	-0.00376358	0.00019987	0.000521404	-0.000121664	-0.00476147	0.000707901	-0.0102308	-0.00302357	-7.08525e-05
-3.04881	-0.00383288	-0.00194738	-0.00571838	0.000380286	0.00615657	-0.005396	-0.00109209	-1.24395e-05	-0.00217173	0.000369967	0.00200028	-0.00126035	0.000971255	0.00255132	-0.000608811	-0.000295176	0.00235093	-0.00294128	0.00257152	0.00479218	0.000350855	-0.00355775	0.000149554	-0.00726506		-3.04881	-0.000133345	0.000851043	-0.00111773	0.00393755	0.00848419	-0.000609098	0.000465397	0.000930793	0	-0.00296071	-0.00165714	-0.00426428	-0.00232244	-0.000801255	-0.00384363	0.000180727	0.000467371	-0.000105917	-0.00457562	0.000934101	-0.0100853	-0.00286344	-7.08195e-05
-3.0388	-0.00382966	-0.00194166	-0.00571766	0.000583384	0.00641669	-0.00524992	-0.00112348	-5.00801e-05	-0.00219689	0.00039415	0.00214068	-0.00135239	0.000956128	0.00246795	-0.000555693	-0.000308879	0.00234705	-0.00296481	0.0026499	0.00489731	0.000402488	-0.00343547	0.000229039	-0.00709998		-3.0388	-0.00021124	0.000875318	-0.0012978	0.00418487	0.00886319	-0.000493437	0.000560767	0.00107367	4.78658e-05	-0.00307407	-0.00173407	-0.00441408	-0.00232616	-0.000727275	-0.00392505	0.000184408	0.000460125	-9.13097e-05	-0.00446073	0.00107448	-0.00999593	-0.00275495	-7.07949e-05
-3.02879	-0.00378132	-0.00189978	-0.00566287	0.000694787	0.00650936	-0.00511979	-0.00115639	-5.03312e-05	-0.00226245	0.000430098	0.00235263	-0.00149243	0.000911921	0.00235756	-0.00053372	-0.000309299	0.0023468	-0.0029654	0.00270241	0.00496276	0.000442065	-0.00326655	0.000311516	-0.00684462		-3.02879	-0.00025133	0.000919585	-0.00142225	0.00463763	0.00941706	-0.000141807	0.000644105	0.00121335	7.48552e-05	-0.00307407	-0.00173407	-0.00441408	-0.00229324	-0.000640399	-0.00394608	0.000239475	0.000519473	-4.05229e-05	-0.00432563	0.001241	-0.00989226	-0.00262619	-7.0763e-05
-3.01877	-0.00379098	-0.00191944	-0.00566251	0.000677291	0.0064428	-0.00508822	-0.00117286	4.44979e-05	-0.00239022	0.000487041	0.00261148	-0.0016374	0.000853657	0.00224343	-0.000536116	-0.000261466	0.00239151	-0.00291445	0.00273255	0.0050013	0.000463805	-0.00310566	0.000387833	-0.00659915		-3.01877	-0.000298463	0.000937668	-0.00153459	0.00507111	0.00991782	0.00022441	0.000702652	0.00129368	0.000111619	-0.00307407	-0.00173407	-0.00441408	-0.00224747	-0.00054559	-0.00394936	0.000300985	0.000615582	-1.3612e-05	-0.00424126	0.0013454	-0.00982792	-0.00253573	-7.07385e-05
-3.00876	-0.00371958	-0.00187134	-0.00556783	0.000654499	0.00637665	-0.00506765	-0.00109613	0.000215197	-0.00240746	0.000564876	0.00287394	-0.00174419	0.000807384	0.00216698	-0.000552216	-0.000220647	0.002419	-0.0028603	0.00273767	0.00501228	0.000463062	-0.00293878	0.000482665	-0.00636023		-3.00876	-0.00026872	0.00102493	-0.00156237	0.00528342	0.0100483	0.000518504	0.000801129	0.00144277	0.000159488	-0.00307407	-0.00173407	-0.00441408	-0.00215536	-0.000447989	-0.00386272	0.000381369	0.000748051	1.4687e-05	-0.00415996	0.00144664	-0.00976657	-0.00245041	-7.07138e-05
-2.99875	-0.00362228	-0.00176651	-0.00547804	0.000598839	0.00629341	-0.00509573	-0.00103298	0.000356753	-0.00242272	0.000654676	0.00309641	-0.00178706	0.00083706	0.00219837	-0.000524246	-0.000180579	0.00243267	-0.00279383	0.00270904	0.00498084	0.000437237	-0.00282655	0.000538822	-0.00619192		-2.99875	-0.000324343	0.000998157	-0.00164684	0.00568171	0.0104463	0.000917105	0.000880114	0.00154362	0.000216611	-0.00307407	-0.00173407	-0.00441408	-0.00200317	-0.000354184	-0.00365216	0.00047155	0.000885749	5.73519e-05	-0.00411935	0.00149754	-0.00973623	-0.0023797	-7.06919e-05
-2.98874	-0.00347453	-0.00160282	-0.00534624	0.000695459	0.00644478	-0.00505386	-0.000970768	0.00049825	-0.00243979	0.000740943	0.00324564	-0.00176375	0.000807951	0.00215661	-0.000540704	-0.000159063	0.00240769	-0.00272582	0.00264245	0.0048983	0.000386596	-0.00273373	0.000584123	-0.00605158		-2.98874	-0.00034588	0.000963554	-0.00165531	0.00589185	0.0105515	0.00123221	0.000929501	0.00158151	0.000277495	-0.00307407	-0.00173407	-0.00441408	-0.00184249	-0.000272538	-0.00341244	0.000581184	0.0010495	0.000112871	-0.00408214	0.00154428	-0.00970856	-0.0023928	-7.06961e-05
-2.97872	-0.00323719	-0.00133008	-0.00514429	0.000790777	0.00660741	-0.00502586	-0.000855559	0.000736855	-0.00244797	0.000804831	0.00330333	-0.00169367	0.000856737	0.00223164	-0.000518164	-0.000192329	0.00230777	-0.00269242	0.00254489	0.00478708	0.000302702	-0.00266632	0.000612857	-0.0059455		-2.97872	-0.000395543	0.000861406	-0.00165249	0.00598366	0.010474	0.00149329	0.000990237	0.00164323	0.000337248	-0.00307407	-0.00173407	-0.00441408	-0.00166349	-0.000177342	-0.00314964	0.00070121	0.00123302	0.000169398	-0.00407336	0.00155548	-0.0097022	-0.00244928	-7.07135e-05
-2.96871	-0.00293238	-0.000973472	-0.00489129	0.000927109	0.00685349	-0.00499928	-0.000800414	0.00087029	-0.00247112	0.000806655	0.0032564	-0.00164309	0.000878921	0.00228217	-0.00052433	-0.000240053	0.00215706	-0.00263717	0.00242626	0.00463327	0.000219246	-0.00262029	0.000626405	-0.00586699		-2.96871	-0.000591764	0.000554165	-0.00173769	0.00600026	0.0103288	0.00167167	0.000953392	0.00154269	0.000364094	-0.00284735	-0.00136562	-0.00432907	-0.00151827	-0.000120872	-0.00291567	0.000803423	0.00138201	0.00022484	-0.00405231	0.00158169	-0.00968631	-0.00253445	-7.07382e-05
-2.9587	-0.00257115	-0.000550822	-0.00459148	0.00111267	0.00717971	-0.00495438	-0.000749685	0.000952102	-0.00245147	0.000780824	0.00313409	-0.00157245	0.000952194	0.00243128	-0.000526894	-0.000273685	0.00197834	-0.00252571	0.00225203	0.00437979	0.000124281	-0.00260713	0.000631522	-0.00584579		-2.9587	-0.00078192	0.000223243	-0.00178708	0.00600844	0.0102514	0.00176545	0.000922759	0.00149305	0.000352466	-0.00271492	-0.00114119	-0.00428865	-0.00140851	-8.68062e-05	-0.00273022	0.00088077	0.00148668	0.000274857	-0.00404224	0.00159409	-0.00967857	-0.00264356	-7.07675e-05
-2.94869	-0.00215701	-5.50994e-05	-0.00425893	0.00132776	0.00754497	-0.00488945	-0.000759369	0.000960714	-0.00247945	0.000607125	0.00281569	-0.00160144	0.00106132	0.00264827	-0.00052562	-0.000346441	0.00178509	-0.00247797	0.00206187	0.00409748	2.62525e-05	-0.00260041	0.000635566	-0.00583638		-2.94869	-0.00090699	2.72636e-05	-0.00184124	0.00591071	0.0100996	0.00172187	0.000853554	0.00143421	0.000272895	-0.00252746	-0.000814395	-0.00424052	-0.00130596	-7.30024e-05	-0.00253892	0.000927388	0.00154112	0.000313659	-0.00392213	0.00158356	-0.00942782	-0.00277027	-7.07985e-05
-2.93867	-0.00174813	0.000439696	-0.00393595	0.00146457	0.00777905	-0.00484992	-0.000770903	0.000948837	-0.00249064	0.000466801	0.00257359	-0.00163999	0.0011879	0.00289712	-0.00052132	-0.000400796	0.00163534	-0.00243693	0.00182155	0.00371129	-6.81852e-05	-0.0025726	0.000659619	-0.00580481		-2.93867	-0.00105876	-0.000173356	-0.00194416	0.0058367	0.0100747	0.00159866	0.000855014	0.00148443	0.000225602	-0.00227476	-0.000360844	-0.00418868	-0.00130409	-8.4468e-05	-0.00252371	0.000939386	0.00154343	0.000335347	-0.00389033	0.00152944	-0.00931009	-0.00292734	-7.08331e-05
-2.92866	-0.00138522	0.000891542	-0.00366198	0.00172776	0.00815588	-0.00470036	-0.000811864	0.000875672	-0.0024994	0.000242464	0.00223665	-0.00175172	0.00135486	0.00319192	-0.000482204	-0.000447561	0.00150421	-0.00239933	0.001583	0.00331923	-0.000153224	-0.00251635	0.000683087	-0.00571579		-2.92866	-0.00125629	-0.000389469	-0.00212311	0.00576596	0.0101133	0.00141859	0.00079431	0.00146426	0.000124355	-0.00195108	0.000235879	-0.00413804	-0.00131563	-0.000110234	-0.00252103	0.000944287	0.00154157	0.000347001	-0.00386055	0.00143386	-0.00915495	-0.00309307	-7.08658e-05
-2.91865	-0.00109495	0.0012586	-0.0034485	0.00190986	0.00845634	-0.00463662	-0.000871911	0.000774055	-0.00251788	-5.20297e-05	0.00180695	-0.00191101	0.00150092	0.0034219	-0.000420071	-0.000446303	0.0014512	-0.00234381	0.00140027	0.00302591	-0.000225369	-0.00244822	0.000713831	-0.00561026		-2.91865	-0.00137087	-0.000474491	-0.00226724	0.00566037	0.0101133	0.00120746	0.000747261	0.00143985	5.46727e-05	-0.00155819	0.000976262	-0.00409265	-0.00137414	-0.000147807	-0.00260048	0.000901693	0.00147732	0.000326065	-0.00383946	0.00128128	-0.00896019	-0.00324143	-7.08921e-05
-2.90864	-0.00093109	0.00147901	-0.00334119	0.00198213	0.00850663	-0.00454237	-0.000925323	0.000665986	-0.00251663	-0.000398387	0.00129609	-0.00209286	0.00164768	0.00364931	-0.000353954	-0.00040401	0.00146638	-0.0022744	0.00128482	0.00282467	-0.000255028	-0.00236094	0.000746705	-0.00546858		-2.90864	-0.00144559	-0.000517125	-0.00237405	0.00555069	0.0101129	0.000988489	0.000695252	0.00138213	8.37767e-06	-0.00110808	0.00183853	-0.0040547	-0.00146689	-0.000191432	-0.00274236	0.000815873	0.00135171	0.00028004	-0.00383653	0.00105643	-0.00872949	-0.00335964	-7.09114e-05
-2.89862	-0.000905385	0.00153198	-0.00334275	0.00205601	0.00856157	-0.00444955	-0.000858802	0.000729601	-0.00244721	-0.000649366	0.000947562	-0.00224629	0.00178129	0.00382063	-0.000258055	-0.000286963	0.00159536	-0.00216929	0.00124486	0.00277201	-0.000282285	-0.00226588	0.000773908	-0.00530567		-2.89862	-0.00142508	-0.00047377	-0.0023764	0.00541753	0.0100658	0.000769248	0.000719044	0.00135351	8.45744e-05	-0.000624299	0.00277605	-0.00402465	-0.00153757	-0.000234966	-0.00284018	0.000735069	0.00124757	0.000222569	-0.00386064	0.000752182	-0.00847347	-0.0034078	-7.09189e-05
-2.88861	-0.00105922	0.00137128	-0.00348971	0.00208563	0.00852264	-0.00435138	-0.000820601	0.000738893	-0.00238009	-0.000961037	0.000483653	-0.00240573	0.00189175	0.00395432	-0.000170824	-0.000124118	0.00179642	-0.00204465	0.00123032	0.00276378	-0.000303138	-0.00217914	0.000786969	-0.00514525		-2.88861	-0.00138084	-0.000447412	-0.00231428	0.00520894	0.00987156	0.000546313	0.00077066	0.00133997	0.000201348	-0.000141161	0.00371962	-0.00400194	-0.00163263	-0.000280538	-0.00298473	0.000637686	0.00112083	0.000154546	-0.00386896	0.000433171	-0.00817109	-0.00344184	-7.0924e-05
-2.8786	-0.00129676	0.00109037	-0.0036839	0.00211915	0.00845145	-0.00421314	-0.000723635	0.000834536	-0.00228181	-0.00122945	8.41269e-05	-0.00254302	0.00190459	0.00392042	-0.000111241	7.81567e-05	0.00206375	-0.00190744	0.001293	0.00287388	-0.000287867	-0.00210865	0.000767618	-0.00498491		-2.8786	-0.00125145	-0.000341375	-0.00216152	0.0049447	0.00959866	0.00029075	0.000844822	0.00138041	0.000309231	0.00029958	0.00458474	-0.00398558	-0.00171518	-0.000327242	-0.00310311	0.000530804	0.0009772	8.44081e-05	-0.00389563	7.81716e-05	-0.00786943	-0.0034095	-7.09191e-05
-2.86859	-0.00164807	0.000678322	-0.00397447	0.00214044	0.00835095	-0.00407007	-0.000565047	0.00102113	-0.00215123	-0.0014314	-0.000211757	-0.00265105	0.00186953	0.00380572	-6.66695e-05	0.000300207	0.00237288	-0.00177246	0.00134794	0.00297149	-0.000275607	-0.00204788	0.000739684	-0.00483545		-2.86859	-0.00107043	-0.000193156	-0.00194771	0.00468568	0.00920562	0.000165737	0.000929235	0.00150153	0.000356939	0.00065439	0.00528341	-0.00397463	-0.00175473	-0.000345683	-0.00316377	0.000420478	0.000822406	1.8551e-05	-0.00388244	-0.000216977	-0.00754791	-0.00334527	-7.09091e-05
-2.85857	-0.00208193	0.000156342	-0.00432019	0.00222561	0.00838156	-0.00393033	-0.000329546	0.00127589	-0.00193498	-0.00160154	-0.000441892	-0.00276119	0.00175977	0.00359147	-7.19326e-05	0.000510904	0.0026797	-0.00165789	0.00143059	0.00308839	-0.000227211	-0.00207037	0.000672413	-0.00481314		-2.85857	-0.000939048	-4.40369e-05	-0.00183406	0.00442722	0.00884702	7.43073e-06	0.00100651	0.00167358	0.000339444	0.000884945	0.00573825	-0.00396836	-0.00180025	-0.000401526	-0.00319897	0.000311278	0.000661876	-3.932e-05	-0.00385129	-0.000453943	-0.00724863	-0.00329668	-7.09013e-05
-2.84856	-0.00254057	-0.00039444	-0.0046867	0.00221073	0.00828591	-0.00386445	-8.034e-05	0.00157765	-0.00173833	-0.00155197	-0.00042307	-0.00268086	0.00157363	0.00328733	-0.000140056	0.000632026	0.00284949	-0.00158544	0.00146777	0.00310898	-0.00017344	-0.0020932	0.000598595	-0.00478499		-2.84856	-0.000776807	0.00013798	-0.00169159	0.00414898	0.00842372	-0.000125758	0.00102653	0.0017688	0.000284268	0.000964923	0.00589617	-0.00396632	-0.00180458	-0.000429945	-0.00317922	0.000264149	0.000615281	-8.69831e-05	-0.00383003	-0.000639555	-0.00702051	-0.00320935	-7.08866e-05
-2.83855	-0.00291642	-0.000851688	-0.00498116	0.00222284	0.00824432	-0.00379865	0.000164948	0.00190431	-0.00157441	-0.00144011	-0.000286077	-0.00259415	0.00132682	0.00291262	-0.000258985	0.000751827	0.00305048	-0.00154682	0.00147295	0.0030637	-0.000117804	-0.00215314	0.000495807	-0.00480208		-2.83855	-0.000624802	0.000366231	-0.00161584	0.00395392	0.00816019	-0.000252357	0.00101428	0.00180731	0.000221253	0.000998309	0.00581846	-0.00382184	-0.00179798	-0.000459433	-0.00313653	0.000206063	0.000524676	-0.000112551	-0.00383133	-0.000770235	-0.00689243	-0.00308527	-7.08643e-05
-2.82854	-0.00325163	-0.00123872	-0.00526454	0.00216804	0.00814904	-0.00381295	0.000409937	0.00219765	-0.00137778	-0.00125428	-3.7075e-05	-0.00247149	0.00106294	0.00253236	-0.000406475	0.000785354	0.00312082	-0.00155011	0.00143189	0.00292912	-6.53445e-05	-0.00224537	0.000394433	-0.00488517		-2.82854	-0.000484882	0.000581143	-0.00155091	0.00378687	0.00794883	-0.000375103	0.00108238	0.00200091	0.000163848	0.000833967	0.00541134	-0.00374341	-0.00176403	-0.000457091	-0.00307096	0.00015824	0.000430963	-0.000114483	-0.00387218	-0.000854464	-0.0068899	-0.00300098	-7.08481e-05
-2.81852	-0.00341869	-0.0013987	-0.00543868	0.00204716	0.00799682	-0.00390251	0.000657573	0.00252498	-0.00120984	-0.00101453	0.000294396	-0.00232345	0.00073557	0.00207288	-0.000601745	0.000731596	0.0030568	-0.00159361	0.00136582	0.00275282	-2.11718e-05	-0.00235798	0.00028623	-0.00500219		-2.81852	-0.000340678	0.000830719	-0.00151207	0.00374892	0.00792811	-0.000430276	0.00103489	0.00195556	0.000114217	0.000572889	0.00478158	-0.0036358	-0.00177121	-0.000463484	-0.00307894	0.000145435	0.000411266	-0.000120396	-0.00380735	-0.000900852	-0.00671386	-0.00294874	-7.08376e-05
-2.80851	-0.00351796	-0.00147226	-0.00556366	0.00186396	0.00774892	-0.004021	0.000877481	0.00279766	-0.0010427	-0.000749039	0.00066034	-0.00215842	0.000441849	0.00166809	-0.000784396	0.000589258	0.00286333	-0.00168481	0.00123277	0.00245759	7.95116e-06	-0.00244365	0.000193713	-0.00508101		-2.80851	-0.000212935	0.00105538	-0.00148125	0.00373263	0.00793341	-0.000468142	0.000942695	0.00180943	7.59644e-05	0.000258496	0.00401274	-0.00349575	-0.00176459	-0.000472416	-0.00305676	0.000171978	0.00042977	-8.58145e-05	-0.00390867	-0.000967435	-0.00684991	-0.0029459	-7.0837e-05
-2.7985	-0.00351594	-0.00142433	-0.00560755	0.00176754	0.00765008	-0.004115	0.00105029	0.00301398	-0.000913406	-0.000566617	0.000856925	-0.00199016	0.000136652	0.00124849	-0.000975183	0.000394506	0.00259556	-0.00180655	0.00109926	0.00217816	2.03563e-05	-0.00255179	9.8533e-05	-0.00520212		-2.7985	-0.000130344	0.00120647	-0.00146716	0.00373181	0.00797688	-0.00051326	0.000821996	0.00159565	4.83461e-05	-6.28029e-05	0.00320051	-0.00332612	-0.00175502	-0.000410252	-0.00309979	0.000218031	0.000480193	-4.41305e-05	-0.00404252	-0.00102683	-0.00705821	-0.00303	-7.08538e-05
-2.78849	-0.00339387	-0.00123179	-0.00555594	0.00154191	0.00735251	-0.00426869	0.0011123	0.00313205	-0.00090745	-0.000274948	0.00121349	-0.00176338	-0.000156353	0.000844868	-0.00115757	0.000147904	0.00225692	-0.00196112	0.00093924	0.00186535	1.31311e-05	-0.00262652	1.50291e-05	-0.00526806		-2.78849	-8.5463e-05	0.00129568	-0.00146661	0.00378878	0.00809476	-0.0005172	0.000719089	0.00143818	0	-0.000350143	0.0024395	-0.00313978	-0.00174135	-0.000344822	-0.00313788	0.000281789	0.000561817	1.76077e-06	-0.00412039	-0.00103579	-0.00720499	-0.00307851	-7.08631e-05
-2.77847	-0.00319506	-0.000957104	-0.00543302	0.0013629	0.00713374	-0.00440793	0.00111913	0.00314101	-0.000902748	-7.84494e-05	0.00140084	-0.00155774	-0.000411277	0.000505007	-0.00132756	-0.000115099	0.00189948	-0.00212968	0.000749081	0.00151308	-1.49208e-05	-0.00268486	-5.37075e-05	-0.00531601		-2.77847	-3.15922e-05	0.00136213	-0.00142531	0.00374744	0.00806726	-0.000572373	0.000639941	0.00127988	0	-0.000499622	0.00183996	-0.0028392	-0.00166449	-0.000255855	-0.00307312	0.000340561	0.000632422	4.86988e-05	-0.00425151	-0.00111147	-0.00739155	-0.00315467	-7.0877e-05
-2.76846	-0.00287281	-0.000569036	-0.00517659	0.00119642	0.00690659	-0.00451375	0.00104166	0.00302495	-0.000941638	3.38697e-05	0.00142529	-0.00135755	-0.00061825	0.000253538	-0.00149004	-0.000393198	0.00151898	-0.00230538	0.000555735	0.00117108	-5.96113e-05	-0.00269097	-0.000105833	-0.00527611		-2.76846	4.58396e-05	0.00144288	-0.0013512	0.00375631	0.00809538	-0.000582745	0.000594992	0.00118998	0	-0.000606477	0.00141209	-0.00262504	-0.00159894	-0.000149389	-0.00304849	0.000428698	0.000763155	9.42408e-05	-0.00434663	-0.00119314	-0.00750012	-0.00327016	-7.08969e-05
-2.75845	-0.00260558	-0.000256103	-0.00495505	0.00102693	0.00665938	-0.00460551	0.00089298	0.00279416	-0.0010082	0.000183637	0.0015342	-0.00116692	-0.000886961	-6.63396e-05	-0.00170758	-0.000622687	0.00121238	-0.00245776	0.000369666	0.000855231	-0.000115899	-0.00270629	-0.00016213	-0.00525046		-2.75845	0.00010324	0.00149557	-0.00128909	0.00371963	0.00806633	-0.000627069	0.000594992	0.00118998	0	-0.000626099	0.00119457	-0.00244677	-0.00154659	-3.27104e-05	-0.00306047	0.000507525	0.000879305	0.000135745	-0.00441448	-0.00129227	-0.00753669	-0.00339286	-7.09166e-05
-2.74844	-0.00218099	0.000247603	-0.00460958	0.000826531	0.00636375	-0.00471069	0.000705355	0.00248338	-0.00107267	0.000197136	0.00140565	-0.00101137	-0.00108228	-0.000275676	-0.00188888	-0.000622924	0.00122914	-0.00247499	0.000198016	0.000574521	-0.000178489	-0.00269546	-0.000172613	-0.00521831		-2.74844	0.000147023	0.00149518	-0.00120114	0.00354536	0.00781021	-0.000719501	0.000639941	0.00127988	0	-0.000574191	0.00115481	-0.00230319	-0.00147411	8.60687e-05	-0.00303428	0.00054822	0.000928375	0.000168064	-0.00441266	-0.00136872	-0.0074566	-0.00353002	-7.09369e-05
-2.73842	-0.00185568	0.000655928	-0.00436728	0.00055795	0.00595809	-0.00484219	0.000518835	0.00218538	-0.00114771	0.000169481	0.00124066	-0.000901696	-0.0011782	-0.000337505	-0.00201889	-0.000684273	0.00114091	-0.00250946	5.32196e-05	0.000345847	-0.000239408	-0.00270443	-0.000183971	-0.00522488		-2.73842	0.000198192	0.00149464	-0.00109825	0.00339708	0.00760659	-0.000812431	0.000719089	0.00143818	0	-0.000476357	0.00121882	-0.00217153	-0.00137604	0.000196374	-0.00294845	0.000582483	0.000973653	0.000191312	-0.00439981	-0.00144881	-0.00735081	-0.00360022	-7.09467e-05
-2.72841	-0.00150656	0.00114551	-0.00415864	0.000376249	0.00566783	-0.00491534	0.000271906	0.00176874	-0.00122493	0.0001577	0.00111688	-0.000801478	-0.00125976	-0.000388611	-0.0021309	-0.000676209	0.00114708	-0.0024995	-9.05664e-05	0.000130444	-0.000311577	-0.00270977	-0.000172465	-0.00524707		-2.72841	0.00025669	0.001522	-0.00100862	0.0032265	0.00737251	-0.000919508	0.000782565	0.00156513	0	-0.000362543	0.00130288	-0.00202796	-0.00126585	0.00026503	-0.00279672	0.000573967	0.000948419	0.000199516	-0.00435192	-0.00149659	-0.00720725	-0.00364312	-7.09524e-05
-2.7184	-0.001272	0.00153382	-0.00407782	0.000209809	0.00540904	-0.00498942	0.000103974	0.00145888	-0.00125093	0.000135074	0.00105674	-0.000786591	-0.00124515	-0.000327347	-0.00216296	-0.000607502	0.00124893	-0.00246393	-0.000204756	-2.6753e-05	-0.000382759	-0.00270386	-0.000158833	-0.00524889		-2.7184	0.00033682	0.00157944	-0.000905801	0.00308529	0.00720571	-0.00103514	0.000880234	0.00176047	0	-0.000285881	0.00140062	-0.00197238	-0.0011121	0.000337785	-0.00256198	0.000519368	0.000850047	0.000188689	-0.0043232	-0.00153202	-0.00711439	-0.00368358	-7.09578e-05
-2.70839	-0.00105555	0.00193082	-0.00404191	5.59839e-06	0.00510064	-0.00508944	-9.19061e-05	0.00115541	-0.00133922	0.000140733	0.00109445	-0.000812982	-0.00118388	-0.000228944	-0.00213883	-0.000494867	0.00147896	-0.00246869	-0.000239563	-8.05093e-05	-0.000398617	-0.00269746	-0.000146655	-0.00524826		-2.70839	0.000406685	0.00165027	-0.000836901	0.00320039	0.00731163	-0.000910843	0.00099021	0.00198042	0	-9.83956e-05	0.00154373	-0.00174052	-0.000924463	0.000412237	-0.00226116	0.000420449	0.000687737	0.000153161	-0.00432306	-0.00155529	-0.00709083	-0.0037247	-7.09631e-05
-2.69837	-0.000917168	0.00227248	-0.00410682	-0.000221666	0.00477924	-0.00522257	-0.000237553	0.000914981	-0.00139009	0.000183714	0.00122473	-0.000857301	-0.00106568	-7.284e-05	-0.00205853	-0.000327143	0.00178068	-0.00243496	-0.000227766	-5.15954e-05	-0.000403936	-0.00271002	-0.000139515	-0.00528052		-2.69837	0.000426687	0.00169019	-0.000836815	0.00328722	0.00741989	-0.000845461	0.00102318	0.00204636	0	4.11051e-05	0.00160989	-0.00152768	-0.00073685	0.000434409	-0.00190811	0.000313158	0.00052569	0.000100626	-0.00428928	-0.0015574	-0.00702115	-0.003765	-7.09682e-05
-2.68836	-0.000814315	0.00259683	-0.00422546	-0.000489731	0.0044098	-0.00538926	-0.000362544	0.000778658	-0.00150375	0.0002877	0.00144088	-0.000865478	-0.000902581	0.000126058	-0.00193122	-3.95879e-05	0.00233897	-0.00241815	-0.000191907	7.12621e-06	-0.00039094	-0.00271262	-0.000150214	-0.00527502		-2.68836	0.000462161	0.00174283	-0.000818504	0.00347747	0.00764577	-0.000690836	0.000940447	0.00188089	0	0.00013696	0.00162398	-0.00135006	-0.000527043	0.000475483	-0.00152957	0.000167295	0.000342125	-7.53459e-06	-0.00427548	-0.00155718	-0.00699379	-0.00375274	-7.09666e-05
-2.67835	-0.000737447	0.00290578	-0.00438068	-0.000827871	0.00395465	-0.0056104	-0.000447266	0.000681237	-0.00157577	0.000402113	0.0016865	-0.000882278	-0.000756864	0.000301972	-0.0018157	0.000258801	0.00296792	-0.00245032	-0.000166016	7.04376e-05	-0.000402469	-0.00273345	-0.000156053	-0.00531085		-2.67835	0.000519852	0.0018353	-0.000795599	0.00381328	0.00801615	-0.000389598	0.000890142	0.00178028	0	0.0001967	0.00161349	-0.00122009	-0.000320646	0.000498314	-0.00113961	-2.4293e-06	0.000205001	-0.000209859	-0.0043318	-0.00157693	-0.00708666	-0.00375341	-7.09667e-05
-2.66834	-0.000622675	0.00323471	-0.00448006	-0.0010423	0.00366847	-0.00575308	-0.000527459	0.000627162	-0.00168208	0.000521561	0.00192935	-0.000886227	-0.000614198	0.000461557	-0.00168995	0.000551601	0.00361923	-0.00251603	-7.79722e-05	0.000213385	-0.000369329	-0.00274285	-0.000172772	-0.00531293		-2.66834	0.000527566	0.00183605	-0.000780921	0.00427707	0.0085412	1.2936e-05	0.000783959	0.00156792	0	0.000228427	0.00159974	-0.00114289	-0.000134236	0.000545576	-0.000814048	-8.06796e-05	0.0001245	-0.000285859	-0.00437367	-0.00158348	-0.00716387	-0.00379089	-7.09714e-05
-2.65832	-0.000509319	0.0035323	-0.00455094	-0.00125908	0.00337589	-0.00589404	-0.000593142	0.000610633	-0.00179692	0.000654417	0.00214248	-0.000833644	-0.000389477	0.000726693	-0.00150565	0.00081034	0.00422248	-0.0026018	2.71526e-05	0.000393546	-0.000339241	-0.00275433	-0.00019834	-0.00531032		-2.65832	0.00056027	0.00183682	-0.000716274	0.00483054	0.009141	0.000520083	0.000638767	0.00127753	9.75782e-19	0.000238249	0.00159409	-0.0011176	-9.39088e-06	0.000601766	-0.000620548	-0.000165435	5.58525e-05	-0.000386722	-0.00441603	-0.00158576	-0.00724629	-0.0038262	-7.09757e-05
-2.64831	-0.000426041	0.0037568	-0.00460889	-0.00138245	0.00320045	-0.00596535	-0.00069347	0.000528985	-0.00191593	0.000649834	0.00211174	-0.000812075	-0.000241792	0.000895439	-0.00137902	0.00100514	0.00470554	-0.00269526	0.000154611	0.000614757	-0.000305536	-0.00278003	-0.000229841	-0.00533021		-2.64831	0.000536181	0.00176307	-0.000690712	0.00551423	0.00989045	0.001138	0.000522925	0.00104585	0	0.000455155	0.00183574	-0.000925428	9.59268e-05	0.000687662	-0.000495809	-0.000209414	1.76939e-06	-0.000420597	-0.00443764	-0.00158004	-0.00729524	-0.00389917	-7.09843e-05
-2.6383	-0.000379343	0.00388097	-0.00463966	-0.00155925	0.00295982	-0.00607832	-0.00071642	0.000589219	-0.00202206	0.000820233	0.00238196	-0.000741497	-0.000181064	0.000964911	-0.00132704	0.00111003	0.00500635	-0.00278629	0.000324424	0.000894482	-0.000245634	-0.00280333	-0.00026402	-0.00534264		-2.6383	0.000512951	0.00166629	-0.000640387	0.00615203	0.0105569	0.00174714	0.000481733	0.000963467	0	0.000555854	0.00200532	-0.000893617	0.000188656	0.000796474	-0.000419162	-0.000206288	-3.83696e-05	-0.000374206	-0.00444692	-0.00157797	-0.00731587	-0.00393566	-7.09885e-05
-2.62829	-0.000434854	0.00383151	-0.00470121	-0.00168909	0.00279216	-0.00617034	-0.000777379	0.000578684	-0.00213344	0.000855997	0.00239574	-0.000683744	-0.000112709	0.0010597	-0.00128511	0.00115383	0.00512777	-0.00282011	0.000494752	0.00118705	-0.000197546	-0.00281714	-0.000282056	-0.00535223		-2.62829	0.000450165	0.00150459	-0.000604261	0.00668223	0.0111239	0.00224052	0.000417053	0.000834106	0	0.000759155	0.00231254	-0.000794234	0.000263466	0.000901458	-0.000374526	-0.000156033	-5.5272e-05	-0.000256794	-0.00442082	-0.00157156	-0.00727009	-0.00398634	-7.09942e-05
-2.61827	-0.000547778	0.0036275	-0.00472305	-0.00164628	0.00285196	-0.00614451	-0.00081223	0.000601908	-0.00222637	0.000843254	0.00231468	-0.000628175	-8.52614e-05	0.00111601	-0.00128654	0.0010887	0.0050129	-0.00283549	0.000686072	0.00150022	-0.000128074	-0.0028147	-0.000304173	-0.00532523		-2.61827	0.000414869	0.00139571	-0.000565971	0.00726691	0.0117811	0.0027527	0.000403245	0.00080649	0	0.000960135	0.00267511	-0.000754839	0.000315107	0.000979743	-0.000349528	-6.48168e-05	3.09504e-05	-0.000160584	-0.00433413	-0.00154572	-0.00712254	-0.0040384	-7.09999e-05
-2.60826	-0.000738409	0.00326817	-0.00474499	-0.00157605	0.00295664	-0.00610874	-0.000885824	0.000576682	-0.00234833	0.000782702	0.00216724	-0.000601837	-9.93419e-05	0.0011263	-0.00132499	0.000988292	0.00474459	-0.002768	0.000845675	0.00177509	-8.37401e-05	-0.00277571	-0.00031832	-0.0052331		-2.60826	0.000438344	0.00139652	-0.000519834	0.00768192	0.0122521	0.00311176	0.000446513	0.000893026	0	0.0012068	0.00313486	-0.000721256	0.000383583	0.00108667	-0.000319508	5.57881e-05	0.000265636	-0.00015406	-0.00426164	-0.00153134	-0.00699194	-0.00410651	-7.10071e-05
-2.59825	-0.00102181	0.00273625	-0.00477987	-0.00132911	0.00330816	-0.00596638	-0.000904508	0.000587085	-0.0023961	0.000711089	0.00200563	-0.00058345	-7.23187e-05	0.00119403	-0.00133867	0.000835878	0.00432387	-0.00265212	0.000986047	0.00200881	-3.67137e-05	-0.00272698	-0.000323123	-0.00513084		-2.59825	0.000386031	0.00131639	-0.000544333	0.00796282	0.0125811	0.00334456	0.000545571	0.00109114	0	0.00149644	0.0036906	-0.000697729	0.000442235	0.00118016	-0.000295686	0.000154927	0.000473042	-0.000163188	-0.00421394	-0.00152471	-0.00690316	-0.00416085	-7.10127e-05
-2.58824	-0.00145916	0.00200225	-0.00492058	-0.000961532	0.00383529	-0.00575836	-0.000931717	0.00052833	-0.00239177	0.000671173	0.00189611	-0.000553767	-6.52284e-05	0.00124913	-0.00137959	0.000678989	0.00385507	-0.00249709	0.00109041	0.00218289	-2.07604e-06	-0.00268488	-0.00031816	-0.0050516		-2.58824	0.000356423	0.00128165	-0.000568805	0.00807878	0.0126982	0.00345939	0.000691821	0.00138364	0	0.00175105	0.0042425	-0.000740403	0.00052277	0.00131499	-0.000269452	0.000308367	0.000772803	-0.000156069	-0.00405465	-0.0014847	-0.00662459	-0.00420994	-7.10177e-05
-2.57822	-0.00192126	0.00121904	-0.00506156	-0.000416988	0.00445048	-0.00528445	-0.000992888	0.000439069	-0.00242484	0.000641624	0.0018394	-0.000556153	-7.07749e-05	0.0012836	-0.00142515	0.000526586	0.0033901	-0.00233693	0.00112999	0.00225373	6.26166e-06	-0.00261041	-0.000303849	-0.00491696		-2.57822	0.000374056	0.00134486	-0.000596745	0.0079243	0.0125027	0.00334586	0.000808909	0.00161782	0	0.00211956	0.00499278	-0.000753668	0.000576777	0.00142187	-0.000268315	0.000443892	0.00102386	-0.000136071	-0.00403373	-0.00148109	-0.00658637	-0.00422172	-7.10188e-05
-2.56821	-0.00249339	0.000276993	-0.00526378	9.71602e-05	0.00509897	-0.00490465	-0.000992702	0.000345699	-0.0023311	0.000751153	0.00209089	-0.000588587	-6.15396e-05	0.00134109	-0.00146417	0.000483318	0.00306348	-0.00209684	0.00108059	0.00220578	-4.45917e-05	-0.00256091	-0.000281709	-0.00484012		-2.56821	0.000343389	0.00136709	-0.000680308	0.00760335	0.0120805	0.00312623	0.0010239	0.0020478	0	0.00246743	0.00574122	-0.000806354	0.000614469	0.00149485	-0.000265912	0.000541974	0.00119563	-0.000111679	-0.00415396	-0.00152203	-0.00678589	-0.00418043	-7.10147e-05
-2.5582	-0.00300057	-0.000512451	-0.00548869	0.00067744	0.00578352	-0.00442864	-0.00101679	0.000238265	-0.00227184	0.000839397	0.00230324	-0.000624445	-8.57711e-06	0.00140925	-0.0014264	0.000512501	0.0028827	-0.00185769	0.000966737	0.00206502	-0.000131549	-0.00252142	-0.000247721	-0.00479511		-2.5582	0.000343781	0.00142765	-0.000740085	0.0071424	0.0114867	0.00279811	0.00121606	0.00243213	0	0.00276483	0.00642729	-0.000897622	0.000592126	0.00148071	-0.000296461	0.000653065	0.00138674	-8.06132e-05	-0.00417037	-0.00152955	-0.00681119	-0.00409011	-7.10054e-05
-2.54819	-0.0034393	-0.0011997	-0.0056789	0.00117558	0.00631656	-0.00396541	-0.00106149	8.81418e-05	-0.00221112	0.000935698	0.00257895	-0.000707558	6.90309e-06	0.00143601	-0.00142221	0.000636782	0.00287937	-0.00160581	0.000809111	0.00185863	-0.00024041	-0.00245988	-0.000203873	-0.00471588		-2.54819	0.000348524	0.00149214	-0.000795089	0.00658408	0.0107741	0.00239405	0.00136343	0.00272685	0	0.00297663	0.00697418	-0.00102092	0.000548218	0.00145134	-0.000354902	0.000692009	0.0014267	-4.26864e-05	-0.00422268	-0.00154836	-0.00689701	-0.00400463	-7.09962e-05
-2.53817	-0.00386747	-0.00182167	-0.00591327	0.00186334	0.0070401	-0.00331343	-0.000957228	5.55766e-05	-0.00197003	0.00101772	0.00287771	-0.000842265	-5.38671e-06	0.00140661	-0.00141739	0.000832067	0.00303754	-0.0013734	0.000605978	0.00160516	-0.000393207	-0.00244637	-0.000158506	-0.00473424		-2.53817	0.000334749	0.00152411	-0.000854612	0.00594842	0.00995342	0.00194342	0.0014146	0.00282921	0	0.00306807	0.00730451	-0.00116837	0.000486696	0.00136579	-0.000392397	0.000699443	0.00139712	1.76299e-06	-0.0043015	-0.00157661	-0.00702638	-0.00393869	-7.09888e-05
-2.52816	-0.00417428	-0.00226774	-0.00608083	0.0024043	0.00750051	-0.00269192	-0.000842526	2.62508e-05	-0.0017113	0.00112822	0.003211	-0.000954557	-1.58061e-05	0.00138036	-0.00141198	0.00108063	0.00331079	-0.00114953	0.000450455	0.00137125	-0.000470337	-0.00245378	-0.000114041	-0.00479351		-2.52816	0.000358628	0.00152483	-0.000807575	0.00537545	0.00922567	0.00152522	0.00147772	0.00295545	0	0.00296568	0.00732027	-0.0013889	0.000377585	0.00120205	-0.000446883	0.000684856	0.00131935	5.03668e-05	-0.00435415	-0.00159544	-0.00711287	-0.00385306	-7.09789e-05
-2.51815	-0.00440541	-0.0025832	-0.00622762	0.00286371	0.0077966	-0.00206917	-0.000697001	8.12007e-06	-0.00140212	0.00121505	0.0035105	-0.0010804	2.25104e-05	0.00139972	-0.0013547	0.00131854	0.00359061	-0.000953524	0.000303171	0.00115029	-0.00054395	-0.00249929	-7.30733e-05	-0.00492551		-2.51815	0.000344332	0.00146898	-0.000780314	0.00479455	0.00848816	0.00110095	0.00147528	0.00295057	0	0.00276611	0.00707957	-0.00154734	0.00029019	0.00107053	-0.000490151	0.000659645	0.00122042	9.88712e-05	-0.00439363	-0.00161021	-0.00717705	-0.00376082	-7.09676e-05
-2.50814	-0.00453909	-0.0027505	-0.00632768	0.00323565	0.00793716	-0.00146585	-0.000512688	1.78356e-05	-0.00104321	0.00122658	0.00361903	-0.00116587	5.77632e-05	0.00141318	-0.00129765	0.00151435	0.00382418	-0.00079549	0.00018017	0.000960974	-0.000600633	-0.00249191	-3.76742e-05	-0.00494615		-2.50814	0.000364608	0.00143493	-0.000705711	0.00425073	0.00776049	0.000740979	0.00142267	0.00284533	0	0.00247595	0.0065979	-0.00164599	0.000323649	0.00108246	-0.000435163	0.000634404	0.00112706	0.000141752	-0.00442202	-0.00162082	-0.00722322	-0.00369424	-7.09592e-05
-2.49812	-0.00466422	-0.00287158	-0.00645685	0.003511	0.00793558	-0.000913586	-0.000250033	0.00010812	-0.000608186	0.00129215	0.00384594	-0.00126165	0.000114016	0.00146111	-0.00123308	0.00150678	0.00383531	-0.000821762	0.000108158	0.000817175	-0.000600858	-0.00248927	-9.75179e-06	-0.00496879		-2.49812	0.00047346	0.0015246	-0.000577681	0.00378752	0.00713163	0.000443411	0.00134705	0.00269409	0	0.00201228	0.00582995	-0.00180539	0.000386516	0.00116058	-0.000387548	0.000637367	0.00108404	0.000190692	-0.00444378	-0.00162763	-0.00725993	-0.00367858	-7.09571e-05
-2.48811	-0.00459648	-0.00275407	-0.00643889	0.00366597	0.00780696	-0.000475013	-1.54302e-05	0.00025772	-0.000288581	0.00143498	0.00420195	-0.00133198	0.000158529	0.00150537	-0.00118831	0.00157142	0.00388717	-0.000744327	7.66156e-05	0.000713519	-0.000560288	-0.0024659	2.68227e-05	-0.00495863		-2.48811	0.000556673	0.00158969	-0.000476343	0.003362	0.0065707	0.0001533	0.00123443	0.00246885	0	0.00146344	0.00489197	-0.00196508	0.00051641	0.00133221	-0.000299393	0.000640985	0.00106531	0.00021666	-0.004479	-0.00163794	-0.00732007	-0.00367736	-7.0957e-05
-2.4781	-0.00453829	-0.00262208	-0.00645451	0.00368762	0.00756861	-0.000193373	0.000289137	0.000680495	-0.00010222	0.00145751	0.00431642	-0.00140139	0.000218799	0.00159888	-0.00116128	0.00149964	0.00377148	-0.000772193	0.000133663	0.000673166	-0.000405839	-0.00242089	4.70004e-05	-0.00488878		-2.4781	0.000624852	0.00165462	-0.000404914	0.00300698	0.00609566	-8.17019e-05	0.00114657	0.00229314	0	0.000880054	0.00387685	-0.00211675	0.00067908	0.00153964	-0.000181476	0.000655762	0.00107756	0.000233969	-0.00457171	-0.00166838	-0.00747505	-0.00369752	-7.09596e-05
-2.46809	-0.00438633	-0.00239348	-0.00637917	0.00357457	0.00723194	-8.27995e-05	0.000523704	0.00110091	-5.3503e-05	0.00149283	0.00438672	-0.00140107	0.000286178	0.00171099	-0.00113864	0.00130104	0.0035034	-0.000901324	0.000211027	0.000679718	-0.000257663	-0.00237561	6.16684e-05	-0.00481289		-2.46809	0.000729072	0.00177651	-0.000318366	0.00274431	0.00573176	-0.000243146	0.00111032	0.00222064	0	0.000243885	0.00284251	-0.00235474	0.000932558	0.0018956	-3.04839e-05	0.000695794	0.00113672	0.000254872	-0.00470484	-0.00171664	-0.00769304	-0.00369319	-7.0959e-05
-2.45807	-0.00414304	-0.00207576	-0.00621032	0.00337859	0.00689492	-0.000137747	0.000740091	0.00153434	-5.41622e-05	0.00151176	0.004402	-0.00137847	0.000385673	0.00185626	-0.00108492	0.000995913	0.00311132	-0.0011195	0.00027637	0.000714262	-0.000161523	-0.00231019	8.92534e-05	-0.00470964		-2.45807	0.000797089	0.00188598	-0.000291801	0.00239627	0.00528599	-0.000493454	0.00111167	0.00222333	0	-0.000236309	0.00195331	-0.00242593	0.00118358	0.00225441	0.000112749	0.000721625	0.00117807	0.000265185	-0.00490859	-0.00179214	-0.00802504	-0.00368299	-7.09577e-05
-2.44806	-0.00393079	-0.00178257	-0.00607902	0.00308252	0.00653537	-0.000370328	0.00088393	0.00189448	-0.00012662	0.00151639	0.00437264	-0.00133986	0.000497166	0.00200005	-0.00100572	0.000611779	0.0026316	-0.00140804	0.000338357	0.000802555	-0.000125842	-0.00223509	0.000105611	-0.00457579		-2.44806	0.000846975	0.00197186	-0.00027791	0.00230579	0.00510561	-0.000494025	0.00131721	0.00252424	0.000110166	-0.000640422	0.0012063	-0.00248714	0.00148618	0.00269483	0.00027754	0.000748338	0.00122298	0.000273691	-0.00527746	-0.00192166	-0.00863326	-0.00366148	-7.09549e-05
-2.43805	-0.00376214	-0.00156111	-0.00596317	0.0026864	0.00614396	-0.000771148	0.000951884	0.00218972	-0.00028595	0.00151617	0.00431514	-0.0012828	0.000600614	0.00211717	-0.000915938	0.00019583	0.00212942	-0.00173776	0.000427638	0.000956428	-0.000101152	-0.00218319	0.000122511	-0.00448888		-2.43805	0.000814747	0.00197045	-0.000340958	0.00225735	0.00501786	-0.00050315	0.00153647	0.00290047	0.000172466	-0.000952877	0.000630685	-0.00253644	0.00181877	0.00321607	0.000421462	0.000769976	0.00126182	0.000278135	-0.00534419	-0.00194511	-0.00874327	-0.0036308	-7.09508e-05
-2.42804	-0.00348994	-0.00123198	-0.00574791	0.00221366	0.00572861	-0.00130129	0.000949967	0.00238062	-0.000480683	0.00150915	0.00423517	-0.00121687	0.000690095	0.00221023	-0.000830039	-0.000245998	0.00160153	-0.00209353	0.000477823	0.00107029	-0.000114638	-0.00208061	0.00015959	-0.0043208		-2.42804	0.00077161	0.00198581	-0.000442594	0.00216478	0.00485935	-0.000529779	0.0018031	0.00334748	0.00025873	-0.00106212	0.000264687	-0.00238893	0.00213381	0.00371561	0.000552014	0.000794497	0.00131484	0.000274157	-0.00554857	-0.00201012	-0.00908702	-0.00353975	-7.09383e-05
-2.41802	-0.00329189	-0.00100183	-0.00558195	0.0016015	0.00516624	-0.00196324	0.000876269	0.0024774	-0.000724866	0.00148218	0.00412622	-0.00116186	0.000759768	0.00227463	-0.000755093	-0.000670678	0.00110427	-0.00244563	0.000458531	0.00106882	-0.000151754	-0.00201738	0.000191107	-0.00422586		-2.41802	0.000667234	0.00187312	-0.000538649	0.00205887	0.00469436	-0.000576611	0.0020856	0.00379973	0.00037147	-0.00114435	2.40833e-05	-0.00231279	0.00238912	0.00414389	0.000634339	0.000758282	0.00129391	0.00022265	-0.00571944	-0.00205982	-0.00937906	-0.00345786	-7.09264e-05
-2.40801	-0.00309765	-0.00076735	-0.00542794	0.00121015	0.0047897	-0.00236941	0.000697437	0.00243896	-0.00104409	0.00140925	0.00396961	-0.00115111	0.000833577	0.00235727	-0.000690113	-0.00105698	0.000660166	-0.00277412	0.000388792	0.000976304	-0.00019872	-0.00194381	0.000228864	-0.00411649		-2.40801	0.00045257	0.00165051	-0.000745373	0.00196236	0.00458093	-0.00065621	0.00239851	0.0042863	0.00051071	-0.00114901	-0.000104652	-0.00219337	0.00265781	0.00462847	0.000687151	0.000763851	0.00134306	0.000184647	-0.00583553	-0.00209321	-0.00957785	-0.00340389	-7.09183e-05
-2.398	-0.00287004	-0.000477852	-0.00526222	0.000658135	0.0042808	-0.00296453	0.000480236	0.00231382	-0.00135335	0.00133361	0.00378973	-0.00112252	0.000906419	0.00242183	-0.000608991	-0.00140625	0.000258581	-0.00307108	0.000284897	0.000817906	-0.000248113	-0.0018759	0.000271939	-0.00402373		-2.398	0.000252346	0.00139132	-0.000886633	0.00186849	0.00449213	-0.000755145	0.00260593	0.00454494	0.000666922	-0.00123503	-0.000358029	-0.00211202	0.0028034	0.00493407	0.000672735	0.00081064	0.00146572	0.00015556	-0.00583835	-0.00209194	-0.00958476	-0.00338734	-7.09157e-05
-2.38798	-0.0026217	-0.000113877	-0.00512951	0.000311538	0.00397683	-0.00335376	0.000263456	0.00212415	-0.00159724	0.00113774	0.00339656	-0.00112109	0.00096631	0.00248605	-0.000553429	-0.00168543	-5.30761e-05	-0.00331777	0.000135175	0.000567698	-0.000297347	-0.00181757	0.000318055	-0.00395319		-2.38798	4.17787e-05	0.00111048	-0.00102692	0.00183053	0.00449317	-0.00083211	0.00272687	0.00462972	0.000824012	-0.00109067	-0.000291517	-0.00188982	0.00293248	0.00521876	0.000646206	0.000833379	0.00156098	0.000105775	-0.00574041	-0.00206497	-0.00941585	-0.00338807	-7.09158e-05
-2.37797	-0.00233013	0.000347462	-0.00500772	-3.70524e-05	0.00359046	-0.00366456	-2.72482e-06	0.00183021	-0.00183566	0.000999774	0.00314243	-0.00114288	0.000997095	0.00251964	-0.000525448	-0.00191766	-0.000313166	-0.00352216	-4.7691e-05	0.000252284	-0.000347666	-0.00171084	0.000400945	-0.00382263		-2.37797	-0.000151238	0.000902123	-0.0012046	0.00174882	0.00440694	-0.000909304	0.00284645	0.0047252	0.000967708	-0.000996461	-0.00028154	-0.00171138	0.00296802	0.00537772	0.000558321	0.000896438	0.00169633	9.6541e-05	-0.00554828	-0.00201072	-0.00908584	-0.00338352	-3.88869e-05
-2.36796	-0.00203876	0.00086573	-0.00494325	-0.000375167	0.00313498	-0.00388531	-0.000281015	0.00147088	-0.00203291	0.000794872	0.00277664	-0.0011869	0.00105559	0.00258242	-0.00047123	-0.00208396	-0.000493635	-0.00367428	-0.000250782	-8.03696e-05	-0.000421195	-0.001621	0.000474853	-0.00371685		-2.36796	-0.000332687	0.000730963	-0.00139634	0.00166248	0.00429268	-0.000967732	0.00286584	0.00466822	0.00106346	-0.000848257	-0.000129517	-0.001567	0.00292724	0.00541886	0.000435629	0.000988532	0.00185293	0.000124131	-0.00529933	-0.00193186	-0.00866679	-0.00341173	-2.00811e-05
-2.35795	-0.00171289	0.00142667	-0.00485245	-0.000584256	0.00278361	-0.00395212	-0.000559358	0.00107184	-0.00219056	0.000527233	0.00230669	-0.00125223	0.00109548	0.00263819	-0.000447233	-0.00220481	-0.00061891	-0.00379071	-0.000462476	-0.000287828	-0.000637123	-0.00152326	0.000548586	-0.0035951		-2.35795	-0.000505617	0.000604446	-0.00161568	0.00166716	0.00426299	-0.000928665	0.00284444	0.0045901	0.00109879	-0.000724635	9.53054e-05	-0.00154458	0.00281361	0.00533836	0.000288861	0.00108421	0.00200314	0.000165284	-0.00499663	-0.00181505	-0.00817821	-0.00343393	6.66412e-06
-2.34793	-0.0014754	0.00190236	-0.00485315	-0.000684429	0.00250086	-0.00386972	-0.000855591	0.000649229	-0.00236041	0.000205437	0.00175103	-0.00134016	0.00107198	0.00259384	-0.000449873	-0.00222693	-0.000623632	-0.00383024	-0.000673479	-0.000347264	-0.000999694	-0.00142843	0.000619995	-0.00347686		-2.34793	-0.000557976	0.000663503	-0.00177946	0.00165963	0.00423295	-0.000913682	0.00272416	0.00440484	0.00104348	-0.000629979	0.000378375	-0.00163833	0.0026309	0.00513135	0.000130454	0.00119691	0.00215771	0.000236116	-0.00470767	-0.00167679	-0.00773855	-0.00347209	4.29323e-05
-2.33792	-0.00124812	0.00230422	-0.00480046	-0.00074105	0.00222946	-0.00371156	-0.00112345	0.000246675	-0.00249357	-0.000157292	0.00114065	-0.00145524	0.00113031	0.00266408	-0.000403454	-0.00220818	-0.000603469	-0.00381289	-0.00089234	-0.000387285	-0.00139739	-0.00134311	0.000687605	-0.00337382		-2.33792	-0.000574252	0.000773158	-0.00192166	0.00170355	0.00427364	-0.00086655	0.00255271	0.00418967	0.00091575	-0.000570655	0.000665427	-0.00180674	0.00235737	0.00474394	-2.92001e-05	0.00130656	0.00228681	0.000326297	-0.00457668	-0.00159451	-0.00755884	-0.00346109	8.97425e-05
-2.32791	-0.00110675	0.00253499	-0.00474848	-0.000715189	0.00214378	-0.00357416	-0.00131392	-8.96053e-05	-0.00253823	-0.000544065	0.000518548	-0.00160668	0.00115742	0.00269403	-0.000379184	-0.002138	-0.000513822	-0.00376219	-0.00106971	-0.000393745	-0.00174567	-0.00126868	0.000750925	-0.00328829		-2.32791	-0.000631729	0.000825638	-0.0020891	0.00185954	0.00439644	-0.000677364	0.00234601	0.00394402	0.000748003	-0.000554512	0.000900559	-0.00200958	0.00207481	0.00432103	-0.000171406	0.0014342	0.00244515	0.00042325	-0.0044064	-0.00147489	-0.00733791	-0.00348629	0.000147059
-2.3179	-0.00108859	0.00254763	-0.00472481	-0.000539396	0.00214525	-0.00322404	-0.0015196	-0.000392386	-0.00264682	-0.00101266	-0.000187953	-0.00183737	0.00122269	0.0027778	-0.000332414	-0.00207203	-0.000439718	-0.00370434	-0.00122621	-0.000397188	-0.00205523	-0.00121436	0.000809613	-0.00323834		-2.3179	-0.000591597	0.000926937	-0.00211013	0.0020735	0.00458939	-0.00044239	0.00211712	0.00365661	0.000577639	-0.000589271	0.00104028	-0.00221882	0.00177664	0.00386348	-0.000310193	0.00154844	0.00258509	0.000511792	-0.0043796	-0.00143365	-0.00732554	-0.00348132	0.000213386
-2.30788	-0.00120743	0.00232156	-0.00473642	-0.000393815	0.00219405	-0.00298168	-0.00168458	-0.000631461	-0.00273771	-0.00135015	-0.000600796	-0.00209951	0.00126456	0.00284618	-0.000317048	-0.0019814	-0.000334445	-0.00362835	-0.00135537	-0.000371701	-0.00233904	-0.00115822	0.000852749	-0.0031692		-2.30788	-0.000609617	0.000946218	-0.00216545	0.00238834	0.00492225	-0.000145571	0.00192602	0.00337137	0.000480675	-0.000680245	0.00105729	-0.00241778	0.00147583	0.00335011	-0.000398453	0.00160271	0.0026455	0.000559919	-0.00450169	-0.00148895	-0.00751444	-0.0034199	0.000285525
-2.29787	-0.00134393	0.00205938	-0.00474724	-0.000231172	0.0023342	-0.00279654	-0.00178667	-0.000788827	-0.00278451	-0.00166054	-0.000909511	-0.00241156	0.0013448	0.00298456	-0.000294963	-0.00187014	-0.000233678	-0.0035066	-0.00147047	-0.000356425	-0.00258452	-0.0011491	0.000919909	-0.00321811		-2.29787	-0.000579392	0.000966266	-0.00212505	0.00272102	0.00529522	0.000146812	0.00170774	0.00301451	0.000400959	-0.000828127	0.000942905	-0.00259916	0.00110432	0.00268115	-0.000472505	0.00167101	0.00273312	0.000608899	-0.00454543	-0.00149696	-0.0075939	-0.00334039	0.000358461
-2.28786	-0.00157624	0.00160761	-0.0047601	-0.000205226	0.00235668	-0.00276713	-0.00187892	-0.000938591	-0.00281924	-0.00193633	-0.00112839	-0.00274427	0.00142244	0.0031298	-0.00028492	-0.00175694	-0.000121077	-0.00339281	-0.00151951	-0.000333173	-0.00270585	-0.00113008	0.00096455	-0.0032247		-2.28786	-0.000597114	0.00093312	-0.00212735	0.00305426	0.00568619	0.000422336	0.00149921	0.0026356	0.000362826	-0.00102764	0.000707832	-0.0027631	0.000795283	0.00213938	-0.00054882	0.00170874	0.00278946	0.000628015	-0.00479025	-0.00163194	-0.00794856	-0.0032577	0.000425804
-2.27785	-0.00181435	0.00113997	-0.00476867	-0.000157437	0.00250412	-0.002819	-0.00192344	-0.00101332	-0.00283357	-0.00216617	-0.00127977	-0.00305257	0.00149381	0.00327049	-0.00028286	-0.00165834	-3.27261e-05	-0.00328396	-0.00157984	-0.000301144	-0.00285854	-0.00115468	0.000989178	-0.00329854		-2.27785	-0.000669302	0.000838661	-0.00217727	0.00331875	0.00601178	0.000625718	0.00127408	0.00222414	0.000324008	-0.00126753	0.000380183	-0.00291524	0.000477921	0.00155238	-0.000596534	0.00170178	0.00278184	0.000621709	-0.00505725	-0.00177155	-0.00834296	-0.00316759	0.000480696
-2.26783	-0.0020412	0.000688233	-0.00477063	-0.000117051	0.00273999	-0.00297409	-0.00189474	-0.00102226	-0.00276722	-0.00234495	-0.00138192	-0.00330798	0.00150574	0.00331288	-0.000301399	-0.0015541	6.2636e-05	-0.00317084	-0.00158328	-0.000258772	-0.00290779	-0.00118576	0.000988694	-0.00336021		-2.26783	-0.00070475	0.000784576	-0.00219408	0.00362392	0.00638277	0.000865056	0.00107773	0.00184502	0.000310432	-0.00153204	4.4126e-07	-0.00306452	0.000235504	0.00111785	-0.000646845	0.00166128	0.00272577	0.000596795	-0.00529585	-0.00188719	-0.00870452	-0.00304201	0.000517089
-2.25782	-0.00223525	0.000317379	-0.00478788	-9.40566e-05	0.00283521	-0.00302332	-0.00185714	-0.00101153	-0.00270275	-0.00246783	-0.00142105	-0.00351462	0.00155534	0.00341273	-0.000302044	-0.001465	0.000135055	-0.00306505	-0.00154011	-0.000205814	-0.0028744	-0.00126811	0.000955877	-0.0034921		-2.25782	-0.000661818	0.000870937	-0.00219457	0.00388872	0.00674922	0.00102821	0.000955564	0.00157503	0.000336097	-0.00184919	-0.000394388	-0.00330398	-3.47491e-06	0.000742414	-0.000749364	0.00156325	0.00257187	0.000554621	-0.00546185	-0.0019622	-0.0089615	-0.00288615	0.000530599
-2.24781	-0.00235007	8.59625e-05	-0.00478611	-0.000129216	0.00294054	-0.00319897	-0.00178203	-0.000987734	-0.00257632	-0.00252618	-0.0014318	-0.00362057	0.00159539	0.00351039	-0.000319616	-0.00137398	0.000202853	-0.00295081	-0.00140696	-0.000142441	-0.00267148	-0.00132705	0.000893643	-0.00354774		-2.24781	-0.000748911	0.000872094	-0.00236992	0.00405582	0.00699696	0.00111469	0.00083077	0.00134231	0.000319228	-0.00209108	-0.000743747	-0.00343841	-0.000146536	0.000506055	-0.000799127	0.00142275	0.00234392	0.000501584	-0.00551634	-0.0019867	-0.00904599	-0.00269229	0.000519588
-2.2378	-0.002409	-1.96676e-05	-0.00479832	-0.000189744	0.00300059	-0.00338008	-0.00164962	-0.000889062	-0.00241018	-0.00262015	-0.00143507	-0.00380522	0.00156617	0.00348437	-0.000352024	-0.00131693	0.00022429	-0.00285815	-0.00128428	-7.17771e-05	-0.00249678	-0.00140451	0.000793879	-0.0036029		-2.2378	-0.00079239	0.000908815	-0.0024936	0.00416315	0.0071791	0.00114719	0.000760873	0.0012366	0.00028515	-0.00231613	-0.00103542	-0.00359684	-0.000233476	0.000392473	-0.000859425	0.00128384	0.00210803	0.000459644	-0.00544833	-0.00195861	-0.00893805	-0.00252194	0.000484884
-2.22778	-0.00235487	4.75581e-05	-0.0047573	-0.000221918	0.00306499	-0.00350882	-0.0015199	-0.000787571	-0.00225223	-0.00257277	-0.0013735	-0.00377205	0.00147933	0.00336276	-0.000404105	-0.00128414	0.000210521	-0.0027788	-0.0011507	2.35229e-06	-0.00230376	-0.00148916	0.000686529	-0.00366485		-2.22778	-0.000782308	0.00105871	-0.00262333	0.0041227	0.00712316	0.00112223	0.000698033	0.0011726	0.000223471	-0.00251258	-0.00125951	-0.00376565	-0.000254325	0.000411366	-0.000920017	0.00114063	0.00186407	0.000417198	-0.00527672	-0.00188255	-0.0086709	-0.00235096	0.00043079
-2.21777	-0.00226722	0.000183079	-0.00471752	-0.000139315	0.00321308	-0.00349171	-0.0013505	-0.000639849	-0.00206115	-0.00238799	-0.00125082	-0.00352517	0.00139483	0.00322923	-0.000439563	-0.00127813	0.000160427	-0.00271669	-0.0009821	7.57556e-05	-0.00203996	-0.00154887	0.00056739	-0.00366514		-2.21777	-0.00070295	0.00130335	-0.00270925	0.0040581	0.0070154	0.0011008	0.000641659	0.00112422	0.000159095	-0.00267442	-0.00142123	-0.00392761	-0.000251472	0.000481583	-0.000984527	0.000993665	0.00162374	0.000363591	-0.00503147	-0.00176616	-0.00829677	-0.00220254	0.0003633
-2.20776	-0.00222677	0.000262834	-0.00471638	4.92989e-07	0.00336316	-0.00336217	-0.00119019	-0.000501776	-0.00187861	-0.00222397	-0.00109462	-0.00335332	0.00125491	0.00301642	-0.000506605	-0.00129998	7.63155e-05	-0.00267627	-0.000810431	0.000141885	-0.00176275	-0.00160436	0.000435487	-0.00364421		-2.20776	-0.000575317	0.00161662	-0.00276726	0.00397799	0.00689773	0.00105825	0.000639073	0.00117207	0.000106081	-0.00272519	-0.00151409	-0.00393628	-0.000203091	0.000638199	-0.00104438	0.000882697	0.001466	0.000299392	-0.00475722	-0.00162624	-0.00788821	-0.00211261	0.00028933
-2.19775	-0.0021067	0.000458495	-0.0046719	0.0001935	0.00351692	-0.00312992	-0.00105429	-0.000400753	-0.00170782	-0.00204159	-0.000932232	-0.00315094	0.0010814	0.00275955	-0.000596759	-0.00131758	-1.98397e-05	-0.00261533	-0.000646475	0.000194467	-0.00148742	-0.00169456	0.000320951	-0.00371007		-2.19775	-0.000406582	0.00203935	-0.00285251	0.00394695	0.0068324	0.0010615	0.000559198	0.0011184	0	-0.00277478	-0.00157334	-0.00397622	-0.000229103	0.000655729	-0.00111394	0.000773126	0.00134848	0.000197774	-0.00450534	-0.00149126	-0.00751942	-0.00206206	0.000215854
-2.18773	-0.00194298	0.000627645	-0.0045136	0.000455864	0.003703	-0.00279127	-0.000980322	-0.000393485	-0.00156716	-0.00184091	-0.00076422	-0.0029176	0.000879481	0.00246767	-0.000708709	-0.00138344	-0.000155139	-0.00261175	-0.000514744	0.000225611	-0.0012551	-0.00175787	0.000214562	-0.00373031		-2.18773	-0.000147757	0.0025489	-0.00284441	0.00385529	0.00665636	0.00105421	0.000562619	0.00112524	0	-0.0027785	-0.00159746	-0.00395955	-0.000280134	0.000620541	-0.00118081	0.000705269	0.0013074	0.000103142	-0.00445576	-0.00148228	-0.00742925	-0.0021245	0.000148217
-2.17772	-0.00192061	0.00061399	-0.00445521	0.000730559	0.00387077	-0.00240965	-0.000914331	-0.000397479	-0.00143118	-0.00158571	-0.000525593	-0.00264582	0.000703515	0.00220245	-0.000795422	-0.00144888	-0.000277972	-0.00261978	-0.000392784	0.00023575	-0.00102132	-0.00183823	0.000125606	-0.00380207		-2.17772	8.8624e-05	0.00306539	-0.00288814	0.00391241	0.00666555	0.00115926	0.000559198	0.0011184	0	-0.00280764	-0.0016295	-0.00398577	-0.000323434	0.000590476	-0.00123734	0.000631111	0.00125317	9.05478e-06	-0.00430709	-0.00142363	-0.00719056	-0.00220146	9.01513e-05
-2.16771	-0.00187638	0.000629046	-0.0043818	0.000997061	0.00402315	-0.00202903	-0.000859281	-0.000404027	-0.00131454	-0.00130607	-0.000243472	-0.00236867	0.000657767	0.00216206	-0.000846531	-0.00153422	-0.000412862	-0.00265559	-0.000310864	0.000219055	-0.000840782	-0.00186066	5.35977e-05	-0.00377492		-2.16771	0.000367291	0.00362231	-0.00288773	0.00394578	0.00663937	0.00125219	0.000548382	0.00109676	0	-0.00269974	-0.00157577	-0.00382372	-0.00035113	0.000578729	-0.00128099	0.000593086	0.0012644	-7.82252e-05	-0.00410452	-0.00132387	-0.00688517	-0.00233336	4.30154e-05
-2.1577	-0.00188828	0.000525952	-0.00430251	0.00110584	0.00408486	-0.00187317	-0.000852668	-0.000448699	-0.00125664	-0.00101085	9.18458e-05	-0.00211354	0.000542972	0.00199084	-0.000904901	-0.00157757	-0.000501846	-0.0026533	-0.000275065	0.000173503	-0.000723633	-0.00189949	9.80543e-06	-0.00380879		-2.1577	0.000607659	0.00408768	-0.00287236	0.004002	0.00664041	0.00136359	0.000497998	0.000995995	0	-0.00256878	-0.00149954	-0.00363802	-0.000383163	0.000515382	-0.00128171	0.000531773	0.0012233	-0.000159754	-0.00413387	-0.00137605	-0.0068917	-0.00245018	6.66584e-06
-2.14768	-0.00192199	0.000352009	-0.004196	0.00123254	0.00408587	-0.0016208	-0.000909738	-0.000520966	-0.00129851	-0.000688441	0.00051555	-0.00189243	0.0005646	0.00201964	-0.000890443	-0.00163476	-0.00058888	-0.00268065	-0.000266669	0.000107756	-0.000641094	-0.00189214	-2.83912e-05	-0.00375589		-2.14768	0.000748105	0.00441378	-0.00291757	0.00405145	0.00664129	0.00146161	0.000479386	0.000958771	0	-0.00241874	-0.00139507	-0.00344241	-0.000407559	0.000471962	-0.00128708	0.000453207	0.00113164	-0.000225229	-0.00423126	-0.00146162	-0.0070009	-0.00255018	-2.00675e-05
-2.13767	-0.00202269	8.93867e-05	-0.00413477	0.00116902	0.00389992	-0.00156187	-0.00101686	-0.00058315	-0.00145058	-0.000395543	0.000940664	-0.00173175	0.000638297	0.00212057	-0.000843978	-0.00165017	-0.000638753	-0.00266159	-0.000317872	1.55133e-05	-0.000651257	-0.00186602	-4.97232e-05	-0.00368232		-2.13767	0.000816047	0.00457215	-0.00294005	0.00412546	0.00668673	0.00156418	0.000441148	0.000882296	0	-0.00225748	-0.00125969	-0.00325528	-0.000419389	0.000456923	-0.0012957	0.00040911	0.00109376	-0.000275538	-0.0043538	-0.00154686	-0.00716074	-0.00260882	-3.88412e-05
-2.12766	-0.0021601	-0.000209842	-0.00411037	0.00100203	0.00369748	-0.00169341	-0.00110513	-0.000617013	-0.00159324	-0.000138407	0.00134567	-0.00162248	0.000813677	0.00234263	-0.00071528	-0.00167907	-0.000697513	-0.00266064	-0.00038872	-7.831e-05	-0.00069913	-0.00184274	-8.30728e-05	-0.0036024		-2.12766	0.000784026	0.00454215	-0.0029741	0.00427747	0.0068211	0.00173384	0.000381573	0.000763146	0	-0.00209644	-0.00109881	-0.00309406	-0.000368955	0.000508625	-0.00124654	0.00032611	0.00100755	-0.000355326	-0.00445741	-0.00160879	-0.00730603	-0.0025735	-3.88384e-05
-2.11765	-0.00228834	-0.000494752	-0.00408193	0.00067423	0.00337801	-0.00202955	-0.00119324	-0.00066109	-0.00172539	6.01777e-05	0.00167722	-0.00155686	0.00100822	0.00261646	-0.000600023	-0.00166895	-0.000710982	-0.00262693	-0.000503368	-0.00016701	-0.000839727	-0.00172075	-5.60338e-05	-0.00338547		-2.11765	0.000606142	0.00430515	-0.00309287	0.00435701	0.00689856	0.00181546	0.000298828	0.000597656	0	-0.00194952	-0.000929622	-0.00296942	-0.000276297	0.000627529	-0.00118012	0.00028121	0.000940624	-0.000378203	-0.00448307	-0.00163053	-0.00733562	-0.00248944	-2.00662e-05
-2.10763	-0.00244922	-0.00076924	-0.00412921	0.000262194	0.00303778	-0.0025134	-0.0012679	-0.000716101	-0.0018197	0.000180309	0.00188776	-0.00152714	0.00126302	0.00297993	-0.000453894	-0.00164203	-0.000703261	-0.0025808	-0.000636887	-0.000236227	-0.00103755	-0.00157193	-1.75432e-05	-0.00312631		-2.10763	0.000305101	0.00390149	-0.00329129	0.00440976	0.00696969	0.00184983	0.000161135	0.000322271	0	-0.00171789	-0.000747847	-0.00268793	-0.000107045	0.000882074	-0.00109616	0.000258725	0.000894645	-0.000377195	-0.00442059	-0.00161222	-0.00722895	-0.00236336	6.66606e-06
-2.09762	-0.00255604	-0.000981142	-0.00413094	-0.000266229	0.00262787	-0.00316032	-0.00127927	-0.000731392	-0.00182716	0.000208537	0.00194484	-0.00152776	0.00159336	0.00348591	-0.000299197	-0.00162318	-0.000694763	-0.00255159	-0.0007542	-0.000286082	-0.00122232	-0.00137959	3.10045e-05	-0.00279017		-2.09762	-7.16156e-05	0.00340032	-0.00354355	0.00460411	0.00727821	0.00193002	4.24989e-05	8.49978e-05	0	-0.00157482	-0.00062222	-0.00252743	6.09917e-05	0.00113391	-0.00101193	0.000259482	0.000877456	-0.000358492	-0.00428828	-0.00156243	-0.00701414	-0.00219094	4.30317e-05
-2.08761	-0.00270338	-0.00119023	-0.00421654	-0.000836381	0.00221296	-0.00388572	-0.00128999	-0.00076416	-0.00181581	0.000140456	0.00183679	-0.00155588	0.00188732	0.00391291	-0.000138261	-0.00156647	-0.000630838	-0.00250209	-0.000852372	-0.000322024	-0.00138272	-0.00120002	8.48488e-05	-0.0024849		-2.08761	-0.000485293	0.00285389	-0.00382448	0.00483148	0.00768766	0.0019753	-5.28625e-05	0	-0.000105725	-0.00145443	-0.000550365	-0.0023585	0.000271601	0.00146958	-0.00092638	0.000290619	0.000895619	-0.000314381	-0.0040915	-0.00148316	-0.00669984	-0.00205327	9.02309e-05
-2.0776	-0.00288209	-0.00140494	-0.00435925	-0.00144181	0.00177435	-0.00465797	-0.00130275	-0.000787248	-0.00181824	7.69003e-06	0.00160835	-0.00159297	0.00219291	0.00437907	6.76142e-06	-0.00149247	-0.000525077	-0.00245987	-0.000952111	-0.000348171	-0.00155605	-0.000985698	0.00018506	-0.00215645		-2.0776	-0.000906414	0.00232764	-0.00414047	0.0049933	0.00804395	0.00194266	-0.00013999	0	-0.000279979	-0.00135474	-0.000531467	-0.00217802	0.000412991	0.00167702	-0.000851033	0.000352571	0.000949221	-0.000244079	-0.00386669	-0.0013867	-0.00634669	-0.00188572	0.00014858
-2.06758	-0.00303945	-0.00158173	-0.00449716	-0.00202547	0.00135645	-0.00540738	-0.00120552	-0.000722687	-0.00168836	-0.000212131	0.00124541	-0.00166967	0.00244147	0.00475838	0.00012456	-0.00142934	-0.000419866	-0.00243881	-0.000999239	-0.000365347	-0.00163313	-0.000815587	0.000256881	-0.00188806		-2.06758	-0.0012754	0.00186036	-0.00441117	0.00512919	0.00836346	0.00189492	-0.00024959	0	-0.00049918	-0.00126976	-0.000539416	-0.0020001	0.000565339	0.00191495	-0.000784269	0.000467859	0.00105034	-0.000114625	-0.00366004	-0.0012942	-0.00602587	-0.0017809	0.000216759
-2.05757	-0.00317469	-0.00168917	-0.00466022	-0.00237562	0.00104571	-0.00579695	-0.00109368	-0.000646533	-0.00154083	-0.00046243	0.00080265	-0.00172751	0.0026942	0.00517018	0.000218227	-0.00138061	-0.000325347	-0.00243588	-0.00102779	-0.000392538	-0.00166304	-0.000729179	0.000322363	-0.00178072		-2.05757	-0.00160176	0.00148419	-0.00468771	0.00527206	0.00867409	0.00187002	-0.000368316	0	-0.000736633	-0.00111601	-0.000430496	-0.00180152	0.000688738	0.00210999	-0.000732517	0.000582879	0.00116605	-2.90708e-07	-0.00349519	-0.00122919	-0.0057612	-0.00175298	0.00029123
-2.04756	-0.00341669	-0.00190782	-0.00492555	-0.00271	0.000785275	-0.00620528	-0.00101427	-0.000593387	-0.00143514	-0.000728811	0.000380301	-0.00183792	0.00293472	0.00554478	0.000324656	-0.00133934	-0.000237834	-0.00244084	-0.00100381	-0.000391774	-0.00161584	-0.00062047	0.000374747	-0.00161569		-2.04756	-0.00185428	0.00122337	-0.00493193	0.00537217	0.0088719	0.00187245	-0.000410105	0	-0.000820209	-0.000993723	-0.000280303	-0.00170714	0.000763146	0.0022262	-0.000699906	0.000700623	0.00129057	0.000110675	-0.0035744	-0.00128885	-0.00585995	-0.00173918	0.000366767
-2.03755	-0.0035974	-0.00207768	-0.00511711	-0.00290303	0.000611403	-0.00641746	-0.000913166	-0.000511333	-0.001315	-0.00099005	3.93175e-06	-0.00198403	0.00312636	0.00582819	0.000424523	-0.00124496	-6.35187e-05	-0.0024264	-0.000972621	-0.000390688	-0.00155456	-0.000540233	0.000436594	-0.00151706		-2.03755	-0.00198822	0.0010741	-0.00505054	0.0054111	0.00892832	0.00189387	-0.000414385	0	-0.000828771	-0.000850388	-8.8473e-06	-0.00169193	0.000793848	0.00227627	-0.000688576	0.000792678	0.00138006	0.000205297	-0.00342738	-0.00123203	-0.00562272	-0.00175237	0.00043634
-2.02753	-0.00381202	-0.00230554	-0.00531849	-0.00284406	0.000510472	-0.00619859	-0.000803963	-0.00040473	-0.0012032	-0.00119857	-0.000247616	-0.00214952	0.00328631	0.00603158	0.000541036	-0.00117626	5.22838e-05	-0.00240479	-0.000912464	-0.000388234	-0.00143669	-0.000480302	0.000497916	-0.00145852		-2.02753	-0.00205928	0.000986409	-0.00510498	0.00546539	0.00895144	0.00197934	-0.000376219	0	-0.000752437	-0.000538896	0.000549428	-0.00162722	0.000793176	0.00228532	-0.00069897	0.000862963	0.00145109	0.000274838	-0.0034943	-0.00127693	-0.00571166	-0.00174389	0.000493133
-2.01752	-0.00388812	-0.0023459	-0.00543033	-0.00279257	0.000380183	-0.00596533	-0.000681725	-0.000246261	-0.00111719	-0.00137699	-0.000425581	-0.0023284	0.00338457	0.00611538	0.000653749	-0.00111997	0.000151642	-0.00239158	-0.000857773	-0.000385471	-0.00133008	-0.000430478	0.000564462	-0.00142542		-2.01752	-0.00207829	0.000957249	-0.00511383	0.0053736	0.00875197	0.00199523	-0.000298139	0	-0.000596278	-0.000274838	0.00105468	-0.00160436	0.000760877	0.00225188	-0.000730129	0.000894053	0.00148052	0.000307585	-0.00348625	-0.00128109	-0.00569142	-0.00178362	0.000529604
-2.00751	-0.00393847	-0.00236088	-0.00551606	-0.00246678	0.000423954	-0.00535751	-0.000540754	-2.80569e-05	-0.00105345	-0.00151785	-0.000544847	-0.00249085	0.00337882	0.00602932	0.000728331	-0.00105524	0.000257776	-0.00236825	-0.000820727	-0.000383217	-0.00125824	-0.0003702	0.000654107	-0.00139451		-2.00751	-0.00214324	0.000847883	-0.00513437	0.00528814	0.00853226	0.00204402	-0.00022096	0	-0.00044192	2.40718e-05	0.00157931	-0.00153117	0.000711315	0.00220149	-0.000778857	0.000903545	0.00147971	0.000327378	-0.00359391	-0.00132663	-0.0058612	-0.00179195	0.00054236
-1.9975	-0.00395141	-0.00231695	-0.00558586	-0.0020179	0.000459603	-0.0044954	-0.000316096	0.000274209	-0.000906402	-0.00154909	-0.000545578	-0.0025526	0.00335152	0.0059309	0.000772143	-0.000988964	0.000370406	-0.00234833	-0.000829859	-0.000383807	-0.00127591	-0.000296049	0.000772047	-0.00136414		-1.9975	-0.00205491	0.000880004	-0.00498982	0.00517217	0.00823167	0.00211267	-8.75824e-05	0	-0.000175165	0.000345276	0.00208988	-0.00139933	0.000653707	0.00214797	-0.000840558	0.000864251	0.00141085	0.000317648	-0.00366069	-0.00135032	-0.00597106	-0.00177698	0.000529705
-1.98748	-0.00387393	-0.0021748	-0.00557306	-0.00144762	0.000584301	-0.00347954	-4.94713e-05	0.000693429	-0.000792372	-0.00155171	-0.000507699	-0.00259573	0.00323388	0.00568258	0.000785182	-0.000886313	0.000522538	-0.00229516	-0.000825278	-0.000383514	-0.00126704	-0.000250682	0.00087465	-0.00137601		-1.98748	-0.00204348	0.000821313	-0.00490827	0.00501379	0.00790662	0.00212097	3.30525e-05	6.6105e-05	0	0.000672087	0.00255988	-0.00121571	0.000632153	0.00217247	-0.00090817	0.000781785	0.00127926	0.000284314	-0.00364336	-0.00134388	-0.00594284	-0.00176551	0.000492827
-1.97747	-0.00367449	-0.00195167	-0.00539731	-0.000826399	0.00075525	-0.00240805	0.000212304	0.00107362	-0.000649014	-0.00151482	-0.000436759	-0.00259287	0.00302276	0.00531513	0.000730399	-0.000770535	0.000694179	-0.00223525	-0.000858771	-0.000385527	-0.00133201	-0.000206576	0.000971111	-0.00138426		-1.97747	-0.00212641	0.00063193	-0.00488475	0.00484777	0.00762338	0.00207215	0.000121475	0.00024295	0	0.000985306	0.00296857	-0.000997961	0.00062403	0.00222472	-0.000976657	0.000664305	0.00109431	0.000234296	-0.00352268	-0.00130153	-0.00574382	-0.00171667	0.000436769
-1.96746	-0.0033634	-0.00163161	-0.00509518	-0.000202444	0.00107535	-0.00148024	0.000485455	0.00144471	-0.000473796	-0.00149395	-0.00032472	-0.00266318	0.0027082	0.00482835	0.000588048	-0.000649401	0.000872908	-0.00217171	-0.000902623	-0.000387779	-0.00141747	-0.000216676	0.00104208	-0.00147543		-1.96746	-0.00227809	0.000404157	-0.00496033	0.0045854	0.0072839	0.0018869	0.000161054	0.000322108	0	0.00126454	0.0032993	-0.000770227	0.000585717	0.00218161	-0.00101018	0.000550235	0.000921335	0.000179136	-0.00326953	-0.00119933	-0.00533973	-0.0017039	0.000367094
-1.95745	-0.00297906	-0.00122528	-0.00473285	0.000460298	0.00174105	-0.000820459	0.000753774	0.00179029	-0.000282745	-0.00138408	-0.000224153	-0.00254401	0.00239053	0.00435181	0.000429257	-0.000536509	0.00103614	-0.00210916	-0.000980227	-0.000390963	-0.00156949	-0.000237638	0.00108801	-0.00156329		-1.95745	-0.00243007	0.000201287	-0.00506143	0.00428555	0.00693854	0.00163255	0.00011067	0.00022134	0	0.00144339	0.00350158	-0.000614797	0.000535096	0.00212023	-0.00105004	0.000407795	0.000698613	0.000116976	-0.0029354	-0.00102116	-0.00484965	-0.00166537	0.000291798
-1.94743	-0.00260569	-0.000866327	-0.00434505	0.00103142	0.00260444	-0.0005416	0.00101233	0.00210747	-8.28108e-05	-0.00126003	-8.8559e-05	-0.00243151	0.00206796	0.00388067	0.000255258	-0.000468416	0.00111977	-0.0020566	-0.00104475	-0.000393045	-0.00169646	-0.000275182	0.00110695	-0.00165732		-1.94743	-0.00266657	-7.66812e-05	-0.00525645	0.00390285	0.00649309	0.00131261	4.16629e-05	8.33258e-05	0	0.00161302	0.00364703	-0.000420991	0.000500545	0.00207263	-0.00107154	0.000264696	0.000473233	5.61596e-05	-0.00254635	-0.00073536	-0.00435733	-0.00164741	0.000217284
-1.93742	-0.0022763	-0.000566369	-0.00398623	0.0014978	0.00347307	-0.000477464	0.00129068	0.00243337	0.00014798	-0.00115448	3.32634e-05	-0.00234221	0.00177658	0.00347771	7.54538e-05	-0.000385653	0.00123477	-0.00200607	-0.00111708	-0.000394943	-0.00183922	-0.000297569	0.00110612	-0.00170126		-1.93742	-0.00295828	-0.000367074	-0.00554948	0.0035275	0.00608664	0.000968357	-3.80343e-05	0	-7.60686e-05	0.00168377	0.00366678	-0.000299234	0.000479725	0.00203207	-0.00107262	0.000129582	0.000261158	-1.99376e-06	-0.00213552	-0.000351858	-0.00391918	-0.00156247	0.000149232
-1.92741	-0.00191769	-0.000328805	-0.00350657	0.00182566	0.00415736	-0.000506054	0.00146786	0.00265256	0.000283149	-0.00102117	0.000208228	-0.00225058	0.00150495	0.00313416	-0.000124254	-0.000324973	0.00129983	-0.00194978	-0.00112643	-0.000368295	-0.00188457	-0.000349367	0.00107647	-0.00177521		-1.92741	-0.00318498	-0.00061196	-0.00575799	0.00307728	0.00555664	0.000597926	-0.000135011	0	-0.000270022	0.00164519	0.0035513	-0.000260914	0.000387761	0.00183344	-0.00105792	9.18596e-06	8.45123e-05	-6.61404e-05	-0.00181282	4.69962e-05	-0.00367265	-0.00159429	9.05666e-05
-1.9174	-0.00155001	-8.575e-05	-0.00301427	0.0020284	0.00458748	-0.000530673	0.00155362	0.00277366	0.000333582	-0.00081268	0.000331234	-0.00195659	0.00120723	0.00274022	-0.000325768	-0.000349237	0.00122906	-0.00192753	-0.00113325	-0.00035229	-0.00191421	-0.000401893	0.00104841	-0.00185219		-1.9174	-0.00337665	-0.000815323	-0.00593797	0.00268661	0.0050316	0.000341621	-0.000269231	0	-0.000538461	0.00149272	0.00329725	-0.000311813	0.00033249	0.00168844	-0.00102347	-0.000104727	-1.82265e-05	-0.000191228	-0.00171922	0.000164978	-0.00360342	-0.0015702	4.31367e-05
-1.90738	-0.00120514	0.000131316	-0.00254159	0.00203222	0.00464162	-0.000577186	0.00170334	0.00296863	0.000438054	-0.000676358	0.000431328	-0.00178404	0.00110347	0.00265685	-0.000449906	-0.000441255	0.00104641	-0.00192892	-0.00110448	-0.000328468	-0.00188048	-0.000407613	0.0010046	-0.00181982		-1.90738	-0.00344164	-0.000892551	-0.00599072	0.00223906	0.00436824	0.000109876	-0.00038629	0	-0.000772579	0.00126343	0.00293515	-0.000408288	0.000240419	0.00147816	-0.000997319	-0.000179359	-6.32609e-05	-0.000295457	-0.0016043	0.000304512	-0.00351311	-0.00151369	6.66955e-06
-1.89737	-0.000989211	0.00019944	-0.00217786	0.00189401	0.00437527	-0.000587244	0.0017618	0.00306141	0.000462187	-0.0005447	0.000493364	-0.00158276	0.000987447	0.00255828	-0.000583391	-0.000521702	0.00088123	-0.00192463	-0.00105434	-0.000295304	-0.00181338	-0.000394548	0.000962571	-0.00175167		-1.89737	-0.00346798	-0.000935342	-0.00600061	0.00181485	0.00369626	-6.65505e-05	-0.000465739	0	-0.000931478	0.000922459	0.00245079	-0.000605871	0.000201106	0.00133347	-0.000931262	-0.000253002	-9.24351e-05	-0.000413569	-0.00151196	0.000377837	-0.00340176	-0.0014757	-2.00281e-05
-1.88736	-0.0007162	0.000287892	-0.00172029	0.00158907	0.00378834	-0.000610195	0.00179381	0.00310998	0.000477645	-0.000373211	0.000571871	-0.00131829	0.000858308	0.00241856	-0.000701939	-0.000622779	0.000697233	-0.00194279	-0.000955869	-0.000250473	-0.00166127	-0.000326744	0.00090911	-0.0015626		-1.88736	-0.00336724	-0.000895491	-0.00583899	0.00145535	0.00309419	-0.000183489	-0.000493835	0	-0.000987669	0.000513405	0.00189174	-0.000864927	0.000197601	0.00125955	-0.000864351	-0.000298112	-0.000108913	-0.000487312	-0.00153377	0.000305978	-0.00337352	-0.00145797	-3.86809e-05
-1.87735	-0.000567928	0.00030054	-0.0014364	0.00118941	0.00303054	-0.00065173	0.00175697	0.00306908	0.000444863	-0.000183416	0.00063724	-0.00100407	0.000689199	0.00219392	-0.000815526	-0.000709715	0.000543733	-0.00196316	-0.000854144	-0.000193381	-0.00151491	-0.000209129	0.000857595	-0.00127585		-1.87735	-0.00319857	-0.000796394	-0.00560074	0.00108001	0.00248429	-0.000324268	-0.000465739	0	-0.000931478	6.58772e-05	0.00130306	-0.0011713	0.000171993	0.00115076	-0.000806775	-0.000316291	-0.000114039	-0.000518544	-0.00172545	-1.15034e-05	-0.0034394	-0.00144469	-7.01907e-05
-1.86733	-0.000466108	0.000271798	-0.00120401	0.000731021	0.0022855	-0.000823458	0.00168362	0.00296266	0.000404588	2.39075e-05	0.000705157	-0.000657342	0.000585589	0.00200409	-0.000832909	-0.000775125	0.000429955	-0.0019802	-0.000729024	-0.000122518	-0.00133553	-8.54854e-05	0.000786266	-0.000957237		-1.86733	-0.00285307	-0.00053878	-0.00516736	0.000846594	0.00203781	-0.000344622	-0.00038629	0	-0.000772579	-0.000388085	0.000736239	-0.00151241	0.000172193	0.00107575	-0.000731365	-0.000350241	-0.000121728	-0.000578753	-0.00197546	-0.000329046	-0.00362187	-0.00139728	-7.01465e-05
-1.85732	-0.00041823	0.000178453	-0.00101491	0.000185244	0.0016909	-0.00132041	0.0015829	0.00280197	0.000363822	0.000241077	0.000814403	-0.000332249	0.000495436	0.00179941	-0.000808533	-0.00069318	0.000388538	-0.0017749	-0.000593953	-3.8255e-05	-0.00114965	6.01845e-05	0.00071531	-0.000594941		-1.85732	-0.00248263	-0.000300935	-0.00466433	0.000687938	0.00173046	-0.000354587	-0.000269231	0	-0.000538461	-0.000773987	0.000308701	-0.00185668	0.000131853	0.000954106	-0.0006904	-0.000333112	-0.000118118	-0.000548106	-0.00216277	-0.000564479	-0.00376106	-0.00135755	-7.01069e-05
-1.84731	-0.00045516	-3.88783e-05	-0.000871442	-0.000316467	0.00147575	-0.00210869	0.00143474	0.00256903	0.000300451	0.000453074	0.00102861	-0.000122461	0.000391372	0.00151629	-0.000733547	-0.000621615	0.000398842	-0.00164207	-0.000507719	4.86096e-05	-0.00106405	0.000177069	0.0006517	-0.000297563		-1.84731	-0.00211316	-3.45767e-05	-0.00419175	0.000520041	0.00144473	-0.000404645	-0.000135011	0	-0.000270022	-0.00106255	3.51366e-05	-0.00216023	0.000153993	0.000913302	-0.000605317	-0.00030921	-0.000112139	-0.000506281	-0.00225425	-0.000687119	-0.00382139	-0.00129088	-7.00347e-05
-1.8373	-0.000485963	-0.000181064	-0.000790861	-0.000675268	0.00149609	-0.00284663	0.00130431	0.00237939	0.000229236	0.000638661	0.00135182	-7.44923e-05	0.000333971	0.00131879	-0.00065085	-0.000492927	0.000462982	-0.00144884	-0.000448319	0.000129301	-0.00102594	0.000272325	0.000622878	-7.8228e-05		-1.8373	-0.00172119	0.00023949	-0.00368187	0.000446975	0.00132521	-0.000431262	-3.80343e-05	0	-7.60686e-05	-0.00127311	-0.000140977	-0.00240525	0.000115906	0.000790974	-0.000559162	-0.000302486	-0.000110222	-0.000494749	-0.00222293	-0.000700269	-0.0037456	-0.0012679	-7.0008e-05
-1.82728	-0.000512311	-0.000144979	-0.000879644	-0.00107579	0.00149871	-0.00365029	0.00114735	0.0021882	0.000106505	0.000783384	0.00170606	-0.000139294	0.000344705	0.00122088	-0.000531466	-0.000336405	0.00053436	-0.00120717	-0.000389574	0.000198927	-0.000978075	0.00026354	0.000572458	-4.53779e-05		-1.82728	-0.00132631	0.000570855	-0.00322348	0.000530544	0.00144257	-0.000381484	4.16629e-05	8.33258e-05	0	-0.00139233	-0.000216416	-0.00256824	0.000161853	0.000799167	-0.000475461	-0.000292591	-0.000107185	-0.000477997	-0.00201549	-0.000605673	-0.0034253	-0.00120412	-6.99281e-05
-1.81727	-0.000581928	4.31226e-05	-0.00120698	-0.00138827	0.00152819	-0.00430472	0.000916155	0.00195936	-0.000127054	0.000864394	0.00199829	-0.000269499	0.000372205	0.00120006	-0.00045565	-0.0001063	0.000679141	-0.000891741	-0.000387087	0.000237031	-0.0010112	0.000251133	0.000525799	-2.35333e-05		-1.81727	-0.000986973	0.000876954	-0.0028509	0.000619657	0.0015781	-0.000338789	0.00011067	0.00022134	0	-0.00141913	-0.000196586	-0.00264167	0.000170696	0.000739549	-0.000398157	-0.000293253	-0.000107397	-0.00047911	-0.0017216	-0.000405739	-0.00303746	-0.00119702	-6.99187e-05
-1.80726	-0.000677012	0.000254159	-0.00160818	-0.001609	0.00147961	-0.00469762	0.000697492	0.00176095	-0.000365965	0.000834039	0.00214312	-0.000475038	0.00042799	0.0012654	-0.000409418	0.00018527	0.000919204	-0.000548665	-0.000423724	0.000242194	-0.00108964	0.000193314	0.000425849	-3.92213e-05		-1.80726	-0.00065861	0.00114552	-0.00246274	0.000706706	0.0017344	-0.000320993	0.000161054	0.000322108	0	-0.00140948	-8.99327e-05	-0.00272903	0.000161735	0.000627465	-0.000303995	-0.000257891	-9.40605e-05	-0.000421721	-0.00135316	-9.71998e-05	-0.00260913	-0.00121664	-6.99445e-05
-1.79725	-0.000753767	0.000475247	-0.00198278	-0.00166793	0.00141904	-0.00475491	0.000557946	0.00168085	-0.00056496	0.000860811	0.00237533	-0.00065371	0.000500789	0.00138801	-0.000386432	0.000440905	0.00111835	-0.000236542	-0.00044774	0.000224382	-0.00111986	7.08816e-05	0.000229401	-8.76377e-05		-1.79725	-0.000456028	0.00131966	-0.00223172	0.000845245	0.00200279	-0.000312296	0.000121475	0.00024295	0	-0.00127177	9.3388e-05	-0.00263693	0.000186282	0.000558586	-0.000186021	-0.000211755	-6.8397e-05	-0.000355113	-0.000976398	0.000275637	-0.00222843	-0.00121864	-6.99471e-05
-1.78723	-0.000797558	0.000683381	-0.0022785	-0.00166737	0.00126924	-0.00460397	0.000331903	0.00147876	-0.000814956	0.000736588	0.00233072	-0.000857541	0.000568043	0.00151382	-0.000377736	0.000658449	0.00131886	-1.96056e-06	-0.000513119	0.000175474	-0.00120171	-0.000122369	2.38718e-05	-0.00026861		-1.78723	-0.000349625	0.00142934	-0.00212859	0.000984249	0.00229312	-0.000324625	8.34365e-05	0.000166873	0	-0.00110386	0.000336763	-0.00254449	0.00022503	0.000501436	-5.13769e-05	-0.000154048	-1.73817e-05	-0.000290715	-0.000607732	0.000700635	-0.0019161	-0.00124355	-6.99785e-05
-1.77722	-0.000837953	0.000818854	-0.00249476	-0.00164609	0.00108793	-0.00438011	0.000136684	0.00127299	-0.000999624	0.000569758	0.00219399	-0.00105448	0.000584676	0.00154966	-0.000380312	0.000907139	0.00164998	0.000164296	-0.000580661	0.000108721	-0.00127004	-0.000309683	-3.98592e-05	-0.000579506		-1.77722	-0.000284934	0.00151372	-0.00208358	0.00104023	0.00248052	-0.000400067	-7.77033e-06	0	-1.55407e-05	-0.0010211	0.000483321	-0.00252551	0.000316826	0.000508474	0.000125179	-8.77903e-05	6.94993e-05	-0.00024508	-0.000279843	0.00107822	-0.0016379	-0.00131823	-7.00653e-05
-1.76721	-0.000915729	0.00083872	-0.00267018	-0.00142267	0.000937672	-0.00378301	-7.03033e-05	0.00105871	-0.00119932	0.000516692	0.00224576	-0.00121237	0.00055568	0.00152232	-0.000410959	0.00111606	0.00197793	0.000254196	-0.000614882	7.05629e-05	-0.00130033	-0.000471224	-6.98571e-05	-0.00087259		-1.76721	-0.000337018	0.00148003	-0.00215406	0.00108839	0.00262763	-0.000450855	-9.9489e-05	0	-0.000198978	-0.000834882	0.000802795	-0.00247256	0.000440111	0.000642184	0.000238037	-1.97147e-05	0.000180569	-0.000219998	-3.25842e-05	0.00133561	-0.00140078	-0.00134336	-7.00922e-05
-1.7572	-0.000867289	0.000852907	-0.00258749	-0.00107259	0.000860455	-0.00300564	-0.000201834	0.00091018	-0.00131385	0.000422211	0.00219502	-0.00135059	0.000500167	0.00146018	-0.000459842	0.00127082	0.00224906	0.000292576	-0.000643905	1.23882e-05	-0.0013002	-0.000571804	-0.000103871	-0.00103974		-1.7572	-0.000457265	0.00138268	-0.00229721	0.00101776	0.00256121	-0.000525701	-0.000170898	0	-0.000341796	-0.000600876	0.00109457	-0.00229632	0.000554032	0.000806131	0.000301934	4.07816e-05	0.000288881	-0.000207318	0.000117089	0.00145824	-0.00122407	-0.001415	-7.01634e-05
-1.74718	-0.00083053	0.000831281	-0.00249234	-0.000653492	0.000866718	-0.0021737	-0.000359849	0.000731258	-0.00145096	0.000376943	0.00223749	-0.00148361	0.000323087	0.00124767	-0.000601497	0.00136641	0.00242627	0.000306556	-0.000662342	-3.51924e-05	-0.00128949	-0.00063184	-0.000143319	-0.00112036		-1.74718	-0.000566706	0.00122628	-0.00235969	0.00088774	0.00238722	-0.000611739	-0.000206477	0	-0.000412954	-0.000487133	0.00126246	-0.00223673	0.000702794	0.00103886	0.000366726	8.34319e-05	0.000368156	-0.000201292	0.000137827	0.00138421	-0.00110855	-0.00148362	-7.02248e-05
-1.73717	-0.000833877	0.000735884	-0.00240364	-0.000205494	0.00107361	-0.00148459	-0.000379135	0.000745615	-0.00150388	0.000454607	0.0024364	-0.00152719	0.000276049	0.00120601	-0.000653909	0.00139869	0.00248338	0.000314002	-0.000638747	-6.33249e-05	-0.00121417	-0.000589395	-0.000159189	-0.0010196		-1.73717	-0.000702591	0.00108447	-0.00248965	0.00073472	0.00206998	-0.000600536	-0.000198994	0	-0.000397988	-0.000428459	0.00130931	-0.00216622	0.000815721	0.00122553	0.000405915	0.000128278	0.000453102	-0.000196546	0.00013241	0.00122024	-0.000955423	-0.00153298	-7.02654e-05
-1.72716	-0.000838942	0.000677807	-0.00235569	0.000389173	0.0017543	-0.000975955	-0.000286226	0.00087224	-0.00144469	0.000628696	0.00279732	-0.00153993	0.00016547	0.00107426	-0.00074332	0.00136464	0.00240851	0.00032077	-0.000578261	-6.78734e-05	-0.00108865	-0.000495758	-0.000164113	-0.000827402		-1.72716	-0.000875302	0.000910225	-0.00266083	0.000499694	0.00162036	-0.000620977	-0.000150843	0	-0.000301685	-0.000384863	0.001257	-0.00202673	0.000930365	0.00140333	0.000457398	0.000149271	0.000462123	-0.000163581	0.000116475	0.00105294	-0.000819993	-0.00155248	-7.02807e-05
-1.71715	-0.000736923	0.000738673	-0.00221252	0.000906404	0.00252429	-0.000711487	-9.06006e-05	0.00107875	-0.00125995	0.000900934	0.00331208	-0.00151021	4.76199e-05	0.000944776	-0.000849536	0.00126282	0.00220545	0.000320195	-0.000535106	-5.2063e-05	-0.00101815	-0.000383528	-0.000174589	-0.000592466		-1.71715	-0.00103664	0.000713008	-0.0027863	0.000234123	0.00110065	-0.0006324	-7.34756e-05	0	-0.000146951	-0.00039136	0.0010766	-0.00185932	0.00106198	0.00158888	0.000535083	0.000116687	0.000381222	-0.000147848	9.59124e-05	0.00094875	-0.000756925	-0.0015318	-3.86986e-05
-1.70713	-0.000680061	0.00071743	-0.00207755	0.00135585	0.00331511	-0.000603414	0.000137299	0.00132073	-0.00104613	0.0012428	0.00393451	-0.0014489	-4.41495e-05	0.000854404	-0.000942703	0.00109392	0.00189411	0.000293729	-0.000473117	-1.21626e-05	-0.000934072	-0.000284187	-0.000159774	-0.000408599		-1.70713	-0.0011882	0.000525294	-0.0029017	-4.08107e-05	0.000585396	-0.000667018	1.49223e-05	2.98446e-05	0	-0.000410029	0.000812682	-0.00163274	0.00119104	0.00178491	0.000597164	9.13944e-05	0.000306844	-0.000124055	0.000137624	0.000962516	-0.000687269	-0.00153769	-2.00319e-05
-1.69712	-0.000557895	0.000795463	-0.00191125	0.00178892	0.00405701	-0.000479174	0.000393397	0.00157173	-0.000784939	0.00165207	0.00463616	-0.00133202	-3.05702e-05	0.000840284	-0.000901425	0.00100615	0.00173478	0.000277522	-0.000415517	4.54269e-05	-0.000876461	-0.00018946	-6.40628e-05	-0.000314857		-1.69712	-0.00124562	0.000397218	-0.00288846	-0.000313204	0.000164494	-0.000790902	9.30122e-05	0.000186024	0	-0.000424196	0.000502155	-0.00135055	0.00129092	0.00192824	0.000653603	5.42957e-05	0.00020094	-9.23482e-05	0.000212597	0.00107802	-0.00065283	-0.0015248	6.66948e-06
-1.68711	-0.000388571	0.00089884	-0.00167598	0.00213245	0.00463556	-0.000370662	0.000594456	0.00177119	-0.000582276	0.00200687	0.00525127	-0.00123753	-3.27879e-05	0.000852778	-0.000918354	0.000876236	0.00147529	0.000277177	-0.000369972	0.000111726	-0.000851671	-0.000205157	-8.0841e-05	-0.000329472		-1.68711	-0.00133037	0.000242934	-0.00290368	-0.000482258	1.39049e-05	-0.000978422	0.00010982	0.000219639	0	-0.000422315	0.000188981	-0.00103361	0.00129082	0.00194496	0.000636678	1.61904e-05	8.35934e-05	-5.12125e-05	0.000276405	0.00123264	-0.000679826	-0.00151063	4.31512e-05
-1.6771	-0.000242925	0.000974224	-0.00146007	0.00236174	0.00500941	-0.000285928	0.000799978	0.00191002	-0.000310064	0.0022626	0.00569311	-0.0011679	3.6231e-05	0.000968166	-0.000895704	0.000824549	0.00140212	0.000246977	-0.000356138	0.00014954	-0.000861816	-0.000173185	-3.33518e-05	-0.000313017		-1.6771	-0.00143565	5.40527e-05	-0.00292536	-0.000612154	-4.04117e-06	-0.00122027	9.28974e-05	0.000185795	0	-0.000401152	-5.5766e-05	-0.000746538	0.00130048	0.00197031	0.000630655	-1.3689e-05	1.83149e-06	-2.92094e-05	0.000315593	0.0013493	-0.00071811	-0.00145987	9.07025e-05
-1.66708	-4.67433e-05	0.00106564	-0.00115913	0.00259417	0.00541377	-0.000225426	0.000942899	0.00195079	-6.49928e-05	0.00238279	0.00581396	-0.00104839	0.000117164	0.00108878	-0.000854448	0.000820708	0.0013756	0.000265814	-0.000338387	0.000211445	-0.000888219	-0.00020603	-8.6935e-05	-0.000325125		-1.66708	-0.00150509	-0.000104209	-0.00290597	-0.00064338	6.69527e-05	-0.00135371	5.94357e-05	0.000118871	0	-0.000366935	-4.62032e-05	-0.000687667	0.00122116	0.00190189	0.000540427	-2.97186e-05	6.20894e-05	-0.000121527	0.000301494	0.00133772	-0.000734735	-0.00138056	0.00014972
-1.65707	0.000134234	0.00113705	-0.000868581	0.00269794	0.00555296	-0.000157091	0.000894606	0.00177277	1.64465e-05	0.00247906	0.00588279	-0.000924682	0.000208918	0.0012132	-0.000795363	0.000882284	0.00145731	0.000307261	-0.000346766	0.000246722	-0.000940255	-0.0002846	-0.000159999	-0.0004092		-1.65707	-0.00164214	-0.000310439	-0.00297383	-0.000620958	0.000203633	-0.00144555	-3.71838e-05	9.48677e-20	-7.43676e-05	-0.000354462	0.000152759	-0.000861683	0.00113582	0.00184587	0.000425772	-3.10597e-05	0.000130438	-0.000192557	0.000308826	0.00140152	-0.000783873	-0.00135174	0.000218764
-1.64706	0.000357916	0.00126139	-0.000545559	0.00274086	0.00556998	-8.82691e-05	0.000855043	0.0016292	8.08827e-05	0.00242519	0.00565281	-0.00080243	0.00036507	0.00143512	-0.000704975	0.00105972	0.00172419	0.00039525	-0.00037624	0.00025258	-0.00100506	-0.000376733	-0.000173516	-0.00057995		-1.64706	-0.00173779	-0.000471492	-0.00300408	-0.000588938	0.000344114	-0.00152199	-0.000186361	0	-0.000372721	-0.000258142	0.000474558	-0.000990842	0.00101181	0.00178611	0.000237521	-2.16872e-05	0.000201077	-0.000244451	-3.36324e-05	0.000880042	-0.000947307	-0.00125708	0.000295289
-1.63705	0.000581191	0.00136926	-0.000206882	0.00272776	0.00545842	-2.90982e-06	0.000696165	0.00132987	6.24653e-05	0.00229476	0.00520352	-0.000614004	0.000541442	0.00170758	-0.000624696	0.00135663	0.00223585	0.000477412	-0.000421458	0.000229604	-0.00107252	-0.000496714	-0.000164172	-0.000829256		-1.63705	-0.00178767	-0.000615324	-0.00296001	-0.000538061	0.000472069	-0.00154819	-0.000322187	0	-0.000644375	-0.000236544	0.000673304	-0.00114639	0.000874023	0.001745	3.04684e-06	-9.28344e-06	0.000266734	-0.000285301	-0.000409371	0.000305763	-0.0011245	-0.0011306	0.000374553
-1.62703	0.000770329	0.00156485	-2.4197e-05	0.00259507	0.00518678	3.36035e-06	0.000472118	0.000959087	-1.4852e-05	0.0020256	0.00452461	-0.000473416	0.000694423	0.00196856	-0.000579716	0.00180444	0.00299575	0.000613126	-0.000455505	0.000185394	-0.0010964	-0.000570985	-0.000141388	-0.00100058		-1.62703	-0.00182567	-0.00074902	-0.00290233	-0.000494418	0.000566596	-0.00155543	-0.000498209	0	-0.000996418	-0.000253731	0.000775313	-0.00128278	0.000730619	0.00171413	-0.000252889	-3.30279e-06	0.000318922	-0.000325527	-0.000774829	-9.9561e-05	-0.0014501	-0.000993164	0.000449988
-1.61702	0.000895133	0.0017595	3.07703e-05	0.00236841	0.00477606	-3.92459e-05	0.000239311	0.000594925	-0.000116302	0.00168662	0.00372184	-0.000348593	0.000803329	0.00222509	-0.000618428	0.00234714	0.00391981	0.000774473	-0.000507051	0.000119179	-0.00113328	-0.00060472	-0.000114636	-0.0010948		-1.61702	-0.00187552	-0.000880918	-0.00287012	-0.000505216	0.00060565	-0.00161608	-0.000663939	0	-0.00132788	-0.000312565	0.000780626	-0.00140576	0.000557295	0.00165164	-0.000537049	3.73479e-05	0.000394454	-0.000319759	-0.00102287	-0.000305332	-0.0017404	-0.000879362	0.000513096
-1.60701	0.00101332	0.00189789	0.000128752	0.00210348	0.00428067	-7.37e-05	-1.98275e-05	0.000239194	-0.000278849	0.00131071	0.00288105	-0.000259626	0.000874168	0.0023913	-0.000642968	0.00286872	0.00478274	0.0009547	-0.000551636	4.23863e-05	-0.00114566	-0.000610338	-9.36806e-05	-0.001127		-1.60701	-0.00181952	-0.000956021	-0.00268302	-0.000525978	0.000595388	-0.00164734	-0.000802601	0	-0.0016052	-0.000477022	0.000700716	-0.00165476	0.000393105	0.00159635	-0.000810135	1.76936e-05	0.000419866	-0.000384478	-0.00131308	-0.000500233	-0.00212593	-0.00070221	0.000560348
-1.597	0.000981914	0.00188175	8.20802e-05	0.00177266	0.00367989	-0.000134572	-0.000254714	-3.12962e-05	-0.000478132	0.000926805	0.00209243	-0.000238816	0.000900975	0.00250343	-0.000701485	0.00347037	0.00579177	0.00114896	-0.000565657	-3.5062e-05	-0.00109625	-0.000585277	-7.87165e-05	-0.00109184		-1.597	-0.00174506	-0.0010189	-0.00247122	-0.000571077	0.00053123	-0.00167338	-0.000902626	0	-0.00180525	-0.000570116	0.000567828	-0.00170806	0.000193937	0.00147089	-0.00108302	-6.946e-06	0.000429597	-0.000443489	-0.00149807	-0.000582909	-0.00241322	-0.00060768	0.00057964
-1.58698	0.000835178	0.00171659	-4.62312e-05	0.00133219	0.0028566	-0.000192228	-0.000446953	-0.000205321	-0.000688585	0.000556827	0.00144933	-0.000335671	0.000939584	0.00260225	-0.000723083	0.00400156	0.00664843	0.0013547	-0.000588818	-0.00011139	-0.00106625	-0.000536037	-6.86066e-05	-0.00100347		-1.58698	-0.00161772	-0.0010571	-0.00217833	-0.000695954	0.000382144	-0.00177405	-0.00095878	0	-0.00191756	-0.000686857	0.000405915	-0.00177963	8.88377e-06	0.00134337	-0.0013256	1.10796e-05	0.000436871	-0.000414712	-0.00156621	-0.00060018	-0.00253225	-0.000470003	0.000575162
-1.57697	0.000606431	0.00143048	-0.000217619	0.000969841	0.00218501	-0.000245332	-0.000590319	-0.00031331	-0.000867329	0.00022461	0.0010381	-0.00058888	0.000858098	0.00253239	-0.000816196	0.00435154	0.00720942	0.00149365	-0.000598119	-0.000178293	-0.00101794	-0.000464911	-6.06924e-05	-0.000869129		-1.57697	-0.00134962	-0.000980688	-0.00171855	-0.000866244	0.000186172	-0.00191866	-0.000921959	0	-0.00184392	-0.000811094	0.000243755	-0.00186594	-0.000171006	0.00117996	-0.00152197	1.01671e-05	0.000432191	-0.000411857	-0.00151935	-0.000583309	-0.00245538	-0.000379762	0.000541673
-1.56696	0.000363948	0.00112072	-0.000392829	0.000556786	0.00142993	-0.000316359	-0.000648437	-0.000338358	-0.000958515	-6.30287e-05	0.000825073	-0.000951131	0.000721749	0.00235931	-0.000915811	0.00447945	0.00741155	0.00154735	-0.000592641	-0.000232298	-0.000952985	-0.000362124	-4.92419e-05	-0.000675006		-1.56696	-0.00104758	-0.000794677	-0.00130048	-0.00105614	-2.69029e-05	-0.00208537	-0.000870605	0	-0.00174121	-0.000932062	0.000101923	-0.00196605	-0.000368358	0.000987543	-0.00172426	1.81999e-05	0.000427251	-0.000390851	-0.00130734	-0.000511753	-0.00210293	-0.000239504	0.000491855
-1.55695	0.000192145	0.000909423	-0.000525132	0.000169048	0.000741858	-0.000403762	-0.000686464	-0.000351094	-0.00102183	-0.000314962	0.000690986	-0.00132091	0.00053454	0.00209281	-0.00102374	0.00434602	0.00720417	0.00148787	-0.000557671	-0.000269603	-0.000845739	-0.000276984	-3.37839e-05	-0.000520184		-1.55695	-0.0007298	-0.00039205	-0.00106755	-0.00127933	-0.000276657	-0.002282	-0.000813625	0	-0.00162725	-0.00104589	-1.30967e-05	-0.00207869	-0.000498617	0.000772204	-0.00176944	4.32211e-05	0.000428961	-0.000342518	-0.00103235	-0.000415958	-0.00164874	-9.79678e-05	0.000430261
-1.54693	0.000111165	0.000896837	-0.000674507	-0.000196646	0.000199231	-0.000592524	-0.00076778	-0.000388082	-0.00114748	-0.00061114	0.000551458	-0.00177374	0.000339371	0.00178487	-0.00110613	0.00405639	0.00669893	0.00141384	-0.000552018	-0.000297338	-0.000806698	-0.0001958	-6.98955e-06	-0.00038461		-1.54693	-0.000341722	0.000199009	-0.000882454	-0.00147291	-0.000548101	-0.00239772	-0.000688957	0	-0.00137791	-0.00115514	-0.000110102	-0.00220018	-0.000619158	0.000588101	-0.00182642	8.90357e-05	0.000442828	-0.000264756	-0.000674359	-0.00026948	-0.00107924	5.20408e-06	0.000360781
-1.53692	4.20255e-05	0.000946905	-0.000862854	-0.000507564	-6.00988e-05	-0.00095503	-0.000747818	-0.000368537	-0.0011271	-0.000647422	0.000551739	-0.00184658	0.000138282	0.00145933	-0.00118277	0.00355967	0.00587459	0.00124475	-0.000497311	-0.000301254	-0.000693368	-0.000116157	4.28042e-05	-0.000275118		-1.53692	5.06136e-05	0.000807597	-0.00070637	-0.00166581	-0.000813669	-0.00251795	-0.000538181	0	-0.00107636	-0.00126664	-0.000207796	-0.00232548	-0.000767131	0.000391077	-0.00192534	0.000154035	0.00047295	-0.000164881	-0.000463781	-0.000182536	-0.000745026	0.000112377	0.000308995
-1.52691	-2.56904e-05	0.000995041	-0.00104642	-0.000837235	-0.000186082	-0.00148839	-0.000766232	-0.000390101	-0.00114236	-0.000720094	0.000512386	-0.00195257	-3.8055e-05	0.00117342	-0.00124953	0.00293371	0.00484564	0.00102178	-0.000416966	-0.000264755	-0.000569177	-6.95231e-05	8.80843e-05	-0.00022713		-1.52691	0.000348501	0.00127303	-0.000576023	-0.00185422	-0.00105479	-0.00265365	-0.00037021	0	-0.000740421	-0.00138845	-0.000325627	-0.00245127	-0.000761249	0.000234655	-0.00175715	0.00023118	0.000521469	-5.91098e-05	-0.000219266	-5.00805e-06	-0.000433524	0.000271182	0.000444188
-1.5169	-2.77639e-05	0.00110289	-0.00115842	-0.00116726	-0.000304651	-0.00202986	-0.000766074	-0.000387832	-0.00114432	-0.000790029	0.000538655	-0.00211871	-0.000183246	0.000966207	-0.0013327	0.00223387	0.003702	0.000765745	-0.000361837	-0.000197846	-0.000525828	-5.95677e-05	9.7664e-05	-0.000216799		-1.5169	0.000621553	0.0016433	-0.000400194	-0.00201353	-0.00125467	-0.00277239	-0.00016037	0	-0.00032074	-0.00152682	-0.000475506	-0.00257813	-0.000762742	0.000137389	-0.00166287	0.000309178	0.000585211	3.31446e-05	-5.36426e-05	0.000151414	-0.000258699	0.000376805	0.000673642
-1.50688	2.97552e-05	0.00121732	-0.00115781	-0.00155983	-0.000451239	-0.00266842	-0.000718295	-0.000352658	-0.00108393	-0.000600291	0.000627245	-0.00182783	-0.000311407	0.00083426	-0.00145707	0.00152659	0.0025553	0.000497888	-0.000265241	-5.09535e-05	-0.000479529	-0.000113242	3.09808e-05	-0.000257464		-1.50688	0.000838778	0.00191352	-0.000235959	-0.00212488	-0.00138225	-0.00286752	1.49469e-05	2.98937e-05	0	-0.00175027	-0.000731213	-0.00276933	-0.000668432	8.84631e-05	-0.00142533	0.000374593	0.000650281	9.89051e-05	0.000199919	0.000521748	-0.00012191	0.000494216	0.00094702
-1.49687	0.000146201	0.00140207	-0.00110967	-0.00178805	-0.000587592	-0.00298851	-0.000629387	-0.000241466	-0.00101731	-0.000423956	0.000789453	-0.00163736	-0.000427869	0.000763702	-0.00161944	0.000869411	0.00150635	0.000232476	-0.000168064	0.000121573	-0.000457702	-0.000174343	-3.41735e-05	-0.000314513		-1.49687	0.000862712	0.00190241	-0.00017699	-0.00218303	-0.00147574	-0.00289032	0.000184664	0.000369328	0	-0.00175356	-0.000761348	-0.00274577	-0.000507053	0.00010222	-0.00111633	0.000414421	0.000693112	0.000135731	0.000225877	0.000510171	-5.84157e-05	0.000533373	0.00106011
-1.48686	0.000315677	0.00162327	-0.000991918	-0.00200088	-0.000759453	-0.00324232	-0.000576381	-0.000144705	-0.00100806	-0.000172741	0.00106187	-0.00140735	-0.000596503	0.000654102	-0.00184711	0.000301588	0.000667339	-6.41627e-05	-9.49747e-05	0.000258428	-0.000448377	-0.000275651	-0.000106608	-0.000444694		-1.48686	0.000880292	0.00188736	-0.000126772	-0.00224085	-0.00155368	-0.00292801	0.000347222	0.000694444	0	-0.00183671	-0.000873732	-0.00279969	-0.000241833	0.000181322	-0.000664989	0.000400922	0.000665262	0.000136582	0.000190042	0.000395153	-1.50697e-05	0.000558952	0.00113826
-1.47685	0.000495148	0.0018345	-0.000844201	-0.00223281	-0.000906176	-0.00355944	-0.000493547	1.10905e-05	-0.000998185	0.000157097	0.00145904	-0.00114485	-0.000704363	0.000621679	-0.0020304	-0.000158304	0.000198048	-0.000514655	-2.89055e-05	0.0003848	-0.000442611	-0.000397878	-0.00017129	-0.000624465		-1.47685	0.000747237	0.00172175	-0.000227277	-0.00220688	-0.00156813	-0.00284564	0.000550464	0.00110093	0	-0.00191331	-0.0009681	-0.00285853	4.39332e-05	0.000323514	-0.000235648	0.000379574	0.000626584	0.000132564	0.000131077	0.000282049	-1.98941e-05	0.000529782	0.0010995
-1.46683	0.000679453	0.00201196	-0.000653053	-0.00231756	-0.00102157	-0.00361354	-0.000354118	0.000255885	-0.000964122	0.00053727	0.00196065	-0.000886106	-0.000846787	0.000533836	-0.00222741	-0.000510861	5.29164e-06	-0.00102701	2.70342e-05	0.000493022	-0.000438954	-0.000479188	-0.000208379	-0.000749997		-1.46683	0.000588708	0.00156886	-0.000391445	-0.0021216	-0.00153106	-0.00271214	0.000718579	0.00143716	0	-0.00191547	-0.0009871	-0.00284385	0.000339801	0.000554988	0.000124613	0.000352816	0.00058085	0.000124781	0.000123488	0.000305047	-5.80714e-05	0.000438347	0.000951448
-1.45682	0.000889377	0.00223002	-0.000451263	-0.00216903	-0.000975998	-0.00336207	-0.000152317	0.00059085	-0.000895483	0.0009976	0.00256447	-0.000569269	-0.00103925	0.00036481	-0.00244331	-0.000771402	-9.44438e-05	-0.00144836	8.57248e-05	0.000607382	-0.000435932	-0.00058003	-0.000245179	-0.000914881		-1.45682	0.000386363	0.00138447	-0.000611741	-0.00199249	-0.00145057	-0.00253442	0.000877891	0.00175578	9.75782e-19	-0.00186171	-0.000940351	-0.00278307	0.000632857	0.000939873	0.000325841	0.000279583	0.000468813	9.03538e-05	0.000179149	0.000406998	-4.87002e-05	0.000406448	0.000887871
-1.44681	0.00106096	0.00238274	-0.000260829	-0.00212022	-0.000934175	-0.00330626	0.000100036	0.000994929	-0.000794858	0.00147445	0.00318152	-0.000232616	-0.00125359	0.000134273	-0.00264146	-0.00105189	-0.000185862	-0.00191792	0.000146982	0.000727379	-0.000433414	-0.000627264	-0.000263025	-0.000991503		-1.44681	0.000241859	0.00121304	-0.000729325	-0.00184739	-0.00136636	-0.00232843	0.0010217	0.0020434	0	-0.0017453	-0.000822219	-0.00266838	0.00089348	0.00132025	0.000466711	0.00019078	0.000349501	3.20601e-05	0.000331381	0.000629803	3.29594e-05	0.000374525	0.000824277
-1.4368	0.00121597	0.00247397	-4.20342e-05	-0.00202429	-0.000801943	-0.00324664	0.000388024	0.00144521	-0.000669163	0.00195308	0.00380216	0.000103995	-0.00138896	-8.72256e-05	-0.0026907	-0.0011926	-0.000268576	-0.00211662	0.000195617	0.000822991	-0.000431758	-0.000651202	-0.000282076	-0.00102033		-1.4368	0.000156493	0.00105477	-0.000741782	-0.00175723	-0.00131169	-0.00220277	0.00114129	0.00228259	0	-0.00156979	-0.000633326	-0.00250626	0.00115488	0.00170363	0.000606129	0.00010084	0.000263669	-6.19886e-05	0.000598184	0.00104749	0.000148874	0.000364158	0.000803632
-1.42678	0.00137693	0.00253816	0.000215698	-0.00187429	-0.000575164	-0.00317342	0.000680661	0.0018995	-0.000538181	0.00235851	0.00431535	0.000401668	-0.0015656	-0.00034703	-0.00278417	-0.00132291	-0.000296955	-0.00234886	0.000227234	0.000885278	-0.00043081	-0.000678739	-0.000294753	-0.00106273		-1.42678	0.000192488	0.000968853	-0.000583878	-0.00166029	-0.00122562	-0.00209496	0.001227	0.00245401	0	-0.00134942	-0.000382495	-0.00231634	0.00135537	0.00201037	0.000700383	2.28278e-05	0.000225382	-0.000179727	0.000897666	0.00153363	0.000261703	0.000407573	0.000890111
-1.41677	0.0015189	0.00257453	0.000463259	-0.00172183	-0.000238379	-0.00320528	0.000995351	0.00237204	-0.000381338	0.00264835	0.0046632	0.000633505	-0.00170626	-0.000607902	-0.00280463	-0.00137806	-0.00035437	-0.00240175	0.000276962	0.000983413	-0.000429489	-0.000613879	-0.000292402	-0.000935356		-1.41677	0.000301333	0.000921368	-0.000318702	-0.00160278	-0.00113644	-0.00206911	0.00126955	0.0025391	0	-0.00110771	-9.11342e-05	-0.00212428	0.00148563	0.00221059	0.000760672	-3.38146e-05	0.000221206	-0.000288835	0.00112001	0.00191095	0.000329056	0.000550557	0.00117527
-1.40676	0.00163084	0.00249992	0.000761758	-0.00127602	0.000231664	-0.00278371	0.00124737	0.00274886	-0.000254112	0.00278872	0.00480154	0.000775897	-0.00181748	-0.000857845	-0.00277711	-0.00142988	-0.00041429	-0.00244548	0.000345203	0.00111836	-0.000427949	-0.000523969	-0.000276725	-0.000771214		-1.40676	0.000512466	0.00104349	-1.85624e-05	-0.001584	-0.00106975	-0.00209825	0.0012615	0.002523	0	-0.000874346	0.000204923	-0.00195361	0.00150162	0.00222948	0.000773769	-6.48047e-05	0.000239065	-0.000368675	0.00118722	0.00201874	0.0003557	0.000782061	0.00163754
-1.39675	0.00168207	0.0023808	0.000983333	-0.000870071	0.00073385	-0.00247399	0.00142677	0.00302249	-0.000168951	0.00276028	0.00470659	0.000813974	-0.00174365	-0.000954167	-0.00253313	-0.00151113	-0.000508248	-0.00251401	0.000397251	0.00122145	-0.000426944	-0.000362157	-0.000216207	-0.000508108		-1.39675	0.000819662	0.00146922	0.000170105	-0.0015264	-0.000988751	-0.00206405	0.00119847	0.00239693	0	-0.000659344	0.000517065	-0.00183575	0.00146377	0.00216501	0.000762524	-7.15466e-05	0.000270828	-0.000413921	0.00131845	0.00222933	0.000407582	0.00106518	0.00220328
-1.38673	0.00167848	0.00226042	0.00109654	-0.000413483	0.0012555	-0.00208246	0.00154005	0.00316437	-8.42657e-05	0.00252503	0.00435328	0.000696769	-0.00165391	-0.00101937	-0.00228845	-0.00158681	-0.000591173	-0.00258246	0.0004416	0.00130938	-0.000426181	-0.000178594	-1.43613e-05	-0.000342826		-1.38673	0.00107066	0.00188928	0.000252045	-0.00159755	-0.000989326	-0.00220577	0.00109976	0.00219953	0	-0.000474942	0.0007727	-0.00172258	0.0013294	0.00195928	0.000699516	-6.05586e-05	0.000308624	-0.000429742	0.0012689	0.00214725	0.000390553	0.00140478	0.00288215
-1.37672	0.00170638	0.00223105	0.00118172	0.000134516	0.00188477	-0.00161574	0.00156205	0.0031645	-4.041e-05	0.00218816	0.00382648	0.000549849	-0.00145838	-0.000961396	-0.00195536	-0.00151395	-0.000624315	-0.00240358	0.000457348	0.00134062	-0.000425929	-2.60444e-05	0.000242192	-0.00029428		-1.37672	0.00136487	0.00241255	0.000317195	-0.00168157	-0.00101176	-0.00235138	0.000971553	0.00194311	0	-0.000369041	0.000932307	-0.00167039	0.00123862	0.00182773	0.000649521	-1.28697e-05	0.000349373	-0.000375112	0.00103314	0.0018511	0.000215176	0.00171741	0.0035072
-1.36671	0.00170557	0.00223134	0.00117981	0.000636469	0.00243952	-0.00116658	0.00146556	0.00299213	-6.1006e-05	0.00179738	0.00318329	0.000411467	-0.00120864	-0.000779761	-0.00163752	-0.00149497	-0.00066346	-0.00232648	0.000468805	0.00136336	-0.000425751	0.000188064	0.000622859	-0.000246731		-1.36671	0.00164727	0.00294567	0.000348861	-0.00178806	-0.00104129	-0.00253483	0.000806306	0.00161261	0	-0.000344525	0.00098973	-0.00167878	0.00111231	0.00165527	0.000569357	-1.15134e-05	0.000350209	-0.000373236	0.000865323	0.00175709	-2.64446e-05	0.0020995	0.0042712
-1.3567	0.00167967	0.00220547	0.00115388	0.00107401	0.00290829	-0.000760262	0.00132086	0.00275094	-0.000109227	0.00129021	0.00241394	0.000166478	-0.00086899	-0.000408532	-0.00132945	-0.00142784	-0.000669196	-0.00218649	0.0004611	0.00131368	-0.000391479	0.00040648	0.00102395	-0.00021099		-1.3567	0.00181456	0.00324213	0.000386987	-0.00190645	-0.00104572	-0.00276717	0.000618629	0.00123726	0	-0.000318208	0.00103521	-0.00167163	0.00103657	0.00155624	0.0005169	2.54502e-05	0.000370316	-0.000319415	0.000555836	0.00162843	-0.000516754	0.00237109	0.0048143
-1.34668	0.00177444	0.00229949	0.0012494	0.00140428	0.00326429	-0.000455735	0.00115161	0.00249592	-0.000192709	0.000759986	0.0016262	-0.000106232	-0.000496209	9.70666e-05	-0.00108949	-0.00130659	-0.000631399	-0.00198179	0.000430243	0.0012327	-0.000372217	0.000624089	0.00141696	-0.00016878		-1.34668	0.0020284	0.00362326	0.000433543	-0.00195463	-0.000981115	-0.00292814	0.000423738	0.000847476	0	-0.000305478	0.00105595	-0.00166691	0.000961535	0.00146655	0.000456516	4.37174e-05	0.000363782	-0.000276347	0.000263281	0.00164661	-0.00112005	0.00256625	0.00520457
-1.33667	0.00190184	0.00252228	0.00128139	0.00157294	0.00344822	-0.000302344	0.000929963	0.00220473	-0.000344808	0.000250597	0.000909867	-0.000408673	-0.000179732	0.000624096	-0.00098356	-0.00115145	-0.000540713	-0.00176218	0.000371524	0.00108886	-0.000345815	0.000800995	0.00174488	-0.000142885		-1.33667	0.00213529	0.00384143	0.000429149	-0.00199896	-0.000895188	-0.00310272	0.000285952	0.000571904	0	-0.000342985	0.00101927	-0.00170524	0.000956012	0.00145132	0.000460708	2.45458e-05	0.000325593	-0.000276501	6.3929e-05	0.00178274	-0.00165489	0.00270208	0.0054762
-1.32666	0.00208641	0.00286839	0.00130443	0.00159709	0.00345125	-0.000257074	0.000712837	0.00196021	-0.000534535	-0.000219467	0.000366126	-0.00080506	0.000179277	0.00118066	-0.00082211	-0.000924924	-0.000353529	-0.00149632	0.000311804	0.000935069	-0.000311461	0.000966222	0.00205624	-0.0001238		-1.32666	0.0020996	0.00388249	0.000316709	-0.00188176	-0.000669617	-0.0030939	0.00011422	0.00022844	0	-0.00035712	0.00100515	-0.00171939	0.000953805	0.00142731	0.000480298	4.15726e-05	0.000279591	-0.000196446	-5.04446e-05	0.00189103	-0.00199192	0.00271552	0.00550307
-1.31665	0.00218814	0.00315645	0.00121984	0.00145639	0.0032912	-0.000378421	0.000460044	0.00170603	-0.000785936	-0.000590308	4.73575e-05	-0.00122797	0.000514905	0.00172957	-0.000699759	-0.000641537	-5.10463e-05	-0.00123203	0.000227582	0.000726988	-0.000271823	0.00106983	0.00225129	-0.000111625		-1.31665	0.00212199	0.00396066	0.000283314	-0.00179929	-0.000461765	-0.00313681	2.19818e-05	4.39636e-05	0	-0.000326449	0.00103613	-0.00168902	0.0010045	0.00147846	0.00053053	2.9959e-05	0.000213277	-0.000153359	-2.07394e-05	0.00200611	-0.00204758	0.00260701	0.00528609
-1.30663	0.00228247	0.00338537	0.00117958	0.00105284	0.00283872	-0.000733036	0.00029575	0.00161427	-0.00102277	-0.000878582	-9.99875e-05	-0.00165718	0.000738713	0.0021538	-0.000676371	-0.000366645	0.000351996	-0.00108529	0.000148891	0.000496746	-0.000198964	0.00113822	0.00238143	-0.000104992		-1.30663	0.00210765	0.00400583	0.000209473	-0.0016725	-0.000222015	-0.00312298	-3.54517e-05	0	-7.09034e-05	-0.000240406	0.00112542	-0.00160623	0.00102893	0.00150801	0.000549858	1.47765e-05	0.00013992	-0.000110367	0.000135309	0.0020857	-0.00181508	0.00241106	0.00489424
-1.29662	0.00234895	0.00353335	0.00116455	0.000637791	0.00234689	-0.0010713	0.000116884	0.00148786	-0.00125409	-0.00108739	-0.000146652	-0.00202813	0.000896182	0.00247584	-0.000683479	-6.08534e-05	0.0008351	-0.000956806	8.17184e-05	0.000330889	-0.000167452	0.00114452	0.0023915	-0.000102456		-1.29662	0.00210431	0.00409619	0.000112425	-0.00146321	5.67179e-05	-0.00298314	-5.86704e-05	0	-0.000117341	-0.000101651	0.00127857	-0.00148188	0.00105357	0.0015777	0.000529434	2.3782e-06	6.7397e-05	-6.26405e-05	0.000359137	0.00207264	-0.00135436	0.00222595	0.00452407
-1.28661	0.0024836	0.00367723	0.00128998	9.97226e-05	0.00172259	-0.00152314	-8.08736e-05	0.00129812	-0.00145987	-0.00130618	-0.000212891	-0.00239946	0.000935964	0.00263441	-0.00076248	0.000212722	0.00130136	-0.000875911	3.15143e-05	0.00026696	-0.000203931	0.00113161	0.00236518	-0.00010195		-1.28661	0.00205151	0.00413623	-3.31999e-05	-0.00125366	0.000310824	-0.00281814	-3.41985e-05	0	-6.8397e-05	7.41613e-05	0.00149309	-0.00134477	0.00107536	0.00167649	0.00047423	-3.31984e-06	1.96465e-06	-8.60434e-06	0.000653757	0.00207644	-0.000768922	0.001958	0.00398827
-1.2766	0.00264023	0.00379774	0.00148272	-0.000483919	0.00111775	-0.00208559	-0.000251095	0.00112289	-0.00162508	-0.00138555	-0.000162448	-0.00260865	0.000888862	0.00264031	-0.000862591	0.00041903	0.00168592	-0.000847863	-8.46003e-06	0.000303597	-0.000320517	0.00106466	0.0022318	-0.000102488		-1.2766	0.00201494	0.00418875	-0.000158867	-0.000871479	0.000754341	-0.0024973	2.9752e-05	5.9504e-05	0	0.000294652	0.00180327	-0.00121396	0.000986452	0.00162795	0.00034495	-1.54606e-06	5.13449e-05	-5.4437e-05	0.000933351	0.00208148	-0.00021478	0.00162598	0.00332439
-1.26658	0.00274218	0.00381744	0.00166692	-0.00107399	0.00058544	-0.00273341	-0.000419783	0.000914571	-0.00175414	-0.00145077	-0.000139774	-0.00276176	0.000774641	0.00250356	-0.000954273	0.000589998	0.00196662	-0.000786623	3.9997e-05	0.00042109	-0.000341096	0.000976733	0.00205687	-0.000103401		-1.26658	0.00189858	0.00412123	-0.000324063	-0.000525478	0.00110265	-0.0021536	7.43784e-05	0.000148757	0	0.0004805	0.00209828	-0.00113728	0.000940239	0.00168731	0.000193164	5.37813e-06	0.000110109	-9.93523e-05	0.00122317	0.0022219	0.00022444	0.00132881	0.00273026
-1.25657	0.00273981	0.00374136	0.00173826	-0.00162965	0.000213007	-0.00347231	-0.000643575	0.000627169	-0.00191432	-0.00153519	-0.000106287	-0.0029641	0.000634798	0.00226516	-0.000995569	0.000686881	0.00210781	-0.000734047	7.30515e-05	0.000527774	-0.000381671	0.00086797	0.00184123	-0.000105287		-1.25657	0.00173477	0.00394914	-0.000479592	-0.000173312	0.00146678	-0.0018134	0.00016397	0.000327939	0	0.000621764	0.00235966	-0.00111613	0.00082973	0.00165152	7.93976e-06	4.18281e-05	0.000213041	-0.000129385	0.00137347	0.0023473	0.000399642	0.00105263	0.00217821
-1.24656	0.0027287	0.00370381	0.00175358	-0.00216159	-6.52724e-05	-0.00425791	-0.000809646	0.000393555	-0.00201285	-0.00154851	-0.00011217	-0.00298485	0.000467358	0.0019347	-0.000999987	0.000708512	0.00210383	-0.000686806	0.000173511	0.000651442	-0.000304419	0.000776954	0.00166289	-0.000108982		-1.24656	0.0016778	0.00393945	-0.000583849	0.00021466	0.0018776	-0.00144828	0.000240947	0.000481895	0	0.000719802	0.00242848	-0.00098888	0.000642371	0.00149639	-0.000211647	6.07386e-05	0.000274907	-0.00015343	0.0015165	0.00255105	0.000481948	0.000844266	0.00176182
-1.23655	0.00266392	0.00368916	0.00163867	-0.0025195	-0.000236305	-0.00480269	-0.000936967	0.000172587	-0.00204652	-0.0015953	-0.000171946	-0.00301865	0.000302006	0.0015622	-0.000958187	0.00065931	0.00196846	-0.000649845	0.000305329	0.000811616	-0.000200959	0.000661914	0.00144058	-0.000116747		-1.23655	0.00153555	0.00380969	-0.000738591	0.000595375	0.00228029	-0.00108954	0.000298828	0.000597656	0	0.000882465	0.00268084	-0.000915909	0.000391561	0.00119614	-0.000413015	7.54237e-05	0.000321164	-0.000170317	0.00170791	0.00286668	0.000549138	0.000603394	0.00128073
-1.22653	0.0024463	0.00357277	0.00131983	-0.00288114	-0.000372118	-0.00539017	-0.00107022	-4.77325e-05	-0.00209272	-0.00163632	-0.000242511	-0.00303014	0.000149375	0.00118682	-0.000888073	0.00054773	0.00173273	-0.000637269	0.000409609	0.000923143	-0.000103925	0.000552647	0.00123493	-0.000129634		-1.22653	0.00149704	0.00374405	-0.000749977	0.00099467	0.00268924	-0.000699898	0.000301761	0.000603522	0	0.000935393	0.00270545	-0.000834669	0.000120096	0.000854265	-0.000614073	9.8917e-05	0.000397335	-0.000199501	0.00171083	0.00285815	0.000563501	0.000394936	0.000864932
-1.21652	0.00213422	0.00341118	0.000857264	-0.0030973	-0.000396284	-0.00579833	-0.00122182	-0.000281096	-0.00216254	-0.00171163	-0.000363213	-0.00306004	1.05433e-05	0.000842527	-0.00082144	0.000415637	0.0014614	-0.000630125	0.000527152	0.00103434	1.99629e-05	0.000442344	0.00103341	-0.000148718		-1.21652	0.00143076	0.00358951	-0.000728002	0.00131704	0.00304982	-0.000415726	0.000319677	0.000639354	0	0.000944056	0.00259928	-0.00071117	-0.000204521	0.000410981	-0.000820023	0.000101378	0.000401987	-0.000199232	0.00168024	0.00277021	0.000590274	0.000262078	0.000600645
-1.20651	0.00174823	0.003155	0.000341458	-0.00320451	-0.000435133	-0.00597389	-0.00133375	-0.000440303	-0.0022272	-0.00178786	-0.000492494	-0.00308323	-0.000121919	0.000553075	-0.000796912	0.000228737	0.00117325	-0.000715775	0.000615081	0.00112047	0.00010969	0.000343545	0.000861064	-0.000173974		-1.20651	0.0014673	0.00362434	-0.000689738	0.00158361	0.00335384	-0.000186627	0.000301761	0.000603522	0	0.000933311	0.00239721	-0.000530588	-0.00052842	-1.14493e-05	-0.00104539	0.000124095	0.000445125	-0.000196936	0.00166267	0.00270432	0.000621019	0.000172314	0.000422937
-1.1965	0.00124046	0.00273693	-0.000256004	-0.0029419	-0.000344371	-0.00553944	-0.00143366	-0.000573156	-0.00229417	-0.00187369	-0.000633768	-0.00311362	-0.000267303	0.000316197	-0.000850803	1.66981e-05	0.000914842	-0.000881446	0.000695787	0.00119843	0.000193141	0.000227262	0.000669666	-0.000215143		-1.1965	0.00144322	0.00354716	-0.000660721	0.00178547	0.00358243	-1.14861e-05	0.000248444	0.000496888	0	0.00100321	0.00229906	-0.00029265	-0.000896589	-0.000424486	-0.00136869	0.00014192	0.000479181	-0.00019534	0.00167605	0.00270635	0.000645755	0.000138551	0.000356479
-1.18648	0.000695555	0.00223082	-0.00083971	-0.00266134	-0.000281943	-0.00504074	-0.00148658	-0.000640073	-0.00233308	-0.00187517	-0.000673236	-0.00307711	-0.000429065	0.000108402	-0.000966532	-0.000214205	0.000687355	-0.00111576	0.000777287	0.00128047	0.000274107	0.000158672	0.000565122	-0.000247778		-1.18648	0.00151745	0.00361845	-0.00058355	0.00189566	0.00370849	8.2832e-05	0.000161135	0.000322271	0	0.0010648	0.00215609	-2.65009e-05	-0.00124375	-0.000680405	-0.00180709	0.000158177	0.000510372	-0.000194019	0.00174382	0.00280409	0.000683559	0.000251656	0.000579962
-1.17647	0.000112019	0.00162454	-0.0014005	-0.00227044	-0.000222364	-0.00431851	-0.00155284	-0.000721038	-0.00238463	-0.00186954	-0.000689034	-0.00305005	-0.000583522	-3.8741e-05	-0.0011283	-0.000447563	0.000491834	-0.00138696	0.000877571	0.0014046	0.000350545	0.000124623	0.000516773	-0.000267527		-1.17647	0.0015728	0.00369166	-0.000546058	0.00192218	0.00373204	0.000112328	4.24989e-05	8.49978e-05	0	0.0011746	0.00212864	0.000220557	-0.00160016	-0.000845343	-0.00235498	0.000174629	0.000542054	-0.000192796	0.00191231	0.0030653	0.000759317	0.000414953	0.000904819
-1.16646	-0.000483166	0.000987428	-0.00195376	-0.00177897	-0.000150292	-0.00340765	-0.0016578	-0.000841159	-0.00247444	-0.00183462	-0.000650565	-0.00301867	-0.000762075	-0.000202169	-0.00132198	-0.000664509	0.000308937	-0.00163796	0.000925572	0.00146587	0.000385278	6.24086e-05	0.000421606	-0.000296789		-1.16646	0.00172838	0.00393457	-0.0004778	0.00182604	0.00361435	3.77276e-05	-0.000103246	0	-0.000206493	0.00132897	0.00226125	0.000396694	-0.00188203	-0.000925734	-0.00283833	0.000190838	0.000573367	-0.000191691	0.00213645	0.00340787	0.00086502	0.000592933	0.00125985
-1.15645	-0.000947442	0.000409643	-0.00230453	-0.00126357	1.0295e-05	-0.00253743	-0.00166428	-0.000850595	-0.00247797	-0.00174074	-0.000510618	-0.00297087	-0.000958281	-0.000381766	-0.0015348	-0.000878504	0.000119305	-0.00187631	0.000982288	0.00154599	0.000418587	3.79953e-05	0.000394584	-0.000318594		-1.15645	0.00187422	0.00413928	-0.000390835	0.001655	0.00338526	-7.52539e-05	-0.000219802	0	-0.000439603	0.00154348	0.00254589	0.000541071	-0.00207533	-0.000967369	-0.00318329	0.000204013	0.000598882	-0.000190857	0.00230496	0.00364353	0.000966378	0.000865216	0.00180367
-1.14643	-0.00127987	-5.10721e-05	-0.00250868	-0.000595761	0.000464116	-0.00165564	-0.00167505	-0.000903233	-0.00244687	-0.00161177	-0.000297515	-0.00292602	-0.0012541	-0.000624651	-0.00188354	-0.00108236	-7.35067e-05	-0.0020912	0.00103812	0.00163264	0.000443594	-3.98164e-05	0.000256707	-0.00033634		-1.14643	0.00198079	0.00429933	-0.000337749	0.00131832	0.00293426	-0.000297629	-0.000371061	0	-0.000742122	0.0017005	0.00285009	0.000550906	-0.00222402	-0.00100371	-0.00344432	0.000209454	0.000609436	-0.000190528	0.00237797	0.00372745	0.0010285	0.00115299	0.00237879
-1.13642	-0.00149812	-0.000350466	-0.00264577	7.41867e-05	0.00135229	-0.00120392	-0.00169786	-0.000946516	-0.00244921	-0.00148617	-7.60408e-05	-0.00289629	-0.00144059	-0.000793731	-0.00208744	-0.00127054	-0.000260297	-0.00228078	0.00106713	0.00168187	0.000452385	-3.60446e-05	0.00026385	-0.000335939		-1.13642	0.00207172	0.00449586	-0.000352412	0.00108728	0.00255827	-0.000383712	-0.000545941	-9.75782e-19	-0.00109188	0.00188558	0.00315394	0.000617212	-0.0022891	-0.00101187	-0.00356633	0.000201529	0.000594067	-0.00019101	0.00246101	0.00380315	0.00111887	0.0014803	0.00303313
-1.12641	-0.00155564	-0.000439451	-0.00267184	0.000697808	0.00243879	-0.00104317	-0.00168536	-0.000959362	-0.00241136	-0.00135293	0.000165505	-0.00287137	-0.00164772	-0.000977531	-0.00231791	-0.00153013	-0.000472326	-0.00258793	0.00110665	0.00174865	0.000464646	-6.16035e-05	0.000204583	-0.00032779		-1.12641	0.00218352	0.00470085	-0.000333807	0.000763568	0.002063	-0.000535862	-0.000659658	0	-0.00131932	0.00200183	0.00335905	0.000644614	-0.00232567	-0.00101612	-0.00363523	0.000157326	0.000508737	-0.000194085	0.00235143	0.00362547	0.00107738	0.00171351	0.00349941
-1.1164	-0.00149612	-0.000319793	-0.00267246	0.00120451	0.00341826	-0.00100924	-0.00166868	-0.000971213	-0.00236615	-0.00126643	0.000344033	-0.0028769	-0.00182263	-0.00111297	-0.00253229	-0.00162596	-0.000581847	-0.00267007	0.00114822	0.00181913	0.000477307	-4.24593e-05	0.00022043	-0.000305349		-1.1164	0.00219807	0.00474047	-0.000344332	0.000447199	0.00154493	-0.000650531	-0.000700864	0	-0.00140173	0.00202557	0.00342416	0.000626985	-0.00228572	-0.00101146	-0.00355999	0.000115828	0.000429392	-0.000197735	0.00196403	0.00313142	0.00079664	0.00181321	0.00369875
-1.10638	-0.00137732	-8.1439e-05	-0.0026732	0.00163485	0.0041875	-0.0009178	-0.00164542	-0.000976946	-0.0023139	-0.0011263	0.00059635	-0.00284895	-0.00197198	-0.00122109	-0.00272288	-0.00169498	-0.000656253	-0.00273372	0.00118007	0.00188144	0.000478706	1.74783e-05	0.000308784	-0.000273827		-1.10638	0.00222527	0.00481416	-0.000363618	0.000157986	0.00105109	-0.000735121	-0.000733293	0	-0.00146659	0.00189746	0.00324747	0.000547458	-0.00225405	-0.00100758	-0.00350052	7.72646e-05	0.000356587	-0.000202058	0.00189297	0.0030171	0.000768837	0.0019037	0.00387969
-1.09637	-0.00120243	0.000297062	-0.00270192	0.00184042	0.00455796	-0.000877133	-0.00160245	-0.000964534	-0.00224036	-0.00101069	0.000807434	-0.00282882	-0.00209143	-0.00130132	-0.00288154	-0.00177035	-0.000722018	-0.00281867	0.00121239	0.00194164	0.000483141	5.79734e-05	0.000368791	-0.000252845		-1.09637	0.00211846	0.00463974	-0.000402818	-9.73256e-05	0.00060061	-0.000795261	-0.000721063	0	-0.00144213	0.00168091	0.00293565	0.000426175	-0.00218897	-0.000998978	-0.00337897	3.4497e-06	0.000221299	-0.000214399	0.0016716	0.00277458	0.00056863	0.00191111	0.0038945
-1.08636	-0.00104072	0.000602526	-0.00268396	0.00185213	0.00452372	-0.000819459	-0.00149973	-0.000913301	-0.00208617	-0.000923569	0.000967991	-0.00281513	-0.002126	-0.00133873	-0.00291327	-0.00181564	-0.0007403	-0.00289099	0.00129167	0.00208032	0.000503012	0.000149908	0.000517988	-0.000218172		-1.08636	0.00199532	0.0044012	-0.000410558	-0.000297343	0.000264164	-0.00085885	-0.000695093	0	-0.00139019	0.00149969	0.0027239	0.000275476	-0.00217497	-0.000997011	-0.00335292	-8.09932e-05	7.98124e-05	-0.000241799	0.00146925	0.00260305	0.000335452	0.00188596	0.00384422
-1.07635	-0.000877387	0.000934559	-0.00268933	0.00166031	0.004084	-0.000763382	-0.0014119	-0.000843754	-0.00198004	-0.00083484	0.00113266	-0.00280234	-0.00216221	-0.00136297	-0.00296145	-0.00185505	-0.000749207	-0.0029609	0.00132592	0.00215627	0.000495566	0.000256108	0.000703272	-0.000191057		-1.07635	0.00194397	0.00426013	-0.00037219	-0.000529801	-2.85823e-07	-0.00105932	-0.000587729	0	-0.00117546	0.00119538	0.00232301	6.77465e-05	-0.00218907	-0.000998991	-0.00337914	-0.000185177	-4.78407e-05	-0.000322512	0.00135748	0.00256681	0.00014815	0.00179925	0.00367083
-1.06633	-0.000738815	0.00117159	-0.00264922	0.00133568	0.00333362	-0.000662249	-0.0012821	-0.000728962	-0.00183524	-0.000763301	0.00126618	-0.00279278	-0.00220589	-0.00138026	-0.00303152	-0.00189764	-0.000751534	-0.00304374	0.00141469	0.00234177	0.000487606	0.00043364	0.00103882	-0.00017154		-1.06633	0.00176401	0.00390239	-0.000374363	-0.000596821	2.83241e-05	-0.00122197	-0.000408249	0	-0.000816497	0.00084561	0.001872	-0.000180784	-0.00219257	-0.000983513	-0.00340163	-0.000257891	-9.40605e-05	-0.000421721	0.00132889	0.00258379	7.40017e-05	0.00169938	0.00347116
-1.05632	-0.000681527	0.00130934	-0.00267239	0.0010286	0.00262308	-0.000565871	-0.00119567	-0.000599396	-0.00179195	-0.000739144	0.0013114	-0.00278969	-0.00219115	-0.00137939	-0.00300291	-0.00189757	-0.000720101	-0.00307505	0.00150763	0.00253551	0.000479754	0.00060634	0.00137615	-0.000163469		-1.05632	0.00168665	0.00369788	-0.000324586	-0.000584449	0.000232503	-0.0014014	-0.000241608	0	-0.000483216	0.000481801	0.00142698	-0.000463375	-0.00225885	-0.0009812	-0.0035365	-0.000319832	-0.000114946	-0.000524717	0.00140555	0.00266947	0.000141628	0.00160611	0.00328466
-1.04631	-0.000725561	0.00123295	-0.00268408	0.0006998	0.00190287	-0.000503274	-0.00108357	-0.000441548	-0.0017256	-0.000741037	0.00130786	-0.00278993	-0.00216014	-0.00135025	-0.00297003	-0.00192666	-0.00071483	-0.00313848	0.00157964	0.00268285	0.000476426	0.000799622	0.00175088	-0.000151636		-1.04631	0.00157903	0.00346357	-0.000305514	-0.000602405	0.000386464	-0.00159127	-2.02512e-05	0	-4.05024e-05	0.000206902	0.00117584	-0.000762032	-0.00236301	-0.000975779	-0.00375023	-0.000365646	-0.000124583	-0.000606709	0.00153777	0.00275287	0.000322679	0.00159349	0.00325944
-1.0363	-0.000875504	0.00100025	-0.00275126	0.000333731	0.00149923	-0.00083177	-0.000906628	-0.000201624	-0.00161163	-0.00073255	0.00132376	-0.00278886	-0.00208845	-0.00129243	-0.00288446	-0.00188833	-0.000653328	-0.00312334	0.00162818	0.00277987	0.000476482	0.000963389	0.00208372	-0.000156942		-1.0363	0.0015281	0.00334866	-0.000292457	-0.00055556	0.000632429	-0.00174355	0.000140084	0.000280167	0	-6.54788e-05	0.000925524	-0.00105648	-0.00249101	-0.000962683	-0.00401934	-0.000393726	-0.00012901	-0.000658441	0.00168938	0.00282764	0.000551114	0.00165664	0.00338568
-1.02628	-0.00108738	0.000674211	-0.00284896	5.32644e-05	0.0015395	-0.00143297	-0.000781026	9.43243e-07	-0.001563	-0.000724272	0.00133928	-0.00278783	-0.0019998	-0.00120448	-0.00279512	-0.00185065	-0.000596714	-0.00310458	0.00175174	0.00294559	0.000557878	0.00107611	0.00231993	-0.000167705		-1.02628	0.00157591	0.00343123	-0.000279411	-0.000586124	0.000786289	-0.00195854	0.000333841	0.000667681	0	-0.000293678	0.000754807	-0.00134216	-0.00262741	-0.000938989	-0.00431584	-0.000406189	-0.000130709	-0.000681669	0.00182252	0.00289547	0.000749574	0.001743	0.00355836
-1.01627	-0.00129863	0.000359086	-0.00295636	-0.000143831	0.00176886	-0.00205652	-0.000680862	0.000189201	-0.00155093	-0.000737437	0.0013146	-0.00278948	-0.00192048	-0.00112289	-0.00271807	-0.00181787	-0.000549673	-0.00308606	0.00177268	0.00293209	0.000613274	0.00117633	0.0025329	-0.000180247		-1.01627	0.00172069	0.00369598	-0.000254591	-0.000540857	0.000941159	-0.00202287	0.0005553	0.0011106	0	-0.000421566	0.000706417	-0.00154955	-0.00271601	-0.000902343	-0.00452967	-0.000408159	-0.000130964	-0.000685354	0.00175486	0.0027359	0.000773813	0.00188338	0.00383907
-1.00626	-0.00146179	0.000132014	-0.0030556	-0.00022671	0.00206508	-0.0025185	-0.000554997	0.000374768	-0.00148476	-0.000763879	0.0012651	-0.00279285	-0.00183535	-0.00102831	-0.00264239	-0.00179664	-0.000519033	-0.00307424	0.00186691	0.00303671	0.000697109	0.00122569	0.00264256	-0.00019118		-1.00626	0.00188946	0.00403097	-0.000252048	-0.000535816	0.000999522	-0.00207115	0.000729069	0.00145814	0	-0.00045034	0.000775852	-0.00167653	-0.00280543	-0.000856621	-0.00475424	-0.000424135	-0.000132916	-0.000715353	0.00169981	0.00258854	0.000811084	0.00196929	0.00401084
-0.996245	-0.0016544	-0.000133395	-0.00317541	-0.000104288	0.00252064	-0.00272922	-0.000463885	0.000526627	-0.0014544	-0.000712834	0.00136074	-0.00278641	-0.00174679	-0.000923774	-0.00256981	-0.00179452	-0.000512432	-0.00307661	0.0019046	0.00301187	0.000797317	0.00117415	0.00254602	-0.000197716		-0.996245	0.00209981	0.00442489	-0.000225279	-0.000602765	0.000914721	-0.00212025	0.000885374	0.00177075	0	-0.000506609	0.000894208	-0.00190743	-0.00286199	-0.000803583	-0.00492039	-0.00041861	-0.000132264	-0.000704956	0.00148098	0.00225843	0.000703534	0.00207974	0.0042317
-0.986233	-0.00184778	-0.000397043	-0.00329852	3.45403e-05	0.0029654	-0.00289632	-0.000361042	0.000660951	-0.00138304	-0.000663792	0.0014529	-0.00278049	-0.0016096	-0.00075335	-0.00246586	-0.00178664	-0.000516032	-0.00305725	0.001967	0.00303575	0.000898242	0.00110181	0.00240159	-0.000197976		-0.986233	0.00238683	0.0049742	-0.00020055	-0.000563894	0.000874427	-0.00200222	0.00102378	0.00204756	0	-0.000465575	0.00100741	-0.00193856	-0.0028828	-0.00074781	-0.00501778	-0.000425334	-0.000133055	-0.000717614	0.00101603	0.00174709	0.000284978	0.0021641	0.0044004
-0.97622	-0.00199212	-0.000579961	-0.00340429	0.000300095	0.00335655	-0.00275636	-0.000290702	0.000752023	-0.00133343	-0.000617022	0.00154103	-0.00277508	-0.0015097	-0.00063412	-0.00238527	-0.00182155	-0.000562411	-0.00308068	0.00205458	0.00308596	0.0010232	0.0010398	0.00227148	-0.000191877		-0.97622	0.00269096	0.00556798	-0.000186073	-0.000618718	0.000690703	-0.00192814	0.0011928	0.0023856	0	-0.000345928	0.00125726	-0.00194912	-0.00287012	-0.000695005	-0.00504524	-0.000464656	-0.000137065	-0.000792247	0.000607762	0.0015092	-0.000293681	0.00215774	0.00438767
-0.966208	-0.00206793	-0.000642447	-0.00349341	0.000580399	0.0037332	-0.0025724	-0.000263746	0.000788454	-0.00131595	-0.00052833	0.00170874	-0.0027654	-0.00132162	-0.000464174	-0.00217907	-0.00189781	-0.000649235	-0.00314639	0.0021384	0.00314581	0.001131	0.000940884	0.00206308	-0.000181312		-0.966208	0.00292812	0.00605392	-0.000197684	-0.00061465	0.000556236	-0.00178554	0.00131688	0.00263375	9.97466e-18	-0.000163866	0.00161216	-0.00193989	-0.00283053	-0.000651249	-0.00500981	-0.000494214	-0.000139523	-0.000848905	0.000361279	0.00136391	-0.000641353	0.0021103	0.00429281
-0.956195	-0.00216879	-0.000732646	-0.00360493	0.000813668	0.00411296	-0.00248563	-0.000291604	0.000759606	-0.00134282	-0.000441864	0.00187292	-0.00275665	-0.0011827	-0.00033661	-0.00202878	-0.00196407	-0.00074143	-0.0031867	0.00225569	0.00329262	0.00121876	0.000825305	0.00181982	-0.00016921		-0.956195	0.0030856	0.00638146	-0.000210273	-0.000645572	0.000383249	-0.00167439	0.00142249	0.00284497	0	-4.36117e-05	0.00183658	-0.0019238	-0.00279909	-0.000622387	-0.00497579	-0.000510635	-0.000140726	-0.000880544	-3.04191e-05	0.00133024	-0.00139108	0.00192767	0.00392762
-0.946183	-0.00225501	-0.000790434	-0.00371958	0.00100413	0.00445093	-0.00244266	-0.000377782	0.000665348	-0.00142091	-0.00037099	0.00200794	-0.00274992	-0.00105229	-0.000213831	-0.00189076	-0.00202587	-0.000822953	-0.00322878	0.0023656	0.00344229	0.0012889	0.00073496	0.00162869	-0.000158772		-0.946183	0.00328359	0.00679114	-0.00022397	-0.000636181	0.000293707	-0.00156607	0.00150347	0.00300695	0	3.44928e-06	0.00190428	-0.00189738	-0.00272542	-0.000611399	-0.00483944	-0.000550162	-0.000143238	-0.000957087	-0.000364869	0.00134868	-0.00207842	0.00175812	0.0035886
-0.93617	-0.00234698	-0.00086066	-0.0038333	0.00124604	0.00480037	-0.00230829	-0.000512401	0.000514229	-0.00153903	-0.000350986	0.00204612	-0.00274809	-0.000885904	-6.55005e-05	-0.00170631	-0.002107	-0.000936127	-0.00327787	0.00244334	0.00357815	0.00130853	0.000661885	0.0014769	-0.000153134		-0.93617	0.00334461	0.00693141	-0.000242191	-0.000561843	0.000334368	-0.00145805	0.00155257	0.00310513	0	8.04978e-05	0.00201177	-0.00185077	-0.00268654	-0.000620698	-0.00475238	-0.000588069	-0.000145239	-0.0010309	-0.00056354	0.00142865	-0.00255574	0.00146726	0.00300705
-0.926158	-0.00236578	-0.000792529	-0.00393903	0.00138953	0.00509697	-0.00231792	-0.000697112	0.00031042	-0.00170464	-0.000344376	0.00205874	-0.00274749	-0.000683507	0.00012421	-0.00149122	-0.00216339	-0.00101669	-0.0033101	0.00245444	0.00363857	0.00127032	0.0005909	0.00134548	-0.000163678		-0.926158	0.00335634	0.00699181	-0.000279129	-0.000407069	0.000539713	-0.00135385	0.00156267	0.00312535	0	0.00011194	0.00202396	-0.00180008	-0.00262971	-0.000648016	-0.0046114	-0.000617696	-0.000146585	-0.00108881	-0.000556156	0.00160212	-0.00271444	0.00119035	0.00245348
-0.916145	-0.00240607	-0.000731773	-0.00408037	0.00142061	0.00531862	-0.00247741	-0.000861809	8.86037e-05	-0.00181222	-0.000358776	0.00203125	-0.0027488	-0.000491113	0.000350779	-0.00133301	-0.00220455	-0.00108157	-0.00332753	0.00246072	0.00369276	0.00122867	0.00064767	0.00142686	-0.000131519		-0.916145	0.00328311	0.00687181	-0.000305585	-0.000218031	0.000846059	-0.00128212	0.00152819	0.00305638	0	0.000100874	0.00195574	-0.00175399	-0.00256017	-0.000689379	-0.00443096	-0.000633905	-0.000147253	-0.00112056	-0.00034936	0.00183123	-0.00252995	0.000867381	0.001808
-0.906133	-0.00245791	-0.000685798	-0.00423002	0.00136367	0.00547834	-0.002751	-0.00111295	-0.00016817	-0.00205773	-0.000466331	0.0018264	-0.00275906	-0.000308093	0.000612968	-0.00122915	-0.00222759	-0.00112581	-0.00332936	0.00238107	0.00361758	0.00114456	0.000674703	0.00147536	-0.000125949		-0.906133	0.00321152	0.0068035	-0.000380468	6.28361e-06	0.00121499	-0.00120242	0.00141544	0.00283088	0	0.000145137	0.00184299	-0.00155271	-0.00254034	-0.00074057	-0.00434011	-0.000633905	-0.000147253	-0.00112056	5.81291e-05	0.00214155	-0.00202529	0.000610413	0.00129474
-0.89612	-0.0024799	-0.000609554	-0.00435025	0.00119802	0.00553883	-0.00314279	-0.00135658	-0.000446997	-0.00226617	-0.000612075	0.00155037	-0.00277452	-0.000121423	0.000919284	-0.00116213	-0.00223412	-0.00114881	-0.00331943	0.00235649	0.003624	0.00108899	0.000778064	0.00167715	-0.000121022		-0.89612	0.00313028	0.00669627	-0.000435719	0.000240799	0.00159364	-0.00111204	0.00139368	0.00278735	0	0.000247626	0.00186331	-0.00136805	-0.00254277	-0.000795427	-0.0042901	-0.000617696	-0.000146585	-0.00108881	0.000597066	0.00250108	-0.00130695	0.000361497	0.000798334
-0.886108	-0.00241094	-0.000390634	-0.00443125	0.000929844	0.00547567	-0.00361598	-0.00150492	-0.000641665	-0.00236817	-0.000769047	0.00125543	-0.00279352	4.30092e-05	0.00122568	-0.00113966	-0.00222951	-0.00115392	-0.0033051	0.00225439	0.00350379	0.00100498	0.000851583	0.00181761	-0.00011444		-0.886108	0.00307618	0.0066166	-0.000464237	0.000422142	0.00190005	-0.00105577	0.0012825	0.00256499	0	0.000300138	0.00178483	-0.00118455	-0.0025628	-0.000848969	-0.00427663	-0.000588069	-0.000145239	-0.0010309	0.00110038	0.00288036	-0.000679597	0.000104171	0.000289202
-0.876095	-0.0023465	-0.000201884	-0.00449111	0.000525573	0.00523726	-0.00418611	-0.00163078	-0.0008085	-0.00245305	-0.000921799	0.000971267	-0.00281486	0.000168062	0.00149089	-0.00115477	-0.00222149	-0.00114746	-0.00329553	0.00212956	0.00334263	0.000916487	0.000932922	0.00196879	-0.000102949		-0.876095	0.00302877	0.00652755	-0.000470011	0.00059841	0.0021629	-0.000966085	0.00115222	0.00230445	0	0.000382871	0.00173035	-0.000964605	-0.00256958	-0.000872945	-0.00426621	-0.000550162	-0.000143238	-0.000957087	0.00168132	0.00327947	8.318e-05	-3.3968e-05	3.53476e-05
-0.866083	-0.00225571	1.43867e-05	-0.0045258	0.000184082	0.00490295	-0.00453479	-0.0016187	-0.000884295	-0.0023531	-0.00110288	0.000638925	-0.00284468	0.000325507	0.00184444	-0.00119342	-0.00221183	-0.00112782	-0.00329585	0.00198399	0.0031463	0.000821667	0.000929439	0.00194529	-8.64123e-05		-0.866083	0.00309943	0.00657004	-0.000371182	0.000691507	0.00229757	-0.000914561	0.00103354	0.00206708	0	0.000504999	0.00171603	-0.000706034	-0.00259053	-0.000900901	-0.00428016	-0.000510635	-0.000140726	-0.000880544	0.0021326	0.00367599	0.000589217	-5.1245e-05	1.047e-05
-0.85607	-0.00214814	0.00023871	-0.00453499	-0.000375173	0.00427516	-0.00502551	-0.00157731	-0.000931319	-0.00222331	-0.00127504	0.000328683	-0.00287876	0.000481083	0.00220897	-0.00124681	-0.00222607	-0.00111197	-0.00334017	0.00184222	0.00295976	0.000724682	0.000949364	0.00196317	-6.44461e-05		-0.85607	0.00310378	0.00647114	-0.000263592	0.000654661	0.00224669	-0.000937364	0.000945584	0.00189117	0	0.000669051	0.00175659	-0.00041849	-0.00256146	-0.000913489	-0.00420942	-0.000494214	-0.000139523	-0.000848905	0.00246356	0.00400881	0.000918323	-0.000108018	-3.91692e-05
-0.846058	-0.00206175	0.0004267	-0.00455021	-0.000680753	0.00380281	-0.00516432	-0.00148432	-0.000910715	-0.00205792	-0.0014254	6.35493e-05	-0.00291435	0.000532959	0.00240703	-0.00134112	-0.00222796	-0.001086	-0.00336991	0.00172497	0.00282329	0.000626658	0.00096227	0.00196482	-4.02818e-05		-0.846058	0.00308747	0.0063166	-0.000141656	0.000588823	0.00212507	-0.000947421	0.000881877	0.00176375	0	0.000869534	0.00186524	-0.000126175	-0.00253681	-0.000912319	-0.00416131	-0.000464656	-0.000137065	-0.000792247	0.00261445	0.00416289	0.001066	-8.72807e-05	-2.68435e-05
-0.836045	-0.00197563	0.000572755	-0.00452401	-0.00107689	0.00314336	-0.00529714	-0.00132764	-0.000789693	-0.00186558	-0.00154613	-0.000144452	-0.00294781	0.000526182	0.00254124	-0.00148888	-0.00222688	-0.00106791	-0.00338585	0.00159775	0.0026961	0.000499401	0.000968244	0.00195455	-1.80593e-05		-0.836045	0.00303708	0.00606831	5.85292e-06	0.000550208	0.00206487	-0.000964456	0.000852266	0.00170453	0	0.00104644	0.00195729	0.000135593	-0.00248757	-0.000896231	-0.00407891	-0.000454402	-0.000136109	-0.000772695	0.00264116	0.00414622	0.00113611	-7.03367e-05	-1.20053e-05
-0.826033	-0.00197781	0.000553972	-0.00450958	-0.00140129	0.00245398	-0.00525657	-0.00111045	-0.00056057	-0.00166033	-0.00162166	-0.000271958	-0.00297136	0.000560488	0.00272047	-0.00159949	-0.00224002	-0.00104625	-0.0034338	0.00154946	0.00267205	0.000426866	0.000890671	0.00179382	-1.24736e-05		-0.826033	0.00289765	0.00565399	0.000141307	0.00037366	0.00181075	-0.00106343	0.000859655	0.00171931	0	0.00128819	0.00223567	0.000340712	-0.0024145	-0.000866277	-0.00396273	-0.000464656	-0.000137065	-0.000792247	0.00243238	0.00383456	0.0010302	4.50281e-05	0.000175272
-0.81602	-0.00192783	0.000621299	-0.00447696	-0.00161077	0.00180757	-0.0050291	-0.000885604	-0.000271996	-0.00149921	-0.00167462	-0.000359999	-0.00298924	0.000599035	0.00292052	-0.00172245	-0.00225808	-0.00103225	-0.00348391	0.00148483	0.00262811	0.000341552	0.000804818	0.00163357	-2.39317e-05		-0.81602	0.00275316	0.00519373	0.000312586	0.000202142	0.00157324	-0.00116895	0.000963966	0.00192793	0	0.00156932	0.00263903	0.000499601	-0.00233759	-0.000839683	-0.00383551	-0.000494214	-0.000139523	-0.000848905	0.00212633	0.00339185	0.000860822	0.000146985	0.000373051
-0.806008	-0.00203299	0.000416262	-0.00448223	-0.00168278	0.00131985	-0.0046854	-0.000591244	0.000160181	-0.00134267	-0.00167287	-0.000357113	-0.00298863	0.000656799	0.00316514	-0.00185154	-0.00224254	-0.00100823	-0.00347686	0.00142011	0.00258907	0.00025115	0.00074793	0.00153755	-4.16878e-05		-0.806008	0.00255317	0.00465507	0.000451257	8.26087e-05	0.00146359	-0.00129837	0.00109134	0.00218268	0	0.00175381	0.00290862	0.000598999	-0.00223006	-0.000783987	-0.00367614	-0.000539703	-0.00014262	-0.000936785	0.00182049	0.0029728	0.000668181	0.000212888	0.000503124
-0.795995	-0.00210516	0.000222943	-0.00443326	-0.00157092	0.000926037	-0.00406788	-0.000342886	0.000535577	-0.00122135	-0.00162291	-0.000274048	-0.00297177	0.000721096	0.00344664	-0.00200445	-0.00211886	-0.000952429	-0.0032853	0.00140292	0.00261405	0.000191779	0.0006961	0.0014653	-7.30971e-05		-0.795995	0.00236276	0.00411709	0.000608427	5.59249e-05	0.00146124	-0.00134939	0.00120747	0.00241494	0	0.00181784	0.00300549	0.000630186	-0.00201605	-0.000634007	-0.0033981	-0.000596208	-0.000145626	-0.00104679	0.00160057	0.00270676	0.000494376	0.000205762	0.000489022
-0.785982	-0.00219561	9.42845e-06	-0.00440064	-0.00120756	0.000866415	-0.00328153	-0.000210697	0.00073434	-0.00115573	-0.0016026	-0.000239992	-0.00296521	0.000828726	0.00378075	-0.0021233	-0.0020235	-0.000909492	-0.0031375	0.00136266	0.00258303	0.000142294	0.000639659	0.00137275	-9.34292e-05		-0.785982	0.00216254	0.00362387	0.000701219	0.000129928	0.00160335	-0.00134349	0.0014187	0.00283741	0	0.00185437	0.00306972	0.000639015	-0.00186394	-0.000525555	-0.00320233	-0.000658148	-0.000148175	-0.00116812	0.0014904	0.00259758	0.000383214	0.000276135	0.000628558
-0.77597	-0.00236947	-0.000341926	-0.00439701	-0.000733201	0.00105219	-0.00251859	-6.39619e-05	0.00092404	-0.00105196	-0.00156848	-0.000182412	-0.00295455	0.000968768	0.00413668	-0.00219915	-0.00188022	-0.000851084	-0.00290937	0.00124892	0.00243518	6.26616e-05	0.000610861	0.00132638	-0.00010466		-0.77597	0.00195494	0.0031871	0.000722783	0.000310463	0.00188888	-0.00126796	0.00159259	0.00318519	0	0.00178297	0.0029706	0.000595341	-0.00168764	-0.000375072	-0.0030002	-0.000720172	-0.000150184	-0.00129016	0.00150755	0.00265412	0.00036098	0.000353455	0.000782323
-0.765957	-0.00254927	-0.000710288	-0.00438826	-0.000202334	0.00146091	-0.00186558	2.01341e-05	0.0010151	-0.000974831	-0.00150923	-8.13907e-05	-0.00293706	0.00116722	0.00461548	-0.00228103	-0.00168631	-0.000772991	-0.00259963	0.0012135	0.0023697	5.7302e-05	0.000539436	0.00121145	-0.00013258		-0.765957	0.00181677	0.00291811	0.000715427	0.000578848	0.00232536	-0.00116766	0.0017162	0.00343239	0	0.00160957	0.00272379	0.000495339	-0.00155131	-0.000220774	-0.00288185	-0.000777879	-0.000151701	-0.00140406	0.00160505	0.00279815	0.000411944	0.000318935	0.000713632
-0.755945	-0.0027052	-0.00102405	-0.00438635	0.000321019	0.00198559	-0.00134355	0.000133719	0.00109886	-0.000831425	-0.00146161	6.66007e-07	-0.00292388	0.00126377	0.00489375	-0.00236622	-0.00144498	-0.000668764	-0.0022212	0.00115304	0.00225008	5.59897e-05	0.000507215	0.00116771	-0.000153278		-0.755945	0.0017914	0.00289966	0.000683142	0.000956365	0.00292129	-0.00100856	0.00190196	0.00380391	0	0.00132971	0.00235719	0.000302223	-0.00138044	-3.97081e-05	-0.00272118	-0.000828249	-0.000152816	-0.00150368	0.00175816	0.00299226	0.000524064	0.000311756	0.000699353
-0.745932	-0.00273883	-0.00112516	-0.00435251	0.000713241	0.00236644	-0.000939956	0.000161971	0.00108684	-0.000762901	-0.00144855	2.32966e-05	-0.0029204	0.00137834	0.00510721	-0.00235053	-0.00116621	-0.000523265	-0.00180915	0.00112729	0.00219302	6.15563e-05	0.000483512	0.00113545	-0.000168424		-0.745932	0.00176421	0.00290739	0.000621034	0.0013882	0.00358117	-0.00080476	0.00202746	0.00405492	0	0.00101553	0.00194659	8.44726e-05	-0.00121683	0.000167399	-0.00260106	-0.000869746	-0.000153618	-0.00158587	0.00188402	0.00316223	0.000605808	0.000263789	0.000604042
-0.73592	-0.00275459	-0.00119151	-0.00431767	0.000971394	0.00259658	-0.000653793	0.000204805	0.0011114	-0.000701788	-0.00142181	6.98111e-05	-0.00291343	0.00146341	0.00532092	-0.00239411	-0.000885852	-0.000311584	-0.00146012	0.00107769	0.00208906	6.63111e-05	0.000493497	0.00118134	-0.000194346		-0.73592	0.00181708	0.00306634	0.000567822	0.00177857	0.00415682	-0.000599675	0.00216066	0.00427237	4.89436e-05	0.000660313	0.00153153	-0.000210902	-0.00101986	0.000405068	-0.00244479	-0.000873075	-0.000153679	-0.00159247	0.00184527	0.00307631	0.000614227	0.00032256	0.000720841
-0.725907	-0.00271277	-0.00114542	-0.00428013	0.00107072	0.00267015	-0.000528706	0.000220012	0.0010901	-0.00065008	-0.00141671	7.87097e-05	-0.00291212	0.00152367	0.00537322	-0.00232589	-0.000580368	1.85002e-05	-0.00117924	0.001042	0.00201399	7.00063e-05	0.000436715	0.00110517	-0.000231737		-0.725907	0.0019263	0.00331626	0.000536331	0.00229805	0.00486633	-0.000270218	0.00221487	0.00435253	7.72213e-05	0.00028857	0.00114981	-0.000572673	-0.000853216	0.000657816	-0.00236425	-0.000880131	-0.000153805	-0.00160646	0.00167714	0.00277085	0.000583424	0.000372569	0.00082038
-0.715895	-0.00265151	-0.0010572	-0.00424582	0.00102039	0.00253331	-0.000492521	0.000235373	0.00107421	-0.00060346	-0.00143488	4.70521e-05	-0.00291681	0.00149722	0.00523243	-0.002238	-0.000258189	0.000464784	-0.000981162	0.000987015	0.00190787	6.61618e-05	0.000385247	0.00103435	-0.000263859		-0.715895	0.00207729	0.00364158	0.000513002	0.00272409	0.00543109	1.70894e-05	0.00228847	0.00446006	0.000116879	0.000100004	0.000986748	-0.000786741	-0.00069707	0.000913522	-0.00230766	-0.000873075	-0.000153679	-0.00159247	0.00116301	0.00203706	0.000288966	0.000429501	0.000933814
-0.705882	-0.00250868	-0.000799486	-0.00421787	0.000709275	0.00217792	-0.000759372	0.000287049	0.00112862	-0.000554525	-0.00147823	-2.80527e-05	-0.0029284	0.00155766	0.00522806	-0.00211273	-1.36628e-05	0.000876503	-0.000903828	0.000896106	0.00174225	4.99638e-05	0.000347509	0.000981942	-0.000286924		-0.705882	0.00217807	0.00388286	0.000473283	0.00311123	0.00587294	0.000349516	0.00237934	0.00458902	0.00016966	-2.83067e-05	0.0010378	-0.00109442	-0.000560675	0.00115018	-0.00227153	-0.000869746	-0.000153618	-0.00158587	0.000687399	0.00139731	-2.2512e-05	0.00059734	0.00126865
-0.69587	-0.00235348	-0.000507965	-0.004199	0.000246496	0.00180229	-0.00130929	0.000309277	0.00114731	-0.000528754	-0.00154817	-0.000147928	-0.00294842	0.00165239	0.00524294	-0.00193815	0.000182857	0.00122227	-0.000856552	0.00084971	0.00166132	3.80963e-05	0.000284579	0.000873025	-0.000303866		-0.69587	0.00222653	0.00404137	0.000411684	0.0033736	0.00608977	0.000657423	0.00241759	0.00459927	0.000235918	-8.74599e-05	0.00114096	-0.00131588	-0.000455994	0.00134222	-0.0022542	-0.000828249	-0.000152816	-0.00150368	0.000199693	0.00095563	-0.000556245	0.000760225	0.00153963
-0.685857	-0.0022069	-0.000198979	-0.00421482	-0.000306162	0.00150079	-0.00211311	0.00035155	0.00120629	-0.00050319	-0.00164477	-0.000310528	-0.00297902	0.00177007	0.00529127	-0.00175112	0.00029646	0.00144129	-0.000848367	0.00080307	0.00158111	2.50333e-05	0.000211045	0.000739045	-0.000316956		-0.685857	0.00220247	0.00403494	0.000369995	0.00352418	0.00609876	0.000949599	0.00247786	0.00464129	0.000314428	-6.15111e-05	0.00138734	-0.00151036	-0.000395869	0.00146513	-0.00225686	-0.000777879	-0.000151701	-0.00140406	-0.000302711	0.000717811	-0.00132323	0.0010008	0.00198877
-0.675845	-0.00200471	0.000173754	-0.00418317	-0.000895515	0.00127683	-0.00306786	0.000440619	0.00134788	-0.000466642	-0.00176601	-0.000508973	-0.00302304	0.00190061	0.00537996	-0.00157873	0.000325823	0.00150839	-0.000856743	0.000761963	0.00151487	9.05955e-06	0.000168948	0.00066236	-0.000324464		-0.675845	0.00211146	0.00383424	0.000388684	0.00356192	0.00590636	0.00121747	0.00253697	0.00467236	0.000401571	0.000195285	0.00185986	-0.00146929	-0.000391677	0.00150028	-0.00228363	-0.000720172	-0.000150184	-0.00129016	-0.000815822	0.00065128	-0.00228292	0.0012068	0.00235671
-0.665832	-0.00185872	0.000491727	-0.00420917	-0.00148539	0.0010936	-0.00406437	0.000437516	0.00136929	-0.000494261	-0.0019283	-0.000762831	-0.00309377	0.00216285	0.00570847	-0.00138277	0.000276375	0.00142214	-0.000869391	0.000698147	0.00140817	-1.18801e-05	6.61097e-05	0.000504058	-0.000371839		-0.665832	0.00196469	0.00351294	0.000416425	0.00353368	0.00558988	0.00147747	0.00260291	0.00471395	0.000491862	0.000524972	0.00250865	-0.0014587	-0.000407782	0.00155599	-0.00237155	-0.000658148	-0.000148175	-0.00116812	-0.00124011	0.000639109	-0.00311933	0.00140767	0.00270047
-0.65582	-0.00175782	0.00072067	-0.00423632	-0.0020062	0.000979694	-0.00499209	0.000508738	0.00150296	-0.000485484	-0.00204037	-0.000928663	-0.00315208	0.00236169	0.00594475	-0.00122136	0.000161393	0.00120048	-0.000877694	0.000629788	0.00129175	-3.21735e-05	2.40013e-05	0.000438203	-0.000390201		-0.65582	0.00180051	0.00310697	0.000494045	0.00348165	0.00528965	0.00167365	0.00263857	0.0046996	0.000577543	0.000923692	0.00331265	-0.00146527	-0.000482072	0.0014761	-0.00244024	-0.00056714	-0.000144177	-0.000990103	-0.00149604	0.0006925	-0.00368457	0.00149672	0.00280823
-0.645807	-0.00173067	0.00083655	-0.00429789	-0.00234499	0.00103931	-0.00572928	0.00052967	0.0015549	-0.000495558	-0.00214142	-0.00107042	-0.00321242	0.00252119	0.00615156	-0.00110919	-9.89642e-07	0.000877545	-0.000879525	0.000528717	0.00111369	-5.62519e-05	-2.84452e-05	0.000371873	-0.000428764		-0.645807	0.00165263	0.00273024	0.000575023	0.00333297	0.00486728	0.00179867	0.0026187	0.00458773	0.000649672	0.00147185	0.00425892	-0.00131521	-0.000521594	0.00136766	-0.00241085	-0.000493657	-0.00013948	-0.000847834	-0.00157191	0.000779157	-0.00392297	0.00156876	0.00287215
-0.635795	-0.00172383	0.000906168	-0.00435382	-0.00262606	0.00109878	-0.00635089	0.000544505	0.00159634	-0.000507334	-0.00224799	-0.00121095	-0.00328503	0.00259856	0.00626643	-0.00106932	-0.000191671	0.000500351	-0.000883694	0.000495938	0.00105566	-6.37884e-05	-3.40864e-05	0.000372391	-0.000440563		-0.635795	0.00146029	0.00232705	0.000593518	0.00310552	0.00440721	0.00180383	0.00268529	0.00466237	0.0007082	0.00218352	0.00535802	-0.000990985	-0.00063127	0.00122314	-0.00248568	-0.000424135	-0.000132916	-0.000715353	-0.00128682	0.000952041	-0.00352567	0.00159588	0.00284435
-0.625782	-0.00172039	0.000951084	-0.00439187	-0.00277829	0.00123445	-0.00679102	0.000546149	0.00158865	-0.000496355	-0.00234838	-0.00133409	-0.00336268	0.00259589	0.00627431	-0.00108252	-0.000394312	0.000129283	-0.000917907	0.000445901	0.000966817	-7.50144e-05	-3.94414e-06	0.000413364	-0.000421252		-0.625782	0.00130531	0.00208317	0.000527455	0.00286882	0.0040149	0.00172275	0.00279342	0.00483793	0.000748912	0.00290338	0.00642462	-0.000617864	-0.000754181	0.00107379	-0.00258215	-0.00036218	-0.00012397	-0.000600389	-0.000920272	0.00111689	-0.00295744	0.00158996	0.00275971
-0.61577	-0.00172218	0.000957612	-0.00440196	-0.00290133	0.00141066	-0.00721333	0.000517227	0.00151794	-0.000483485	-0.0023834	-0.0013748	-0.00339199	0.00246302	0.00605904	-0.00113299	-0.000608016	-0.000175965	-0.00104007	0.000411239	0.000908098	-8.5619e-05	9.99172e-05	0.00053114	-0.000331305		-0.61577	0.00120134	0.00198737	0.000415303	0.00254537	0.00360625	0.00148449	0.00284391	0.0049241	0.000763715	0.00357077	0.00735773	-0.000216184	-0.000834828	0.000979219	-0.00264888	-0.000310429	-0.000112474	-0.000508384	-0.000477506	0.00121638	-0.00217139	0.00141668	0.00239091
-0.605757	-0.00171471	0.000947829	-0.00437725	-0.00285118	0.00160641	-0.00730877	0.000525146	0.00151482	-0.000464532	-0.00234696	-0.0013324	-0.00336151	0.00224104	0.00573969	-0.0012576	-0.000690124	-0.000249252	-0.001131	0.00036697	0.000841928	-0.000107988	0.000176763	0.00062625	-0.000272723		-0.605757	0.00123354	0.00208155	0.000385523	0.002219	0.00326557	0.00117244	0.00297739	0.00519662	0.000758156	0.00411889	0.00805913	0.000178658	-0.000907049	0.000927029	-0.00274113	-0.000270312	-9.92539e-05	-0.00044137	-5.0837e-05	0.00131946	-0.00142113	0.00124278	0.00209093
-0.595745	-0.00162591	0.0010498	-0.00430163	-0.00291872	0.00169766	-0.0075351	0.000516941	0.00150196	-0.000468075	-0.0022871	-0.00126002	-0.00331417	0.00201536	0.00544809	-0.00141736	-0.000817436	-0.000341198	-0.00129367	0.000307935	0.000765572	-0.000149702	0.000265117	0.000744285	-0.00021405		-0.595745	0.00135865	0.00226413	0.000453171	0.00190756	0.00301982	0.000795293	0.00306931	0.00541372	0.000724903	0.00459479	0.00853056	0.000659022	-0.00087627	0.000961655	-0.0027142	-0.000242164	-8.65415e-05	-0.000397786	0.0004929	0.00142235	-0.000436553	0.00104594	0.0018454
-0.585732	-0.00158085	0.0010751	-0.00423681	-0.00282173	0.0018331	-0.00747656	0.000623378	0.00164053	-0.000393777	-0.0021863	-0.00113078	-0.00324182	0.00175169	0.00507558	-0.0015722	-0.000937096	-0.000441293	-0.0014329	0.000250399	0.00070026	-0.000199462	0.000303035	0.000796963	-0.000190894		-0.585732	0.00156742	0.00247727	0.000657559	0.00150588	0.00272307	0.000288701	0.00317732	0.00564751	0.000707136	0.005024	0.00905792	0.000990075	-0.000820573	0.00103322	-0.00267437	-0.000225629	-7.73215e-05	-0.000373936	0.00100777	0.0016691	0.000346445	0.000804991	0.00163739
-0.57572	-0.00145499	0.00117378	-0.00408375	-0.00277141	0.00189688	-0.0074397	0.000654732	0.00169888	-0.000389418	-0.00207415	-0.000976923	-0.00317138	0.00143032	0.00461459	-0.00175395	-0.001001	-0.000517912	-0.00148409	0.000176834	0.000628268	-0.000274599	0.000358386	0.000895614	-0.000178842		-0.57572	0.00177898	0.00270632	0.000851642	0.00126057	0.00268794	-0.000166795	0.00323305	0.00581074	0.000655352	0.00513458	0.00904708	0.00122209	-0.00073424	0.00113693	-0.00260541	-0.000220193	-7.39618e-05	-0.000366424	0.00140105	0.00212847	0.000673632	0.00054271	0.00147205
-0.565707	-0.00140345	0.00115302	-0.00395991	-0.00278466	0.00187027	-0.00743959	0.000759577	0.00186189	-0.000342741	-0.00191353	-0.000740363	-0.0030867	0.00119427	0.00430724	-0.0019187	-0.00103776	-0.000591451	-0.00148407	8.77435e-05	0.000555827	-0.00038034	0.00040273	0.00101034	-0.000204881		-0.565707	0.00204104	0.00300284	0.00107923	0.000983464	0.0026445	-0.000677575	0.00324037	0.00587806	0.000602681	0.0050399	0.00879491	0.00128489	-0.000593516	0.00126149	-0.00244852	-0.000225629	-7.73215e-05	-0.000373936	0.00161938	0.00261098	0.000627776	0.000311354	0.0013353
-0.555695	-0.00132983	0.00118002	-0.00383968	-0.00286581	0.0017614	-0.00749303	0.000801002	0.00187892	-0.000276917	-0.00175353	-0.000488867	-0.00301819	0.000928844	0.00392091	-0.00206323	-0.00106466	-0.000615264	-0.00151406	-1.14721e-05	0.000480519	-0.000503463	0.000415645	0.00112878	-0.00029749		-0.555695	0.00225372	0.00326941	0.00123803	0.00071666	0.0025476	-0.00111428	0.00331202	0.00606259	0.000561451	0.00497084	0.00852149	0.0014202	-0.000456147	0.00137416	-0.00228645	-0.000213096	-6.93109e-05	-0.000356882	0.00163703	0.00286753	0.000406534	9.49263e-05	0.00118635
-0.545682	-0.00132928	0.00111896	-0.00377752	-0.00295113	0.00163487	-0.00753714	0.000938513	0.00201523	-0.000138206	-0.00159664	-0.000229964	-0.00296332	0.000706565	0.00359266	-0.00217953	-0.00110488	-0.000586561	-0.00162319	-0.000115322	0.000408668	-0.000639312	0.000375258	0.00124174	-0.000491225		-0.545682	0.0024826	0.00360046	0.00136474	0.000538855	0.00257193	-0.00149422	0.0033165	0.0060951	0.000537906	0.00480523	0.00819249	0.00141796	-0.000352914	0.00146796	-0.00217379	-0.000224267	-7.64956e-05	-0.000372038	0.00162185	0.00311986	0.000123848	-2.90042e-05	0.00103837
-0.53567	-0.00137426	0.0009505	-0.00369902	-0.0031109	0.00141817	-0.00763996	0.00112816	0.00224661	9.7085e-06	-0.00145622	9.99182e-06	-0.00292244	0.000628616	0.00351261	-0.00225538	-0.00102696	-0.000322024	-0.0017319	-0.000203214	0.000352581	-0.000759009	0.000418581	0.00145426	-0.000617096		-0.53567	0.0026634	0.00383828	0.00148853	0.00043617	0.00260771	-0.00173537	0.00326109	0.005985	0.000537178	0.00465192	0.00793928	0.00136456	-0.00022099	0.00157068	-0.00201266	-0.00024035	-8.55991e-05	-0.0003951	0.00140714	0.0030304	-0.000216117	-0.000173817	0.000864225
-0.525657	-0.00137925	0.00088393	-0.00364243	-0.00329212	0.00116867	-0.0077529	0.00130946	0.00244656	0.000172369	-0.00132027	0.000248302	-0.00288883	0.00054919	0.00343125	-0.00233287	-0.000948109	2.84709e-07	-0.0018965	-0.000287654	0.000309502	-0.000884811	0.000397742	0.00161441	-0.000818929		-0.525657	0.00276387	0.0039643	0.00156344	0.000400482	0.00263906	-0.0018381	0.00322349	0.00588685	0.000560131	0.00467221	0.00794369	0.00140072	-0.000146975	0.00160765	-0.0019016	-0.000259704	-9.48571e-05	-0.00042455	0.0011031	0.00280044	-0.000594233	-0.000286851	0.000689573
-0.515645	-0.00147167	0.00069157	-0.00363491	-0.00351197	0.000859781	-0.00788372	0.0015368	0.00273481	0.000338796	-0.00124219	0.000387385	-0.00287176	0.000510413	0.00337998	-0.00235915	-0.000878388	0.000314484	-0.00207126	-0.000362026	0.000284341	-0.00100839	0.000386795	0.00175784	-0.000984248		-0.515645	0.00275908	0.0039394	0.00157875	0.000401016	0.00266697	-0.00186494	0.00316402	0.00572682	0.00060123	0.00472775	0.00807932	0.00137618	-9.1932e-05	0.00162669	-0.00181056	-0.000280161	-0.000102962	-0.000457361	0.00081606	0.00251264	-0.000880521	-0.00031628	0.000531281
-0.505632	-0.00164229	0.000394176	-0.00367876	-0.00377913	0.000490706	-0.00804896	0.00173259	0.00300832	0.00045686	-0.00116532	0.000525678	-0.00285632	0.000608428	0.00357148	-0.00235462	-0.000832254	0.000570501	-0.00223501	-0.000437694	0.000274392	-0.00114978	0.000370771	0.00185291	-0.00111137		-0.505632	0.00275549	0.00388706	0.00162392	0.000417898	0.00267841	-0.00184261	0.00305766	0.00546436	0.000650953	0.0048849	0.00839481	0.00137499	-7.15322e-05	0.00163218	-0.00177525	-0.000299313	-0.000109277	-0.00048935	0.000646275	0.00242773	-0.00113518	-0.000350751	0.000385129
-0.49562	-0.00182034	9.83472e-05	-0.00373904	-0.00405068	0.000109478	-0.00821083	0.00199402	0.00335647	0.000631578	-0.00113304	0.000584115	-0.0028502	0.000724123	0.00382454	-0.00237629	-0.000825221	0.000729097	-0.00237954	-0.000498063	0.00027969	-0.00127582	0.000397152	0.00190552	-0.00111122		-0.49562	0.00266803	0.00376505	0.00157101	0.000402099	0.002648	-0.0018438	0.00297312	0.0052459	0.000700338	0.00511217	0.00881683	0.00140752	-3.38031e-05	0.0016617	-0.0017293	-0.00031509	-0.000113725	-0.000516455	0.000453063	0.00224405	-0.00133792	-0.000358972	0.000261985
-0.485607	-0.00197785	-0.000145919	-0.00380979	-0.00430623	-0.000255998	-0.00835646	0.0022407	0.00369412	0.000787284	-0.00111526	0.000616398	-0.00284693	0.000860758	0.004058	-0.00233648	-0.000870008	0.000764301	-0.00250432	-0.000538453	0.00029401	-0.00137092	0.000384679	0.00187739	-0.00110803		-0.485607	0.0025507	0.00364643	0.00145496	0.000355985	0.00260275	-0.00189078	0.00283474	0.00495407	0.000715404	0.00535639	0.00923651	0.00147627	0.000196054	0.00196698	-0.00157487	-0.000344075	-0.000120486	-0.000567664	0.000344901	0.00212068	-0.00143088	-0.000427764	0.000158835
-0.475594	-0.00217397	-0.000425754	-0.00392218	-0.00455188	-0.000604047	-0.00849972	0.00245351	0.0040047	0.000902317	-0.00110277	0.000639119	-0.00284466	0.00109241	0.00446227	-0.00227746	-0.000973223	0.000667401	-0.00261385	-0.000602167	0.000302949	-0.00150728	0.000412053	0.00180748	-0.000983374		-0.475594	0.00241731	0.00355189	0.00128274	0.000213075	0.00242436	-0.00199821	0.00278818	0.00482774	0.000748625	0.00558774	0.00955819	0.00161728	0.00035336	0.00220789	-0.00150117	-0.000344158	-0.000120503	-0.000567813	0.000306856	0.00205354	-0.00143982	-0.000432304	8.40689e-05
-0.465582	-0.00230997	-0.000624647	-0.00399529	-0.00484783	-0.00100441	-0.00869124	0.0026768	0.00434994	0.00100367	-0.00108876	0.000664635	-0.00284215	0.00129321	0.00482202	-0.00223561	-0.00113121	0.000442102	-0.00270452	-0.000642127	0.000305375	-0.00158963	0.000447893	0.00169323	-0.000797445		-0.465582	0.0023126	0.00350643	0.00111877	7.17815e-05	0.00224891	-0.00210534	0.00265207	0.00455201	0.000752137	0.00556031	0.00938237	0.00173826	0.000562409	0.00254371	-0.00141889	-0.000345359	-0.000120749	-0.000569968	0.000357201	0.0020351	-0.0013207	-0.000481867	2.91524e-05
-0.455569	-0.00248565	-0.000895818	-0.00407547	-0.00502143	-0.00124425	-0.0087986	0.00277016	0.00449239	0.00104794	-0.00107064	0.000697688	-0.00283896	0.00144871	0.00510908	-0.00221166	-0.00130861	0.000140178	-0.00275741	-0.000690622	0.000330137	-0.00171138	0.00047861	0.00154813	-0.000590908		-0.455569	0.00225783	0.00348666	0.001029	-5.89478e-05	0.00207886	-0.00219676	0.00245538	0.00418384	0.000726918	0.00553572	0.00926507	0.00180637	0.000828387	0.00298388	-0.00132711	-0.000350241	-0.000121728	-0.000578753	0.000456551	0.00203326	-0.00112016	-0.000587043	-8.75581e-06
-0.445557	-0.00260844	-0.00109838	-0.00411851	-0.00516345	-0.00143562	-0.00889129	0.00286422	0.00464827	0.00108016	-0.000924864	0.000855596	-0.00270533	0.00153048	0.00527842	-0.00221746	-0.00153444	-0.000218602	-0.00285027	-0.000780672	0.000290261	-0.0018516	0.000518335	0.00140857	-0.000371904		-0.445557	0.00226792	0.0035341	0.00100173	-0.000163175	0.00189452	-0.00222087	0.00227188	0.00386238	0.000681374	0.00555181	0.00904042	0.00206319	0.00114722	0.00353425	-0.0012398	-0.00036218	-0.00012397	-0.000600389	0.000489566	0.00186588	-0.000886747	-0.000651798	-6.85056e-05
-0.435544	-0.00275221	-0.00137603	-0.00412839	-0.00532027	-0.00163332	-0.00900722	0.00288104	0.00469488	0.00106719	-0.000836814	0.000957	-0.00263063	0.00156668	0.00534421	-0.00221084	-0.00174091	-0.000578512	-0.00290331	-0.000828129	0.000278469	-0.00193473	0.000518707	0.0012626	-0.000225184		-0.435544	0.00231207	0.00360954	0.00101461	-0.000317527	0.00162365	-0.00225871	0.00208264	0.00354659	0.000618683	0.00532391	0.00847136	0.00217647	0.00154739	0.00420585	-0.00111107	-0.000384323	-0.000127627	-0.000641019	0.000630031	0.00191694	-0.00065688	-0.000742421	-6.88988e-05
-0.425532	-0.00283473	-0.00157263	-0.00409682	-0.00545609	-0.00179858	-0.00911361	0.00296603	0.00481122	0.00112085	-0.000664873	0.00119063	-0.00252037	0.00150693	0.00523774	-0.00222387	-0.00182448	-0.000753647	-0.00289532	-0.000902493	0.000254897	-0.00205988	0.000498611	0.00113696	-0.000139739		-0.425532	0.00239033	0.00373824	0.00104241	-0.000482227	0.00134006	-0.00230451	0.00192148	0.00329708	0.000545876	0.00490236	0.00765992	0.00214479	0.00201558	0.0050601	-0.00102893	-0.00041861	-0.000132264	-0.000704956	0.000689857	0.00190484	-0.000525122	-0.000796882	-6.9088e-05
-0.415519	-0.00280557	-0.00162034	-0.0039908	-0.00554179	-0.00189955	-0.00918403	0.00297812	0.0048323	0.00112394	-0.000511432	0.00137199	-0.00239486	0.0013989	0.00503999	-0.00224218	-0.00192876	-0.000953269	-0.00290425	-0.000943847	0.000231982	-0.00211968	0.000513615	0.00110738	-8.01542e-05		-0.415519	0.00242213	0.00383069	0.00101357	-0.000574414	0.00114355	-0.00229238	0.00180818	0.00314884	0.000467516	0.00450197	0.006891	0.00211294	0.00240998	0.00586452	-0.00104455	-0.000465146	-0.000137109	-0.000793184	0.000832884	0.00203499	-0.000369217	-0.000846652	-6.92379e-05
-0.405507	-0.0027617	-0.00162154	-0.00390186	-0.00562025	-0.00199199	-0.0092485	0.00295933	0.00479123	0.00112743	-0.000323452	0.00160318	-0.00225008	0.00125401	0.00477429	-0.00226626	-0.00196895	-0.00106792	-0.00286998	-0.000939432	0.000216972	-0.00209584	0.000566706	0.00119796	-6.45464e-05		-0.405507	0.00241105	0.00385093	0.000971171	-0.000656229	0.000981652	-0.00229411	0.00174489	0.00310335	0.000386433	0.00414017	0.00623692	0.00204342	0.00284206	0.00675352	-0.0010694	-0.000539703	-0.00014262	-0.000936785	0.000796981	0.00192443	-0.000330471	-0.000880636	-6.93296e-05
-0.395494	-0.00269108	-0.00156159	-0.00382057	-0.00576134	-0.0021608	-0.00936188	0.00297956	0.00479505	0.00116408	-0.000122881	0.00185685	-0.00210261	0.00107404	0.00444437	-0.00229629	-0.00193725	-0.00110089	-0.00277362	-0.00092648	0.000212144	-0.0020651	0.000568823	0.00124424	-0.000106596		-0.395494	0.00236397	0.00385698	0.000870963	-0.000600993	0.00104063	-0.00224261	0.00172873	0.00315102	0.000306446	0.00375711	0.00566999	0.00184423	0.0031604	0.00753205	-0.00121125	-0.000596208	-0.000145626	-0.00104679	0.000697325	0.0017557	-0.000361051	-0.000973959	-6.95462e-05
-0.385482	-0.00265517	-0.00151839	-0.00379195	-0.00571212	-0.00209008	-0.00933415	0.0030302	0.0048306	0.00122979	0.000125788	0.00220644	-0.00195486	0.000857122	0.00406272	-0.00234847	-0.00183466	-0.00105648	-0.00261283	-0.000856402	0.000223004	-0.00193581	0.000543972	0.00125198	-0.000164032		-0.385482	0.00226526	0.00376611	0.000764407	-0.000499774	0.00120852	-0.00220806	0.00181313	0.00339348	0.000232774	0.00343493	0.005263	0.00160686	0.00352256	0.00822038	-0.00117526	-0.000658148	-0.000148175	-0.00116812	0.000608219	0.00167906	-0.000462622	-0.00105262	-6.96968e-05
-0.375469	-0.00255412	-0.00136364	-0.00374461	-0.00571559	-0.00208629	-0.0093449	0.00311261	0.0049131	0.00131212	0.000384418	0.00259509	-0.00182625	0.000654392	0.00371558	-0.0024068	-0.00155737	-0.000784014	-0.00233072	-0.000755928	0.000247212	-0.00175907	0.000517541	0.00125543	-0.00022035		-0.375469	0.00207845	0.00356212	0.00059477	-0.000389803	0.00143585	-0.00221546	0.00189592	0.00362332	0.000168512	0.00330423	0.00521231	0.00139614	0.0037236	0.00864752	-0.00120032	-0.000720172	-0.000150184	-0.00129016	0.000539879	0.00168265	-0.000602888	-0.0011553	-6.98606e-05
-0.365457	-0.0024904	-0.00123474	-0.00374606	-0.00560599	-0.00193043	-0.00928154	0.00322271	0.00506894	0.00137647	0.000643191	0.00300794	-0.00172156	0.000437304	0.003359	-0.00248439	-0.00128303	-0.000441483	-0.00212459	-0.000611753	0.000305222	-0.00152873	0.000440501	0.00119903	-0.000318024		-0.365457	0.00192099	0.00341276	0.000429211	-0.000234639	0.00172851	-0.00219779	0.00215795	0.00419914	0.000116754	0.00320174	0.00518154	0.00122195	0.00378899	0.00878842	-0.00121045	-0.000777879	-0.000151701	-0.00140406	0.000488343	0.00174278	-0.000766094	-0.00124205	-6.99767e-05
-0.355444	-0.00244723	-0.00114148	-0.00375297	-0.00545678	-0.00172898	-0.00918458	0.00336874	0.00530139	0.00143609	0.000864663	0.00338044	-0.00165112	0.000287284	0.00311703	-0.00254247	-0.000965772	-3.94349e-05	-0.00189211	-0.000475963	0.000354091	-0.00130602	0.000379017	0.00110657	-0.000348539		-0.355444	0.00169346	0.00318182	0.000205106	-0.000125545	0.00197394	-0.00222503	0.00236771	0.00465814	7.72784e-05	0.0032154	0.00527646	0.00115435	0.00371366	0.00862477	-0.00119744	-0.000828249	-0.000152816	-0.00150368	0.000482481	0.00188763	-0.000922669	-0.00126688	-7.00068e-05
-0.345432	-0.00241077	-0.00106435	-0.00375719	-0.00524789	-0.00145102	-0.00904476	0.00348168	0.00552684	0.00143652	0.00107678	0.0037392	-0.00158565	0.000174526	0.00293706	-0.002588	-0.000549963	0.000656133	-0.00175606	-0.000324153	0.000445936	-0.00109424	0.000285847	0.000952489	-0.000380794		-0.345432	0.00148122	0.00295052	1.19179e-05	-8.80729e-05	0.00214438	-0.00232053	0.00263309	0.00521717	4.90067e-05	0.00320386	0.00536838	0.00103933	0.00348871	0.00816198	-0.00118457	-0.000869746	-0.000153618	-0.00158587	0.00053312	0.00212164	-0.0010554	-0.00124541	-6.99808e-05
-0.335419	-0.00236883	-0.000948439	-0.00378922	-0.0049465	-0.00105326	-0.00883975	0.00345753	0.0056274	0.00128766	0.00122128	0.00398485	-0.0015423	8.57823e-05	0.00279421	-0.00262265	-0.000126788	0.00141137	-0.00166495	-0.000224793	0.000503846	-0.000953432	0.000179828	0.000771755	-0.000412098		-0.335419	0.00136337	0.00287399	-0.000147262	-3.45675e-05	0.00227874	-0.00234787	0.00286223	0.00572445	0	0.00317669	0.00548128	0.000872097	0.00316765	0.00747657	-0.00114127	-0.000902143	-0.000154183	-0.0016501	0.000665984	0.00250552	-0.00117355	-0.00121693	-6.99449e-05
-0.325407	-0.00245069	-0.00101707	-0.00388431	-0.00457533	-0.000560486	-0.00859017	0.00347403	0.0057947	0.00115337	0.00127531	0.004076	-0.00152537	3.76582e-05	0.00271608	-0.00264077	0.000285232	0.00216589	-0.00159542	-0.000147939	0.000529438	-0.000825317	5.28551e-05	0.000549554	-0.000443844		-0.325407	0.00127189	0.00282317	-0.000279389	-3.21539e-06	0.00239831	-0.00240474	0.00314029	0.00628057	0	0.00332677	0.0056998	0.00095373	0.00275012	0.00662079	-0.00112054	-0.000926177	-0.000154572	-0.00169778	0.000891463	0.00301003	-0.00122711	-0.00108991	-6.97601e-05
-0.315394	-0.00251114	-0.00105602	-0.00396626	-0.00415103	7.84805e-06	-0.00830991	0.00341192	0.00582677	0.000997056	0.00125623	0.00403407	-0.0015216	-6.48657e-05	0.00255166	-0.00268139	0.000666197	0.0028648	-0.00153241	-8.06165e-05	0.000586645	-0.000747878	-0.000131795	0.000225717	-0.000489308		-0.315394	0.00123308	0.00284025	-0.00037409	-8.53444e-07	0.00245973	-0.00246144	0.00336206	0.00672412	0	0.00340876	0.00582825	0.000989274	0.00223823	0.00566219	-0.00118574	-0.000943155	-0.000154832	-0.00173148	0.0011015	0.00348237	-0.00127937	-0.000936228	-6.94642e-05
-0.305382	-0.0026023	-0.00115963	-0.00404497	-0.00370224	0.000616967	-0.00802145	0.00332317	0.00583415	0.000812189	0.00110833	0.0037842	-0.00156754	-8.09743e-05	0.00252502	-0.00268697	0.000996	0.00345811	-0.00146611	-5.54508e-05	0.00063222	-0.000743121	-0.000266628	8.64201e-06	-0.000541898		-0.305382	0.00126858	0.00294725	-0.000410092	-3.26272e-05	0.00245581	-0.00252107	0.0036482	0.00719423	0.00010216	0.0033615	0.00577822	0.000944782	0.00170459	0.00469361	-0.00128443	-0.000972222	-0.000155253	-0.00178919	0.0012544	0.00385201	-0.00134321	-0.000746989	-6.89158e-05
-0.295369	-0.00266766	-0.00121066	-0.00412467	-0.00327821	0.00120769	-0.00776411	0.00309491	0.00559729	0.000592523	0.000872865	0.00339239	-0.00164666	-0.000140673	0.00242926	-0.00271061	0.00134998	0.00399235	-0.00129239	-4.33071e-05	0.000679815	-0.00076643	-0.000426636	-0.000196929	-0.000656343		-0.295369	0.00146007	0.00318002	-0.000259883	-3.96749e-05	0.00246956	-0.00254891	0.00386115	0.0075612	0.00016109	0.0033611	0.00576307	0.000959131	0.00119537	0.00382176	-0.00143102	-0.000972222	-0.000155253	-0.00178919	0.00126177	0.00391907	-0.00139553	-0.000598087	-6.82092e-05
-0.285357	-0.00277184	-0.00131616	-0.00422751	-0.00285513	0.00178601	-0.00749627	0.00281346	0.00527263	0.0003543	0.000570262	0.00289828	-0.00175775	-0.000202794	0.00232988	-0.00273547	0.00157744	0.00430725	-0.00115237	-6.73737e-05	0.000727322	-0.000862069	-0.0006354	-0.000338295	-0.000932506		-0.285357	0.00161911	0.00335027	-0.000112052	-8.78922e-06	0.00252934	-0.00254692	0.00403865	0.00783373	0.00024358	0.00322377	0.00554635	0.00090118	0.000708571	0.00307726	-0.00166012	-0.000972222	-0.000155253	-0.00178919	0.00126243	0.00400064	-0.00147577	-0.000374253	-6.58636e-05
-0.275344	-0.00286322	-0.00142732	-0.00429912	-0.00256895	0.00220387	-0.00734177	0.00251233	0.00485352	0.000171131	0.000196905	0.0023044	-0.00191059	-0.000257912	0.00224206	-0.00275788	0.00172724	0.00444241	-0.00098793	-0.000105011	0.000777457	-0.000987479	-0.000722605	-0.000362537	-0.00108267		-0.275344	0.00184072	0.00358398	9.74545e-05	8.38275e-05	0.00266749	-0.00249984	0.00423499	0.00811688	0.000353109	0.00293439	0.00506522	0.000803562	0.000260344	0.00246914	-0.00194846	-0.000972222	-0.000155253	-0.00178919	0.00123399	0.00401674	-0.00154875	-0.000164447	-5.46572e-05
-0.265332	-0.00275869	-0.0013422	-0.00417518	-0.00239142	0.00248057	-0.00726342	0.00225071	0.0044128	8.86199e-05	-0.000162604	0.00174425	-0.00206946	-0.000179569	0.00231181	-0.00267095	0.0017953	0.0043983	-0.000807704	-0.000149534	0.000823763	-0.00112283	-0.00075743	-0.000369587	-0.00114527		-0.265332	0.00208219	0.00379659	0.000367792	0.000296963	0.00296304	-0.00236911	0.00438694	0.00828354	0.000490338	0.00267124	0.00464934	0.000693131	-0.000164916	0.00197514	-0.00230498	-0.000972222	-0.000155253	-0.00178919	0.00110352	0.0038963	-0.00168925	-2.01641e-05	5.74851e-05
-0.255319	-0.00266291	-0.0012388	-0.00408702	-0.0022499	0.00271485	-0.00721464	0.00194797	0.00391254	-1.65943e-05	-0.000529941	0.00118692	-0.00224681	-0.000155154	0.00231956	-0.00262987	0.00178219	0.00419243	-0.000628058	-0.000197804	0.000856688	-0.0012523	-0.000777526	-0.000373158	-0.00118189		-0.255319	0.00230626	0.004028	0.000584507	0.00059614	0.00333739	-0.00214511	0.00452609	0.00840008	0.000652094	0.00241646	0.00420535	0.000627571	-0.00051577	0.00163069	-0.00266223	-0.000972222	-0.000155253	-0.00178919	0.000798576	0.00339074	-0.00179359	2.54343e-05	0.0001385
-0.245307	-0.00253549	-0.00108139	-0.00398958	-0.00229988	0.00268203	-0.00728179	0.00168611	0.00343203	-5.98144e-05	-0.000828764	0.000750258	-0.00240779	-0.000105405	0.00235457	-0.00256538	0.00180632	0.00407892	-0.000466278	-0.000223382	0.000906442	-0.00135321	-0.000777043	-0.000373076	-0.00118101		-0.245307	0.00270005	0.0044661	0.000934005	0.00093993	0.00376276	-0.0018829	0.0046969	0.00856264	0.000831154	0.00208364	0.00363721	0.000530068	-0.00084462	0.00139076	-0.00308	-0.000972222	-0.000155253	-0.00178919	0.000597547	0.00304651	-0.00185142	5.65693e-06	0.000102319
-0.235294	-0.00234875	-0.000880051	-0.00381744	-0.00234861	0.00264214	-0.00733935	0.0014715	0.00296896	-2.59521e-05	-0.00107678	0.000401866	-0.00255543	1.53367e-05	0.00248934	-0.00245867	0.00174741	0.00381791	-0.000323081	-0.00026794	0.000908153	-0.00144403	-0.000681947	-0.000352607	-0.00101129		-0.235294	0.00315766	0.00499689	0.00131844	0.00130919	0.00424125	-0.00162288	0.00486947	0.00872318	0.00101577	0.00174234	0.0030399	0.000444774	-0.00122186	0.00109571	-0.00353944	-0.000972222	-0.000155253	-0.00178919	0.000373105	0.00266614	-0.00191993	-7.34783e-05	-1.51211e-05
-0.225282	-0.00214475	-0.000666017	-0.00362348	-0.00253046	0.00241716	-0.00747807	0.00130305	0.00262793	-2.18381e-05	-0.00126945	0.000142337	-0.00268123	0.00029936	0.00288168	-0.00228296	0.00164666	0.00356985	-0.000276536	-0.000296293	0.000886815	-0.0014794	-0.000591394	-0.000320902	-0.000861885		-0.225282	0.00363943	0.00562142	0.00165744	0.00161391	0.00462781	-0.00139999	0.00493347	0.00867896	0.00118798	0.00139315	0.00245517	0.000331126	-0.00131825	0.00114479	-0.00378129	-0.000972222	-0.000155253	-0.00178919	0.000201287	0.00231102	-0.00190845	-0.000173906	-5.59951e-05
-0.215269	-0.00200132	-0.000519128	-0.0034835	-0.00271256	0.00217658	-0.0076017	0.0011129	0.0023388	-0.000113008	-0.00141292	-4.39697e-05	-0.00278186	0.000702169	0.00342061	-0.00201627	0.00152261	0.003386	-0.000340782	-0.000332258	0.000872358	-0.00153688	-0.00048194	-0.000253051	-0.000710828		-0.215269	0.00415279	0.00630911	0.00199647	0.00181417	0.00488522	-0.00125688	0.00504202	0.00874619	0.00133786	0.0011013	0.00198487	0.000217738	-0.00137979	0.00123977	-0.00399935	-0.000972222	-0.000155253	-0.00178919	7.14686e-05	0.00200461	-0.00186167	-0.000261535	-6.26838e-05
-0.205257	-0.00168494	-0.000116613	-0.00325327	-0.00287902	0.00195654	-0.00771457	0.00103344	0.00218561	-0.000118729	-0.00152088	-0.000182434	-0.00285932	0.00115459	0.00408319	-0.00177401	0.00143671	0.00331741	-0.000443988	-0.00036016	0.000806218	-0.00152654	-0.000374603	-0.000139473	-0.000609732		-0.205257	0.00468483	0.00702426	0.0023454	0.00193625	0.00504259	-0.00117009	0.00517324	0.00884077	0.00150571	0.000843729	0.00170049	-1.30306e-05	-0.0013854	0.00138766	-0.00415846	-0.000972222	-0.000155253	-0.00178919	0.000108722	0.00192169	-0.00170424	-0.000383765	-6.60302e-05
-0.195244	-0.00153328	0.000152769	-0.00321933	-0.00299661	0.00180427	-0.00779749	0.000948944	0.00213686	-0.000238968	-0.00165246	-0.000323299	-0.00298162	0.00166726	0.00486637	-0.00153185	0.0013679	0.00331525	-0.000579464	-0.000390372	0.000770942	-0.00155169	-0.000286565	-1.29564e-05	-0.000560173		-0.195244	0.0051554	0.00765815	0.00265265	0.00186433	0.00497732	-0.00124867	0.00519037	0.00877711	0.00160363	0.000508016	0.00146551	-0.00044948	-0.00138096	0.00152795	-0.00428987	-0.000972222	-0.000155253	-0.00178919	0.00012839	0.00180174	-0.00154496	-0.000492846	-6.74121e-05
-0.185232	-0.00133159	0.000534136	-0.00319732	-0.00302125	0.0017684	-0.00781089	0.000890559	0.00219781	-0.00041669	-0.00156203	-0.00024961	-0.00287446	0.00219197	0.00569792	-0.00131399	0.00131811	0.00333968	-0.000703465	-0.000389188	0.000743138	-0.00152151	-0.00015262	0.000213956	-0.000519197		-0.185232	0.00558582	0.00818477	0.00298686	0.00184568	0.00493876	-0.0012474	0.00511175	0.00856288	0.00166062	0.000365267	0.00156169	-0.000831158	-0.0013925	0.00164597	-0.00443097	-0.000972222	-0.000155253	-0.00178919	0.000240761	0.00177571	-0.00129419	-0.000495793	-6.74397e-05
-0.175219	-0.00118951	0.000909665	-0.00328869	-0.0029729	0.0018318	-0.00777759	0.000744464	0.00224064	-0.000751712	-0.00157998	-0.000311722	-0.00284825	0.00273769	0.00654828	-0.0010729	0.00121165	0.00325852	-0.000835223	-0.000327225	0.000734404	-0.00138885	-6.98699e-05	0.000364962	-0.000504702		-0.175219	0.00585739	0.00846633	0.00324845	0.0016875	0.0047332	-0.00135821	0.00497777	0.00827365	0.00168189	0.000222368	0.00164421	-0.00119948	-0.00141724	0.00165896	-0.00449343	-0.000972222	-0.000155253	-0.00178919	0.000446355	0.00187145	-0.00097874	-0.000460681	-6.70837e-05
-0.165207	-0.00098423	0.00136074	-0.0033292	-0.00276883	0.00212683	-0.00766449	0.00071818	0.00234474	-0.000908383	-0.00152349	-0.00025776	-0.00278922	0.00323233	0.00735253	-0.000887859	0.00120022	0.00326856	-0.000868131	-0.000270852	0.000741424	-0.00128313	-3.58163e-05	0.000428476	-0.000500108		-0.165207	0.00602773	0.00856912	0.00348634	0.00147479	0.00446138	-0.00151179	0.00483582	0.00799586	0.00167579	6.99572e-05	0.00166431	-0.00152439	-0.00140997	0.00170391	-0.00452384	-0.000972222	-0.000155253	-0.00178919	0.000554513	0.00183332	-0.000724293	-0.000397114	-6.62479e-05
-0.155194	-0.00080286	0.00175802	-0.00336374	-0.00259097	0.00237892	-0.00756086	0.000663989	0.00239478	-0.0010668	-0.00147013	-0.000198644	-0.00274161	0.0037488	0.0082318	-0.000734191	0.00115614	0.00320222	-0.000889938	-0.00020252	0.000764968	-0.00117001	-3.71691e-05	0.000425941	-0.000500279		-0.155194	0.00598298	0.00839216	0.0035738	0.0012511	0.00418106	-0.00167886	0.00469984	0.00775296	0.00164672	-0.000148753	0.00150252	-0.00180003	-0.00144587	0.00166923	-0.00456096	-0.000972222	-0.000155253	-0.00178919	0.000733762	0.00195226	-0.00048474	-0.00032144	-6.47163e-05
-0.145181	-0.000604352	0.00213558	-0.00334429	-0.00239479	0.00265404	-0.00744362	0.00058636	0.00237581	-0.00120309	-0.00135774	-2.92951e-05	-0.00268618	0.00407937	0.00880017	-0.000641437	0.00115775	0.00321373	-0.000898228	-9.06517e-05	0.00080511	-0.000986413	-6.53449e-07	0.000494677	-0.000495983		-0.145181	0.00574122	0.0079645	0.00351795	0.00104994	0.00393782	-0.00183794	0.00449998	0.00740732	0.00159264	-0.000331856	0.00135353	-0.00201725	-0.00120582	0.00195	-0.00436164	-0.000972222	-0.000155253	-0.00178919	0.000852085	0.00201402	-0.000309851	-0.000177718	-5.64794e-05
-0.135169	-0.00040232	0.00245908	-0.00326372	-0.00225297	0.00284725	-0.00735319	0.000461278	0.00225296	-0.00133041	-0.00121135	0.00022487	-0.00264757	0.00429833	0.00918027	-0.000583605	0.00105744	0.00305348	-0.000938611	3.65587e-05	0.000851221	-0.000778103	2.09438e-05	0.000535601	-0.000493713		-0.135169	0.00543461	0.00743941	0.00342981	0.000889087	0.00375708	-0.0019789	0.00430038	0.00707927	0.0015215	-0.000555759	0.00108016	-0.00219168	-0.00118098	0.00199843	-0.0043604	-0.000972222	-0.000155253	-0.00178919	0.000808316	0.00184536	-0.000228724	-0.000109826	-3.99998e-05
-0.125156	-8.61032e-05	0.0029169	-0.00308911	-0.00209725	0.00306327	-0.00725778	0.000351531	0.00210824	-0.00140518	-0.00102939	0.000568906	-0.00262768	0.00439917	0.00936853	-0.000570194	0.000840812	0.00271803	-0.00103641	0.000167889	0.00089414	-0.000558363	2.62473e-05	0.000545677	-0.000493183		-0.125156	0.00495175	0.00674798	0.00315553	0.000822218	0.00371369	-0.00206925	0.00411502	0.00679292	0.00143712	-0.000884601	0.000681004	-0.00245021	-0.00103178	0.00216592	-0.00422948	-0.000972222	-0.000155253	-0.00178919	0.000942918	0.00200557	-0.000119736	-6.01831e-05	-7.87625e-07
-0.115144	0.000224796	0.00325812	-0.00280853	-0.0020799	0.00307742	-0.00723722	0.000186416	0.0018767	-0.00150387	-0.000820246	0.000982543	-0.00262303	0.00439653	0.00939152	-0.000598462	0.000678858	0.00247874	-0.00112102	0.000273065	0.000902197	-0.000356067	1.4714e-05	0.000523777	-0.000494349		-0.115144	0.00439143	0.00601832	0.00276454	0.000821115	0.00376297	-0.00212074	0.00387723	0.00641327	0.0013412	-0.00114233	0.000253239	-0.00253791	-0.000787505	0.00243545	-0.00401046	-0.000972222	-0.000155253	-0.00178919	0.00108452	0.0021832	-1.41586e-05	-5.57069e-05	4.69623e-06
-0.105131	0.00054103	0.00356951	-0.00248745	-0.00206224	0.00310531	-0.00722978	3.74398e-06	0.00165415	-0.00164666	-0.000567945	0.00145874	-0.00259463	0.00429312	0.00926828	-0.000682031	0.000436813	0.00217231	-0.00129869	0.00037171	0.000920315	-0.000176895	2.04177e-05	0.000534602	-0.000493766		-0.105131	0.00387844	0.00541291	0.00234396	0.000802106	0.00381093	-0.00220671	0.00377803	0.00631221	0.00124385	-0.00144423	-0.000209596	-0.00267886	-0.00044753	0.00289202	-0.00378708	-0.000943155	-0.000154832	-0.00173148	0.00115277	0.00222118	8.43479e-05	-0.000200591	-5.88719e-05
-0.0951189	0.000850017	0.0038501	-0.00215007	-0.00210621	0.00304037	-0.00725279	-0.000183795	0.00143187	-0.00179946	-0.000347081	0.00189343	-0.00258759	0.00415244	0.00907509	-0.000770209	0.000227386	0.00189165	-0.00143688	0.000456877	0.000936126	-2.23721e-05	-3.16296e-05	0.000436327	-0.000499587		-0.0951189	0.00358855	0.00509713	0.00207997	0.000767306	0.0038157	-0.00228109	0.00370343	0.006262	0.00114487	-0.00172211	-0.000628994	-0.00281522	-8.86845e-06	0.00352548	-0.00354322	-0.000926177	-0.000154572	-0.00169778	0.00121049	0.00225072	0.000170265	-0.000351958	-6.54303e-05
-0.0851064	0.00114544	0.00407585	-0.00178497	-0.00221425	0.00288504	-0.00731354	-0.00041223	0.00120391	-0.00202837	-0.000164074	0.00225347	-0.00258162	0.00395401	0.00880235	-0.000894325	1.04163e-05	0.00165586	-0.00163503	0.000486461	0.000921168	5.17547e-05	-0.000126036	0.000261853	-0.000513925		-0.0851064	0.0032351	0.00473518	0.00173502	0.000795571	0.00390433	-0.00231318	0.00361312	0.00618132	0.00104493	-0.00199104	-0.00097955	-0.00300254	0.000563421	0.00437519	-0.00324834	-0.000902143	-0.000154183	-0.0016501	0.00120011	0.00213677	0.000263457	-0.000483096	-6.73179e-05
-0.0750939	0.00141382	0.0042612	-0.00143355	-0.00236928	0.00266426	-0.00740282	-0.000684744	0.000962381	-0.00233187	-9.58184e-06	0.00252296	-0.00254212	0.00371778	0.00847112	-0.00103555	-0.000196079	0.00150361	-0.00189577	0.000446954	0.000842951	5.09574e-05	-0.000250384	4.52531e-05	-0.00054602		-0.0750939	0.00316392	0.00473015	0.00159769	0.000714691	0.00384289	-0.00241351	0.00350384	0.00606398	0.000943706	-0.00223654	-0.00124024	-0.00323284	0.00120998	0.0053623	-0.00294233	-0.000869746	-0.000153618	-0.00158587	0.00133004	0.00225792	0.000402155	-0.000688596	-6.86791e-05
-0.0650814	0.00161827	0.00437572	-0.00113918	-0.00255906	0.00239579	-0.00751391	-0.0010388	0.000693327	-0.00277093	2.90827e-05	0.00260247	-0.0025443	0.00343879	0.00807066	-0.00119307	-0.000381876	0.00144006	-0.00220381	0.000374051	0.000729658	1.84444e-05	-0.000429819	-0.000204168	-0.00065547		-0.0650814	0.00322385	0.00488371	0.00156398	0.000650301	0.00381245	-0.00251184	0.00345814	0.00607384	0.000842446	-0.00244906	-0.00141778	-0.00348035	0.00190171	0.00642305	-0.00261962	-0.000828249	-0.000152816	-0.00150368	0.00147409	0.00237026	0.000577925	-0.000854043	-6.92585e-05
-0.0550688	0.00169205	0.00434328	-0.000959187	-0.00275774	0.00210686	-0.00762233	-0.00138486	0.00037319	-0.0031429	5.19387e-05	0.00258235	-0.00247847	0.00313234	0.00759847	-0.0013338	-0.000432296	0.00154222	-0.00240681	0.000254733	0.000579057	-6.95918e-05	-0.000644601	-0.000341419	-0.000947783		-0.0550688	0.00342008	0.00520698	0.00163319	0.000591076	0.00380314	-0.00262099	0.0034326	0.00615098	0.000714222	-0.00262417	-0.00153336	-0.00371497	0.00257848	0.00744944	-0.00229249	-0.000777879	-0.000151701	-0.00140406	0.00169297	0.00264348	0.000742463	-0.00089324	-6.93617e-05
-0.0450563	0.00160358	0.00414396	-0.000936806	-0.00290911	0.00187379	-0.00769201	-0.00167161	0.000159989	-0.0035032	-3.77095e-05	0.00237691	-0.00245233	0.00277642	0.00702893	-0.00147609	-0.000571675	0.00149393	-0.00263728	8.84511e-05	0.000426329	-0.000249427	-0.000829956	-0.000381101	-0.00127881		-0.0450563	0.00371195	0.0056052	0.0018187	0.000510716	0.00378796	-0.00276653	0.00360713	0.00651042	0.000703847	-0.00280764	-0.0016295	-0.00398577	0.00312995	0.00827439	-0.00201449	-0.000720172	-0.000150184	-0.00129016	0.00182182	0.00276833	0.000875304	-0.000922644	-6.9433e-05
-0.0350438	0.00158223	0.00403232	-0.000867858	-0.00314582	0.00153218	-0.00782383	-0.0018972	3.44058e-05	-0.00382881	-2.48983e-05	0.00232855	-0.00237835	0.0023697	0.00628431	-0.00154492	-0.000598285	0.00159091	-0.00278748	-7.76469e-05	0.000330461	-0.000485755	-0.000985097	-0.000396888	-0.00157331		-0.0350438	0.00428507	0.00643643	0.00213372	0.00044418	0.00381315	-0.00292479	0.00371802	0.00675952	0.00067652	-0.00289187	-0.00166651	-0.00411723	0.00358992	0.00890295	-0.00172311	-0.000658148	-0.000148175	-0.00116812	0.00204478	0.00306713	0.00102242	-0.000874251	-6.9313e-05
-0.0250313	0.00138754	0.00378159	-0.00100652	-0.00335599	0.00120921	-0.0079212	-0.0021371	-0.00012762	-0.00414658	-9.83684e-05	0.00211414	-0.00231087	0.0019815	0.00558106	-0.00161806	-0.000609917	0.00163335	-0.00285318	-0.000229305	0.000285506	-0.000744117	-0.00116131	-0.000407304	-0.00191532		-0.0250313	0.00490284	0.00730752	0.00249816	0.000434972	0.00394981	-0.00307987	0.00387424	0.00707742	0.00067106	-0.00287878	-0.00166102	-0.00409654	0.00384907	0.00918603	-0.00148788	-0.000596208	-0.000145626	-0.00104679	0.00211921	0.00310264	0.00113579	-0.000748452	-6.89212e-05
-0.0150188	0.00105157	0.00338287	-0.00127973	-0.00347857	0.00102565	-0.00798278	-0.00237373	-0.000287848	-0.0044596	-0.00011756	0.00198093	-0.00221605	0.00149609	0.00467607	-0.0016839	-0.00061023	0.00161518	-0.00283563	-0.000364977	0.000273037	-0.00100299	-0.00124287	-0.000410674	-0.00207507		-0.0150188	0.00559032	0.00830308	0.00287757	0.00037412	0.00402756	-0.00327932	0.00408201	0.00746648	0.000697545	-0.00287878	-0.00166102	-0.00409654	0.00394353	0.00916374	-0.00127669	-0.000539703	-0.00014262	-0.000936785	0.00218853	0.00315182	0.00122524	-0.000566536	-6.80054e-05
-0.00500626	0.000779364	0.00312035	-0.00156163	-0.00365644	0.00073821	-0.00805109	-0.00245653	-0.000284867	-0.00462819	-0.000107489	0.00192428	-0.00213926	0.0011154	0.00390584	-0.00167504	-0.0006021	0.00154618	-0.00275038	-0.000473032	0.000278949	-0.00122501	-0.0013002	-0.00041268	-0.00218772		-0.00500626	0.00616334	0.00914344	0.00318325	0.000363093	0.00413972	-0.00341354	0.00437237	0.00798294	0.000761793	-0.00289187	-0.00166651	-0.00411723	0.0037732	0.00873851	-0.0011921	-0.000494214	-0.000139523	-0.000848905	0.0022829	0.00328172	0.00128408	-0.000384748	-6.60468e-05
0.00500626	0.000511077	0.00284321	-0.00182106	-0.00373598	0.00061897	-0.00809093	-0.00246778	-0.000208596	-0.00472696	-3.25196e-05	0.00199512	-0.00206016	0.000850418	0.00332376	-0.00162293	-0.000656639	0.00137746	-0.00269074	-0.000584216	0.000262747	-0.00143118	-0.00133744	-0.000413851	-0.00226102		0.00500626	0.00659003	0.00979406	0.003386	0.000369851	0.00422861	-0.0034889	0.00464224	0.00842315	0.000861327	-0.00280764	-0.0016295	-0.00398577	0.00341276	0.00802575	-0.00120023	-0.000435588	-0.000134196	-0.00073698	0.00236725	0.00336943	0.00136508	-0.000144241	-5.09511e-05
0.0150188	0.000228484	0.00253896	-0.00208199	-0.00378753	0.000543942	-0.008119	-0.00238645	3.84833e-06	-0.00477675	0.000108922	0.00219226	-0.00197442	0.000632751	0.00275353	-0.00148803	-0.000629878	0.00130333	-0.00256309	-0.000644743	0.000277406	-0.00156689	-0.00129893	-0.000412638	-0.00218522		0.0150188	0.00684757	0.0102069	0.00348828	0.000342944	0.00420812	-0.00352223	0.00494759	0.0089056	0.000989566	-0.00262417	-0.00153336	-0.00371497	0.0029258	0.00714036	-0.00128877	-0.000379289	-0.000126847	-0.000631731	0.00249854	0.00356155	0.00143552	4.14374e-05	0.000168481
0.0250313	-6.87168e-06	0.00223738	-0.00225112	-0.00370331	0.000663549	-0.00807017	-0.00223184	0.000266346	-0.00473002	0.000304761	0.00249013	-0.00188061	0.000404193	0.00219821	-0.00138982	-0.000589617	0.00125949	-0.00243872	-0.000624847	0.000319951	-0.00156964	-0.00120161	-0.000409053	-0.00199416		0.0250313	0.00688797	0.0102996	0.0034763	0.000488727	0.00433684	-0.00335939	0.00528839	0.00944264	0.00113414	-0.00244906	-0.00141778	-0.00348035	0.00234047	0.006168	-0.00148707	-0.000348531	-0.00012139	-0.000575672	0.00251566	0.00357	0.00146132	0.000160572	0.000399791
0.0350438	-0.000214917	0.00192761	-0.00235744	-0.00357083	0.000866041	-0.00800771	-0.00197109	0.00065819	-0.00460036	0.000565401	0.00289724	-0.00176644	0.000335086	0.00196056	-0.00129039	-0.000570823	0.00124271	-0.00238436	-0.000612082	0.00030922	-0.00153338	-0.00110422	-0.000404486	-0.00180395		0.0350438	0.00673853	0.0100985	0.00337852	0.000599866	0.00441141	-0.00321168	0.00558741	0.00989731	0.00127751	-0.00223654	-0.00124024	-0.00323284	0.00177831	0.00524649	-0.00168986	-0.000321659	-0.000115404	-0.000527914	0.00253989	0.00357668	0.00150309	0.000257165	0.000590895
0.0450563	-0.00049701	0.00151055	-0.00250457	-0.00334826	0.00118299	-0.0078795	-0.0017328	0.00106944	-0.00453503	0.000809981	0.00329024	-0.00167028	0.000390767	0.00191304	-0.00113151	-0.000580964	0.00123308	-0.00239501	-0.000562869	0.000308433	-0.00143417	-0.000993081	-0.00039749	-0.00158867		0.0450563	0.0064354	0.00963859	0.00323221	0.000613397	0.00432256	-0.00309576	0.00575603	0.0101346	0.00137745	-0.00199104	-0.00097955	-0.00300254	0.00122031	0.00443336	-0.00199274	-0.000293253	-0.000107397	-0.00047911	0.00244131	0.00339462	0.001488	0.000375691	0.000826599
0.0550688	-0.00059912	0.00131685	-0.00251509	-0.00301602	0.00165742	-0.00768945	-0.00147895	0.00146091	-0.00441882	0.00100465	0.00361535	-0.00160604	0.000518726	0.00201612	-0.000978664	-0.00062939	0.00119258	-0.00245136	-0.000470567	0.000305156	-0.00124629	-0.000817094	-0.000379315	-0.00125487		0.0550688	0.00595252	0.00891141	0.00299364	0.000751825	0.00433434	-0.00283069	0.00588549	0.0102941	0.00147686	-0.00172211	-0.000628994	-0.00281522	0.000767827	0.00382248	-0.00228683	-0.000257891	-9.40605e-05	-0.000421721	0.00244483	0.00337552	0.00151415	0.000423715	0.000922281
0.0650814	-0.000805444	0.000992528	-0.00260342	-0.00270887	0.00208702	-0.00750476	-0.00119588	0.00185033	-0.0042421	0.00109128	0.00375985	-0.00157729	0.000698815	0.00223619	-0.000838563	-0.000724268	0.0010838	-0.00253234	-0.000351554	0.000308817	-0.00101193	-0.000668042	-0.000348701	-0.000987383		0.0650814	0.00533548	0.00799904	0.00267193	0.00080017	0.00424342	-0.00264308	0.00586133	0.0101984	0.00152429	-0.00144423	-0.000209596	-0.00267886	0.000416546	0.00339046	-0.00255737	-0.000211755	-6.8397e-05	-0.000355113	0.00251966	0.00349249	0.00154683	0.000415358	0.000905626
0.0750939	-0.00105503	0.00060904	-0.00271909	-0.00240608	0.00250047	-0.00731263	-0.000934093	0.00222597	-0.00409416	0.00123037	0.00399761	-0.00153688	0.000883168	0.00251545	-0.000749117	-0.000869546	0.000884652	-0.00262374	-0.000215794	0.000332362	-0.000763949	-0.000458886	-0.000232902	-0.000684871		0.0750939	0.00466509	0.00703053	0.00229965	0.000936253	0.00425394	-0.00238143	0.00570642	0.00986241	0.00155043	-0.00117592	0.000234378	-0.00258622	0.000165333	0.00310508	-0.00277441	-0.000154048	-1.73817e-05	-0.000290715	0.00249605	0.0034686	0.00152351	0.000409118	0.00089319
0.0851064	-0.00129197	0.000284131	-0.00286807	-0.00219043	0.00277194	-0.0071528	-0.000727049	0.00248915	-0.00394325	0.00123824	0.0040244	-0.00154792	0.00102308	0.00273652	-0.000690371	-0.00106293	0.000594542	-0.00272041	-4.61637e-05	0.000405668	-0.000497995	-0.000251193	4.39196e-05	-0.000546307		0.0851064	0.004007	0.00608412	0.00192987	0.00104897	0.00425866	-0.00216073	0.00538217	0.00925954	0.00150481	-0.000937809	0.000650231	-0.00252585	-4.31207e-06	0.00291536	-0.00292399	-8.77903e-05	6.94993e-05	-0.00024508	0.00245762	0.00342106	0.00149417	0.000358674	0.000792712
0.0951189	-0.00157032	-6.20987e-05	-0.00307854	-0.0019492	0.00307758	-0.00697597	-0.000582292	0.00262223	-0.00378681	0.00113885	0.00387029	-0.00159259	0.00113542	0.0029442	-0.000673364	-0.00129552	0.000233861	-0.00282489	0.000117743	0.000536317	-0.000300832	-6.07365e-05	0.000381932	-0.000503405		0.0951189	0.00350755	0.00535241	0.00166269	0.00118526	0.00431624	-0.00194572	0.00495089	0.00848226	0.00141951	-0.000750104	0.00098826	-0.00248847	-0.000122007	0.00276628	-0.00301029	-1.97147e-05	0.000180569	-0.000219998	0.00249007	0.00351797	0.00146218	0.000348644	0.000772747
0.105131	-0.00189041	-0.000449877	-0.00333094	-0.00167597	0.00326727	-0.0066192	-0.000459638	0.00269664	-0.00361592	0.00094535	0.00355513	-0.00166443	0.00125652	0.00318656	-0.000673531	-0.00161036	-0.000229183	-0.00299153	0.000264478	0.000707241	-0.000178284	9.91898e-05	0.000685196	-0.000486817		0.105131	0.00324105	0.00499475	0.00148735	0.00128019	0.00436275	-0.00180237	0.00448063	0.00765097	0.00131028	-0.00062985	0.00120844	-0.00246813	-0.000323419	0.00245019	-0.00309703	4.07816e-05	0.000288881	-0.000207318	0.00245481	0.00351773	0.00139188	0.000306475	0.000688852
0.115144	-0.00210454	-0.000707277	-0.0035018	-0.00155021	0.00331693	-0.00641735	-0.0004196	0.00261583	-0.00345503	0.000678672	0.00311535	-0.00175801	0.00138198	0.00338392	-0.000619965	-0.00185193	-0.000588085	-0.00311577	0.000381253	0.000871366	-0.00010886	0.000231274	0.00094103	-0.000478481		0.115144	0.00308712	0.00475845	0.00141579	0.00136596	0.00437736	-0.00164543	0.00390688	0.00662959	0.00118417	-0.000588431	0.00128482	-0.00246169	-0.000277919	0.00241	-0.00296584	8.34319e-05	0.000368156	-0.000201292	0.00250725	0.00363325	0.00138124	0.000281968	0.000640144
0.125156	-0.00242884	-0.00101996	-0.00383771	-0.00146923	0.0032617	-0.00620016	-0.000430771	0.00244673	-0.00330827	0.000363958	0.00259769	-0.00186977	0.00132022	0.00333833	-0.000697883	-0.00206233	-0.000907628	-0.00321703	0.000500606	0.00105414	-5.29279e-05	0.000309957	0.00109472	-0.000474808		0.125156	0.00312325	0.00472843	0.00151808	0.00139178	0.00437963	-0.00159606	0.00343135	0.00579466	0.00106804	-0.00059626	0.00122824	-0.00242076	-0.000299723	0.00225911	-0.00285855	9.92098e-05	0.000397888	-0.000199469	0.00254563	0.00371238	0.00137887	0.000226357	0.0005298
0.135169	-0.00263223	-0.00114487	-0.0041196	-0.0013519	0.00322852	-0.00593233	-0.000487114	0.00221376	-0.00318798	2.6441e-05	0.00205067	-0.00199779	0.00119032	0.00317859	-0.000797937	-0.00226899	-0.00116389	-0.00337409	0.000572043	0.00116937	-2.52898e-05	0.000312791	0.00110027	-0.000474689		0.135169	0.00331924	0.00490504	0.00173345	0.00138639	0.00431657	-0.00154378	0.00303704	0.00510443	0.000969639	-0.000696896	0.00101954	-0.00241333	-0.000365001	0.00206679	-0.00279679	8.22321e-05	0.000365903	-0.000201439	0.00261582	0.00387118	0.00136046	0.000255464	0.000587518
0.145181	-0.00257822	-0.0009707	-0.00418573	-0.00132717	0.00303138	-0.00568572	-0.000539768	0.00200709	-0.00308663	-0.000333042	0.00148486	-0.00215094	0.00101759	0.00294707	-0.000911888	-0.0024394	-0.00134909	-0.00352971	0.000610118	0.00123334	-1.31011e-05	0.000208553	0.000896799	-0.000479694		0.145181	0.0036752	0.0052489	0.00210151	0.00137163	0.00425573	-0.00151247	0.00274286	0.00459024	0.000895481	-0.000747663	0.000853924	-0.00234925	-0.000388708	0.00188489	-0.0026623	1.33525e-05	0.000239019	-0.000212314	0.00289657	0.00442412	0.00136902	0.000263073	0.00060262
0.155194	-0.00253069	-0.00079612	-0.00426525	-0.00128921	0.00281506	-0.00539348	-0.000654263	0.00173544	-0.00304397	-0.000648432	0.00100295	-0.00229981	0.000812577	0.00267982	-0.00105467	-0.00256614	-0.00147183	-0.00366045	0.000591491	0.00120789	-2.49069e-05	9.37592e-05	0.000674756	-0.000487238		0.155194	0.00404704	0.00561367	0.00248041	0.00133545	0.00413741	-0.00146652	0.00257299	0.00429673	0.000849257	-0.00088458	0.000545449	-0.00231461	-0.000408143	0.00172903	-0.00254531	-3.26266e-05	0.000158385	-0.000223638	0.00313513	0.00486448	0.00140579	0.000215164	0.00050763
0.165207	-0.00232841	-0.000423781	-0.00423305	-0.00122429	0.00260503	-0.00505361	-0.000776182	0.00147599	-0.00302836	-0.000943694	0.000568732	-0.00245612	0.000635527	0.0024582	-0.00118715	-0.00264753	-0.00154581	-0.00374925	0.000599914	0.00123056	-3.07293e-05	-0.000100875	0.000307757	-0.000509506		0.165207	0.00470346	0.00639619	0.00301072	0.00120248	0.00386573	-0.00146077	0.00258311	0.00433131	0.00083491	-0.00101467	0.000243645	-0.00227299	-0.000449582	0.0015766	-0.00247577	-8.85749e-05	6.83227e-05	-0.000245472	0.00332875	0.00522867	0.00142883	0.000217158	0.000511578
0.175219	-0.00202654	3.17714e-05	-0.00408486	-0.00115663	0.00239038	-0.00470363	-0.000914578	0.00122686	-0.00305602	-0.00123564	0.000149656	-0.00262094	0.000491624	0.00235888	-0.00137564	-0.00262372	-0.00150616	-0.00374127	0.000580434	0.0012123	-5.14341e-05	-0.000371158	-0.000135022	-0.000607295		0.175219	0.00535006	0.00726453	0.00343559	0.00112298	0.00363167	-0.00138571	0.0027498	0.00463035	0.000869244	-0.00111268	7.98035e-07	-0.00222615	-0.000422341	0.00155985	-0.00240453	-0.000166009	-2.99248e-05	-0.000302094	0.00356735	0.00568189	0.0014528	0.000235219	0.000547362
0.185232	-0.00159303	0.000661953	-0.00384801	-0.00108031	0.00219793	-0.00435855	-0.000992383	0.0010063	-0.00299107	-0.00147445	-0.000183126	-0.00276577	0.000429771	0.00240556	-0.00154602	-0.00259063	-0.00147087	-0.00371039	0.000559425	0.00120135	-8.25016e-05	-0.000589573	-0.000320085	-0.000859061		0.185232	0.0061928	0.00853238	0.00385322	0.00102842	0.00335525	-0.00129841	0.00299409	0.00506193	0.000926247	-0.00115909	-0.000142451	-0.00217572	-0.000379003	0.00161388	-0.00237188	-0.000233543	-8.19154e-05	-0.000385171	0.00363408	0.0058362	0.00143196	0.000200322	0.000478261
0.195244	-0.00112987	0.00129762	-0.00355736	-0.00102403	0.00202295	-0.00407102	-0.00106433	0.000875424	-0.00300409	-0.00171665	-0.000519661	-0.00291364	0.000393828	0.00255668	-0.00176903	-0.00258473	-0.00142016	-0.00374929	0.000546382	0.00121588	-0.000123115	-0.000835479	-0.000381839	-0.00128912		0.195244	0.00688083	0.00962623	0.00413544	0.000936206	0.00307289	-0.00120047	0.00325711	0.00556092	0.000953312	-0.00114374	-0.000167815	-0.00211966	-0.000305386	0.00175889	-0.00236967	-0.000279379	-0.00010268	-0.000456079	0.00353911	0.00568707	0.00139116	0.00013429	0.000348116
0.205257	-0.000587442	0.00201086	-0.00318574	-0.00103396	0.00181738	-0.0038853	-0.00116773	0.000715158	-0.00305062	-0.00191383	-0.000786388	-0.00304127	0.0005498	0.00290553	-0.00180593	-0.00244743	-0.00129494	-0.00359992	0.000568554	0.00130703	-0.000169923	-0.00105907	-0.000401921	-0.00171622		0.205257	0.00742204	0.0106109	0.00423321	0.000881314	0.0028428	-0.00108017	0.00351564	0.00604129	0.000989996	-0.00106797	-8.37679e-05	-0.00205217	-0.000144154	0.00202617	-0.00231448	-0.000295588	-0.000108134	-0.000483043	0.0035471	0.00575071	0.00134348	8.2013e-05	0.000246164
0.215269	-0.000151259	0.00262815	-0.00293066	-0.00103382	0.00174104	-0.00380868	-0.00125893	0.000580019	-0.00309787	-0.00214207	-0.00107131	-0.00321283	0.000652574	0.00318293	-0.00187779	-0.00229631	-0.00113728	-0.00345534	0.000614005	0.0014481	-0.000220089	-0.00126211	-0.000411376	-0.00211284		0.215269	0.00774821	0.0113522	0.00414421	0.00078889	0.00259716	-0.00101938	0.0038396	0.00661874	0.00106046	-0.000944845	8.03385e-05	-0.00197003	-9.86639e-06	0.00231443	-0.00233416	-0.000279379	-0.00010268	-0.000456079	0.00336251	0.00542425	0.00130078	5.86459e-06	0.000102692
0.225282	0.000309975	0.00324743	-0.00262748	-0.00112931	0.001645	-0.00390362	-0.0012493	0.000596627	-0.00309523	-0.00226403	-0.00123125	-0.00329682	0.000841848	0.00348171	-0.00179801	-0.00213789	-0.000948256	-0.00332753	0.000666306	0.00160103	-0.000268423	-0.00139211	-0.000415412	-0.00236881		0.225282	0.00795167	0.0118924	0.00401096	0.00064569	0.00232214	-0.00103076	0.0040837	0.00703917	0.00112824	-0.000843128	0.000232961	-0.00191922	0.000127539	0.00261522	-0.00236014	-0.000233543	-8.19154e-05	-0.000385171	0.00320131	0.00516682	0.00123579	-7.73213e-05	-1.87032e-05
0.235294	0.000670531	0.0037644	-0.00242334	-0.00139343	0.00139925	-0.00418611	-0.00118509	0.000632588	-0.00300276	-0.00239629	-0.00138949	-0.00340309	0.0010237	0.00369882	-0.00165141	-0.00198084	-0.00073435	-0.00322733	0.000715085	0.00174088	-0.00031071	-0.00151798	-0.000418425	-0.00261753		0.235294	0.00803477	0.0122556	0.0038139	0.000530012	0.00214114	-0.00108111	0.00427734	0.0073559	0.00119879	-0.000647405	0.000504034	-0.00179884	0.000211639	0.00287077	-0.00244749	-0.000166009	-2.99248e-05	-0.000302094	0.00314619	0.00507707	0.00121532	-0.000161285	-5.4161e-05
0.245307	0.00103997	0.00435514	-0.00227521	-0.00169761	0.00121513	-0.00461034	-0.00111924	0.000668488	-0.00290697	-0.00248025	-0.00148117	-0.00347932	0.0011994	0.0038422	-0.0014434	-0.00183535	-0.000508267	-0.00316243	0.000783141	0.001911	-0.000344715	-0.00151089	-0.000418273	-0.00260351		0.245307	0.00792059	0.0123469	0.0034943	0.000526985	0.00212532	-0.00107135	0.00434713	0.00742697	0.00126729	-0.000432016	0.000786697	-0.00165073	0.000330698	0.0031536	-0.0024922	-5.95071e-05	0.000113703	-0.000232717	0.00306337	0.00489791	0.00122884	-0.000251203	-6.22051e-05
0.255319	0.0012613	0.00473276	-0.00221016	-0.00207713	0.00096136	-0.00511563	-0.000949769	0.000845205	-0.00274474	-0.00250844	-0.00151039	-0.00350649	0.00127866	0.00382466	-0.00126734	-0.00171225	-0.000288211	-0.00313629	0.000837507	0.00204552	-0.000370507	-0.00144611	-0.000416794	-0.00247543		0.255319	0.00788585	0.0124139	0.00335777	0.000404766	0.00202025	-0.00121071	0.00433104	0.00733159	0.00133049	-0.000271494	0.00101172	-0.00155471	0.00040476	0.00334485	-0.00253533	1.34188e-05	0.000239138	-0.000212301	0.00297548	0.00473341	0.00121754	-0.000288313	-6.3724e-05
0.265332	0.00138702	0.00498094	-0.00220691	-0.0025605	0.000596709	-0.0057177	-0.000800654	0.000904415	-0.00250572	-0.00252545	-0.00152763	-0.00352327	0.00141996	0.00384743	-0.0010075	-0.00162184	-9.55387e-05	-0.00314815	0.000863014	0.00211509	-0.000389063	-0.00139749	-0.000415557	-0.00237942		0.265332	0.00771343	0.012278	0.0031489	0.000371573	0.00199809	-0.00125494	0.00422936	0.00708068	0.00137803	-0.000223176	0.00108374	-0.00153009	0.000438112	0.0034566	-0.00258038	8.34319e-05	0.000368156	-0.000201292	0.0028811	0.00451827	0.00124393	-0.000249774	-6.21349e-05
0.275344	0.0014064	0.00509942	-0.00228663	-0.00294614	0.000219276	-0.00611155	-0.000617932	0.00103555	-0.00227141	-0.00250844	-0.00151039	-0.00350649	0.00151628	0.00381126	-0.000778701	-0.00157257	4.86279e-05	-0.00319376	0.000859992	0.00214155	-0.000421567	-0.00132403	-0.00041344	-0.00223463		0.275344	0.00759889	0.0121016	0.00309616	0.000239778	0.00198587	-0.00150632	0.00411278	0.0068188	0.00140675	-8.71133e-05	0.00128134	-0.00145556	0.000484186	0.00357969	-0.00261132	0.00015564	0.000505498	-0.000194217	0.00303237	0.00474704	0.0013177	-0.000231853	-6.11563e-05
0.285357	0.00134816	0.00510919	-0.00241287	-0.00336403	-0.000179348	-0.00654871	-0.000424838	0.00122556	-0.00207523	-0.00248025	-0.00148117	-0.00347932	0.00154288	0.00373653	-0.000650765	-0.00156974	0.000127061	-0.00326653	0.000889255	0.00219986	-0.000421354	-0.00120541	-0.000389762	-0.00202105		0.285357	0.00748041	0.0118478	0.00311299	0.000229826	0.00215537	-0.00169572	0.00398417	0.00655682	0.00141151	-2.06439e-05	0.00137768	-0.00141896	0.000441558	0.00356859	-0.00268547	0.000197138	0.00058556	-0.000191285	0.0031166	0.00485678	0.00137643	-0.000181316	-5.6911e-05
0.295369	0.00134373	0.00521823	-0.00253077	-0.00376009	-0.000606558	-0.00691362	-0.000207051	0.00142836	-0.00184246	-0.00239629	-0.00138949	-0.00340309	0.00153042	0.00367748	-0.000616649	-0.00150126	0.000186484	-0.003189	0.000929504	0.00228008	-0.000421076	-0.00110777	-0.000373781	-0.00184176		0.295369	0.007407	0.0115586	0.00325544	0.00040545	0.00258833	-0.00177743	0.00382608	0.00626441	0.00138775	0.000113665	0.0015653	-0.00133797	0.000412181	0.00351831	-0.00269395	0.000207696	0.000606025	-0.000190633	0.00322396	0.00498302	0.0014649	-0.000104151	-3.72769e-05
0.305382	0.00120194	0.00511546	-0.00271158	-0.00409177	-0.00103148	-0.00715206	-4.00398e-06	0.00164658	-0.00165459	-0.00222426	-0.00117741	-0.0032711	0.00149185	0.00362768	-0.000643978	-0.00149296	0.000165105	-0.00315103	0.000958475	0.00233784	-0.000420886	-0.00103159	-0.000352937	-0.00171024		0.305382	0.00762732	0.0116681	0.00358651	0.000647872	0.00310777	-0.00181203	0.00372349	0.00607708	0.00136991	0.000228713	0.00173721	-0.00127979	0.000388682	0.00348462	-0.00270725	0.000219423	0.000628794	-0.000189947	0.00323968	0.00499796	0.00148139	1.09475e-05	0.000111879
0.315394	0.0010898	0.00501643	-0.00283684	-0.00419547	-0.0012643	-0.00712665	0.000154827	0.00185811	-0.00154846	-0.00207906	-0.000987634	-0.0031705	0.00138544	0.00352005	-0.000749176	-0.0015074	8.59904e-05	-0.00310079	0.00101868	0.00245787	-0.000420515	-0.000957095	-0.000325096	-0.00158909		0.315394	0.00783435	0.0116111	0.00405758	0.00102582	0.00380175	-0.0017501	0.00362805	0.0059276	0.0013285	0.000387322	0.00197709	-0.00120244	0.000339145	0.0034189	-0.00274061	0.000196431	0.000584192	-0.00019133	0.00309284	0.00468959	0.00149608	0.000171333	0.000421003
0.325407	0.000955089	0.00487057	-0.00296039	-0.00418842	-0.0014336	-0.00694325	0.000372366	0.00212829	-0.00138356	-0.00194389	-0.00080209	-0.00308569	0.00123094	0.00334488	-0.000882992	-0.00150814	-1.76754e-05	-0.00299861	0.00110412	0.00262828	-0.000420039	-0.000907439	-0.000291366	-0.00152351		0.325407	0.00805833	0.0115833	0.00453335	0.00145279	0.00453411	-0.00162853	0.0035396	0.00581587	0.00126334	0.000594838	0.00229338	-0.0011037	0.000281775	0.00336299	-0.00279944	0.000222095	0.000633987	-0.000189796	0.00322324	0.00487539	0.00157108	0.000317436	0.000710649
0.335419	0.000738572	0.00456761	-0.00309047	-0.00406721	-0.0015233	-0.00661111	0.000556754	0.0023815	-0.00126799	-0.0017416	-0.000511904	-0.0029713	0.00103101	0.00308617	-0.00102416	-0.00147859	-0.000115224	-0.00284195	0.00125176	0.00292285	-0.000419331	-0.00085776	-0.000249729	-0.00146579		0.335419	0.00832245	0.0116447	0.0050002	0.00195926	0.00530633	-0.0013878	0.003478	0.00575158	0.00120441	0.000842479	0.00267306	-0.000988097	0.000215263	0.00332117	-0.00289065	0.000220988	0.000631834	-0.000189858	0.00320963	0.00480032	0.00161894	0.000495744	0.00106591
0.345432	0.000651174	0.0045446	-0.00324225	-0.00380975	-0.00149483	-0.00612466	0.000700892	0.00259729	-0.0011955	-0.00156105	-0.000246421	-0.00287567	0.000846759	0.00276895	-0.00107543	-0.00140649	-0.000171214	-0.00264177	0.00142013	0.00325892	-0.000418661	-0.000818341	-0.000202077	-0.0014346		0.345432	0.00845527	0.011691	0.0052195	0.0024279	0.00597006	-0.00111425	0.00343063	0.00572536	0.0011359	0.0011079	0.00308161	-0.000865805	0.000157539	0.00331387	-0.00299879	0.000236312	0.000661647	-0.000189024	0.00302692	0.00445474	0.0015991	0.000637122	0.00134807
0.355444	0.000488593	0.00437962	-0.00340244	-0.00357896	-0.00141919	-0.00573872	0.000852058	0.00281549	-0.00111138	-0.00138536	1.43157e-05	-0.00278503	0.000592897	0.00235857	-0.00117278	-0.00128729	-0.000149765	-0.00242481	0.00162079	0.00365958	-0.000418008	-0.000781753	-0.000149836	-0.00141367		0.355444	0.00850309	0.0117312	0.00527493	0.00288907	0.00652873	-0.000750588	0.00346982	0.00586806	0.00107159	0.00139233	0.00352536	-0.000740703	5.68746e-05	0.00324118	-0.00312743	0.000272957	0.00073316	-0.000187247	0.00296098	0.00435318	0.00156877	0.000723792	0.00152115
0.365457	0.000208824	0.00411996	-0.00370231	-0.00325112	-0.00132003	-0.00518221	0.00100787	0.00307511	-0.00105938	-0.00121873	0.000262009	-0.00269948	0.000375462	0.00204107	-0.00129014	-0.0011263	-2.59184e-05	-0.00222669	0.00184202	0.00410146	-0.000417422	-0.000774505	-0.00010046	-0.00144855		0.365457	0.00844749	0.0119314	0.00496356	0.00332638	0.00695713	-0.00030437	0.00346686	0.00592686	0.00100687	0.00172064	0.00402765	-0.000586365	1.26357e-05	0.00326606	-0.00324079	0.000361111	0.000906151	-0.000183928	0.00276421	0.00404674	0.00148168	0.000743807	0.00156113
0.375469	-1.7113e-05	0.00390553	-0.00393975	-0.00293995	-0.00117138	-0.00470853	0.00111244	0.00323006	-0.00100518	-0.00106618	0.000488622	-0.00262098	0.000220684	0.00173316	-0.00129179	-0.000958168	0.000190441	-0.00210678	0.00206396	0.00454486	-0.000416939	-0.000751096	-5.21634e-05	-0.00145003		0.375469	0.00832999	0.0120927	0.0045673	0.00362728	0.00712858	0.000125979	0.00344339	0.00593268	0.000954099	0.00190553	0.00430845	-0.000497382	-7.60819e-06	0.003256	-0.00327121	0.000456706	0.00109476	-0.000181347	0.0025892	0.00375148	0.00142691	0.000732078	0.0015377
0.385482	-0.000305256	0.00364518	-0.00425569	-0.00278289	-0.00112298	-0.00444279	0.00119498	0.00333358	-0.000943626	-0.000934005	0.000684917	-0.00255293	8.67036e-05	0.00145827	-0.00128486	-0.000760606	0.000463139	-0.00198435	0.00227785	0.00497224	-0.000416549	-0.000727614	-1.1902e-05	-0.00144333		0.385482	0.00804225	0.0120821	0.00400243	0.00377061	0.00705609	0.000485129	0.0034164	0.00591488	0.000917929	0.00204343	0.00451876	-0.000431901	-6.39248e-05	0.00319204	-0.00331989	0.000572105	0.00132331	-0.000179095	0.00248568	0.00360234	0.00136903	0.000576161	0.00122637
0.395494	-0.000605202	0.00342161	-0.00463202	-0.00265154	-0.000992868	-0.0043102	0.00127519	0.00342407	-0.00087369	-0.000829938	0.000839565	-0.00249944	-2.17629e-05	0.00123126	-0.00127478	-0.00059218	0.000720546	-0.00190491	0.00245045	0.00531718	-0.000416276	-0.000717067	1.37664e-05	-0.0014479		0.395494	0.00763565	0.011925	0.00334633	0.00381547	0.00680319	0.000827758	0.00334489	0.00579619	0.000893591	0.00202813	0.0044912	-0.000434937	-0.000154916	0.00302133	-0.00333116	0.000698554	0.00157441	-0.000177303	0.00226139	0.00326197	0.0012608	0.000387976	0.000851068
0.405507	-0.000828968	0.00329808	-0.00495602	-0.00266107	-0.000944442	-0.00437769	0.00144274	0.00367892	-0.00079344	-0.000636629	0.000980621	-0.00225388	-7.85287e-05	0.00108944	-0.0012465	-0.000479696	0.000898597	-0.00185799	0.00255636	0.00552884	-0.000416124	-0.00072549	2.06449e-05	-0.00147163		0.405507	0.00727425	0.0118992	0.00264935	0.00387861	0.00671485	0.00104236	0.00333952	0.0057987	0.000880344	0.00202428	0.00447735	-0.000428785	-0.000215869	0.0028464	-0.00327814	0.000806871	0.00178987	-0.000176132	0.00216694	0.00311678	0.0012171	0.000150328	0.000379626
0.415519	-0.000998075	0.00320191	-0.00519806	-0.00281175	-0.000976317	-0.00464718	0.00163951	0.00394077	-0.000661747	-0.000540782	0.00103965	-0.00212122	-2.56836e-05	0.00112181	-0.00117318	-0.000444471	0.00095128	-0.00184022	0.00260167	0.00561941	-0.000416063	-0.000769887	5.25377e-06	-0.00154503		0.415519	0.00671929	0.0115585	0.00188011	0.00375575	0.00639346	0.00111804	0.00329903	0.00573346	0.000864596	0.00194047	0.00434014	-0.000459201	-0.000253578	0.00265316	-0.00316032	0.000908801	0.00199284	-0.000175242	0.00221182	0.00318202	0.00124162	-0.000139746	-4.99204e-05
0.425532	-0.00118887	0.00307789	-0.00545563	-0.00298594	-0.000958846	-0.00501303	0.00180708	0.00417738	-0.000563232	-0.000465953	0.00103432	-0.00196623	6.17881e-05	0.00124289	-0.00111932	-0.000536332	0.000820767	-0.00189343	0.00260245	0.00562097	-0.000416062	-0.000813398	-2.47581e-05	-0.00160204		0.425532	0.0061673	0.0111515	0.00118308	0.00355138	0.00607036	0.0010324	0.00328137	0.0057071	0.000855645	0.00179755	0.00411262	-0.000517514	-0.000304349	0.00238718	-0.00299588	0.00100571	0.00218597	-0.000174538	0.00216753	0.00309141	0.00124365	-0.000400635	-6.63025e-05
0.435544	-0.00138672	0.00286471	-0.00563816	-0.00327709	-0.0010379	-0.00551628	0.00194867	0.00443759	-0.000540237	-0.000409545	0.000965827	-0.00178492	0.000164703	0.00144996	-0.00112056	-0.000662717	0.000600136	-0.00192557	0.0025313	0.00547876	-0.000416159	-0.000888089	-4.00482e-05	-0.00173613		0.435544	0.00550878	0.0104924	0.000525168	0.00332482	0.00580971	0.000839925	0.00327206	0.00571606	0.000828058	0.00161471	0.00382503	-0.00059562	-0.000332071	0.00212759	-0.00279173	0.00105889	0.00229199	-0.000174199	0.00226064	0.00325289	0.00126839	-0.000645343	-6.84729e-05
0.445557	-0.00134355	0.00303148	-0.00571858	-0.00357205	-0.00109639	-0.00604771	0.00217115	0.0047499	-0.000407594	-0.000366774	0.000847099	-0.00158065	0.000365196	0.00180347	-0.00107308	-0.000872144	0.000262236	-0.00200652	0.00246577	0.00528631	-0.000354775	-0.000978979	-7.33503e-05	-0.00188461		0.445557	0.0050386	0.0100889	-1.16738e-05	0.00312375	0.00565007	0.00059743	0.00336672	0.00590816	0.000825278	0.00148118	0.00361434	-0.000651982	-0.000366989	0.00184705	-0.00258103	0.00109048	0.00235497	-0.000174011	0.00240319	0.00349534	0.00131104	-0.000925403	-6.94394e-05
0.455569	-0.00131542	0.00310568	-0.00573651	-0.00373316	-0.00113721	-0.0063291	0.00240245	0.00515634	-0.000351442	-0.000331984	0.000708662	-0.00137263	0.00059855	0.00224323	-0.00104613	-0.00114179	-0.000139782	-0.0021438	0.00229469	0.0049086	-0.000319215	-0.00104971	-9.73079e-05	-0.00200211		0.455569	0.00469129	0.00972609	-0.000343516	0.00301987	0.00562157	0.00041818	0.0035395	0.0062267	0.000852307	0.0012963	0.00332747	-0.000734867	-0.00046007	0.00152728	-0.00244742	0.00105647	0.00228716	-0.000174213	0.00242807	0.00357134	0.0012848	-0.00108737	-6.9756e-05
0.465582	-0.00119451	0.00324935	-0.00563837	-0.00389427	-0.00113944	-0.00664911	0.00262134	0.00557881	-0.000336124	-0.000321537	0.000578264	-0.00122134	0.000852017	0.002734	-0.00102997	-0.00144458	-0.000541854	-0.0023473	0.0021365	0.00454197	-0.000268974	-0.00114898	-0.000108721	-0.00218924		0.465582	0.00439762	0.00938801	-0.000592773	0.0030082	0.00577544	0.000240962	0.00368245	0.00650478	0.000860115	0.00126056	0.00327987	-0.000758741	-0.00050152	0.00127874	-0.00228178	0.000977976	0.00213068	-0.000174728	0.00261273	0.00396508	0.00126038	-0.001242	-6.99766e-05
0.475594	-0.00091605	0.00352893	-0.00536103	-0.00395297	-0.00108927	-0.00681667	0.00278714	0.00596319	-0.000388914	-0.000283951	0.00059513	-0.00116303	0.00107478	0.0031653	-0.00101574	-0.00175357	-0.000887167	-0.00261997	0.0020481	0.00429776	-0.000201556	-0.00123405	-0.000100704	-0.0023674		0.475594	0.00409677	0.00905219	-0.000858639	0.00304156	0.00601313	6.99848e-05	0.00380762	0.00673466	0.000880588	0.00119231	0.00318522	-0.000800598	-0.000613136	0.000997384	-0.00222366	0.000892047	0.00195947	-0.000175377	0.00274451	0.00422194	0.00126708	-0.00134156	-7.00903e-05
0.485607	-0.000642464	0.00380399	-0.00508891	-0.00377327	-0.000984646	-0.00656189	0.00286675	0.00625568	-0.000522177	-0.000221526	0.000764971	-0.00120802	0.00129252	0.00354547	-0.000960427	-0.00204582	-0.00114941	-0.00294223	0.0020251	0.00416617	-0.000115974	-0.00131627	-7.21893e-05	-0.00256034		0.485607	0.00380271	0.00873375	-0.00112833	0.00322629	0.00642893	2.36462e-05	0.0039386	0.00695575	0.000921453	0.00112001	0.00310274	-0.000862716	-0.000753505	0.000752821	-0.00225983	0.000768763	0.00171404	-0.000176513	0.00274019	0.00422951	0.00125087	-0.00136426	-7.01138e-05
0.49562	-0.000295335	0.00419223	-0.0047829	-0.00355275	-0.000858308	-0.00624718	0.00298602	0.00651463	-0.00054259	-0.000190615	0.000976022	-0.00135725	0.00148214	0.00385295	-0.000888665	-0.00230478	-0.00133552	-0.00327403	0.00208896	0.00419129	-1.33665e-05	-0.00134545	-2.29262e-05	-0.00266797		0.49562	0.00363606	0.00850331	-0.0012312	0.00328693	0.00663417	-6.03132e-05	0.00410238	0.00721866	0.000986105	0.00107352	0.00306771	-0.00092068	-0.000959091	0.000501677	-0.00241986	0.000622258	0.00142283	-0.000178317	0.00272969	0.0042344	0.00122498	-0.00125951	-6.9998e-05
0.505632	1.44965e-05	0.00454462	-0.00451563	-0.00321379	-0.000706211	-0.00572137	0.00294703	0.00648687	-0.000592808	-0.000201106	0.00115575	-0.00155796	0.00167182	0.00411138	-0.000767745	-0.00252119	-0.00146503	-0.00357734	0.00223008	0.00435762	0.000102539	-0.00138065	4.08432e-05	-0.00280214		0.505632	0.00333075	0.00815682	-0.00149532	0.00351827	0.00708452	-4.79861e-05	0.00428619	0.00750108	0.0010713	0.00137649	0.00346615	-0.000713162	-0.00118412	0.00030385	-0.00267209	0.000529379	0.0012101	-0.000151347	0.00275008	0.00427946	0.0012207	-0.00119623	-6.99176e-05
0.515645	0.000297952	0.00486782	-0.00427192	-0.00265323	-0.000549745	-0.00475672	0.00285544	0.00639144	-0.000680571	-0.000213862	0.00127782	-0.00170554	0.00183302	0.00431863	-0.000652586	-0.00269249	-0.00155485	-0.00383012	0.00242412	0.00462283	0.00022541	-0.00135133	0.000114887	-0.00281755		0.515645	0.00305276	0.00780976	-0.00170423	0.00364501	0.00736042	-7.03968e-05	0.00444408	0.00772093	0.00116723	0.00171565	0.00403165	-0.000600337	-0.00145648	0.000111365	-0.00302432	0.000442763	0.00102161	-0.000136089	0.00279017	0.0043254	0.00125495	-0.00108054	-6.97446e-05
0.525657	0.000514019	0.00508834	-0.00406031	-0.00216421	-0.000405025	-0.0039234	0.00275033	0.00619467	-0.000694012	-0.000110893	0.00154251	-0.0017643	0.00199365	0.00449344	-0.000506152	-0.00282132	-0.00161664	-0.00402599	0.00260944	0.00487258	0.000346301	-0.00131421	0.000188263	-0.00281668		0.525657	0.00267175	0.00731368	-0.00197017	0.00378676	0.00751476	5.87669e-05	0.00450265	0.00774739	0.00125791	0.00208091	0.00465038	-0.000488561	-0.00163842	-2.15517e-05	-0.00325529	0.000382789	0.000879104	-0.000113526	0.0027823	0.00427689	0.00128772	-0.000888191	-6.9349e-05
0.53567	0.000626834	0.00517915	-0.00392548	-0.0015683	-0.000311955	-0.00282464	0.00252293	0.0057226	-0.000676734	2.97785e-06	0.00166744	-0.00166148	0.00226128	0.00484993	-0.000327364	-0.00291357	-0.00165838	-0.00416875	0.00283107	0.00520622	0.000455912	-0.00129111	0.000239061	-0.00282127		0.53567	0.00226428	0.00672865	-0.0022001	0.00384364	0.00746628	0.000220998	0.00457289	0.0077779	0.00136789	0.00262121	0.00549633	-0.000253908	-0.00182311	-9.73169e-05	-0.00354891	0.000351429	0.000785393	-8.25352e-05	0.00284578	0.00434098	0.00135058	-0.00071995	-6.88115e-05
0.545682	0.000654223	0.00519909	-0.00389065	-0.000897359	-4.92399e-05	-0.00174548	0.00228301	0.0052023	-0.00063628	5.68713e-05	0.00168404	-0.0015703	0.00242327	0.00504286	-0.000196317	-0.00304532	-0.0017192	-0.00437145	0.00299586	0.00544844	0.000543274	-0.0012476	0.000286098	-0.0027813		0.545682	0.00185223	0.00608801	-0.00238355	0.0037807	0.00719555	0.000365856	0.00471289	0.00794906	0.00147672	0.00321391	0.00638658	4.1243e-05	-0.00196991	-0.00014693	-0.00379289	0.000345117	0.000733632	-4.33983e-05	0.00295489	0.00446149	0.0014483	-0.000522159	-6.76711e-05
0.555695	0.000635626	0.00517762	-0.00390637	-0.00032646	0.000471717	-0.00112464	0.00205342	0.00470107	-0.000594235	0.000103458	0.00166479	-0.00145787	0.00254264	0.00519952	-0.000114239	-0.00307681	-0.00172778	-0.00442585	0.00307805	0.00555683	0.000599267	-0.00118335	0.000306316	-0.00267302		0.555695	0.00124125	0.005136	-0.0026535	0.00383739	0.00712234	0.000552437	0.00475197	0.00797852	0.00152543	0.00394023	0.00747437	0.000406093	-0.00207726	-0.000186881	-0.00396764	0.000338153	0.000674544	1.76139e-06	0.00330053	0.00496539	0.00163566	-0.000353152	-6.54552e-05
0.565707	0.000526365	0.00506297	-0.00401024	0.000171566	0.00134893	-0.00100579	0.00179284	0.00417338	-0.000587703	0.000272651	0.00175331	-0.00120801	0.00275074	0.00552521	-2.37248e-05	-0.00307681	-0.00172778	-0.00442585	0.00307033	0.00552276	0.000617901	-0.00112337	0.000295696	-0.00254243		0.565707	0.000801611	0.00449037	-0.00288715	0.00379127	0.00680391	0.000778633	0.00486169	0.00813458	0.00158881	0.00467936	0.00855409	0.000804632	-0.00209788	-0.000181075	-0.00401468	0.000362262	0.000675613	4.89119e-05	0.0036623	0.00549409	0.0018305	-0.000225761	-6.07766e-05
0.57572	0.000341831	0.00487643	-0.00419277	0.000593284	0.00224253	-0.00105596	0.00152269	0.00372563	-0.000680256	0.000508577	0.00194546	-0.000928303	0.00297343	0.00591563	3.12261e-05	-0.00307681	-0.00172778	-0.00442585	0.0029926	0.00538758	0.00059762	-0.00109919	0.000253077	-0.00245146		0.57572	0.000391104	0.00389486	-0.00311265	0.00394586	0.0068869	0.00100483	0.00493076	0.00823064	0.00163088	0.00537118	0.00954786	0.0011945	-0.00203457	-0.000128691	-0.00394046	0.00034266	0.000594958	9.03609e-05	0.00403946	0.00604729	0.00203162	-9.84785e-05	-3.41896e-05
0.585732	0.000148518	0.00468617	-0.00438913	0.000899392	0.00295	-0.00115122	0.00129352	0.00341933	-0.000832289	0.000795745	0.00226023	-0.000668737	0.00321459	0.00630963	0.000119544	-0.00307681	-0.00172778	-0.00442585	0.00280389	0.00506795	0.000539833	-0.00107127	0.000216078	-0.00235861		0.585732	5.98827e-05	0.00348254	-0.00336277	0.0040039	0.00685435	0.00115345	0.00499303	0.00832599	0.00166007	0.00602391	0.0105007	0.00154715	-0.00192706	-8.30501e-05	-0.00377108	0.000354998	0.000590011	0.000119985	0.00454197	0.00684306	0.00224087	-2.48683e-05	4.97589e-05
0.595745	-0.000179091	0.00430196	-0.00466014	0.00107197	0.003389	-0.00124507	0.00111609	0.00323538	-0.00100321	0.0012071	0.00276432	-0.000350115	0.0033907	0.00666878	0.000112617	-0.00307681	-0.00172778	-0.00442585	0.00262464	0.00477068	0.000478605	-0.00108637	0.000148968	-0.00232171		0.595745	-0.000144189	0.00322526	-0.00351364	0.00418015	0.00705942	0.00130087	0.00504449	0.00840842	0.00168057	0.00646552	0.0111457	0.0017853	-0.00179042	-4.99925e-05	-0.00353085	0.000365606	0.000597286	0.000133926	0.00520287	0.00791882	0.00248693	-6.90334e-06	8.00729e-05
0.605757	-0.00046276	0.0040158	-0.00494132	0.00112116	0.00353052	-0.00128821	0.000900988	0.0030665	-0.00126452	0.00163139	0.00334867	-8.58801e-05	0.00364004	0.00714851	0.000131583	-0.00307681	-0.00172778	-0.00442585	0.00237898	0.00437315	0.000384801	-0.0010935	8.45034e-05	-0.00227151		0.605757	-4.28568e-05	0.00343869	-0.0035244	0.0044046	0.00745323	0.00135596	0.00501764	0.0083479	0.00168739	0.00667248	0.0114839	0.00186109	-0.00163857	1.21195e-05	-0.00328927	0.0003317	0.000550662	0.000112738	0.00569323	0.00870046	0.00268599	1.40546e-06	9.47122e-05
0.61577	-0.000734813	0.00370454	-0.00517416	0.00106061	0.00337042	-0.0012492	0.000768356	0.00299534	-0.00145863	0.0020479	0.0039567	0.000139106	0.00386939	0.00757589	0.000162896	-0.00307681	-0.00172778	-0.00442585	0.00213676	0.00398698	0.000286534	-0.00113922	3.09356e-05	-0.00230938		0.61577	7.7026e-05	0.00368904	-0.00353499	0.00472011	0.00807095	0.00136928	0.00509123	0.00847747	0.00170499	0.00659878	0.0114247	0.00177286	-0.00147321	5.19878e-05	-0.00299842	0.000285583	0.000509011	6.21538e-05	0.00619465	0.00952824	0.00286106	-7.24766e-05	-1.4146e-05
0.625782	-0.000981574	0.00336656	-0.00532971	0.000868637	0.0029047	-0.00116742	0.000627382	0.00290943	-0.00165466	0.0024066	0.00450206	0.000311142	0.00419388	0.00822056	0.000167209	-0.00307681	-0.00172778	-0.00442585	0.00190815	0.0036215	0.000194801	-0.00120885	-2.12168e-06	-0.00241558		0.625782	0.000301464	0.00404781	-0.00344489	0.00516559	0.00897502	0.00135616	0.00517342	0.0085003	0.00184653	0.00640129	0.0111578	0.00164477	-0.00131094	0.000139234	-0.00276112	0.000284911	0.00053682	3.30023e-05	0.00650711	0.0100617	0.00295257	-0.000228181	-6.09306e-05
0.635795	-0.00128168	0.0029345	-0.00549785	0.000601084	0.00222307	-0.0010209	0.000494268	0.00279029	-0.00180176	0.00269223	0.00493301	0.000451442	0.00450322	0.00884606	0.000160371	-0.00307681	-0.00172778	-0.00442585	0.00174511	0.00337118	0.000119035	-0.00130944	-1.08873e-05	-0.00260798		0.635795	0.00059062	0.0045098	-0.00332856	0.00574968	0.0101287	0.0013707	0.00518484	0.00841049	0.00195919	0.00610043	0.0107408	0.00146007	-0.00118039	0.000198561	-0.00255935	0.000258065	0.000519597	-3.46773e-06	0.00661617	0.0102108	0.00302152	-0.000380696	-6.59775e-05
0.645807	-0.00156777	0.00250153	-0.00563706	0.000339072	0.00157991	-0.000901762	0.000364206	0.00265288	-0.00192447	0.00294207	0.00531729	0.000566846	0.00482661	0.0094602	0.000193013	-0.00296345	-0.00166989	-0.00425701	0.00162362	0.00318275	6.44863e-05	-0.00141401	4.6073e-06	-0.00283262		0.645807	0.000967999	0.00506285	-0.00312685	0.00634344	0.0113467	0.00134013	0.00527972	0.00847431	0.00208512	0.0055501	0.00993628	0.00116391	-0.00111511	0.00024359	-0.00247382	0.000248565	0.000507325	-1.01954e-05	0.00656551	0.0101318	0.00299918	-0.000636854	-6.84287e-05
0.65582	-0.00168368	0.00230891	-0.00567628	-4.02451e-05	0.000808715	-0.000889205	0.000233634	0.00252945	-0.00206218	0.00290096	0.0052666	0.000535315	0.005048	0.00990736	0.00018863	-0.00289724	-0.0016325	-0.00416197	0.00156957	0.00310599	3.31549e-05	-0.00152749	3.91112e-05	-0.0030941		0.65582	0.00129182	0.00547395	-0.00289031	0.00677292	0.0122669	0.0012789	0.00525383	0.0082869	0.00222076	0.0049099	0.00897096	0.000848853	-0.00111847	0.000272681	-0.00250961	0.000267189	0.00051151	2.28674e-05	0.00637276	0.00977281	0.00297272	-0.00095575	-6.95075e-05
0.665832	-0.00180451	0.00205563	-0.00566465	-0.000439245	0.00030967	-0.00118816	0.000202791	0.00258208	-0.0021765	0.00283594	0.00515828	0.000513607	0.00529733	0.0104077	0.000186955	-0.0028035	-0.00157462	-0.00403239	0.00149696	0.00297228	2.16427e-05	-0.00164342	8.50334e-05	-0.00337188		0.665832	0.00183161	0.00616041	-0.00249718	0.00728584	0.0133252	0.00124644	0.00539008	0.00827976	0.0025004	0.00425022	0.00795508	0.000545363	-0.00118675	0.000285921	-0.00265942	0.000320138	0.000554815	8.5461e-05	0.00606852	0.00928016	0.00285688	-0.00123747	-6.9971e-05
0.675845	-0.00173806	0.00198116	-0.00545727	-0.000854052	9.84413e-05	-0.00180655	0.000235118	0.00267658	-0.00220635	0.00272012	0.00492232	0.000517917	0.00551273	0.0108059	0.000219535	-0.00256379	-0.00139698	-0.00373061	0.00144977	0.00287454	2.49977e-05	-0.001776	0.000132524	-0.00368453		0.675845	0.0023253	0.0068511	-0.00220049	0.00765502	0.0140486	0.00126145	0.00549347	0.008247	0.00273993	0.00363302	0.00700036	0.000265678	-0.00131003	0.000284715	-0.00290478	0.000407395	0.000667858	0.000146932	0.00563176	0.00854304	0.00272049	-0.00150727	-7.02446e-05
0.685857	-0.00157453	0.00203731	-0.00518636	-0.00116637	0.000121757	-0.00245449	0.000314239	0.0028325	-0.00220402	0.00253245	0.00456881	0.000496086	0.00562323	0.0109357	0.000310753	-0.00229525	-0.00113106	-0.00345944	0.00141376	0.00279156	3.59655e-05	-0.00192548	0.000152121	-0.00400308		0.685857	0.00277722	0.00747529	-0.00192085	0.00780863	0.0143292	0.00128808	0.00570168	0.00836253	0.00304083	0.00310284	0.00620102	4.65024e-06	-0.00147419	0.00027055	-0.00321893	0.000551105	0.000908282	0.000193928	0.00508911	0.007651	0.00252723	-0.00170483	-7.03877e-05
0.69587	-0.00141456	0.00208972	-0.00491884	-0.00137627	0.000198882	-0.00295142	0.000474148	0.0031095	-0.00216121	0.00231404	0.00417395	0.000454124	0.00558915	0.0108432	0.000335103	-0.00198143	-0.000767184	-0.00319567	0.00141714	0.00281872	1.55648e-05	-0.00201724	0.00018662	-0.0042211		0.69587	0.00316874	0.00803928	-0.00170181	0.00769993	0.0141116	0.00128822	0.00597087	0.00858469	0.00335705	0.00263539	0.00553321	-0.000262431	-0.00164135	0.000276358	-0.00355907	0.000679189	0.00114206	0.000216322	0.00469405	0.0070302	0.00235789	-0.00179446	-7.04418e-05
0.705882	-0.00109876	0.00242076	-0.00461828	-0.0016379	0.000176295	-0.00345209	0.000776169	0.0035502	-0.00199786	0.00212854	0.00384541	0.000411683	0.00549493	0.0105731	0.000416783	-0.00159655	-0.000238785	-0.00295432	0.00143355	0.00282884	3.82554e-05	-0.00213407	0.00019571	-0.00446385		0.705882	0.00365582	0.00883465	-0.001523	0.00733986	0.0134194	0.0012603	0.00628186	0.00891859	0.00364512	0.00241454	0.0053211	-0.000492023	-0.00182846	0.000255373	-0.00391229	0.00083555	0.00143387	0.000237231	0.0043306	0.00650107	0.00216014	-0.00180559	-7.04482e-05
0.715895	-0.00068588	0.00290637	-0.00427813	-0.00167474	0.000200258	-0.00354974	0.00111356	0.00403252	-0.0018054	0.00200357	0.00365099	0.00035616	0.00548111	0.0104512	0.000511063	-0.0011477	0.00045583	-0.00275122	0.00147185	0.00289633	4.73677e-05	-0.00223601	0.000179519	-0.00465154		0.715895	0.00392523	0.00928628	-0.00143582	0.00679989	0.0123669	0.00123287	0.00679293	0.00963215	0.00395371	0.00214604	0.00503095	-0.000738869	-0.00202287	0.000209021	-0.00425476	0.00100312	0.00174973	0.000256518	0.00404497	0.0061454	0.00194454	-0.00169448	-7.03811e-05
0.725907	-0.000329126	0.00336881	-0.00402706	-0.00168643	0.000173143	-0.00354601	0.00151582	0.00460803	-0.00157639	0.00194682	0.00361559	0.000278043	0.00546034	0.0103165	0.000604136	-0.000651882	0.00127892	-0.00258269	0.00148148	0.0029228	4.01593e-05	-0.00232971	0.000139705	-0.00479913		0.725907	0.00412137	0.00961886	-0.00137612	0.00608349	0.0110248	0.0011422	0.00731366	0.0104149	0.00421248	0.00204646	0.00506109	-0.000968173	-0.00218347	0.000183523	-0.00455047	0.00113585	0.0020008	0.000270892	0.00408183	0.0063	0.00186366	-0.00151096	-7.02476e-05
0.73592	5.05324e-05	0.00388231	-0.00378125	-0.00172828	0.000152985	-0.00360954	0.00196309	0.0052533	-0.00132712	0.0020509	0.00380974	0.000292052	0.00545354	0.0102142	0.000692855	-0.000136298	0.00216526	-0.00243785	0.00157871	0.00313664	2.07853e-05	-0.00244148	8.04143e-05	-0.00496337		0.73592	0.00427867	0.00991444	-0.0013571	0.00520817	0.00950664	0.000909707	0.00783533	0.0112598	0.00441083	0.00221038	0.00533381	-0.000913061	-0.00232725	0.000148744	-0.00480324	0.00124147	0.00220438	0.000278567	0.00429342	0.00675073	0.00183611	-0.00131034	-7.00566e-05
0.745932	0.000357194	0.00434322	-0.00362883	-0.00161508	0.000189857	-0.00342002	0.00236056	0.00589787	-0.00117675	0.00215906	0.0040317	0.000286422	0.00546227	0.0101537	0.000770823	0.000363376	0.00303533	-0.00230858	0.00173996	0.00346822	1.16992e-05	-0.00259197	8.20804e-06	-0.00519214		0.745932	0.00432619	0.0100891	-0.00143675	0.00451952	0.00834566	0.000693382	0.00839507	0.0121598	0.00463038	0.00228839	0.00545406	-0.000877282	-0.00245271	0.000106122	-0.00501155	0.00130526	0.00233428	0.000276243	0.0046752	0.00746722	0.00188318	-0.00112102	-6.98095e-05
0.755945	0.000634995	0.00479222	-0.00352223	-0.00139501	0.000267492	-0.00305751	0.00272402	0.00648181	-0.00103377	0.00228341	0.004251	0.000315807	0.00544918	0.010091	0.000807397	0.000838103	0.00382079	-0.00214458	0.00194504	0.00390788	-1.78073e-05	-0.00268492	-6.80132e-05	-0.00530184		0.755945	0.0043375	0.0101874	-0.00151235	0.0037328	0.00709527	0.000370336	0.0088046	0.012895	0.00471421	0.0022024	0.00535256	-0.000947756	-0.00256111	5.71367e-05	-0.00517935	0.00131647	0.00238329	0.000249639	0.00513082	0.00825489	0.00200674	-0.000938504	-6.94694e-05
0.765957	0.000772634	0.00505857	-0.0035133	-0.00121922	0.000368675	-0.00280711	0.00313225	0.00711453	-0.000850027	0.00239188	0.00440701	0.000376758	0.00544402	0.0100328	0.000855194	0.00120313	0.00442291	-0.00201665	0.00219737	0.00444286	-4.81286e-05	-0.00277848	-0.000123966	-0.00543299		0.765957	0.00438039	0.0103436	-0.00158279	0.00302621	0.00606499	-1.25694e-05	0.0090848	0.0134521	0.00471746	0.00230859	0.00535644	-0.000739256	-0.00265525	3.31857e-06	-0.00531382	0.00131194	0.0023953	0.000228576	0.00560469	0.00904632	0.00216305	-0.000766066	-6.89846e-05
0.77597	0.000760775	0.00512012	-0.00359857	-0.000991428	0.000512933	-0.00249579	0.00337163	0.00753895	-0.00079569	0.00235945	0.00431722	0.000401684	0.00548946	0.0101016	0.000877364	0.00144529	0.00478858	-0.00189801	0.00247864	0.00503011	-7.28209e-05	-0.00282189	-0.000180738	-0.00546304		0.77597	0.00450176	0.0105947	-0.00159122	0.00247159	0.00531154	-0.000368371	0.00947038	0.0140903	0.00485049	0.00247466	0.00546903	-0.000519701	-0.00280791	-7.63642e-05	-0.00553946	0.00127965	0.00236452	0.000194784	0.00601813	0.0096885	0.00234776	-0.000769943	-6.89981e-05
0.785982	0.000602248	0.00497365	-0.00376916	-0.000761562	0.000669798	-0.00219292	0.00356888	0.00793479	-0.000797037	0.0023597	0.00430017	0.000419226	0.00527942	0.00974877	0.000810078	0.00154374	0.0048806	-0.00179312	0.00277724	0.00564072	-8.62347e-05	-0.0028654	-0.000223244	-0.00550757		0.785982	0.00458919	0.0108323	-0.00165391	0.00220134	0.00497407	-0.000571378	0.00958522	0.0143647	0.00480572	0.00271933	0.00574621	-0.000307557	-0.0028552	-0.000127012	-0.00558339	0.00122791	0.00230448	0.000151335	0.00638712	0.0102322	0.00254202	-0.000857778	-6.92688e-05
0.795995	0.000505649	0.0049513	-0.00394001	-0.000567556	0.00078856	-0.00192367	0.00368837	0.00819322	-0.000816476	0.00252588	0.00447821	0.000573549	0.00509105	0.00944612	0.000735981	0.00150912	0.00470642	-0.00168817	0.00306874	0.00622256	-8.50768e-05	-0.00289419	-0.000249046	-0.00553934		0.795995	0.00465433	0.0110332	-0.00172456	0.00210089	0.00493447	-0.000732692	0.0096857	0.014583	0.00478841	0.00302098	0.0061713	-0.000129337	-0.00290961	-0.000184504	-0.00563471	0.00118335	0.00224138	0.000125325	0.006752	0.0107944	0.0027096	-0.00104751	-6.96878e-05
0.806008	0.000274877	0.00473216	-0.00418241	-0.000338884	0.00091694	-0.00159471	0.00376469	0.00839891	-0.000869519	0.00253747	0.00447977	0.000595168	0.0047938	0.00896712	0.000620478	0.00132735	0.00426856	-0.00161386	0.0033083	0.00668566	-6.90583e-05	-0.0029325	-0.000257802	-0.0056072		0.806008	0.00479498	0.0112674	-0.00167747	0.0020958	0.00498867	-0.00079706	0.00974804	0.0146533	0.00484278	0.00350729	0.0068187	0.000195886	-0.00296989	-0.000248572	-0.0056912	0.00111829	0.00214763	8.89571e-05	0.00662072	0.0105447	0.00269671	-0.00127287	-7.00139e-05
0.81602	7.44899e-05	0.00455199	-0.00440301	1.94004e-05	0.0010409	-0.0010021	0.00384415	0.00859733	-0.000909036	0.00251474	0.00449084	0.000538634	0.00435179	0.00823434	0.000469237	0.00103252	0.00362668	-0.00156163	0.00357301	0.007165	-1.89764e-05	-0.00292767	-0.000250381	-0.00560495		0.81602	0.00487559	0.0113909	-0.00163968	0.00241065	0.00553083	-0.000709538	0.00978156	0.0146167	0.00494644	0.00394433	0.00750234	0.000386325	-0.00299306	-0.000317985	-0.00566813	0.00104524	0.00202931	6.11758e-05	0.00647865	0.0102453	0.00271195	-0.00150404	-7.02419e-05
0.826033	-0.000144284	0.00435157	-0.00464014	0.00032562	0.00117537	-0.000524135	0.00394335	0.00880449	-0.000917785	0.00251384	0.00457863	0.000449046	0.00387685	0.00745634	0.000297366	0.000657826	0.00284991	-0.00153426	0.00368784	0.0073464	2.92787e-05	-0.00290411	-0.000229476	-0.00557875		0.826033	0.00517327	0.0118777	-0.00153115	0.00270971	0.00599039	-0.000570975	0.00986776	0.0146164	0.00511908	0.00442923	0.00825352	0.000604941	-0.00305099	-0.000413892	-0.00568809	0.000990914	0.00193568	4.61455e-05	0.00606985	0.00955525	0.00258444	-0.00174553	-7.0413e-05
0.836045	-0.000341305	0.00419341	-0.00487602	0.000632723	0.00141187	-0.000146428	0.00409732	0.00906704	-0.000872408	0.00250244	0.00465456	0.000350318	0.0035129	0.00685154	0.000174259	0.000239944	0.00201621	-0.00153632	0.00375149	0.00741921	8.37703e-05	-0.00291308	-0.00021839	-0.00560776		0.836045	0.00529551	0.0120389	-0.0014479	0.00319097	0.00674211	-0.000360181	0.0100254	0.0146959	0.0053549	0.00488666	0.00892389	0.000849429	-0.00305981	-0.000457037	-0.00566258	0.000911344	0.00177661	4.60741e-05	0.00558519	0.00878871	0.00238167	-0.00194966	-7.05233e-05
0.846058	-0.000416933	0.00421395	-0.00504782	0.000970156	0.00193259	7.72427e-06	0.00428535	0.00936053	-0.000789828	0.00249008	0.00469841	0.000281745	0.00319299	0.00629257	9.34214e-05	-7.33061e-05	0.00139511	-0.00154172	0.00372499	0.00730641	0.000143576	-0.00290815	-0.000175083	-0.00564122		0.846058	0.00537575	0.0121405	-0.00138899	0.00363055	0.0074009	-0.000139796	0.0103266	0.0150104	0.00564284	0.00539044	0.00957016	0.00121071	-0.00304628	-0.000488091	-0.00560446	0.000806355	0.00155196	6.07515e-05	0.00494004	0.00782312	0.00205695	-0.00210215	-7.05913e-05
0.85607	-0.000419886	0.00434647	-0.00518624	0.00131291	0.00261982	6.00009e-06	0.00454233	0.00972884	-0.000644185	0.00252644	0.00475023	0.000302655	0.00294152	0.00581906	6.39697e-05	-0.000414724	0.000763006	-0.00159245	0.00368597	0.00715937	0.000212583	-0.0029261	-0.000135453	-0.00571674		0.85607	0.00533294	0.0120366	-0.00137073	0.00404928	0.00793487	0.0001637	0.0106667	0.0154026	0.00593068	0.00582877	0.0100324	0.00162514	-0.00274903	-0.000171053	-0.00532701	0.0007413	0.00137297	0.000109625	0.00453858	0.00722158	0.00185559	-0.00220506	-7.06316e-05
0.866083	-0.000396536	0.00452292	-0.005316	0.00159924	0.0032765	-7.80071e-05	0.00477102	0.0100327	-0.000490642	0.00256784	0.0047499	0.000385778	0.0029075	0.00569021	0.000124796	-0.00069119	0.000288143	-0.00167052	0.00360771	0.00694102	0.000274409	-0.00294111	-0.00010337	-0.00577885		0.866083	0.00554713	0.0123153	-0.00122106	0.00427696	0.00816947	0.000384454	0.0110651	0.0159509	0.00617925	0.00639326	0.0106947	0.00209179	-0.00251579	5.99594e-05	-0.00509155	0.000644476	0.00113838	0.000150572	0.00426423	0.00681121	0.00171725	-0.00227439	-7.06567e-05
0.876095	-0.000349329	0.00474489	-0.00544355	0.00182354	0.00381967	-0.000172597	0.00500436	0.0103405	-0.000331766	0.00259621	0.00469299	0.000499424	0.00303239	0.00579858	0.000266205	-0.000857274	-8.80667e-06	-0.00170574	0.00350635	0.00668523	0.00032746	-0.00299121	-8.2847e-05	-0.00589958		0.876095	0.00576996	0.0126729	-0.001133	0.00430898	0.00809573	0.000522232	0.0113728	0.0164835	0.00626215	0.00671148	0.0109383	0.00248463	-0.00219171	0.00042165	-0.00480507	0.000547178	0.000920449	0.000173908	0.00404428	0.0065275	0.00156105	-0.00232323	-7.06734e-05
0.886108	-0.000154608	0.00513702	-0.00544624	0.00193353	0.00413921	-0.000272151	0.00518467	0.0105688	-0.000199493	0.00256715	0.00455427	0.000580016	0.00320051	0.00593605	0.00046496	-0.000953954	-0.00015633	-0.00175158	0.0034082	0.00642615	0.000390249	-0.00304586	-7.6089e-05	-0.00601563		0.886108	0.00615646	0.0132543	-0.000941374	0.00414511	0.00773264	0.000557577	0.0117266	0.0170989	0.00635419	0.00686536	0.0109439	0.00278677	-0.00173909	0.000963722	-0.0044419	0.000529343	0.000865184	0.000193501	0.00394811	0.00642745	0.00146878	-0.00237219	-7.06895e-05
0.89612	-3.52863e-05	0.00538318	-0.00545375	0.00189987	0.0041059	-0.000306164	0.00522218	0.0105632	-0.000118833	0.00242982	0.00428702	0.00057263	0.00342252	0.00617047	0.000674564	-0.000877466	-7.82251e-05	-0.00167671	0.00328538	0.00613846	0.000432296	-0.0031203	-8.40796e-05	-0.00615653		0.89612	0.00661164	0.0139106	-0.000687293	0.0038776	0.00719944	0.000555752	0.0119698	0.0176109	0.00632878	0.00707071	0.0110424	0.00309906	-0.00117096	0.00170466	-0.00404658	0.000526699	0.000876056	0.000177342	0.00402919	0.00658045	0.00147792	-0.00239512	-7.06968e-05
0.906133	-2.17224e-05	0.00543423	-0.00547767	0.00183272	0.00399601	-0.000330561	0.00515886	0.0103955	-7.78314e-05	0.00231466	0.00408678	0.000542531	0.00374947	0.00655986	0.000939085	-0.000585393	0.000310236	-0.00148102	0.0031801	0.00587687	0.000483324	-0.00322164	-0.000105862	-0.00633742		0.906133	0.00712216	0.0146639	-0.000419563	0.00357887	0.00658294	0.000574808	0.0120193	0.0179315	0.00610699	0.0071338	0.0110227	0.0032449	-0.00049795	0.00264922	-0.00364512	0.000530535	0.000926766	0.000134303	0.00407891	0.00661788	0.00153993	-0.00243913	-7.07104e-05
0.916145	-2.91136e-05	0.00546327	-0.0055215	0.00165142	0.00363955	-0.000336715	0.00497809	0.0100473	-9.10924e-05	0.00208857	0.00377448	0.000402654	0.00406301	0.00691371	0.0012123	-0.000258469	0.00077123	-0.00128817	0.00306312	0.0055946	0.000531649	-0.00329751	-0.000138411	-0.00645662		0.916145	0.00771552	0.0154857	-5.46917e-05	0.00328971	0.00599982	0.000579604	0.0117623	0.017817	0.00570759	0.00715891	0.0110136	0.00330418	0.000252281	0.00376795	-0.00326338	0.000553766	0.00101212	9.54132e-05	0.00411488	0.00670159	0.00152817	-0.00256478	-7.07466e-05
0.926158	-0.000183863	0.00526885	-0.00563658	0.00130533	0.00303443	-0.000423771	0.00473243	0.00965767	-0.000192812	0.00171201	0.0032724	0.000151623	0.004422	0.00738076	0.00146324	0.000126539	0.00129311	-0.00104003	0.00287785	0.00519811	0.000557579	-0.00337061	-0.000178307	-0.00656291		0.926158	0.00858677	0.016648	0.000525538	0.00298106	0.00545534	0.000506785	0.0115572	0.0176856	0.00542876	0.00708131	0.0108731	0.00328957	0.00103479	0.00499352	-0.00292395	0.000621761	0.00113976	0.000103761	0.00429419	0.00689598	0.00169239	-0.00265474	-7.07703e-05
0.93617	-0.000362592	0.00500721	-0.00573239	0.000991257	0.00252961	-0.000547097	0.00452879	0.00936301	-0.000305427	0.00143786	0.00288034	-4.63279e-06	0.0048117	0.00799514	0.00162827	0.000651832	0.00205579	-0.000752131	0.00266192	0.00475639	0.000567446	-0.00345208	-0.000221596	-0.00668257		0.93617	0.00933168	0.0175776	0.00108576	0.00269161	0.00500368	0.000379538	0.0111067	0.0171384	0.00507501	0.00693062	0.010682	0.00317926	0.00181259	0.00625601	-0.00263084	0.000669064	0.00123994	9.81867e-05	0.0043906	0.00699567	0.00178554	-0.00270361	-7.07825e-05
0.946183	-0.000602779	0.00465814	-0.0058637	0.000497305	0.00185996	-0.000865347	0.00425216	0.00897727	-0.000472957	0.00108048	0.00236725	-0.00020628	0.00515417	0.00856046	0.00174788	0.00126537	0.00293181	-0.000401071	0.0023888	0.00422119	0.00055641	-0.00353785	-0.0002645	-0.00681121		0.946183	0.00997781	0.0183362	0.00161939	0.00247365	0.00468938	0.000257913	0.0106407	0.0164983	0.00478321	0.0067119	0.0104668	0.00295698	0.00253785	0.00742541	-0.00234971	0.000748962	0.00136254	0.000135388	0.00431254	0.00679816	0.00182691	-0.00276403	-7.0797e-05
0.956195	-0.000884158	0.00426396	-0.00603227	3.23924e-05	0.00138677	-0.00132198	0.00401913	0.00870885	-0.000670594	0.000695759	0.00180552	-0.000414003	0.00540918	0.00902191	0.00179645	0.00190104	0.0038473	-4.52229e-05	0.00216289	0.00381787	0.000507924	-0.00360877	-0.000303982	-0.00691356		0.956195	0.010359	0.0186926	0.00202529	0.00226485	0.00444705	8.26495e-05	0.0101593	0.0157286	0.00458998	0.00640075	0.0101979	0.00260363	0.00314554	0.00843769	-0.00214661	0.000825838	0.00147333	0.000178341	0.00413241	0.0064449	0.00181993	-0.0028027	-7.0806e-05
0.966208	-0.0011469	0.00390007	-0.00619388	-0.000474426	0.00100126	-0.00195011	0.00397752	0.00871609	-0.000761049	0.000348841	0.00132162	-0.00062394	0.00557384	0.00935772	0.00178997	0.00252332	0.00476337	0.000283264	0.0019576	0.00343842	0.000476788	-0.00365408	-0.000338095	-0.00697007		0.966208	0.0107834	0.0191046	0.0024622	0.00211341	0.00428245	-5.56357e-05	0.00967438	0.0148443	0.00450446	0.00611316	0.0100027	0.00222359	0.00356334	0.00914366	-0.00201698	0.000904147	0.00157731	0.00023098	0.00382603	0.00591684	0.00173522	-0.00281474	-7.08087e-05
0.97622	-0.00137334	0.00358416	-0.00633083	-0.000912929	0.000747605	-0.00257346	0.00405553	0.00890375	-0.000792696	0.000104456	0.00103111	-0.000822201	0.00563484	0.00951823	0.00175145	0.00308917	0.00563159	0.000546749	0.00174262	0.00314325	0.000341992	-0.00370406	-0.000366038	-0.00704207		0.97622	0.0110106	0.0193213	0.00269981	0.0019488	0.00410038	-0.000202784	0.0093325	0.0141153	0.00454971	0.00585255	0.00982441	0.00188068	0.00378242	0.00950894	-0.0019441	0.00096079	0.00164882	0.000272764	0.0033855	0.00514548	0.00162552	-0.00280611	-7.08067e-05
0.986233	-0.00157015	0.00329748	-0.00643779	-0.0012857	0.000536622	-0.00310803	0.0042697	0.00926315	-0.000723747	-0.000124008	0.000863313	-0.00111133	0.00563693	0.00952348	0.00175039	0.0035522	0.00639249	0.000711906	0.00154491	0.00295981	0.000130011	-0.00373115	-0.000387696	-0.0070746		0.986233	0.0110482	0.0192483	0.00284805	0.0018394	0.00397496	-0.000296166	0.00914002	0.013608	0.004672	0.00537284	0.00922298	0.0015227	0.00387486	0.00958858	-0.00183886	0.00102324	0.00172123	0.000325248	0.00292925	0.00432383	0.00153467	-0.00276181	-7.07965e-05
0.996245	-0.00170195	0.00308982	-0.00649373	-0.0015639	0.000377903	-0.0035057	0.00464784	0.00985873	-0.000563044	-0.000124717	0.00111078	-0.00136022	0.00549745	0.00926973	0.00172518	0.00386826	0.00697938	0.000757131	0.00141343	0.00292812	-0.00010125	-0.00375631	-0.000403707	-0.0071089		0.996245	0.0109367	0.0190217	0.00285165	0.00166884	0.00378467	-0.000446991	0.00895275	0.0131843	0.00472116	0.0050314	0.00885138	0.00121143	0.00374679	0.00930771	-0.00181413	0.00108947	0.00179958	0.000379367	0.00248734	0.00355537	0.00141932	-0.00276384	-7.0797e-05
1.00626	-0.00162032	0.0031785	-0.00641913	-0.0018217	0.000234205	-0.0038776	0.00520055	0.0106764	-0.000275347	-2.58552e-05	0.0015048	-0.00155651	0.00536978	0.00901629	0.00172326	0.00398263	0.00731399	0.000651268	0.00135046	0.00299259	-0.000291674	-0.00379423	-0.00041503	-0.00717342		1.00626	0.0107524	0.0187794	0.00272538	0.00160291	0.00367561	-0.000469798	0.00895336	0.0129875	0.00491919	0.00465937	0.00830788	0.00101085	0.00350133	0.00880495	-0.00180229	0.00114571	0.00187313	0.000418292	0.00213461	0.00296587	0.00130334	-0.00278804	-7.08026e-05
1.01627	-0.00159681	0.00313098	-0.0063246	-0.00199327	8.76158e-05	-0.00407415	0.00573258	0.0114752	-1.00294e-05	0.000150989	0.00197578	-0.0016738	0.0052326	0.00870887	0.00175634	0.00392023	0.00738058	0.000459869	0.00132805	0.0031171	-0.000460997	-0.00383049	-0.000434278	-0.00722669		1.01627	0.0104275	0.0183862	0.00246867	0.00158027	0.00360026	-0.000439713	0.00906022	0.0130537	0.00506678	0.00430811	0.00767723	0.000938983	0.0032613	0.00824297	-0.00172036	0.00118983	0.00194279	0.000436873	0.00179395	0.00244848	0.00113943	-0.00287212	-7.08214e-05
1.02628	-0.00149949	0.00313414	-0.00613311	-0.0020132	-9.79392e-06	-0.0040166	0.00638644	0.0124218	0.000351103	0.000368841	0.00245513	-0.00171745	0.00502895	0.00818227	0.00187562	0.00364822	0.00713506	0.000161369	0.00134048	0.00328288	-0.000601911	-0.00385533	-0.000434332	-0.00727632		1.02628	0.010001	0.0179048	0.00209724	0.00157408	0.00356147	-0.000413309	0.00895012	0.0128613	0.0050389	0.00388034	0.00690884	0.000851842	0.00300854	0.00769638	-0.00167929	0.00121229	0.00199027	0.000434314	0.00159348	0.00222955	0.000957406	-0.00293457	-7.08346e-05
1.0363	-0.00139291	0.00314935	-0.00593516	-0.00200398	-4.9264e-05	-0.00395869	0.00696174	0.013292	0.000631477	0.000561203	0.0028508	-0.0017284	0.00500576	0.00795623	0.00205529	0.00318492	0.0065889	-0.000219069	0.00140351	0.00348269	-0.000675668	-0.00388648	-0.000434399	-0.00733857		1.0363	0.00981657	0.0178035	0.00182964	0.00151497	0.00350878	-0.000478852	0.00903537	0.0129201	0.00515062	0.00339064	0.0060665	0.000714787	0.00281398	0.00727696	-0.001649	0.00122973	0.00204366	0.000415809	0.00153626	0.00228017	0.000792351	-0.00309358	-7.08659e-05
1.04631	-0.00140693	0.00295787	-0.00577174	-0.00197444	-4.11822e-05	-0.00390771	0.00737819	0.0139548	0.000801598	0.000634989	0.0030991	-0.00182912	0.00501398	0.00781896	0.002209	0.00266976	0.00586244	-0.00052292	0.0014611	0.00367613	-0.000753936	-0.00393053	-0.000434492	-0.00742657		1.04631	0.00956205	0.017556	0.00156809	0.00173869	0.00372825	-0.000250868	0.00918092	0.0130909	0.00527094	0.00295226	0.00532011	0.000584399	0.00271938	0.00701571	-0.00157695	0.0012909	0.00219965	0.000382154	0.00162419	0.00260207	0.000646302	-0.00329306	-7.09007e-05
1.05632	-0.00117684	0.00319031	-0.005544	-0.00194947	2.99082e-05	-0.00392884	0.00763601	0.0144101	0.000861939	0.000753601	0.00324666	-0.00173946	0.00510862	0.00787395	0.00234329	0.00222367	0.00519178	-0.000744442	0.00154619	0.00385966	-0.00076729	-0.0039657	-0.000434564	-0.00749683		1.05632	0.00936032	0.017348	0.00137262	0.00194429	0.00399999	-0.000111408	0.00934587	0.0133424	0.00534934	0.00245458	0.00466635	0.000242801	0.00281117	0.00709331	-0.00147098	0.001346	0.00234088	0.000351113	0.00202816	0.00326763	0.000788688	-0.00347104	-7.09284e-05
1.06633	-0.000992272	0.00338484	-0.00536938	-0.0020509	9.62025e-05	-0.00419799	0.00782243	0.0147696	0.000875275	0.000739764	0.00318237	-0.00170284	0.00535231	0.00817532	0.00252931	0.00166635	0.00432698	-0.000994285	0.00152929	0.00395294	-0.000894349	-0.00401573	-0.000434665	-0.00759679		1.06633	0.00924743	0.0172055	0.00128938	0.00225964	0.00443391	8.5369e-05	0.00955489	0.0137141	0.00539566	0.00215582	0.00426035	5.12991e-05	0.00288883	0.00722225	-0.00144459	0.0014124	0.00250301	0.00032178	0.00243526	0.00394413	0.000926389	-0.00369891	-7.09598e-05
1.07635	-0.000771368	0.00364023	-0.00518297	-0.00207129	0.000221089	-0.00436368	0.00784911	0.0149594	0.000738802	0.000571057	0.00288935	-0.00174723	0.00564502	0.00862353	0.00266652	0.00119416	0.00354829	-0.00115997	0.0015928	0.00403408	-0.000848476	-0.0040751	-0.000434781	-0.00771541		1.07635	0.00901627	0.0168598	0.00117276	0.00263437	0.00494782	0.000320923	0.00987835	0.0143034	0.00545331	0.00189197	0.00397287	-0.000188925	0.00306731	0.00747201	-0.0013374	0.00147193	0.00264447	0.000299393	0.00293709	0.00482056	0.00105363	-0.00389484	-7.09838e-05
1.08636	-0.000596452	0.00384816	-0.00504106	-0.00212533	0.000385856	-0.00463652	0.00791345	0.0151453	0.000681575	0.00031175	0.00245123	-0.00182773	0.00591095	0.00913438	0.00268751	0.00086553	0.00297163	-0.00124057	0.00168338	0.00415208	-0.00078533	-0.00411001	-0.000434847	-0.00778518		1.08636	0.00902457	0.0168753	0.00117381	0.00304955	0.00553132	0.000567782	0.0103066	0.0150388	0.00557447	0.00171328	0.00386834	-0.000441785	0.00329062	0.00779017	-0.00120892	0.00156251	0.00283718	0.00028784	0.00343305	0.00564034	0.00122575	-0.00407358	-7.10037e-05
1.09637	-0.000311728	0.00423428	-0.00485774	-0.00222184	0.000549148	-0.00499282	0.00782825	0.0151707	0.000485802	-1.00984e-05	0.00191781	-0.001938	0.00629842	0.00981181	0.00278504	0.000649636	0.00262231	-0.00132303	0.0016666	0.00408549	-0.000752297	-0.00413496	-0.000434894	-0.00783503		1.09637	0.0091134	0.0169939	0.00123285	0.00349078	0.00616575	0.000815808	0.0106948	0.015721	0.00566859	0.00153659	0.00374004	-0.000666864	0.00350215	0.00807253	-0.00106823	0.00164765	0.00300972	0.000285583	0.00375922	0.00621644	0.00130199	-0.00422635	-7.10193e-05
1.10638	-0.000210473	0.00435955	-0.0047805	-0.0023509	0.000705089	-0.00540689	0.00773683	0.0151762	0.000297495	-0.000281658	0.0015302	-0.00209352	0.00655405	0.0103472	0.00276088	0.00078722	0.00281026	-0.00123582	0.00162404	0.00396932	-0.000721237	-0.00415929	-0.000434938	-0.00788363		1.10638	0.00928619	0.017163	0.00140941	0.00398335	0.00692681	0.0010399	0.0112577	0.0166706	0.0058448	0.00140779	0.00364047	-0.000824884	0.00356855	0.00823722	-0.00110011	0.00170398	0.0031317	0.000276252	0.00385135	0.00636362	0.00133909	-0.00435122	-7.10312e-05
1.1164	-0.000136284	0.00443399	-0.00470656	-0.00248862	0.00085936	-0.0058366	0.00780484	0.0153884	0.000221317	-0.000621458	0.00104051	-0.00228342	0.00658038	0.0105503	0.00261045	0.00106344	0.00331372	-0.00118683	0.00156863	0.00381405	-0.000676791	-0.0041552	-0.000434931	-0.00787546		1.1164	0.00939896	0.0173139	0.00148398	0.00441122	0.00761743	0.001205	0.0119051	0.0176487	0.00616138	0.00121711	0.00345959	-0.00102537	0.00382137	0.00855121	-0.000908459	0.00177106	0.00323414	0.000307966	0.00373258	0.00617204	0.00129313	-0.00445211	-7.10404e-05
1.12641	-2.93095e-05	0.00457798	-0.0046366	-0.00263394	0.000972764	-0.00624063	0.00792855	0.0156702	0.000186918	-0.000911367	0.000649442	-0.00247218	0.00660451	0.0107658	0.00244321	0.00146044	0.00406642	-0.00114553	0.0014733	0.00361749	-0.00067089	-0.00414477	-0.000434912	-0.00785462		1.12641	0.00954237	0.0174929	0.0015918	0.00479905	0.00827823	0.00131986	0.0125623	0.0186195	0.00650507	0.00123911	0.00344296	-0.000964738	0.00396751	0.0087232	-0.000788178	0.00178734	0.00325031	0.000324358	0.00351445	0.00578372	0.00124519	-0.00455528	-7.10493e-05
1.13642	-0.00012386	0.00438816	-0.00463588	-0.00278652	0.00102622	-0.00659926	0.00808763	0.0159724	0.000202879	-0.0011186	0.000398214	-0.00263541	0.00650782	0.0107857	0.00222993	0.00196507	0.0049525	-0.00102235	0.0013519	0.00340393	-0.00070014	-0.00413303	-0.00043489	-0.00783117		1.13642	0.00963172	0.0175858	0.00167761	0.00511707	0.00886527	0.00136887	0.0131433	0.019427	0.00685952	0.00126551	0.00340693	-0.000875918	0.00407342	0.00889225	-0.000745409	0.00174053	0.00314553	0.000335526	0.00318181	0.00520282	0.00116079	-0.00466293	-7.10582e-05
1.14643	-0.000215773	0.00420162	-0.00463317	-0.00295721	0.00101133	-0.00692575	0.00836269	0.0163701	0.000355255	-0.00122317	0.000308651	-0.002755	0.00621466	0.0104768	0.00195255	0.0024923	0.00590169	-0.000917087	0.00124021	0.00324607	-0.000765663	-0.00412614	-0.000434877	-0.00781741		1.14643	0.00961639	0.0175662	0.0016666	0.00530253	0.00927363	0.00133143	0.0137527	0.0202652	0.00724018	0.00134514	0.00347032	-0.000780032	0.00406092	0.00891246	-0.000790615	0.00168611	0.00304277	0.000329441	0.00271507	0.00439436	0.00103579	-0.00474331	-7.10646e-05
1.15645	-0.00022429	0.00415501	-0.00460359	-0.00313514	0.000920401	-0.00719069	0.00879466	0.016915	0.000674352	-0.00122003	0.000384732	-0.00282478	0.00590487	0.0101081	0.00170159	0.00297099	0.00669956	-0.000757574	0.00108865	0.00310111	-0.000923806	-0.00413	-0.000434884	-0.00782511		1.15645	0.00957987	0.0174927	0.00166708	0.00538688	0.00952529	0.00124847	0.0143759	0.0210494	0.00770242	0.00152357	0.00351387	-0.000466731	0.00403251	0.00898603	-0.000921005	0.00158709	0.00283927	0.000334909	0.00226127	0.00356235	0.000960194	-0.00483501	-7.10716e-05
1.16646	-0.000208104	0.00413651	-0.00455272	-0.00336823	0.00070722	-0.00744369	0.00927776	0.0174593	0.00109621	-0.00107946	0.000655184	-0.00281411	0.0054075	0.00946289	0.00135212	0.00342269	0.00739538	-0.000549987	0.000978023	0.00301673	-0.00106068	-0.00416069	-0.000434941	-0.00788644		1.16646	0.00954	0.0174104	0.00166959	0.00530372	0.00952812	0.00107932	0.0148968	0.0216356	0.00815797	0.00167498	0.00359812	-0.000248154	0.00387723	0.00889022	-0.00113577	0.00147843	0.00262235	0.000334509	0.00175617	0.00262837	0.00088397	-0.00492451	-7.10782e-05
1.17647	-0.000146696	0.00418689	-0.00448028	-0.00359235	0.000476935	-0.00766163	0.00966157	0.0178325	0.00149062	-0.000881454	0.00102378	-0.00278668	0.00506185	0.00902126	0.00110243	0.00368526	0.00778896	-0.000418437	0.000928405	0.00300272	-0.00114591	-0.00416979	-0.000419512	-0.00792006		1.17647	0.00950863	0.0173783	0.00163893	0.00517295	0.00938	0.000965894	0.0152553	0.0220418	0.00846879	0.00192386	0.00384928	-1.54751e-06	0.00369401	0.00881061	-0.00142258	0.00131363	0.0022991	0.000328171	0.0014146	0.00204509	0.000784121	-0.00503882	-7.10862e-05
1.18648	-7.9495e-05	0.00426732	-0.00442631	-0.00392048	0.000183963	-0.00802493	0.0100068	0.0181466	0.00186693	-0.000730959	0.00130592	-0.00276784	0.00475452	0.00859759	0.000911456	0.00379271	0.00789594	-0.000310511	0.000840666	0.00297803	-0.0012967	-0.00419457	-0.0004105	-0.00797863		1.18648	0.00954105	0.0174047	0.00167742	0.00505394	0.00915185	0.000956031	0.0157731	0.0226837	0.00886261	0.00217325	0.00407654	0.000269959	0.00346377	0.00869579	-0.00176824	0.00116798	0.00201629	0.000319678	0.00115931	0.00165149	0.000667129	-0.00519087	-7.10964e-05
1.1965	6.14831e-05	0.00446171	-0.00433875	-0.00412096	-9.2242e-05	-0.00814967	0.0104237	0.0185799	0.00226756	-0.00045141	0.0018076	-0.00271042	0.00453175	0.00831996	0.000743548	0.00375433	0.00774245	-0.000233792	0.000732249	0.00290668	-0.00144218	-0.00422764	-0.000397695	-0.00805759		1.1965	0.00954026	0.017399	0.00168154	0.00479873	0.00873026	0.000867198	0.0161596	0.023164	0.00915517	0.00246818	0.00436397	0.000572394	0.00316232	0.00851431	-0.00218966	0.0010276	0.00174698	0.000308219	0.00098045	0.00143348	0.000527423	-0.00529895	-7.11032e-05
1.20651	0.000201966	0.00466155	-0.00425762	-0.00432247	-0.000359942	-0.00828499	0.010758	0.0188474	0.00266864	-0.000184122	0.00225437	-0.00262262	0.00451734	0.00840209	0.000632591	0.00355072	0.00735669	-0.000255251	0.000628104	0.00281948	-0.00156328	-0.00426167	-0.000380344	-0.008143		1.20651	0.00961774	0.0174965	0.00173896	0.00450938	0.00820418	0.000814588	0.0165344	0.0236398	0.00942887	0.00286503	0.00485405	0.000876004	0.00287927	0.00834316	-0.00258462	0.000904082	0.00151464	0.000293524	0.00102689	0.00150722	0.000546564	-0.0054268	-7.1111e-05
1.21652	0.000306702	0.0048604	-0.00424699	-0.00451837	-0.000611392	-0.00842535	0.0110233	0.0190652	0.0029814	3.58491e-05	0.00258955	-0.00251785	0.00461596	0.00862738	0.000604551	0.00323711	0.0068122	-0.000337974	0.000501423	0.00269375	-0.00169091	-0.0042896	-0.000357985	-0.00822121		1.21652	0.00984149	0.0178004	0.00188259	0.00425928	0.00768596	0.000832595	0.0167847	0.0239821	0.00958729	0.00349524	0.00552716	0.00146331	0.00262017	0.00822447	-0.00298413	0.000815175	0.00135231	0.000278043	0.00119048	0.00182712	0.000553842	-0.00551535	-7.11162e-05
1.22653	0.000304943	0.0048837	-0.00427382	-0.00466682	-0.000794207	-0.00853942	0.0112547	0.0192259	0.0032836	0.000170643	0.0027707	-0.00242941	0.00485741	0.00907476	0.000640062	0.00285123	0.00616965	-0.000467202	0.000442472	0.00259869	-0.00171374	-0.00430595	-0.000330666	-0.00828123		1.22653	0.0101565	0.0181614	0.00215165	0.00399471	0.00715945	0.000829976	0.0169942	0.0243098	0.00967864	0.00406463	0.00620981	0.00191945	0.00237315	0.00811315	-0.00336686	0.000762699	0.00126061	0.000264793	0.0014058	0.00231187	0.000499734	-0.00556823	-7.11192e-05
1.23655	0.000195147	0.00473278	-0.00434248	-0.00475089	-0.00089224	-0.00860954	0.0114219	0.0193325	0.0035114	0.000252118	0.0028136	-0.00230936	0.00513984	0.0096288	0.000650881	0.00242581	0.00547654	-0.000624916	0.000381763	0.00246719	-0.00170367	-0.00428853	-0.000299141	-0.00827793		1.23655	0.0105204	0.0185832	0.00245756	0.0036424	0.00654878	0.000736017	0.0171376	0.0245775	0.00969771	0.00472755	0.00711097	0.00234413	0.00209847	0.00795659	-0.00375965	0.000732845	0.00121291	0.000252781	0.00163749	0.00301374	0.000261244	-0.00562031	-7.11221e-05
1.24656	-6.59689e-05	0.00433826	-0.0044702	-0.0048573	-0.00101948	-0.00869512	0.0115827	0.0195063	0.00365899	0.0002669	0.00271762	-0.00218382	0.00564183	0.010395	0.000888692	0.00204768	0.00484335	-0.000748004	0.000324162	0.00231322	-0.0016649	-0.00426522	-0.000265027	-0.00826541		1.24656	0.0109388	0.0190558	0.00282178	0.00348782	0.00620531	0.000770327	0.0173702	0.0250231	0.00971736	0.00543393	0.00808725	0.0027806	0.00194749	0.00787482	-0.00397985	0.000701122	0.00116578	0.000236467	0.00192421	0.0038045	4.3914e-05	-0.00560295	-7.11211e-05
1.25657	-0.000394769	0.00387892	-0.00466846	-0.0049049	-0.00107189	-0.00873792	0.0116135	0.0195332	0.00369383	0.00023864	0.0025214	-0.00204412	0.00612558	0.0111403	0.00111089	0.00173618	0.00427962	-0.000807263	0.000321199	0.00222582	-0.00158342	-0.00422683	-0.00023072	-0.00822294		1.25657	0.0113512	0.0195041	0.00319838	0.0034246	0.0059077	0.000941506	0.0175809	0.025495	0.00966689	0.00615593	0.00908026	0.0032316	0.00180774	0.00779437	-0.00417889	0.000683011	0.00114979	0.000216228	0.00204159	0.00433639	-0.000253208	-0.0055174	-3.97178e-05
1.26658	-0.000708634	0.0034423	-0.00485957	-0.00477562	-0.000904848	-0.0086464	0.0115085	0.0194197	0.00359724	0.000163786	0.00224852	-0.00192095	0.0065412	0.0117551	0.00132732	0.00140513	0.0036873	-0.000877039	0.000349155	0.00219238	-0.00149407	-0.00416417	-0.000182938	-0.00814539		1.26658	0.0117507	0.0199853	0.00351613	0.00335938	0.00564063	0.00107813	0.0178948	0.0261665	0.00962308	0.00688394	0.0100807	0.0036872	0.00162863	0.00755163	-0.00429437	0.000699551	0.00121949	0.000179613	0.00216205	0.00479604	-0.000471929	-0.00540295	-2.13124e-05
1.2766	-0.00100326	0.00304287	-0.0050494	-0.00467972	-0.000778265	-0.00858118	0.0112549	0.0191895	0.00332031	8.95219e-05	0.00196998	-0.00179093	0.00710117	0.0125966	0.0016057	0.00121544	0.00325974	-0.000828853	0.000412202	0.00223742	-0.00141302	-0.00411622	-0.000147775	-0.00808466		1.2766	0.0122191	0.0206008	0.00383743	0.00337084	0.00554421	0.00119747	0.0184307	0.0271334	0.00972802	0.00757376	0.0110275	0.00412005	0.00155528	0.00742454	-0.00431398	0.000733731	0.00132277	0.000144689	0.00212063	0.0048919	-0.00065064	-0.00526851	4.81923e-06
1.28661	-0.00125847	0.00269597	-0.00521291	-0.00456011	-0.0006236	-0.00849661	0.010934	0.0188727	0.0029953	3.7249e-05	0.00173787	-0.00166338	0.0074892	0.0131304	0.00184799	0.00103932	0.00286788	-0.000789248	0.000476313	0.00235899	-0.00140636	-0.00405241	-0.000117402	-0.00798742		1.28661	0.0122351	0.0207093	0.00376098	0.00351082	0.00562553	0.0013961	0.0187843	0.0278749	0.0096937	0.00830183	0.0120972	0.0045065	0.00142512	0.00712123	-0.00427099	0.000759764	0.0013978	0.000121732	0.00203413	0.00482934	-0.000761082	-0.00508117	4.02011e-05
1.29662	-0.00142934	0.00248334	-0.00534203	-0.00425648	-0.000391658	-0.0081213	0.010544	0.0185915	0.00249644	4.52919e-05	0.00161678	-0.0015262	0.00781315	0.0135407	0.00208561	0.000873517	0.00252755	-0.00078052	0.000602898	0.00257177	-0.00136597	-0.0039973	-9.30932e-05	-0.00790151		1.29662	0.0122708	0.0209171	0.00362464	0.00363619	0.00570615	0.00156624	0.0190653	0.0285442	0.00958645	0.00889793	0.0129856	0.00481022	0.00129595	0.00679427	-0.00420236	0.000760793	0.00143408	8.75083e-05	0.00170278	0.00421961	-0.000814062	-0.00488539	8.57892e-05
1.30663	-0.00146321	0.00246234	-0.00538876	-0.00394752	-8.93204e-05	-0.00780572	0.00996967	0.0180195	0.00191986	7.76416e-05	0.00160547	-0.00145019	0.00801538	0.0137513	0.00227949	0.000762222	0.00237534	-0.000850899	0.000766753	0.00290576	-0.00137225	-0.00396669	-7.52173e-05	-0.00785817		1.30663	0.0121571	0.0209552	0.00335889	0.00396661	0.00615199	0.00178122	0.0193299	0.0290758	0.0095839	0.00935003	0.0136611	0.00503899	0.00117911	0.00635947	-0.00400126	0.000797787	0.00153484	6.07312e-05	0.00138009	0.00357409	-0.000813903	-0.00471654	0.000141522
1.31665	-0.00141026	0.00256094	-0.00538147	-0.00356276	0.000266092	-0.0073916	0.0092823	0.0173669	0.00119771	0.000141097	0.00171145	-0.00142925	0.0080953	0.013803	0.00238758	0.000930137	0.00272169	-0.000861418	0.000959491	0.00331007	-0.00139109	-0.0039348	-6.32629e-05	-0.00780633		1.31665	0.011839	0.0207448	0.00293329	0.00432018	0.00667963	0.00196072	0.019538	0.0293651	0.00971084	0.00969122	0.0142763	0.00510611	0.00122101	0.00616934	-0.00372732	0.000838767	0.00163154	4.59964e-05	0.00115916	0.00301593	-0.00069761	-0.00454807	0.000205939
1.32666	-0.00127956	0.00275077	-0.00530989	-0.00309534	0.000690139	-0.00688083	0.00856757	0.0166252	0.000509974	0.000217572	0.00189354	-0.00145839	0.0080778	0.0136901	0.00246548	0.00123819	0.00333573	-0.000859358	0.00112749	0.00371889	-0.0014639	-0.00390461	-3.72758e-05	-0.00777194		1.32666	0.0115205	0.0205022	0.00253874	0.00471026	0.00731124	0.00210927	0.0196333	0.029527	0.00973948	0.00983889	0.0146395	0.00503827	0.00127133	0.00596875	-0.0034261	0.00089027	0.00173449	4.60529e-05	0.00089011	0.00233757	-0.00055735	-0.00442507	0.000275794
1.33667	-0.000989318	0.00317221	-0.00515085	-0.00261761	0.00108112	-0.00631634	0.00799196	0.0160637	-7.98305e-05	0.000318023	0.00214855	-0.00151251	0.00796758	0.0134776	0.00245759	0.00153257	0.00399552	-0.000930387	0.00125383	0.0040135	-0.00150584	-0.00389941	-2.30059e-05	-0.00777582		1.33667	0.0111962	0.020274	0.00211837	0.0050152	0.0078654	0.002165	0.0196419	0.0294847	0.00979917	0.00986697	0.0147986	0.0049353	0.00138871	0.00588861	-0.00311118	0.000955085	0.00184913	6.10423e-05	0.000574302	0.00174237	-0.000593761	-0.00435888	0.000346108
1.34668	-0.000849341	0.00333528	-0.00503396	-0.00212647	0.00144641	-0.00569935	0.00759668	0.015722	-0.000528635	0.000374906	0.00231715	-0.00156734	0.00774055	0.0131285	0.00235256	0.00186266	0.00470032	-0.000974993	0.00139649	0.0043713	-0.00157833	-0.00390711	-7.26675e-06	-0.00780696		1.34668	0.0109257	0.0200647	0.00178677	0.00517442	0.00823172	0.00211713	0.0196745	0.0294367	0.00991223	0.00985662	0.0149287	0.0047845	0.00155282	0.00591065	-0.00280501	0.00103109	0.00197348	8.87049e-05	0.000497682	0.00149376	-0.000498396	-0.00435552	0.000410595
1.3567	-0.000513576	0.00380744	-0.0048346	-0.00165287	0.00175502	-0.00506076	0.00733727	0.015525	-0.000850416	0.000361885	0.00244108	-0.00171731	0.00741873	0.0126785	0.00215898	0.00219261	0.00534395	-0.000958733	0.00162741	0.0048799	-0.00162508	-0.00389187	2.75721e-05	-0.00781131		1.3567	0.010624	0.0197908	0.00145717	0.00515711	0.00837798	0.00193624	0.0196945	0.0293132	0.0100758	0.00972886	0.014921	0.00453677	0.0017616	0.00605306	-0.00252987	0.00111101	0.0020971	0.000124929	0.000387564	0.00129798	-0.000522849	-0.00441491	0.000462561
1.36671	-0.000342326	0.0040381	-0.00472275	-0.0012188	0.00199263	-0.00443023	0.00714481	0.0153527	-0.0010631	0.000387681	0.00251323	-0.00173786	0.00711399	0.0122862	0.00194175	0.00253588	0.00594011	-0.000868346	0.00184198	0.0053245	-0.00164054	-0.00389952	5.7692e-05	-0.00785674		1.36671	0.0104717	0.0196136	0.0013298	0.00510475	0.00837769	0.0018318	0.0197251	0.0292582	0.010192	0.00952342	0.0148257	0.00422111	0.00196154	0.00622969	-0.00230661	0.00119959	0.00224805	0.000151122	0.000385598	0.00125057	-0.000479374	-0.00453088	0.000496093
1.37672	-0.000221578	0.00415548	-0.00459864	-0.00088663	0.00210153	-0.00387479	0.0071441	0.0153489	-0.00106067	0.000353568	0.00247001	-0.00176288	0.00680071	0.0119049	0.0016965	0.0028189	0.00636399	-0.00072619	0.0020719	0.00575822	-0.00161441	-0.00390609	9.2964e-05	-0.00790514		1.37672	0.0104135	0.0194985	0.00132846	0.00495186	0.00814777	0.00175595	0.0199226	0.0294062	0.010439	0.00927297	0.0146885	0.00385739	0.00224154	0.00663118	-0.0021481	0.00130139	0.00240774	0.000195048	0.000456413	0.00134623	-0.000433401	-0.00469226	0.000507219
1.38673	-7.51773e-05	0.00434841	-0.00449877	-0.00068544	0.0020685	-0.00343938	0.00731752	0.0155655	-0.000930453	0.000271794	0.00233171	-0.00178813	0.00648748	0.0115493	0.00142567	0.00301621	0.00657806	-0.000545629	0.00242142	0.00638237	-0.00153952	-0.00390857	0.000132159	-0.00794929		1.38673	0.0106765	0.0198678	0.00148522	0.00461361	0.00765817	0.00156905	0.0201379	0.0295827	0.010693	0.0090328	0.0146192	0.00344643	0.00240654	0.00687946	-0.00206637	0.00136026	0.00249113	0.000229389	0.000495652	0.00140534	-0.000414037	-0.00488465	0.000494683
1.39675	0.000131258	0.00455781	-0.00429529	-0.000627263	0.00189906	-0.00315359	0.00757117	0.0158534	-0.00071109	0.000183869	0.00215762	-0.00178988	0.00622631	0.0112766	0.00117601	0.00304093	0.00650207	-0.000420201	0.00285947	0.00714309	-0.00142414	-0.0039049	0.000173207	-0.00798302		1.39675	0.0109028	0.0201215	0.00168406	0.00420673	0.00699934	0.00141413	0.0201837	0.0295249	0.0108425	0.0086409	0.0142883	0.00299353	0.00265581	0.00737353	-0.00206191	0.0013684	0.00248606	0.000250734	0.000675557	0.00170501	-0.000353892	-0.00509246	0.000460155
1.40676	0.0002412	0.00468554	-0.00420314	-0.000705719	0.00162441	-0.00303585	0.00782718	0.016181	-0.000526654	6.8146e-05	0.00194076	-0.00180447	0.00597661	0.0109619	0.000991302	0.00304974	0.00630144	-0.000201965	0.00336161	0.00800423	-0.00128101	-0.00389445	0.000213318	-0.00800222		1.40676	0.0111925	0.0204445	0.00194052	0.00377554	0.00625646	0.00129463	0.020266	0.0295	0.0110321	0.00820711	0.0139386	0.00247563	0.00276187	0.00765963	-0.00213589	0.00136476	0.00247164	0.000257878	0.00079604	0.00191672	-0.000324641	-0.00530092	0.000407832
1.41677	0.000354429	0.00481575	-0.00410689	-0.000888349	0.00129763	-0.00307433	0.00812215	0.0165777	-0.00033343	5.5438e-05	0.00181134	-0.00170046	0.00612648	0.0112408	0.00101215	0.0029329	0.005906	-4.02098e-05	0.00394475	0.00901152	-0.00112202	-0.00386396	0.000265766	-0.00799369		1.41677	0.0113245	0.0205889	0.0020602	0.00340588	0.00556567	0.00124609	0.0201379	0.0292087	0.011067	0.00771969	0.0133222	0.00211718	0.00293169	0.00814275	-0.00227938	0.00133406	0.0024181	0.000250021	0.000945817	0.00219941	-0.000307772	-0.00549768	0.000343575
1.42678	0.000481255	0.00495325	-0.00399074	-0.00122621	0.000875009	-0.00332742	0.00848009	0.0169892	-2.90095e-05	5.90986e-05	0.00172707	-0.00160887	0.0062678	0.011524	0.00101162	0.00269995	0.00535737	4.25304e-05	0.00451149	0.0100437	-0.0010207	-0.00384064	0.000313212	-0.00799449		1.42678	0.0114125	0.0206578	0.00216714	0.00308083	0.00496103	0.00120064	0.0198381	0.0286458	0.0110303	0.00715266	0.0125191	0.00178627	0.00299678	0.00847698	-0.00248343	0.00128402	0.00233997	0.000228073	0.000954275	0.00223404	-0.000325492	-0.00567375	0.000273837
1.4368	0.000650629	0.00512264	-0.00382138	-0.00164009	0.000461988	-0.00374217	0.00875887	0.0173455	0.000172294	8.76772e-05	0.00168527	-0.00150992	0.00668111	0.0121878	0.00117444	0.0023648	0.00469795	3.16454e-05	0.00516254	0.0111946	-0.000869493	-0.00379413	0.000359198	-0.00794747		1.4368	0.0116144	0.0209712	0.00225768	0.00282344	0.00452512	0.00112176	0.019368	0.0278679	0.0108681	0.00662929	0.0117596	0.00149901	0.00308949	0.00891035	-0.00273136	0.00121453	0.00223514	0.000193929	0.00108664	0.00247363	-0.000300348	-0.00582386	0.000204628
1.44681	0.000827531	0.00526489	-0.00360983	-0.00201006	5.72545e-05	-0.00407737	0.00896236	0.0175978	0.000326907	0.000159877	0.00171384	-0.00139409	0.00728766	0.0130924	0.00148295	0.00192541	0.00394921	-9.83908e-05	0.0057738	0.012293	-0.000745434	-0.00375101	0.000398478	-0.00790049		1.44681	0.0117978	0.0212372	0.00235845	0.00268017	0.00427129	0.00108905	0.0189898	0.0272858	0.0106938	0.00599009	0.0107465	0.00123364	0.00320066	0.00940688	-0.00300556	0.0011366	0.00212259	0.000150605	0.00106567	0.00244693	-0.000315598	-0.00596451	0.000140732
1.45682	0.00096899	0.00531455	-0.00337657	-0.00245673	-0.000308612	-0.00460484	0.00914099	0.0178421	0.000439867	0.000271716	0.00181654	-0.00127311	0.00793845	0.0140638	0.0018131	0.00144749	0.00317157	-0.000276598	0.00636345	0.0134182	-0.000691285	-0.00370059	0.000447517	-0.0078487		1.45682	0.0118406	0.0213272	0.00235405	0.00256757	0.00413757	0.000997571	0.0185023	0.0266582	0.0103464	0.00538036	0.00960229	0.00115842	0.00338904	0.0100643	-0.00328622	0.00105859	0.00201554	0.000101643	0.000943363	0.00230937	-0.000422646	-0.00605233	8.53477e-05
1.46683	0.00116098	0.00540261	-0.00308066	-0.00286808	-0.000618463	-0.00511769	0.0092448	0.0180569	0.000432662	0.000431768	0.00201857	-0.00115503	0.00877709	0.0152806	0.00227362	0.000922348	0.00236413	-0.000519435	0.00681135	0.0142873	-0.000664563	-0.00364758	0.00048288	-0.00777805		1.46683	0.0118352	0.0212919	0.00237841	0.00244272	0.00403269	0.000852746	0.0180309	0.0261079	0.00995393	0.00474296	0.00861484	0.000871079	0.00358927	0.0107363	-0.00355781	0.000967076	0.00188335	5.0801e-05	0.000708595	0.00206296	-0.00064577	-0.00613742	3.99652e-05
1.47685	0.00142942	0.00558104	-0.0027222	-0.00319462	-0.000848282	-0.00554096	0.00932915	0.0182203	0.00043801	0.000593864	0.00226792	-0.00108019	0.00955958	0.0163905	0.00272862	0.000373771	0.00155121	-0.000803669	0.00711684	0.0149465	-0.000712865	-0.00361292	0.000515664	-0.0077415		1.47685	0.0117508	0.0211558	0.00234572	0.00241992	0.00404535	0.000794494	0.0175453	0.0255799	0.00951069	0.00427398	0.00769346	0.000854489	0.0038588	0.0114646	-0.00374697	0.000904261	0.00180676	1.76333e-06	0.000564251	0.00196267	-0.00083417	-0.00619669	4.69169e-06
1.48686	0.0016361	0.00564565	-0.00237345	-0.00341541	-0.00100998	-0.00582085	0.00936468	0.0183071	0.000422266	0.000766498	0.00258237	-0.00104937	0.0103282	0.0175258	0.00313072	-0.000174572	0.00076717	-0.00111631	0.00740288	0.0156024	-0.000796689	-0.00359678	0.000546666	-0.00774022		1.48686	0.0116705	0.0209808	0.00236028	0.00262092	0.00423523	0.00100662	0.0170964	0.0251346	0.00905818	0.00403076	0.00711362	0.000947891	0.00417918	0.0122854	-0.00392703	0.000838118	0.00171879	-4.25542e-05	0.000511615	0.00193346	-0.000910226	-0.00618801	-2.1386e-05
1.49687	0.00177902	0.00566226	-0.00210423	-0.00331908	-0.000985368	-0.00565279	0.00943101	0.0183677	0.000494315	0.000953575	0.00295421	-0.00104706	0.0108878	0.0183971	0.00337838	-0.000738801	2.48087e-05	-0.00150241	0.00749714	0.0159186	-0.000924356	-0.00357015	0.000575982	-0.00771629		1.49687	0.0114856	0.0206572	0.00231402	0.00261606	0.00425774	0.000974373	0.0166199	0.0246793	0.00856044	0.00384181	0.00661816	0.00106545	0.00450725	0.0131062	-0.00409173	0.000763287	0.00160683	-8.02528e-05	0.000508459	0.00194906	-0.000932139	-0.00618558	-3.97654e-05
1.50688	0.00189328	0.00565194	-0.00186537	-0.00317849	-0.000914223	-0.00544275	0.00966104	0.0187076	0.000614524	0.00109555	0.00328446	-0.00109336	0.0112285	0.0189145	0.00354253	-0.00126507	-0.000622024	-0.00190811	0.00760224	0.0161944	-0.000989918	-0.00355087	0.000602081	-0.00770382		1.50688	0.0111615	0.0201207	0.0022022	0.00277767	0.00440785	0.0011475	0.0161164	0.0241659	0.0080669	0.00385541	0.0064749	0.00123593	0.00483855	0.0138297	-0.00415259	0.000695067	0.00147367	-8.35351e-05	0.000626528	0.0021152	-0.000862144	-0.00618664	-7.11505e-05
1.5169	0.00210434	0.00586916	-0.00166048	-0.00298026	-0.000841217	-0.00511931	0.0100228	0.0191692	0.000876382	0.00120894	0.00356071	-0.00114284	0.0115136	0.0194902	0.00353706	-0.00166108	-0.000978728	-0.00234344	0.00761133	0.0162668	-0.00104415	-0.00354693	0.000611634	-0.00770548		1.5169	0.0108575	0.0195187	0.00219629	0.00297495	0.00456506	0.00138483	0.0154071	0.0232836	0.0075306	0.00391348	0.00640018	0.00142678	0.00515658	0.0145154	-0.00420227	0.000611039	0.00131253	-9.04485e-05	0.000942874	0.00256934	-0.000683594	-0.00615295	-7.11489e-05
1.52691	0.0022992	0.00615658	-0.00155819	-0.00256727	-0.000563985	-0.00457055	0.010506	0.0196852	0.00132687	0.0012473	0.00371047	-0.00121587	0.011466	0.0196531	0.00327896	-0.00206406	-0.00129987	-0.00282824	0.0075335	0.0161521	-0.00108507	-0.00353789	0.00062578	-0.00770156		1.52691	0.0106067	0.0190274	0.00218602	0.00327044	0.00485173	0.00168916	0.0147185	0.0224566	0.0069804	0.00415219	0.00667858	0.0016258	0.00545643	0.0150718	-0.00415896	0.000587027	0.00120122	-2.71635e-05	0.00129306	0.00307198	-0.000485854	-0.00610979	-7.11469e-05
1.53692	0.00266038	0.00670881	-0.00138805	-0.00204327	-0.000148191	-0.00393836	0.0109028	0.0200848	0.00172074	0.00120245	0.00370655	-0.00130165	0.0112811	0.0196207	0.00294137	-0.00232818	-0.00142868	-0.00322769	0.00750242	0.0160911	-0.00108626	-0.00353975	0.000623524	-0.00770303		1.53692	0.0104703	0.0187256	0.00221499	0.00359571	0.00516007	0.00203136	0.0142853	0.0218953	0.00667527	0.00437056	0.00693901	0.0018021	0.00586657	0.0157769	-0.00404372	0.000534701	0.00106357	5.83064e-06	0.00171462	0.00363104	-0.000201806	-0.00605741	-7.11445e-05
1.54693	0.00299916	0.00730507	-0.00130675	-0.00159572	0.00024756	-0.00343901	0.0113666	0.0205361	0.0021971	0.00105633	0.00352018	-0.00140752	0.011103	0.0196073	0.00259872	-0.00244861	-0.00139028	-0.00350695	0.00744036	0.0159326	-0.00105192	-0.00355539	0.000601387	-0.00771218		1.54693	0.0103888	0.0185551	0.00222243	0.00395253	0.00553294	0.00237211	0.0137844	0.0212376	0.00633116	0.00467696	0.00743419	0.00191974	0.00624816	0.0164205	-0.00392414	0.000499475	0.000916451	8.24986e-05	0.00222991	0.0044698	-9.98908e-06	-0.00596716	-7.11401e-05
1.55695	0.00334975	0.00795475	-0.00125525	-0.00105358	0.000728596	-0.00283576	0.0117968	0.0209591	0.00263455	0.000851886	0.00320527	-0.00150149	0.0107914	0.0194591	0.00212373	-0.00256013	-0.00138008	-0.00374018	0.00746413	0.0158888	-0.00096056	-0.00351822	0.00059488	-0.00763133		1.55695	0.0104696	0.0186683	0.00227091	0.004338	0.005959	0.00271701	0.0134471	0.0208083	0.00608583	0.0050116	0.00802839	0.0019948	0.00658328	0.0169875	-0.00382094	0.000516613	0.000864733	0.000168493	0.00288137	0.00546601	0.000296732	-0.00585894	-3.97435e-05
1.56696	0.00373081	0.00867285	-0.00121123	-0.000528321	0.00126702	-0.00232366	0.0123777	0.0216216	0.00313392	0.000601672	0.00279023	-0.00158688	0.010472	0.0193027	0.00164129	-0.00262468	-0.00132087	-0.00392848	0.00748996	0.0158628	-0.000882858	-0.00353004	0.000550613	-0.00761069		1.56696	0.0106938	0.0190165	0.00237099	0.00472954	0.00641247	0.0030466	0.0133493	0.0207984	0.0059001	0.00522247	0.00841248	0.00203246	0.00702462	0.0176522	-0.00360293	0.000568521	0.000890415	0.000246628	0.00329145	0.00620634	0.000376555	-0.0057543	-2.13478e-05
1.57697	0.00396605	0.00915623	-0.00122414	-2.44443e-06	0.00184238	-0.00184727	0.0128615	0.022127	0.00359596	0.000286214	0.00227263	-0.0017002	0.0101961	0.0192169	0.00117537	-0.00263636	-0.00121775	-0.00405497	0.0076854	0.0161107	-0.000739858	-0.00355612	0.000483683	-0.00759593		1.57697	0.0109982	0.0194665	0.00252985	0.00505058	0.00680069	0.00330047	0.0133831	0.0208908	0.00587535	0.00541293	0.00875716	0.0020687	0.00744775	0.0183152	-0.00341968	0.000660329	0.00101361	0.000307042	0.00372168	0.00700623	0.000437123	-0.0056403	4.76311e-06
1.58698	0.00401668	0.00935275	-0.0013194	0.000487304	0.00237954	-0.00140493	0.0131303	0.0223973	0.00386338	-4.38927e-05	0.00173013	-0.00181791	0.00999715	0.019206	0.000788265	-0.00247764	-0.000997702	-0.00395759	0.00789965	0.0164559	-0.000656621	-0.00356765	0.000429746	-0.00756505		1.58698	0.0114772	0.0201627	0.00279177	0.00543325	0.0072819	0.00358459	0.0134737	0.0210812	0.00586614	0.00536458	0.00878326	0.0019459	0.00786179	0.0189666	-0.003243	0.000788984	0.00121729	0.000360681	0.00404674	0.0075773	0.000516181	-0.00549056	4.00989e-05
1.597	0.00412919	0.00963192	-0.00137354	0.000835651	0.00279754	-0.00112624	0.013418	0.0226816	0.00415437	-0.000355644	0.00122341	-0.0019347	0.00992111	0.0193591	0.000483144	-0.0022879	-0.000719685	-0.00385612	0.00815067	0.0168332	-0.000531899	-0.00354173	0.000393726	-0.00747718		1.597	0.0120071	0.0208897	0.00312447	0.00561337	0.00753847	0.00368827	0.0136262	0.0213178	0.00593457	0.00521427	0.00867157	0.00175697	0.00836968	0.0197613	-0.00302193	0.000942811	0.00146692	0.000418703	0.00439749	0.00804706	0.000747915	-0.00535257	8.55897e-05
1.60701	0.00411183	0.0097268	-0.00150315	0.00111171	0.00311615	-0.000892741	0.0136497	0.0229623	0.00433708	-0.000660473	0.000767182	-0.00208813	0.0100273	0.0196848	0.000369838	-0.00207072	-0.000387721	-0.00375371	0.00833035	0.0171024	-0.000441681	-0.00352184	0.000348132	-0.0073918		1.60701	0.0125359	0.021631	0.00344067	0.00567027	0.00762944	0.00371111	0.0138548	0.0216731	0.00603659	0.00499102	0.00840413	0.0015779	0.00884866	0.0205389	-0.00284159	0.00112375	0.00174907	0.000498425	0.00457903	0.00820938	0.000948688	-0.00521174	0.000141165
1.61702	0.00395647	0.00961525	-0.00170231	0.00132192	0.00338724	-0.000743403	0.0138966	0.0233699	0.00442333	-0.000899099	0.000417897	-0.00221609	0.0102017	0.02008	0.000323407	-0.00178909	6.58439e-06	-0.00358476	0.00875134	0.0176871	-0.000184442	-0.00346033	0.000333849	-0.0072545		1.61702	0.013092	0.0223931	0.00379086	0.00556444	0.00752203	0.00360686	0.0139431	0.0217871	0.00609915	0.00464993	0.00798812	0.00131174	0.00938932	0.0213373	-0.00255866	0.00126088	0.00197736	0.000544395	0.00471276	0.00823608	0.00118943	-0.00507247	0.000205324
1.62703	0.00371433	0.00938713	-0.00195848	0.00151401	0.00366745	-0.000639418	0.0140816	0.0237444	0.0044188	-0.00109177	0.000159702	-0.00234325	0.0103852	0.020481	0.000289386	-0.00148826	0.0004272	-0.00340371	0.00907606	0.0181864	-3.42896e-05	-0.00337541	0.000337009	-0.00708783		1.62703	0.0133946	0.0227942	0.00399487	0.00528845	0.00719077	0.00338614	0.0140086	0.0218463	0.00617078	0.00422977	0.00741344	0.0010461	0.00981765	0.0219672	-0.00233186	0.00139804	0.00219017	0.000605901	0.00478915	0.00809427	0.00148402	-0.00494002	0.000274874
1.63705	0.00350202	0.00921765	-0.00221361	0.00173403	0.0040427	-0.000574636	0.0142103	0.0240893	0.00433127	-0.00123195	-1.0618e-05	-0.00245328	0.0108203	0.0211345	0.000506097	-0.00118753	0.00084093	-0.00321599	0.00933005	0.0185382	0.0001219	-0.00326858	0.000356808	-0.00689396		1.63705	0.0138222	0.0232677	0.0043767	0.00504028	0.00696924	0.00311132	0.0141272	0.021955	0.00629944	0.00384681	0.00691012	0.000783498	0.0103564	0.0227636	-0.00205083	0.00151873	0.00236325	0.000674201	0.00480139	0.00776282	0.00183995	-0.00482065	0.000344947
1.64706	0.00327975	0.00913389	-0.0025744	0.00203461	0.00448756	-0.000418351	0.0143327	0.0244998	0.00416563	-0.00133639	-0.000130969	-0.00254182	0.0112489	0.0217896	0.000708226	-0.000815516	0.00138874	-0.00301977	0.00973549	0.0190851	0.000385849	-0.00314696	0.000388684	-0.00668261		1.64706	0.0141397	0.0236215	0.00465784	0.00469158	0.00661303	0.00277013	0.0141492	0.0219419	0.0063564	0.00355856	0.00657284	0.000544271	0.0107778	0.0233288	-0.00177314	0.00162023	0.00249276	0.000747708	0.0047487	0.00736103	0.00213636	-0.0046912	0.000409497
1.65707	0.00322023	0.00922164	-0.00278117	0.00225879	0.00488027	-0.0003627	0.0143523	0.0247443	0.00396022	-0.00137467	-0.000161059	-0.00258829	0.0116417	0.0224186	0.000864865	-0.000435508	0.00196166	-0.00283267	0.0100682	0.0194935	0.000642867	-0.00302258	0.000425172	-0.00647034		1.65707	0.0143866	0.0238985	0.00487463	0.00426944	0.00621448	0.0023244	0.0141263	0.0218086	0.00644406	0.00339347	0.00643093	0.000356005	0.0113036	0.0240847	-0.00147739	0.00163958	0.00250447	0.000774699	0.00478019	0.00727019	0.00229019	-0.00457587	0.000495338
1.66708	0.00322794	0.00943051	-0.00297462	0.00246467	0.00521622	-0.000286873	0.0142705	0.0248998	0.00364116	-0.00143526	-0.000194604	-0.00267592	0.0118864	0.0228477	0.000925104	-0.00014058	0.00238826	-0.00266942	0.010424	0.019895	0.000952905	-0.00290246	0.000467304	-0.00627222		1.66708	0.0147924	0.0242702	0.00531458	0.00390362	0.00589551	0.00191173	0.0142495	0.0219738	0.00652525	0.0034076	0.00655735	0.000257845	0.0117948	0.0247633	-0.00117369	0.00165745	0.00252612	0.000788778	0.00495729	0.00749005	0.00242452	-0.00449858	0.000549411
1.6771	0.00334829	0.00983389	-0.00313731	0.00264315	0.00551189	-0.000225595	0.0141312	0.0250569	0.00320549	-0.00140194	-0.00015356	-0.00265032	0.012134	0.0232707	0.000997215	0.000233352	0.00284057	-0.00237387	0.0108858	0.0203573	0.00141425	-0.00281516	0.000490025	-0.00612035		1.6771	0.0151313	0.0245618	0.00570074	0.00353855	0.00562114	0.00145595	0.0142994	0.0220449	0.00655385	0.00356989	0.00691894	0.000220843	0.0123068	0.0254905	-0.000876829	0.00169182	0.00254734	0.000836305	0.00522913	0.00799811	0.00246016	-0.00444606	0.000589465
1.68711	0.00351513	0.0103113	-0.00328106	0.0027217	0.00563182	-0.000188411	0.0139137	0.0250293	0.002798	-0.0013568	-9.1094e-05	-0.00262251	0.0123012	0.023587	0.00101547	0.000524957	0.00323552	-0.0021856	0.0112693	0.0206725	0.00186609	-0.0027525	0.000513268	-0.00601827		1.68711	0.0156292	0.0250444	0.00621394	0.00320963	0.00537877	0.00104049	0.0145181	0.022392	0.00664428	0.00381174	0.00738356	0.000239927	0.0129362	0.0263768	-0.000504375	0.00172508	0.00257847	0.000871697	0.00546065	0.00861492	0.00230638	-0.00441887	0.000615397
1.69712	0.00363555	0.0106985	-0.00342737	0.00262977	0.00556136	-0.000301813	0.0134652	0.0246603	0.00227011	-0.0013348	-5.96941e-05	-0.0026099	0.0123991	0.023879	0.000919251	0.000812551	0.00363173	-0.00200663	0.0116242	0.0209169	0.00233146	-0.00273882	0.000514765	-0.0059924		1.69712	0.0161638	0.0255704	0.00675723	0.00303585	0.00536112	0.000710588	0.0147797	0.0228937	0.00666571	0.00416783	0.00804377	0.000291888	0.0137771	0.0274001	0.000154193	0.00179355	0.00268198	0.000905116	0.00592108	0.00958046	0.00226171	-0.0044155	0.00062934
1.70713	0.00369479	0.0109786	-0.00358905	0.00255997	0.00543686	-0.000316907	0.0131674	0.0244432	0.00189173	-0.00124798	3.93918e-05	-0.00253535	0.0124246	0.0241125	0.000736619	0.00110651	0.00405055	-0.00183754	0.0118825	0.0209517	0.00281322	-0.00277095	0.000502316	-0.00604422		1.70713	0.0168793	0.0262512	0.00750733	0.00294548	0.00545467	0.000436282	0.0152174	0.0236573	0.00677751	0.00453311	0.00879321	0.000273011	0.0143603	0.0281109	0.000609726	0.00190649	0.00287972	0.000933253	0.00634611	0.0104181	0.00227414	-0.00443291	0.000634927
1.71715	0.00374233	0.0111493	-0.00366468	0.00231636	0.00507045	-0.000437734	0.0127976	0.0240193	0.00157583	-0.00125457	3.30096e-05	-0.00254216	0.0122931	0.0241171	0.000468971	0.00141303	0.00450634	-0.00168027	0.0121281	0.0210283	0.00322785	-0.00279904	0.000480619	-0.00607869		1.71715	0.0174776	0.0268763	0.00807893	0.00281957	0.00548728	0.00015187	0.0158415	0.0246688	0.00701422	0.0048407	0.00929273	0.000388674	0.0150288	0.0289123	0.00114524	0.00206106	0.00316499	0.000957135	0.00682191	0.0113151	0.00232867	-0.0044674	0.000636113
1.72716	0.00360588	0.0110869	-0.00387518	0.00190822	0.0044822	-0.000665765	0.0124972	0.0236916	0.00130292	-0.00124082	4.02742e-05	-0.00252191	0.0121889	0.0241406	0.000237172	0.00176097	0.00502351	-0.00150157	0.0123181	0.0210237	0.00361244	-0.00287397	0.000448946	-0.00619688		1.72716	0.0180852	0.0274744	0.00869605	0.00272892	0.00553604	-7.81969e-05	0.0165385	0.0258004	0.00727658	0.00517213	0.00980627	0.000537991	0.015662	0.0296597	0.00166425	0.00224216	0.00350449	0.000979837	0.00723228	0.0121651	0.00229946	-0.00451581	0.00063591
1.73717	0.00344951	0.010946	-0.00404696	0.00141216	0.00383711	-0.0010128	0.0124047	0.0235999	0.00120947	-0.0012306	4.15238e-05	-0.00250273	0.0119725	0.0239652	-2.00727e-05	0.00209133	0.00553812	-0.00135546	0.0123756	0.02085	0.00390125	-0.00296445	0.000413973	-0.00634287		1.73717	0.018746	0.0282059	0.00928612	0.00252608	0.00543896	-0.000386792	0.0173828	0.0271384	0.00762719	0.00528574	0.0099523	0.000619176	0.0163612	0.0304018	0.00232056	0.00242485	0.00384828	0.00100142	0.00756951	0.0129243	0.0022147	-0.00456861	0.000669404
1.74718	0.00337164	0.0108397	-0.00409638	0.000861044	0.00307749	-0.0013554	0.0124817	0.0236743	0.00128899	-0.00122901	2.39399e-05	-0.00248196	0.0119084	0.0238791	-6.22451e-05	0.00239872	0.00601956	-0.00122213	0.0124664	0.0209077	0.00402512	-0.00305474	0.00038084	-0.00649032		1.74718	0.0191284	0.0286044	0.00965226	0.00250786	0.00547183	-0.000456115	0.018238	0.028475	0.0080009	0.00543942	0.0101475	0.000731298	0.017035	0.0310805	0.00298948	0.00257883	0.00414041	0.00101725	0.00791882	0.0137992	0.00203845	-0.00461831	0.000687516
1.7572	0.00324458	0.0106663	-0.00417718	0.0004819	0.00253549	-0.00157169	0.0126914	0.0238513	0.00153149	-0.00118973	6.0212e-05	-0.00243968	0.0119159	0.0239413	-0.00010944	0.00274459	0.00659124	-0.00110205	0.0123934	0.0208137	0.00397299	-0.00313134	0.000352397	-0.00661507		1.7572	0.0192436	0.0287145	0.00977264	0.002436	0.00539079	-0.000518792	0.0191894	0.0299396	0.00843915	0.0054214	0.0100551	0.000787727	0.0177323	0.0317801	0.00368443	0.00266131	0.00431821	0.00100441	0.00821894	0.0145976	0.00184027	-0.00461751	0.00070993
1.76721	0.00311816	0.0104704	-0.00423403	4.44844e-05	0.00197952	-0.00189055	0.0131382	0.0243142	0.00196211	-0.00113481	0.000114483	-0.0023841	0.0119353	0.0239205	-4.99933e-05	0.00295949	0.00692019	-0.00100121	0.0122771	0.0207596	0.00379471	-0.00318523	0.000328929	-0.0066994		1.76721	0.0191128	0.0285472	0.00967834	0.00238828	0.00528472	-0.000508154	0.0201282	0.0313372	0.00891923	0.00532583	0.00984159	0.000810073	0.0184071	0.0324415	0.00437271	0.00269015	0.00438772	0.000992572	0.0084086	0.0153544	0.00146275	-0.00465139	0.000733665
1.77722	0.00308979	0.0104191	-0.00423949	-0.00035476	0.00148911	-0.00219863	0.0138047	0.0250986	0.00251076	-0.00106711	0.000185795	-0.00232002	0.0120771	0.0240638	9.04777e-05	0.00307438	0.00707366	-0.000924904	0.0123179	0.0209819	0.00365403	-0.00321334	0.000308481	-0.00673517		1.77722	0.01886	0.0283393	0.00938071	0.00223662	0.00499654	-0.000523297	0.0209913	0.0325916	0.00939103	0.00515926	0.00952359	0.000794923	0.0190041	0.0330008	0.00500735	0.00258411	0.00423874	0.000929474	0.00854242	0.0161059	0.000978943	-0.00467972	0.00075617
1.78723	0.00305283	0.0103585	-0.00425282	-0.000689092	0.00110221	-0.0024804	0.0146198	0.0260126	0.00322696	-0.000996291	0.000264432	-0.00225701	0.0123846	0.0244038	0.000365538	0.00307337	0.00702704	-0.000880295	0.01221	0.0210701	0.00335	-0.00320453	0.000304093	-0.00671316		1.78723	0.0186043	0.0280946	0.00911406	0.0021371	0.00481959	-0.000545386	0.0215852	0.0335181	0.00965224	0.00503117	0.00929208	0.00077026	0.0195387	0.0335684	0.00550902	0.00247863	0.00408441	0.000872858	0.00876689	0.0169343	0.000599489	-0.0046987	0.000774922
1.79725	0.00315624	0.010444	-0.00413151	-0.000867114	0.000946951	-0.00268118	0.0153955	0.0268482	0.00394283	-0.000937016	0.000332665	-0.0022067	0.0126302	0.0246483	0.00061213	0.002897	0.00667229	-0.000878299	0.0121925	0.021345	0.0030401	-0.00318804	0.000288591	-0.00666466		1.79725	0.0182226	0.027751	0.00869415	0.00202076	0.00455964	-0.000518123	0.0222038	0.0345411	0.00986645	0.00489382	0.00905201	0.000735623	0.0199557	0.0339766	0.0059349	0.00229846	0.00380922	0.000787694	0.00908966	0.0178314	0.000347882	-0.00472307	0.000787869
1.80726	0.00336459	0.0106117	-0.00388251	-0.000820392	0.00106246	-0.00270324	0.0162189	0.0277922	0.00464554	-0.000905928	0.000367852	-0.00217971	0.0130318	0.0249903	0.00107324	0.0026952	0.00630502	-0.000914618	0.0120727	0.021443	0.00270232	-0.00320942	0.00024706	-0.00666589		1.80726	0.0178544	0.0275053	0.00820352	0.00183081	0.00422685	-0.000565224	0.0225276	0.035201	0.00985421	0.00479663	0.00888923	0.000704036	0.0202495	0.0343282	0.0061708	0.00204612	0.00341374	0.000678503	0.00925492	0.0184818	2.80625e-05	-0.00472199	0.000773145
1.81727	0.00348889	0.0106717	-0.00369388	-0.000719939	0.00125899	-0.00269887	0.0166661	0.0281609	0.0051714	-0.000933855	0.000325371	-0.00219308	0.013548	0.0254806	0.00161544	0.0023993	0.00579783	-0.000999217	0.0121326	0.0218361	0.00242907	-0.00317935	0.000232493	-0.00659118		1.81727	0.0176912	0.0275236	0.00785883	0.00162134	0.00394841	-0.000705724	0.0223677	0.0351894	0.00954601	0.00471797	0.00876958	0.000666359	0.0203016	0.0344161	0.00618717	0.00177094	0.00298248	0.000559391	0.0095955	0.0192213	-3.03105e-05	-0.00465627	0.000780039
1.82728	0.0036844	0.0108404	-0.00347162	-0.000553477	0.00153461	-0.00264156	0.0170759	0.0286032	0.00554859	-0.000992698	0.000243869	-0.00222927	0.0140041	0.0258671	0.00214109	0.00205541	0.00523055	-0.00111972	0.0121443	0.0220947	0.00219395	-0.00317677	0.000209473	-0.00656301		1.82728	0.0176031	0.02763	0.00757607	0.00143308	0.00370198	-0.000835816	0.0221631	0.035195	0.00913127	0.00463132	0.00865508	0.000607568	0.0202073	0.0343789	0.00603559	0.00150359	0.00256542	0.000441749	0.0100596	0.0199567	0.000162389	-0.00459664	0.00077411
1.8373	0.00386962	0.0109568	-0.0032176	-0.000246351	0.00201433	-0.00250703	0.017485	0.0290312	0.00593877	-0.00113123	5.33363e-05	-0.0023158	0.0143953	0.026163	0.00262761	0.00166845	0.00463545	-0.00129854	0.0122167	0.0223882	0.00204511	-0.00320793	0.000180396	-0.00659626		1.8373	0.0175994	0.0278007	0.00739811	0.00125038	0.00346831	-0.000967562	0.0220491	0.0352976	0.00880048	0.00465131	0.00871064	0.000591983	0.0198493	0.0340536	0.00564488	0.00126897	0.00220388	0.000334053	0.0105797	0.0205728	0.000586593	-0.00454788	0.000755035
1.84731	0.00383739	0.0107749	-0.0031001	0.000121885	0.00253821	-0.00229443	0.0176815	0.0292292	0.00613384	-0.00128321	-0.000150943	-0.00241547	0.0146503	0.0262601	0.00304054	0.00129967	0.00408416	-0.00148481	0.0124396	0.0229037	0.00197554	-0.00328103	0.000154488	-0.00671655		1.84731	0.0177685	0.0281296	0.00740749	0.0011827	0.00344852	-0.00108311	0.0215346	0.0348131	0.00825601	0.00459493	0.00864777	0.000542079	0.0196127	0.0339301	0.00529522	0.00111171	0.00197925	0.000244169	0.0111192	0.0210559	0.00118252	-0.00447428	0.00072251
1.85732	0.00390398	0.0107398	-0.00293181	0.000445537	0.00299229	-0.00210122	0.0176762	0.0292265	0.00612578	-0.00146802	-0.000393326	-0.00254272	0.0148223	0.0263187	0.00332597	0.000935425	0.00357892	-0.00170807	0.0127614	0.023479	0.00204373	-0.00337627	0.000135009	-0.00688755		1.85732	0.0180128	0.028422	0.0076036	0.00115596	0.00351534	-0.00120343	0.020986	0.0342326	0.00773946	0.00450233	0.00853347	0.000471193	0.0192237	0.0335391	0.00490825	0.000982456	0.00182196	0.000142949	0.0119345	0.0217735	0.00209545	-0.00441563	0.00067588
1.86733	0.00414685	0.0109882	-0.00269452	0.000666644	0.00326336	-0.00193007	0.0174506	0.0289027	0.00599846	-0.00167585	-0.000653376	-0.00269833	0.0149017	0.0262491	0.00355423	0.000584833	0.00312074	-0.00195107	0.0128806	0.0238006	0.00196054	-0.00348176	0.000118448	-0.00708196		1.86733	0.0181387	0.0285858	0.00769163	0.00118805	0.00367099	-0.00129488	0.0206194	0.0338973	0.00734147	0.00445806	0.00846453	0.000451591	0.0188359	0.0331919	0.00447991	0.000925123	0.00177525	7.49932e-05	0.0127643	0.0225484	0.00298022	-0.00438185	0.000615623
1.87735	0.00436144	0.0111971	-0.00247426	0.000806029	0.0034115	-0.00179945	0.0172036	0.0286735	0.00573373	-0.0018516	-0.000860126	-0.00284307	0.0148492	0.0260802	0.00361831	0.000250423	0.00269649	-0.00219565	0.0132197	0.0243313	0.00210807	-0.00360539	0.000106533	-0.00731732		1.87735	0.0183249	0.0287523	0.0078975	0.00131158	0.00392843	-0.00130526	0.0202919	0.0335879	0.00699587	0.00443111	0.00843549	0.000426728	0.0185822	0.0329321	0.00423229	0.000889111	0.00176699	1.12327e-05	0.013632	0.0233714	0.0038926	-0.00435082	0.000543766
1.88736	0.00460007	0.0114328	-0.00223267	0.00074016	0.00332375	-0.00184343	0.0169495	0.0284216	0.00547743	-0.00202558	-0.00104976	-0.00300141	0.01467	0.0257925	0.00354748	-6.89129e-05	0.00228969	-0.00242752	0.0135608	0.0248471	0.0022746	-0.00373563	9.95927e-05	-0.00757085		1.88736	0.0183442	0.0287432	0.00794516	0.00142188	0.0041212	-0.00127744	0.0201642	0.0334863	0.00684202	0.00423298	0.00809037	0.000375586	0.0184347	0.0327317	0.00413765	0.000882181	0.00180757	-4.32053e-05	0.0144213	0.0241169	0.00472577	-0.00436997	0.000463385
1.89737	0.00489842	0.0117598	-0.00196295	0.00048008	0.00306127	-0.00210111	0.0165559	0.0279808	0.00513101	-0.0021617	-0.00118477	-0.00313863	0.0145564	0.0256509	0.00346201	-0.000432483	0.00178134	-0.00264631	0.0137168	0.0250595	0.00237413	-0.00386256	9.6627e-05	-0.00782174		1.89737	0.0184233	0.0287481	0.00809863	0.00165959	0.00445807	-0.00113889	0.0204213	0.0338615	0.00698113	0.00402965	0.0077302	0.000329104	0.0185579	0.032827	0.00428891	0.000865154	0.00181707	-8.67583e-05	0.0152592	0.0249954	0.00552306	-0.00443815	0.000378979
1.90738	0.00535763	0.0123273	-0.001612	0.000204033	0.00287665	-0.00246858	0.0162235	0.0276378	0.00480926	-0.00225112	-0.00126408	-0.00323815	0.0144301	0.0254744	0.0033858	-0.000760225	0.00132682	-0.00284727	0.0139329	0.0253594	0.00250648	-0.00397907	9.56212e-05	-0.00805376		1.90738	0.018278	0.0284568	0.00809915	0.00199057	0.00489041	-0.000909268	0.0207966	0.034356	0.00723717	0.00385248	0.00741153	0.000293426	0.0188213	0.032967	0.00467568	0.00090872	0.00193555	-0.000118114	0.0158262	0.0257281	0.00592433	-0.0045219	0.000275606
1.9174	0.00589419	0.0130393	-0.00125089	-0.00018394	0.00269293	-0.00306081	0.0160522	0.027506	0.00459847	-0.00227346	-0.00128482	-0.0032621	0.014255	0.025308	0.00320197	-0.00100373	0.00101347	-0.00302093	0.0140994	0.025578	0.00262092	-0.00409152	8.25376e-05	-0.00826557		1.9174	0.0180561	0.0280947	0.00801746	0.00226334	0.00522568	-0.000698996	0.0214265	0.0351508	0.00770219	0.00366355	0.00706899	0.000258108	0.0192818	0.0332858	0.0052778	0.000874871	0.00192526	-0.000175519	0.016067	0.026196	0.00593795	-0.00460458	0.000205867
1.92741	0.00649308	0.0137757	-0.00078957	-0.000611242	0.00255633	-0.00377882	0.0158745	0.027354	0.00439489	-0.00224396	-0.0012517	-0.00323621	0.0141175	0.0251781	0.0030569	-0.00131753	0.000651493	-0.00328655	0.0141346	0.0256048	0.00266432	-0.00417452	8.23453e-05	-0.00843138		1.92741	0.0179295	0.027766	0.00809297	0.00247123	0.00542155	-0.000479093	0.0222453	0.0362369	0.0082538	0.0034562	0.00672362	0.000188773	0.019943	0.033948	0.00593786	0.000835461	0.00184679	-0.000175864	0.016287	0.0266568	0.00591728	-0.00467179	0.000141558
1.93742	0.00704486	0.0144998	-0.000410036	-0.00105941	0.00244594	-0.00456477	0.0157154	0.0272636	0.00416722	-0.00217505	-0.00118457	-0.00316553	0.0140501	0.0251501	0.00295014	-0.00152804	0.000347842	-0.00340392	0.0142126	0.0256576	0.00276756	-0.00424576	7.4579e-05	-0.0085661		1.93742	0.0178096	0.0274994	0.00811982	0.0025763	0.00549481	-0.000342211	0.0229463	0.03709	0.00880266	0.00329307	0.00647373	0.000112403	0.0203845	0.0342904	0.00647859	0.000787375	0.00175107	-0.000176323	0.0163566	0.0269307	0.00578251	-0.00475763	8.58505e-05
1.94743	0.00767852	0.0153442	1.27891e-05	-0.00148151	0.00235254	-0.00531555	0.0158399	0.0275218	0.00415806	-0.00207803	-0.00109158	-0.00306448	0.0141174	0.0251677	0.00306717	-0.00164371	0.000202445	-0.00348987	0.0143184	0.0257487	0.00288808	-0.00430769	5.81193e-05	-0.0086735		1.94743	0.018024	0.027568	0.00848011	0.00256024	0.00545149	-0.00033101	0.0236379	0.0378716	0.0094042	0.00320794	0.0063686	4.7278e-05	0.0207608	0.0346816	0.00684004	0.000710344	0.00159785	-0.000177162	0.0161769	0.0268846	0.00546917	-0.00483603	4.02704e-05
1.95745	0.00819939	0.0160987	0.00030011	-0.00191197	0.00220217	-0.0060261	0.0158006	0.0275967	0.00400445	-0.00202405	-0.00104111	-0.00300699	0.014372	0.0254042	0.00333975	-0.00179077	5.54531e-06	-0.00358709	0.0144547	0.0259393	0.00297013	-0.00437208	2.23003e-05	-0.00876646		1.95745	0.0182287	0.0276653	0.00879202	0.00247136	0.00533067	-0.000387961	0.0242924	0.0385862	0.00999865	0.00342974	0.0065687	0.000290768	0.021486	0.0354152	0.00755681	0.00061412	0.00140668	-0.000178437	0.0160611	0.0269262	0.00519604	-0.00490247	4.88279e-06
1.96746	0.00849742	0.016598	0.000396807	-0.00228832	0.00204441	-0.00662105	0.0159308	0.0279312	0.00393037	-0.00188855	-0.00090099	-0.00287611	0.0148731	0.0258792	0.0038671	-0.00190195	-0.000139581	-0.00366431	0.014503	0.0260133	0.00299263	-0.00445585	-7.73385e-06	-0.00890397		1.96746	0.0187238	0.0280204	0.00942723	0.00244065	0.00533433	-0.000453036	0.0248018	0.0391015	0.0105021	0.00363232	0.00680548	0.000459157	0.0218076	0.0357458	0.00786948	0.000536813	0.00125333	-0.000179708	0.0158863	0.026777	0.00499556	-0.00495572	-2.12601e-05
1.97747	0.00882049	0.0170705	0.000570438	-0.00256494	0.00196456	-0.00709444	0.0161229	0.0283169	0.00392886	-0.00177578	-0.000771718	-0.00277985	0.0154392	0.0264447	0.00443373	-0.00198888	-0.000229346	-0.0037484	0.0144529	0.0259371	0.00296859	-0.00448951	-4.68344e-05	-0.00893218		1.97747	0.0192154	0.0283476	0.0100832	0.00230463	0.00525949	-0.000650231	0.0249869	0.0391079	0.0108659	0.00393322	0.00715084	0.0007156	0.0219868	0.0359262	0.00804748	0.000444333	0.0010703	-0.000181638	0.0157375	0.0265095	0.00496552	-0.0049974	-3.96718e-05
1.98748	0.00908657	0.0174635	0.000709646	-0.00289102	0.00172707	-0.00750912	0.0161704	0.0284226	0.0039181	-0.00169405	-0.000664814	-0.00272329	0.0161766	0.0271406	0.00521261	-0.00200098	-0.000236753	-0.00376522	0.014294	0.0257286	0.00285935	-0.00452909	-9.2503e-05	-0.00896568		1.98748	0.0196896	0.0286703	0.0107088	0.00213556	0.00519998	-0.000928852	0.0249204	0.0387861	0.0110548	0.00431815	0.00758572	0.00105058	0.0220249	0.0360179	0.00803198	0.000389344	0.000961765	-0.000183078	0.0157947	0.0264345	0.00515497	-0.00501688	-7.10847e-05
1.9975	0.00915646	0.0175711	0.000741852	-0.00325002	0.00146851	-0.00796855	0.016127	0.0284459	0.00380807	-0.0014892	-0.000536291	-0.00244211	0.016907	0.0278528	0.00596131	-0.00196795	-0.000164536	-0.00377136	0.0141767	0.0255627	0.0027907	-0.00457217	-0.000141811	-0.00900253		1.9975	0.0204732	0.0292542	0.0116923	0.00196822	0.00518186	-0.00124542	0.0248203	0.0384853	0.0111554	0.00468443	0.00797078	0.00139808	0.0219901	0.0359812	0.00799893	0.000333833	0.000852503	-0.000184837	0.0158758	0.0262534	0.0054981	-0.00502387	-7.10852e-05
2.00751	0.00934234	0.0178564	0.000828267	-0.00355537	0.00119839	-0.00830913	0.0161545	0.0285009	0.00380817	-0.00139157	-0.000466731	-0.0023164	0.01767	0.0285083	0.00683162	-0.00191897	-9.62247e-05	-0.00374172	0.0141081	0.0254172	0.00279893	-0.0046162	-0.000191781	-0.00904062		2.00751	0.0211788	0.0298084	0.0125492	0.00177111	0.0051563	-0.00161409	0.0244267	0.0377798	0.0110736	0.00518181	0.00856554	0.00179807	0.0218929	0.0358976	0.00788824	0.000297476	0.000781157	-0.000186205	0.016029	0.0262215	0.00583645	-0.0050656	-7.1088e-05
2.01752	0.0095936	0.0182925	0.000894682	-0.0037394	0.000940258	-0.00841905	0.0160805	0.0283941	0.00376685	-0.00129572	-0.000424993	-0.00216645	0.0183677	0.0290957	0.00763973	-0.00176933	0.000168622	-0.00370729	0.0139811	0.0252683	0.00269396	-0.00465878	-0.000239697	-0.00907786		2.01752	0.0217992	0.0303397	0.0132587	0.00154555	0.00509839	-0.00200729	0.0241157	0.0372777	0.0109536	0.00575933	0.00928069	0.00223796	0.0217915	0.035866	0.00771695	0.000262362	0.000712456	-0.000187731	0.0161448	0.0262205	0.00606904	-0.00505627	-7.10874e-05
2.02753	0.00987171	0.0187891	0.000954361	-0.00387056	0.00075101	-0.00849213	0.015884	0.0280656	0.00370239	-0.00119148	-0.000402039	-0.00198093	0.0190045	0.0296437	0.00836523	-0.00160338	0.00046398	-0.00367074	0.0137366	0.0249623	0.00251089	-0.0046979	-0.000283369	-0.00911243		2.02753	0.022481	0.0308473	0.0141146	0.00132522	0.00501554	-0.0023651	0.0237173	0.0367371	0.0106975	0.00642474	0.010049	0.00280052	0.0216766	0.0358305	0.00752283	0.000268784	0.000725004	-0.000187435	0.0163143	0.0262955	0.00633304	-0.00505627	-7.10874e-05
2.03755	0.0102751	0.01953	0.00102019	-0.00399851	0.000571517	-0.00856854	0.0158142	0.0278467	0.00378164	-0.00106902	-0.000376294	-0.00176174	0.0193879	0.0299063	0.00886951	-0.00143522	0.000757133	-0.00362757	0.0137207	0.024888	0.00255336	-0.00474087	-0.000330944	-0.00915081		2.03755	0.0230374	0.031356	0.0147188	0.00102543	0.00478375	-0.0027329	0.0233478	0.0363031	0.0103925	0.00692596	0.0107052	0.00314672	0.0216519	0.0358634	0.00744033	0.000267173	0.000721855	-0.000187509	0.0162758	0.0262667	0.00628488	-0.00503954	-3.96759e-05
2.04756	0.0107436	0.0204091	0.00107811	-0.00406973	0.000462293	-0.00860175	0.0157103	0.0275891	0.00383156	-0.000921697	-0.000306574	-0.00153682	0.0196201	0.030051	0.00918926	-0.00128191	0.00101064	-0.00357445	0.0138068	0.0249643	0.00264923	-0.00472002	-0.000307321	-0.00913271		2.04756	0.0234611	0.0317101	0.0152122	0.000707316	0.00447317	-0.00305853	0.0230531	0.0359682	0.0101381	0.00746963	0.0114186	0.0035207	0.0215722	0.0358741	0.00727025	0.000277824	0.000742679	-0.000187031	0.0162485	0.0262786	0.00621843	-0.00504305	-2.1271e-05
2.05757	0.0111969	0.0213097	0.00108416	-0.00403193	0.000337248	-0.0084011	0.0155307	0.0271866	0.00387478	-0.000748875	-0.000134457	-0.00136329	0.0197639	0.0301783	0.00934944	-0.00116056	0.00118942	-0.00351055	0.0140505	0.0252816	0.00281949	-0.00471381	-0.000299732	-0.0091279		2.05757	0.023683	0.0318481	0.0155179	0.00046391	0.00422838	-0.00330056	0.0230708	0.0361406	0.010001	0.00790693	0.0119784	0.00383548	0.0214587	0.0358409	0.00707654	0.000367502	0.000918733	-0.000183728	0.0161045	0.0262292	0.00597982	-0.00504983	4.85609e-06
2.06758	0.0117472	0.022366	0.00112841	-0.00391053	0.000402703	-0.00822377	0.0155925	0.0271063	0.00407877	-0.000557808	0.000165327	-0.00128094	0.0196504	0.030023	0.00927782	-0.00108542	0.00126716	-0.003438	0.0142909	0.0255307	0.00305099	-0.00469199	-0.000274356	-0.00910962		2.06758	0.0239231	0.0321302	0.015716	0.000190663	0.00388432	-0.00350299	0.0232712	0.0365488	0.0099936	0.00829007	0.0124131	0.00416706	0.0213489	0.0357617	0.00693608	0.000419985	0.00102221	-0.000182243	0.0160695	0.0263707	0.00576834	-0.00507735	4.02021e-05
2.0776	0.0121938	0.0232481	0.00113949	-0.00364846	0.000632843	-0.00792975	0.015572	0.0269175	0.00422653	-0.00036405	0.000543278	-0.00127138	0.0195678	0.0299432	0.00919235	-0.00108698	0.00120945	-0.0033834	0.0146958	0.0260259	0.00336563	-0.00465284	-0.000228998	-0.00907668		2.0776	0.0240157	0.0322308	0.0158006	-9.86922e-05	0.00349855	-0.00369593	0.0235047	0.0369247	0.0100846	0.00865357	0.0127297	0.00457745	0.021117	0.035475	0.00675897	0.00049721	0.00117489	-0.00018047	0.0159675	0.0264293	0.00550565	-0.00508107	8.57013e-05
2.08761	0.0124105	0.0238327	0.000988305	-0.00339245	0.000795161	-0.00758006	0.0154301	0.026583	0.00427724	-0.000189882	0.000921312	-0.00130108	0.0193135	0.029693	0.00893389	-0.00111594	0.00107002	-0.00330189	0.0151239	0.026577	0.00367076	-0.00459586	-0.000162596	-0.00902912		2.08761	0.0242721	0.032609	0.0159353	-0.00034461	0.00320792	-0.00389714	0.0239068	0.0375248	0.0102888	0.00886172	0.0127646	0.00495882	0.0209248	0.0352183	0.00663125	0.000555721	0.00129081	-0.000179373	0.0160563	0.0267178	0.00539471	-0.00506353	0.000173189
2.09762	0.012606	0.0243274	0.000884689	-0.00305419	0.00101544	-0.00712382	0.015455	0.0265039	0.0044061	-7.66546e-05	0.00122281	-0.00137612	0.0190585	0.0295277	0.00858941	-0.00120256	0.000831182	-0.0032363	0.0154499	0.0269434	0.00395631	-0.00453088	-8.51574e-05	-0.00897661		2.09762	0.0245089	0.0329629	0.0160548	-0.000435897	0.00303531	-0.00390711	0.024879	0.0388646	0.0108935	0.00903692	0.0126935	0.00538032	0.0205016	0.03463	0.00637321	0.00059528	0.00136928	-0.000178723	0.01627	0.0271401	0.00539995	-0.0050634	0.000255857
2.10763	0.0126287	0.0245656	0.000691803	-0.00268178	0.00123962	-0.00660319	0.0154906	0.0264342	0.00454701	-1.02379e-05	0.00140927	-0.00142975	0.0188028	0.0293314	0.0082742	-0.00133692	0.000520661	-0.00319451	0.015739	0.027231	0.00424696	-0.00443995	2.29772e-05	-0.00890288		2.10763	0.0246376	0.0332395	0.0160356	-0.000520444	0.00288347	-0.00392436	0.0256597	0.0398945	0.0114249	0.00909005	0.0124491	0.00573103	0.0202115	0.0342334	0.00618951	0.000658743	0.00149529	-0.000177809	0.0167635	0.0278741	0.00565294	-0.00506431	0.000351525
2.11765	0.0124521	0.024433	0.000471181	-0.00230793	0.00144233	-0.00605818	0.0155175	0.0264875	0.00454747	3.54242e-05	0.00149587	-0.00142502	0.0185829	0.0291687	0.00799712	-0.00150621	0.000171127	-0.00318355	0.0159981	0.0275178	0.00447847	-0.00434222	0.000141185	-0.00882562		2.11765	0.0249007	0.0336758	0.0161256	-0.000490343	0.00289607	-0.00387676	0.0264323	0.0409236	0.011941	0.0090243	0.0120964	0.00595224	0.0199174	0.0337898	0.00604511	0.000718413	0.00161389	-0.000177067	0.0175427	0.0287867	0.00629869	-0.0050368	0.000456823
2.12766	0.0120964	0.0240243	0.000168463	-0.00197981	0.00155206	-0.00551167	0.015455	0.0263828	0.00452724	-6.43916e-05	0.00136068	-0.00148946	0.0185228	0.0291722	0.00787334	-0.00166125	-0.000147785	-0.00317472	0.01608	0.0275659	0.00459398	-0.00424461	0.000261258	-0.00875048		2.12766	0.0251961	0.0342426	0.0161496	-0.000354806	0.00306849	-0.00377811	0.0273644	0.0421393	0.0125895	0.00904598	0.0119201	0.00617187	0.0197448	0.033558	0.00593156	0.000803439	0.00178304	-0.000176165	0.0183654	0.0296948	0.0070359	-0.00504331	0.00056645
2.13767	0.0118451	0.0236611	2.90643e-05	-0.00164265	0.0017154	-0.0050007	0.0153392	0.0263165	0.0043619	-0.00020889	0.00110049	-0.00151827	0.0185157	0.0291689	0.00786248	-0.00183921	-0.000459706	-0.00321872	0.0160221	0.0274418	0.00460247	-0.00415558	0.000372532	-0.00868368		2.13767	0.025346	0.0346977	0.0159943	-0.000112183	0.00340403	-0.0036284	0.0281564	0.0432049	0.0131079	0.00890736	0.0117062	0.00610854	0.019623	0.0333744	0.00587157	0.000870541	0.00191664	-0.000175556	0.0194568	0.0308558	0.00805768	-0.00502122	0.000673943
2.14768	0.0115294	0.0231806	-0.000121836	-0.00135972	0.00184831	-0.00456774	0.0153572	0.0264434	0.00427112	-0.000411596	0.000721546	-0.00154474	0.0184828	0.029056	0.00790957	-0.00200565	-0.00072011	-0.00329119	0.0159304	0.0272859	0.00457499	-0.00406452	0.000463546	-0.00859258		2.14768	0.0256334	0.0353459	0.0159208	0.000204063	0.00386125	-0.00345313	0.0288211	0.0440827	0.0135596	0.00870502	0.0115343	0.00587573	0.0195279	0.033185	0.00587073	0.000934103	0.00204325	-0.000175046	0.020319	0.0317195	0.00891853	-0.00499991	0.000771974
2.1577	0.0111592	0.0225356	-0.000217142	-0.00115751	0.0019396	-0.00425463	0.0152729	0.0265372	0.00400866	-0.00064521	0.000278636	-0.00156906	0.0185885	0.0291616	0.00801541	-0.00215031	-0.000915847	-0.00338477	0.0157865	0.0270883	0.00448478	-0.00400662	0.00052328	-0.00853652		2.1577	0.026018	0.0361086	0.0159273	0.000532173	0.00433874	-0.00327439	0.029371	0.0448674	0.0138747	0.00833808	0.0111917	0.00548449	0.0195395	0.0332201	0.00585886	0.000970702	0.00211618	-0.000174779	0.0211911	0.0325367	0.00984543	-0.00497938	0.000853406
2.16771	0.0108784	0.0219386	-0.000181813	-0.00110584	0.00190897	-0.00412066	0.015117	0.026541	0.00369289	-0.000902119	-0.000179519	-0.00162472	0.0187812	0.0292571	0.00830517	-0.00226624	-0.00104305	-0.00348943	0.0155757	0.0267842	0.0043672	-0.00397444	0.000544294	-0.00849318		2.16771	0.0261391	0.0364805	0.0157977	0.000902397	0.00487489	-0.0030701	0.0297789	0.0454476	0.0141102	0.00804084	0.0109642	0.00511746	0.0194436	0.0331019	0.0057852	0.00101543	0.00220533	-0.000174474	0.0218477	0.0331582	0.0105372	-0.00496083	0.000912055
2.17772	0.0107716	0.021583	-3.9784e-05	-0.0011985	0.00177084	-0.00416783	0.0150662	0.0266702	0.00346224	-0.00110779	-0.000519245	-0.00169634	0.0189175	0.0293623	0.00847279	-0.00235006	-0.00110563	-0.0035945	0.0154514	0.0266391	0.00426368	-0.003969	0.000523826	-0.00846183		2.17772	0.0263449	0.0369397	0.0157501	0.00135941	0.00556724	-0.00284843	0.0300262	0.0458239	0.0142285	0.00772147	0.0107074	0.00473551	0.0192509	0.0327402	0.0057615	0.00106166	0.0022975	-0.000174182	0.0221001	0.0333426	0.0108576	-0.00496509	0.000943295
2.18773	0.0107605	0.0213006	0.000220465	-0.00143742	0.00151976	-0.00439459	0.015017	0.0268315	0.00320247	-0.00127945	-0.000695483	-0.00186342	0.0189519	0.0293326	0.00857118	-0.0024021	-0.00111316	-0.00369105	0.015241	0.0263682	0.00411384	-0.00398791	0.000464543	-0.00844037		2.18773	0.0265165	0.0373383	0.0156947	0.00164874	0.00601862	-0.00272114	0.0300977	0.0459873	0.0142081	0.00742175	0.0104607	0.00438278	0.019262	0.0327493	0.00577479	0.00106263	0.00229943	-0.000174176	0.0222832	0.0335699	0.0109965	-0.00495151	0.000944769
2.19775	0.0108102	0.0211435	0.000476896	-0.00182285	0.00115361	-0.00479932	0.0150233	0.0270705	0.00297612	-0.00141084	-0.00072181	-0.00209988	0.0187975	0.0291119	0.00848305	-0.0024835	-0.00115269	-0.00381431	0.0149915	0.0260543	0.00392876	-0.00402601	0.000373932	-0.00842596		2.19775	0.0265171	0.0372757	0.0157584	0.00180963	0.00628456	-0.0026653	0.0300073	0.0459573	0.0140574	0.00719017	0.0102746	0.00410577	0.0191256	0.0324871	0.00576413	0.00106336	0.00230088	-0.000174171	0.0224005	0.0336684	0.0111327	-0.00492323	0.000916287
2.20776	0.0109317	0.0210526	0.000810772	-0.0023007	0.000714526	-0.00531592	0.0150267	0.0272281	0.00282534	-0.00150615	-0.000674383	-0.00233792	0.0185999	0.0288232	0.00837662	-0.00246257	-0.00106097	-0.00386418	0.0147873	0.0257657	0.00380892	-0.00407658	0.00026267	-0.00841583		2.20776	0.0267508	0.0374452	0.0160563	0.00191792	0.00645661	-0.00262078	0.0297185	0.0456629	0.0137741	0.00679909	0.00999619	0.00360199	0.0188231	0.0321843	0.00546181	0.00105313	0.0022805	-0.000174234	0.0221455	0.0335097	0.0107813	-0.00492652	0.000859875
2.21777	0.0110736	0.021088	0.0010592	-0.00283528	0.000234057	-0.00590461	0.0150403	0.027373	0.00270768	-0.0015773	-0.000613743	-0.00254087	0.0183029	0.0284434	0.00816251	-0.00243866	-0.000972747	-0.00390458	0.0147031	0.0256844	0.00372183	-0.00413283	0.000142467	-0.00840814		2.21777	0.0271643	0.0376978	0.0166307	0.00177619	0.00629348	-0.00274109	0.0292768	0.0451709	0.0133827	0.00668746	0.00990364	0.00347127	0.018758	0.0320251	0.00549102	0.000996478	0.00216756	-0.0001746	0.0218669	0.033382	0.0103517	-0.00494434	0.000779935
2.22778	0.0111692	0.0211103	0.00122817	-0.00343275	-0.000313937	-0.00655156	0.015085	0.0274773	0.00269265	-0.00163999	-0.000578065	-0.00270192	0.0179843	0.0280666	0.00790198	-0.00232385	-0.000780959	-0.00386674	0.0146785	0.0257406	0.00361638	-0.00417488	3.93986e-05	-0.00838916		2.22778	0.0276372	0.0379008	0.0173737	0.00158703	0.00604811	-0.00287404	0.0288209	0.0446561	0.0129857	0.00673995	0.00997886	0.00350104	0.0186498	0.031901	0.00539871	0.00096242	0.00209968	-0.000174838	0.0214606	0.0331577	0.0097635	-0.00497675	0.000682573
2.2378	0.0110563	0.0209099	0.00120259	-0.00396485	-0.000745113	-0.00718458	0.015216	0.0276911	0.00274093	-0.00167504	-0.000535485	-0.00281459	0.0176268	0.0276712	0.00758231	-0.00225869	-0.000663129	-0.00385424	0.0148735	0.0260442	0.00370274	-0.00421973	-5.99163e-05	-0.00837955		2.2378	0.0282134	0.0381884	0.0182384	0.00139011	0.00577477	-0.00299456	0.0282547	0.0440331	0.0124763	0.00683652	0.0101057	0.0035673	0.0185089	0.0317162	0.00530167	0.000913958	0.00200312	-0.000175201	0.0210054	0.0329242	0.00908659	-0.00504055	0.000574966
2.24781	0.011119	0.0209952	0.00124288	-0.00443759	-0.00112297	-0.00775221	0.0152541	0.0276781	0.00283003	-0.00183952	-0.000625792	-0.00305325	0.0172922	0.0272766	0.00730785	-0.00197864	-0.000357469	-0.00359981	0.0150856	0.0263561	0.00381515	-0.00425688	-0.000140151	-0.0083736		2.24781	0.0287889	0.0384739	0.0191039	0.00122111	0.00556907	-0.00312685	0.0275022	0.0430915	0.011913	0.00695356	0.0102677	0.0036394	0.0184786	0.0317437	0.00521348	0.00090075	0.00197681	-0.000175306	0.020686	0.0327732	0.0085988	-0.00508851	0.000464644
2.25782	0.0109395	0.0208326	0.00104647	-0.0048394	-0.00143049	-0.0082483	0.0152652	0.0276145	0.00291601	-0.00188098	-0.000690371	-0.00307159	0.0171669	0.0271583	0.00717548	-0.00179594	-0.000116482	-0.00347541	0.0153697	0.0267993	0.00394009	-0.00428652	-0.000198351	-0.00837468		2.25782	0.0294117	0.0388138	0.0200096	0.00108596	0.00536829	-0.00319636	0.0267663	0.0421588	0.0113738	0.0070495	0.0103363	0.0037627	0.0183294	0.0315941	0.00506479	0.000897749	0.00197083	-0.00017533	0.020485	0.0327915	0.00817856	-0.00514579	0.000358344
2.26783	0.0108116	0.0207214	0.000901755	-0.00515369	-0.00165494	-0.00865244	0.0153493	0.0276256	0.00307308	-0.00195021	-0.000795915	-0.00310451	0.0171558	0.0271636	0.00714793	-0.00146228	0.000236246	-0.00316081	0.0158967	0.0275327	0.00426061	-0.00429338	-0.000215213	-0.00837156		2.26783	0.0300078	0.0391885	0.0208271	0.00104648	0.00529081	-0.00319785	0.0258967	0.0409232	0.0108702	0.00719902	0.0104868	0.00391126	0.0182435	0.0315172	0.00496976	0.000903725	0.00198273	-0.000175282	0.0205038	0.0329669	0.00804061	-0.00520774	0.000261473
2.27785	0.0107301	0.0208009	0.000659244	-0.00537845	-0.00181074	-0.00894617	0.0154831	0.0276321	0.00333411	-0.00203473	-0.000920523	-0.00314893	0.0172354	0.0272716	0.00719912	-0.0010856	0.000701058	-0.00287225	0.0165891	0.0284626	0.00471559	-0.00430334	-0.000219539	-0.00838713		2.27785	0.0303203	0.039503	0.0211377	0.00111646	0.00535866	-0.00312574	0.0249313	0.0395279	0.0103347	0.00742123	0.0106764	0.00416611	0.0180904	0.0313254	0.00485545	0.000941594	0.00205818	-0.00017499	0.0206402	0.0331934	0.0080871	-0.00527089	0.000177608
2.28786	0.0106865	0.0209468	0.000426125	-0.00548963	-0.00185366	-0.00912559	0.0155471	0.027596	0.00349821	-0.00212161	-0.00104325	-0.00319996	0.0174333	0.0275031	0.00736345	-0.000618135	0.00132008	-0.00255635	0.0172994	0.0293556	0.00524327	-0.00430733	-0.000202214	-0.00841245		2.28786	0.0309837	0.0402022	0.0217652	0.00128251	0.005559	-0.00299398	0.0242845	0.0385372	0.0100318	0.00774352	0.0110302	0.00445679	0.0178896	0.031055	0.0047242	0.000960505	0.00209586	-0.000174852	0.0209872	0.0336484	0.00832599	-0.00534938	8.94843e-05
2.29787	0.0107734	0.0212944	0.00025246	-0.00554339	-0.00184997	-0.00923681	0.0158377	0.0277871	0.00388838	-0.00220001	-0.00114888	-0.00325114	0.0175513	0.0276102	0.00749231	-6.17079e-05	0.00209905	-0.00222247	0.018043	0.0301652	0.00592072	-0.00433403	-0.000197581	-0.00847047		2.29787	0.0311955	0.0405972	0.0217939	0.00150726	0.00584638	-0.00283187	0.0237173	0.0376678	0.00976668	0.00805977	0.0114259	0.0046936	0.0178492	0.0310075	0.00469098	0.000968494	0.00211178	-0.000174794	0.0213601	0.0340832	0.00863701	-0.00540511	4.28708e-05
2.30788	0.0109626	0.0216894	0.000235872	-0.00560429	-0.00179266	-0.00941591	0.0160736	0.0279541	0.00419308	-0.0022631	-0.00123008	-0.00329613	0.0175659	0.0276408	0.00749096	0.000566521	0.0030086	-0.00187556	0.0189295	0.0310417	0.00681733	-0.00431704	-0.000135813	-0.00849827		2.30788	0.031253	0.0409329	0.0215731	0.0017042	0.00610261	-0.0026942	0.0233695	0.0371494	0.00958952	0.00843524	0.0119426	0.00492792	0.0177824	0.0308503	0.00471439	0.000921491	0.00201812	-0.000175143	0.0220636	0.0347985	0.0093287	-0.00546446	6.66253e-06
2.3179	0.0112131	0.0221104	0.000315804	-0.0055474	-0.00173482	-0.00935998	0.0162922	0.0281439	0.00444046	-0.00227461	-0.0012445	-0.00330471	0.0175344	0.0276291	0.00743984	0.00123244	0.00398525	-0.00152037	0.0197748	0.0318636	0.00768595	-0.00430125	-7.08511e-05	-0.00853165		2.3179	0.0311183	0.0410538	0.0211829	0.00184171	0.00628379	-0.00260037	0.0235047	0.0373592	0.00965011	0.00880198	0.0125066	0.00509741	0.0176125	0.0305722	0.00465266	0.000927625	0.00203035	-0.000175096	0.0225322	0.0352262	0.00983824	-0.0055285	-2.00963e-05
2.32791	0.0114696	0.0225321	0.000407136	-0.00551725	-0.00170157	-0.00933294	0.0165656	0.0283345	0.00479662	-0.00228585	-0.00125848	-0.00331322	0.0172093	0.0272792	0.0071394	0.00188679	0.0049408	-0.00116721	0.0205338	0.0325411	0.00852644	-0.00427234	9.45713e-06	-0.00855413		2.32791	0.0310252	0.0412018	0.0208487	0.00197366	0.00649407	-0.00254675	0.0238184	0.0378012	0.00983554	0.00902568	0.012939	0.00511239	0.0175984	0.0305436	0.00465328	0.000899114	0.00197355	-0.000175319	0.0231194	0.0357591	0.0104796	-0.00559809	-3.89475e-05
2.33792	0.0117204	0.022856	0.00058494	-0.00543826	-0.00160615	-0.00927036	0.0168161	0.0285086	0.00512348	-0.00228026	-0.00125154	-0.00330898	0.0167754	0.0267992	0.00675158	0.00247068	0.00577567	-0.000834313	0.0212275	0.0331014	0.00935366	-0.00425192	7.73495e-05	-0.0085812		2.33792	0.0306558	0.0409248	0.0203867	0.00196084	0.00646166	-0.00253997	0.0243343	0.0385807	0.0100878	0.00919014	0.0133239	0.00505637	0.017593	0.0304427	0.00474339	0.000860018	0.00189568	-0.000175646	0.0235807	0.0361681	0.0109934	-0.00568951	-7.11259e-05
2.34793	0.0118916	0.0230034	0.000779703	-0.00538403	-0.00154511	-0.00922294	0.0170054	0.0285651	0.00544564	-0.00226385	-0.00123101	-0.00329668	0.0161765	0.0261167	0.00623634	0.00292397	0.00639402	-0.000546084	0.0218653	0.0336661	0.0100644	-0.00423274	0.000138603	-0.00860408		2.34793	0.0303214	0.0406458	0.0199969	0.00176885	0.00620322	-0.00266552	0.0250026	0.0395831	0.010422	0.00923176	0.0135453	0.0049182	0.017562	0.0303937	0.00473036	0.000809088	0.00179429	-0.00017611	0.0239725	0.0363619	0.0115832	-0.00576182	-7.11297e-05
2.35795	0.0118499	0.0228428	0.000857037	-0.00538952	-0.00155732	-0.00922172	0.0171172	0.0286026	0.00563174	-0.00220846	-0.00115996	-0.00325696	0.0154192	0.0252711	0.00556726	0.00319512	0.00671887	-0.000328626	0.0223999	0.0341349	0.010665	-0.00421679	0.000189569	-0.00862314		2.35795	0.030048	0.0403191	0.019777	0.00152068	0.00585691	-0.00281556	0.025916	0.0409199	0.0109122	0.00912641	0.0135718	0.00468106	0.0176076	0.0304339	0.00478135	0.000785939	0.00174822	-0.000176338	0.0242224	0.0364588	0.011986	-0.00577778	-7.11305e-05
2.36796	0.0118287	0.0226942	0.000963221	-0.00544409	-0.00163239	-0.0092558	0.0171386	0.0285277	0.00574943	-0.00220969	-0.00116157	-0.00325782	0.0145963	0.0243499	0.00484275	0.00325024	0.00670489	-0.000204416	0.0228308	0.0345573	0.0111043	-0.00420619	0.000227429	-0.00863981		2.36796	0.0297562	0.0399055	0.0196069	0.0011426	0.00532451	-0.00303931	0.0268118	0.0422065	0.0114172	0.00875994	0.013217	0.00430292	0.0176962	0.0305152	0.00487723	0.000758159	0.00169294	-0.000176625	0.0243257	0.0364645	0.0121869	-0.00583711	-7.11336e-05
2.37797	0.0118388	0.0225789	0.00109868	-0.00554406	-0.00176551	-0.00932261	0.0171024	0.0284305	0.00577433	-0.00214802	-0.00107941	-0.00321664	0.0137696	0.023483	0.00405614	0.0030577	0.00632858	-0.000213176	0.0231331	0.0348247	0.0114415	-0.00420272	0.00025047	-0.0086559		2.37797	0.0293685	0.0392454	0.0194915	0.000682553	0.00467009	-0.00330498	0.027389	0.0430276	0.0117504	0.00817302	0.0124761	0.00386991	0.0176027	0.0303258	0.0048796	0.000732356	0.00164162	-0.000176908	0.0244736	0.0365432	0.0124039	-0.00585163	-7.11344e-05
2.38798	0.0116626	0.0222336	0.0010915	-0.0056809	-0.00194509	-0.00941672	0.0168779	0.0281312	0.00562472	-0.00209019	-0.00099954	-0.00318085	0.0130158	0.0227313	0.00330035	0.00268494	0.00566664	-0.000296771	0.0232858	0.0349527	0.011619	-0.00420752	0.00025818	-0.00867321		2.38798	0.0290018	0.0385415	0.019462	0.000244066	0.00404537	-0.00355723	0.0278618	0.0437497	0.0119739	0.00761879	0.0117566	0.003481	0.0175516	0.0301896	0.0049136	0.000752814	0.00168231	-0.000176682	0.0244316	0.0364679	0.0123953	-0.00584426	-7.1134e-05
2.398	0.011538	0.0220114	0.0010646	-0.00584263	-0.00215476	-0.0095305	0.0165792	0.0278114	0.00534707	-0.00203473	-0.000920523	-0.00314893	0.0124819	0.0222159	0.00274781	0.00213617	0.00476017	-0.000487835	0.0232846	0.0349718	0.0115974	-0.00423278	0.000251105	-0.00871666		2.398	0.0286601	0.0378189	0.0195013	-0.00015224	0.00347759	-0.00378207	0.0280581	0.0440228	0.0120933	0.00691659	0.0107655	0.00306774	0.017458	0.0300269	0.00488902	0.000788056	0.00175243	-0.000176316	0.0244592	0.0366021	0.0123162	-0.00581033	-7.11322e-05
2.40801	0.0114309	0.0218036	0.00105831	-0.00600282	-0.00235912	-0.00964652	0.0162066	0.0274123	0.00500093	-0.00198162	-0.000842794	-0.00312045	0.0120733	0.0217713	0.00237532	0.00156101	0.00388684	-0.000764824	0.0232042	0.0348318	0.0115765	-0.0042499	0.00023074	-0.00873053		2.40801	0.0282079	0.0370285	0.0193872	-0.000517004	0.00295045	-0.00398446	0.0280169	0.0439933	0.0120405	0.00620128	0.00970679	0.00269578	0.0173862	0.0298579	0.00491451	0.000830717	0.00183734	-0.000175907	0.0245054	0.0367352	0.0122755	-0.00574871	-7.1129e-05
2.41802	0.0113437	0.0216771	0.00101036	-0.00614715	-0.0025404	-0.0097539	0.0157746	0.0269479	0.00460124	-0.00193297	-0.000769902	-0.00309603	0.0117745	0.0214954	0.00205354	0.000887205	0.00289022	-0.00111581	0.0231172	0.0346629	0.0115714	-0.00427677	0.000198914	-0.00875246		2.41802	0.0277414	0.0363108	0.019172	-0.000798163	0.00254973	-0.00414606	0.0277667	0.0436514	0.011882	0.00545301	0.00862235	0.00228367	0.0173625	0.0297453	0.00497961	0.000869987	0.00191553	-0.00017556	0.0244857	0.0367988	0.0121727	-0.00566238	-7.11244e-05
2.42804	0.0113352	0.0216589	0.00101145	-0.00624253	-0.00265721	-0.00982785	0.0152479	0.0263427	0.00415313	-0.00189293	-0.000708799	-0.00307707	0.0116796	0.0213771	0.0019821	0.000267204	0.00201155	-0.00147714	0.0231123	0.0345369	0.0116878	-0.00431184	0.00015767	-0.00878135		2.42804	0.0273062	0.0356243	0.0189882	-0.00104463	0.00222118	-0.00431044	0.0274219	0.0431621	0.0116817	0.00501524	0.00790908	0.00212139	0.0173246	0.0296032	0.00504599	0.000905138	0.00198555	-0.000175271	0.0244549	0.036794	0.0121157	-0.00552813	-7.11169e-05
2.43805	0.0114385	0.0218019	0.00107501	-0.00632673	-0.00275988	-0.00989358	0.0146739	0.0256838	0.00366406	-0.00186714	-0.000668922	-0.00306536	0.0116799	0.0213754	0.00198434	-0.000290787	0.00130038	-0.00188196	0.0232152	0.0345009	0.0119295	-0.00435354	0.000108992	-0.00881607		2.43805	0.0267714	0.0348605	0.0186823	-0.00111833	0.00213813	-0.0043748	0.0273061	0.0429444	0.0116677	0.004584	0.00729137	0.00187664	0.0172013	0.0293725	0.00502996	0.000926352	0.00202781	-0.000175105	0.0244565	0.0367744	0.0121387	-0.0053993	-7.11094e-05
2.44806	0.0115639	0.0219788	0.00114888	-0.00637429	-0.00281589	-0.00993269	0.014102	0.0250507	0.00315336	-0.00186152	-0.000660183	-0.00306286	0.0118003	0.0214668	0.00213378	-0.000729705	0.000814783	-0.00227419	0.023403	0.0345472	0.0122587	-0.00440034	5.47621e-05	-0.00885545		2.44806	0.0262499	0.0343192	0.0181807	-0.00117923	0.00210857	-0.00446704	0.027185	0.0426623	0.0117078	0.00424293	0.00690616	0.00157971	0.0170935	0.0292326	0.00495451	0.000898905	0.00197313	-0.000175321	0.0245606	0.0368577	0.0122635	-0.005287	-7.11025e-05
2.45807	0.0117652	0.0222899	0.0012405	-0.00638462	-0.00282434	-0.0099449	0.0136907	0.0246135	0.00276793	-0.00188098	-0.000690371	-0.00307159	0.0119598	0.0215842	0.0023353	-0.00103075	0.000554157	-0.00261566	0.0236236	0.0346224	0.0126247	-0.00445066	-3.15968e-06	-0.00889817		2.45807	0.0258393	0.0339189	0.0177597	-0.00127759	0.00202067	-0.00457586	0.0270855	0.0423761	0.011795	0.00406509	0.0067331	0.00139707	0.0169988	0.0290793	0.00491823	0.000845887	0.00186754	-0.00017577	0.0246781	0.0368588	0.0124974	-0.00515869	-7.10943e-05
2.46809	0.0119145	0.0225038	0.00132526	-0.00637362	-0.00280127	-0.00994596	0.0133164	0.024174	0.00245883	-0.00189386	-0.000710225	-0.00307749	0.0122262	0.0217722	0.00268011	-0.0011942	0.000488488	-0.00287689	0.0239506	0.0348595	0.0130417	-0.00448842	-4.64833e-05	-0.00893035		2.46809	0.025495	0.0336259	0.0173642	-0.00128132	0.0021039	-0.00466654	0.0270188	0.04208	0.0119575	0.00400666	0.00673877	0.00127454	0.0167925	0.0288949	0.00469012	0.000784189	0.00174473	-0.000176355	0.0247371	0.0368397	0.0126344	-0.00505405	-7.10873e-05
2.4781	0.01204	0.022784	0.00129593	-0.00633951	-0.0027504	-0.00992861	0.013079	0.0239271	0.00223095	-0.00194852	-0.00079337	-0.00310367	0.0126734	0.0221652	0.0031816	-0.00129428	0.0004672	-0.00305576	0.0243413	0.0351998	0.0134827	-0.00454091	-0.000106292	-0.00897553		2.4781	0.0257358	0.0340237	0.0174478	-0.00126421	0.00218983	-0.00471825	0.0270751	0.0419162	0.0122341	0.00392524	0.00674312	0.00110736	0.0165932	0.0287028	0.00448368	0.000721517	0.00162006	-0.000177031	0.0249507	0.037029	0.0128724	-0.00498034	-7.10821e-05
2.48811	0.0121739	0.0231284	0.00121932	-0.00626326	-0.00263969	-0.00988683	0.0129545	0.0237978	0.00211123	-0.00203979	-0.000927828	-0.00315175	0.0130481	0.0224741	0.00362213	-0.00122204	0.000698298	-0.00314238	0.0246685	0.0355412	0.0137958	-0.00457571	-0.000145829	-0.00900559		2.48811	0.026135	0.0346862	0.0175839	-0.00133258	0.00214059	-0.00480574	0.0271853	0.0417733	0.0125974	0.00402284	0.00683322	0.00121245	0.0163071	0.0285028	0.00411141	0.00069471	0.00149118	-0.000101759	0.0250013	0.0370283	0.0129743	-0.00494165	-7.10794e-05
2.49812	0.0121949	0.0232955	0.00109435	-0.00619948	-0.00253507	-0.00986388	0.01303	0.0239544	0.00210559	-0.00210974	-0.00102682	-0.00319265	0.0134532	0.0228773	0.00402918	-0.00123111	0.00081293	-0.00327516	0.025019	0.0359274	0.0141105	-0.00458743	-0.000159004	-0.00901586		2.49812	0.0267425	0.035632	0.017853	-0.0014533	0.00203409	-0.00494069	0.0274078	0.0417953	0.0130204	0.00423243	0.00694859	0.00151627	0.0159178	0.0281867	0.0036488	0.000634977	0.00133315	-6.31941e-05	0.0251366	0.0371678	0.0131054	-0.00493863	-7.10792e-05
2.50814	0.0122393	0.0235021	0.000976514	-0.00614956	-0.00245062	-0.00984849	0.0131042	0.0241259	0.00208243	-0.00218265	-0.00112594	-0.00323937	0.0138218	0.0232282	0.0044154	-0.000989977	0.00117429	-0.00315425	0.025516	0.0365064	0.0145256	-0.0045976	-0.000170433	-0.00902476		2.50814	0.0275733	0.0368634	0.0182832	-0.00149749	0.00199776	-0.00499273	0.027609	0.0419101	0.013308	0.00446007	0.00711655	0.00180359	0.0156618	0.0280954	0.00322811	0.000596869	0.00120913	-1.53898e-05	0.0251959	0.0372079	0.0131838	-0.00496883	-7.10813e-05
2.51815	0.0120967	0.0235562	0.000637151	-0.00609465	-0.00235487	-0.00983443	0.0132023	0.0243243	0.00208036	-0.00224943	-0.00121278	-0.00328608	0.0141638	0.0236038	0.00472376	-0.000858894	0.00139248	-0.00311026	0.0258017	0.036876	0.0147275	-0.00455833	-0.000127013	-0.00898966		2.51815	0.0284981	0.0382633	0.0187328	-0.00161346	0.00182262	-0.00504954	0.0277007	0.0419668	0.0134346	0.00463081	0.00717135	0.00209026	0.0152503	0.0277674	0.00273316	0.000589886	0.0011449	3.4868e-05	0.0251476	0.03709	0.0132053	-0.00502759	-7.10854e-05
2.52816	0.0119175	0.0234566	0.000378354	-0.00607407	-0.00230523	-0.00984291	0.01329	0.0245581	0.00202184	-0.00230348	-0.00128016	-0.00332679	0.0145095	0.0239858	0.00503328	-0.000724217	0.00154277	-0.00299121	0.026087	0.0371659	0.0150082	-0.00450923	-7.17062e-05	-0.00894676		2.52816	0.0295626	0.0397453	0.01938	-0.00175307	0.0015892	-0.00509534	0.0278497	0.0421752	0.0135241	0.00473007	0.00718022	0.00227993	0.0148433	0.0274368	0.00224991	0.000600953	0.00113147	7.04396e-05	0.0250714	0.036961	0.0131819	-0.00510912	-7.1091e-05
2.53817	0.0119017	0.0235359	0.000267501	-0.00609173	-0.00231053	-0.00987294	0.0134871	0.0248898	0.00208435	-0.00234176	-0.00132626	-0.00335727	0.0147455	0.0243094	0.00518171	-0.000655327	0.00157653	-0.00288719	0.0263103	0.0374378	0.0151828	-0.00443722	9.65857e-06	-0.00888409		2.53817	0.030396	0.0409841	0.0198079	-0.00190215	0.00132501	-0.00512932	0.0276219	0.041887	0.0133567	0.00492275	0.0073228	0.0025227	0.0144093	0.0270826	0.00173604	0.000671357	0.00124925	9.34623e-05	0.024807	0.0365555	0.0130585	-0.00520739	-7.10975e-05
2.54819	0.0117817	0.0234522	0.000111299	-0.00614802	-0.0023733	-0.00992273	0.0134032	0.024917	0.0018893	-0.00236516	-0.00135375	-0.00337658	0.014961	0.0246207	0.00530133	-0.000650373	0.00150349	-0.00280424	0.0264718	0.037614	0.0153296	-0.00434243	0.000117258	-0.00880213		2.54819	0.0311686	0.0420117	0.0203255	-0.00204947	0.00105765	-0.0051566	0.0274987	0.0417966	0.0132009	0.00504941	0.00742015	0.00267866	0.0140025	0.0267523	0.00125275	0.000794962	0.00147307	0.000116851	0.0247466	0.0363646	0.0131287	-0.00531676	-7.11044e-05
2.5582	0.0117641	0.0234703	5.78804e-05	-0.00620656	-0.00244213	-0.009971	0.0134216	0.0250527	0.00179052	-0.00237798	-0.00136858	-0.00338738	0.0152703	0.0250069	0.00553377	-0.000700182	0.00135018	-0.00275054	0.0266721	0.037827	0.0155171	-0.00422762	0.000248479	-0.00870372		2.5582	0.0314582	0.0423921	0.0205242	-0.0021881	0.000809437	-0.00518564	0.027227	0.0414599	0.012994	0.00516309	0.00757365	0.00275254	0.0137062	0.0265455	0.000866961	0.000918847	0.00171569	0.000122003	0.0246327	0.0360623	0.0132031	-0.00543219	-7.11113e-05
2.56821	0.0119113	0.0236133	0.000209241	-0.00630683	-0.0025728	-0.0100409	0.0133367	0.0249546	0.00171882	-0.00240761	-0.00140226	-0.00341296	0.0153844	0.0251688	0.00559995	-0.000790815	0.00115446	-0.00273609	0.0269385	0.0380303	0.0158468	-0.00409829	0.00039765	-0.00859424		2.56821	0.03156	0.0423886	0.0207315	-0.00231622	0.000592579	-0.00522503	0.0266401	0.0407216	0.0125586	0.00526562	0.00776615	0.0027651	0.0135048	0.0264032	0.000606503	0.00102869	0.00195209	0.000105288	0.024662	0.0358803	0.0134438	-0.00554925	-7.11181e-05
2.57822	0.0122163	0.0238969	0.000535688	-0.00630071	-0.00256502	-0.0100364	0.0133741	0.025086	0.00166222	-0.00228501	-0.00125385	-0.00331616	0.0155711	0.025398	0.00574417	-0.000875527	0.000974821	-0.00272588	0.0274001	0.0384939	0.0163062	-0.00397133	0.000546293	-0.00848896		2.57822	0.0313332	0.0419751	0.0206914	-0.00241584	0.000440652	-0.00527233	0.0260362	0.039957	0.0121154	0.00531065	0.00795288	0.00266841	0.0132312	0.0261722	0.000290116	0.00113318	0.00217977	8.6594e-05	0.0246553	0.0356613	0.0136494	-0.00566394	-7.11245e-05
2.58824	0.0126313	0.0242899	0.000972672	-0.00634146	-0.00261865	-0.0100643	0.0133551	0.0251193	0.00159087	-0.00222772	-0.00117568	-0.00327977	0.0156394	0.0254019	0.005877	-0.00098572	0.000812292	-0.00278373	0.0278382	0.0389473	0.0167291	-0.00381908	0.000726289	-0.00836444		2.58824	0.031109	0.0414608	0.0207572	-0.00251388	0.000321752	-0.00534952	0.0253117	0.0390001	0.0116233	0.00530292	0.00811658	0.00248926	0.0129169	0.0258762	-4.24367e-05	0.00126028	0.0024111	0.000109468	0.0248242	0.0356096	0.0140387	-0.00577269	-7.11303e-05
2.59825	0.0130668	0.0247291	0.00140441	-0.00632023	-0.0025823	-0.0100582	0.013337	0.0251344	0.00153971	-0.00215576	-0.00106526	-0.00324626	0.0157236	0.0253638	0.00608336	-0.0010919	0.000689376	-0.00287318	0.0283456	0.0394438	0.0172475	-0.00369046	0.000881308	-0.00826223		2.59825	0.0307647	0.0407692	0.0207602	-0.00255394	0.000276852	-0.00538474	0.0245354	0.0379466	0.0111241	0.00521995	0.00820848	0.00223143	0.0127552	0.0256668	-0.000156368	0.0013579	0.0025775	0.000138298	0.0249905	0.0356944	0.0142867	-0.00587243	-7.11354e-05
2.60826	0.0135109	0.0251274	0.00189436	-0.00624094	-0.00247475	-0.0100071	0.0134303	0.0252121	0.00164853	-0.00208466	-0.000924517	-0.0032448	0.015782	0.0252665	0.00629746	-0.00118915	0.000596585	-0.00297488	0.0288831	0.0400267	0.0177395	-0.0035851	0.00101118	-0.00818137		2.60826	0.0307497	0.0404435	0.0210558	-0.00260208	0.000234501	-0.00543865	0.0240919	0.0372084	0.0109754	0.0050734	0.00821095	0.00193584	0.0125586	0.0254068	-0.000289644	0.00137951	0.00262217	0.000136842	0.0253533	0.0359495	0.0147571	-0.00599739	-7.11416e-05
2.61827	0.0137368	0.0252525	0.00222103	-0.00609389	-0.00227297	-0.00991481	0.0135533	0.0253271	0.00177946	-0.0019586	-0.000687342	-0.00322985	0.0158442	0.025165	0.00652329	-0.00127753	0.000512809	-0.00306787	0.0295156	0.0406664	0.0183648	-0.00349691	0.00112069	-0.0081145		2.61827	0.0304411	0.0397295	0.0211526	-0.00265834	0.000189898	-0.00550658	0.0238326	0.0368151	0.0108501	0.00493621	0.0082365	0.00163593	0.0124737	0.0252249	-0.000277495	0.00141553	0.00264049	0.000190566	0.0256921	0.0362742	0.01511	-0.00605741	-7.11445e-05
2.62829	0.0137211	0.025057	0.00238517	-0.00587826	-0.00197459	-0.00978193	0.0136791	0.025456	0.00190218	-0.0018071	-0.000375346	-0.00323886	0.0158713	0.0249748	0.00676776	-0.00132911	0.000433136	-0.00309136	0.0300488	0.0412554	0.0188422	-0.00345185	0.00117926	-0.00808297		2.62829	0.0303422	0.0393504	0.021334	-0.00266802	0.000226945	-0.00556299	0.0237537	0.0366805	0.0108268	0.00468875	0.00806617	0.00131133	0.0124658	0.0251041	-0.000172529	0.00146075	0.00264104	0.000280462	0.0261006	0.0367398	0.0154614	-0.00610979	-7.11469e-05
2.6383	0.0135988	0.02475	0.00244757	-0.00560347	-0.00159065	-0.00961628	0.0138855	0.025675	0.00209604	-0.00163025	8.85379e-06	-0.00326934	0.0158751	0.0248291	0.0069211	-0.00139349	0.000317916	-0.00310489	0.03062	0.0419348	0.0193052	-0.00344245	0.00119354	-0.00807843		2.6383	0.0302731	0.0390145	0.0215317	-0.00273882	0.000169217	-0.00564685	0.0238989	0.0368216	0.0109761	0.00438969	0.00778868	0.000990712	0.0124127	0.0248818	-5.64666e-05	0.00146159	0.00258016	0.000343029	0.0263861	0.0371572	0.015615	-0.00615295	-7.11489e-05
2.64831	0.0132574	0.0241578	0.00235699	-0.00526929	-0.00112975	-0.00940882	0.014025	0.0257539	0.00229607	-0.00143478	0.000444827	-0.00331438	0.0157284	0.0245593	0.00689749	-0.00145457	0.000172729	-0.00308188	0.0309639	0.0423002	0.0196276	-0.00346622	0.00116559	-0.00809802		2.64831	0.030005	0.038549	0.0214611	-0.0027873	0.000147126	-0.00572172	0.0242204	0.0372001	0.0112408	0.00405744	0.00743177	0.00068311	0.012441	0.0246763	0.000205798	0.00146773	0.00254409	0.000391365	0.0267215	0.0376294	0.0158136	-0.00618664	-7.11505e-05
2.65832	0.0126728	0.0234017	0.00194403	-0.00495208	-0.000682575	-0.00922159	0.0141709	0.0258403	0.00250143	-0.00123457	0.000896645	-0.00336578	0.0155371	0.0243096	0.00676462	-0.00150846	4.66313e-05	-0.00306355	0.0312939	0.0426817	0.019906	-0.00351763	0.00110208	-0.00813734		2.65832	0.0296367	0.0379596	0.0213138	-0.00275624	0.000235147	-0.00574763	0.0246708	0.0376735	0.0116681	0.00404661	0.00729191	0.000801304	0.0125207	0.0245384	0.00050308	0.00149085	0.00257936	0.000402331	0.0269797	0.0381476	0.0158117	-0.00621164	-7.11516e-05
2.66834	0.0119394	0.0224405	0.00143839	-0.00462419	-0.000220334	-0.00902805	0.0142127	0.0257964	0.0026291	-0.00101489	0.0013417	-0.00337147	0.0152461	0.0239578	0.0065345	-0.00150633	-4.65155e-05	-0.00296614	0.0314154	0.0428337	0.0199971	-0.00358931	0.00101271	-0.00819133		2.66834	0.0292953	0.0374974	0.0210932	-0.00273408	0.000309736	-0.00577789	0.025256	0.0383471	0.012165	0.00385154	0.00694394	0.000759141	0.0126763	0.0245456	0.000807063	0.00156621	0.00276422	0.0003682	0.0272101	0.03859	0.0158301	-0.00622929	-7.11524e-05
2.67835	0.0110635	0.0213683	0.000758643	-0.00437044	0.000135607	-0.00887648	0.0141133	0.0255891	0.00263752	-0.000846747	0.00169752	-0.00339101	0.0148834	0.0235897	0.0061772	-0.0015161	-0.000138899	-0.0028933	0.0314324	0.0428044	0.0200604	-0.00367351	0.000908087	-0.00825511		2.67835	0.0287165	0.036747	0.020686	-0.00270425	0.000385225	-0.00579372	0.0258697	0.0391293	0.01261	0.00361516	0.00654401	0.00068631	0.0128086	0.024521	0.00109624	0.00163399	0.00298039	0.000287595	0.0272911	0.038931	0.0156511	-0.00625952	-7.11537e-05
2.68836	0.0104086	0.0206022	0.000215	-0.00417096	0.000408667	-0.00875058	0.0140356	0.0253372	0.0027339	-0.000728543	0.0019362	-0.00339329	0.0143419	0.0230258	0.00565798	-0.00148576	-0.000178024	-0.00279349	0.0312868	0.0425721	0.0200014	-0.00373551	0.000828453	-0.00829947		2.68836	0.0285464	0.036608	0.0204847	-0.00258058	0.000622924	-0.00578408	0.0261861	0.039592	0.0127802	0.00362028	0.00632402	0.000916542	0.0128893	0.0243854	0.00139323	0.00174734	0.00330277	0.000191915	0.0273267	0.0392009	0.0154526	-0.00625952	-7.11537e-05
2.69837	0.00976489	0.0198699	-0.000340088	-0.00407727	0.000524226	-0.00867877	0.013932	0.0250544	0.00280961	-0.000674228	0.00202838	-0.00337684	0.0137444	0.0224661	0.00502264	-0.00141108	-0.000146743	-0.00267543	0.0311036	0.0422951	0.019912	-0.00381015	0.000736667	-0.00835696		2.69837	0.0282936	0.0364963	0.0200909	-0.00248363	0.000786217	-0.00575347	0.0263662	0.0398311	0.0129012	0.0037496	0.00627388	0.00122531	0.0129368	0.0242491	0.00162452	0.00186481	0.00363156	9.80518e-05	0.0272744	0.0393431	0.0152056	-0.00625952	-7.11537e-05
2.70839	0.00922796	0.0192389	-0.00078295	-0.00406415	0.000517477	-0.00864578	0.0137729	0.0247347	0.00281105	-0.000689682	0.00196311	-0.00334248	0.0130016	0.0217177	0.00428546	-0.0013367	-7.96632e-05	-0.00259373	0.0310501	0.0421912	0.019909	-0.00387641	0.000656402	-0.00840922		2.70839	0.0280288	0.0364188	0.0196389	-0.0023799	0.000957276	-0.00571708	0.0264874	0.0400309	0.0129438	0.00397564	0.00637132	0.00157995	0.0128935	0.0241181	0.00166877	0.00196939	0.00392105	1.77294e-05	0.02755	0.0397401	0.01536	-0.00625952	-7.11537e-05
2.7184	0.00892937	0.0189302	-0.00107144	-0.00417361	0.000331946	-0.00867917	0.0136662	0.0245179	0.00281458	-0.000792593	0.00173513	-0.00332031	0.0123104	0.0210917	0.00352909	-0.00124635	3.24786e-05	-0.00252518	0.0308474	0.0418785	0.0198163	-0.00394109	0.000580016	-0.00846221		2.7184	0.0280779	0.0367939	0.0193619	-0.00227441	0.00113148	-0.00568031	0.0265882	0.0402889	0.0128876	0.00435952	0.00670827	0.00201076	0.0128875	0.0240198	0.00175508	0.00204253	0.00413004	-4.49812e-05	0.0276277	0.0398261	0.0154292	-0.00625952	-7.11537e-05
2.72841	0.0087594	0.0187357	-0.00121687	-0.0043685	2.47485e-05	-0.00876176	0.013596	0.0244013	0.0027907	-0.000921511	0.00140771	-0.00325073	0.0115512	0.0203036	0.00279875	-0.00111557	0.000208463	-0.0024396	0.0306848	0.0416139	0.0197558	-0.00398285	0.000530972	-0.00849667		2.72841	0.0281704	0.0372611	0.0190798	-0.00215131	0.00137099	-0.00567362	0.0263126	0.0400889	0.0125362	0.00477247	0.00717942	0.00236553	0.0127062	0.0237271	0.00168539	0.00204974	0.00419017	-9.06843e-05	0.0278301	0.0399577	0.0157024	-0.00625952	-7.11537e-05
2.73842	0.00868918	0.0186281	-0.00124975	-0.004591	-0.000317893	-0.00886411	0.013631	0.0244068	0.00285519	-0.00109307	0.000998704	-0.00318484	0.0109086	0.0196474	0.0021698	-0.000999283	0.000385624	-0.00238419	0.0306528	0.0415498	0.0197558	-0.00401641	0.000492698	-0.00852551		2.73842	0.0283086	0.037608	0.0190092	-0.00201366	0.00160438	-0.0056317	0.0259414	0.0397741	0.0121086	0.00516796	0.00772804	0.00260788	0.0125695	0.0235478	0.00159114	0.00203781	0.00424649	-0.000170863	0.0281041	0.0401516	0.0160566	-0.00625952	-7.11537e-05
2.74844	0.00859115	0.0185301	-0.00134783	-0.00485939	-0.000716286	-0.0090025	0.0138454	0.024693	0.00299786	-0.00128827	0.000554797	-0.00313134	0.0104622	0.0191307	0.00179376	-0.000889031	0.000561389	-0.00233945	0.0306829	0.0416181	0.0197477	-0.00405323	0.0004518	-0.00855826		2.74844	0.0286746	0.0382619	0.0190872	-0.00183017	0.00193844	-0.00559877	0.0254499	0.0393212	0.0115785	0.00555493	0.00830802	0.00280184	0.0123999	0.0233495	0.0014504	0.0019916	0.00415415	-0.000170953	0.0283994	0.0404157	0.0163832	-0.00625952	-7.11537e-05
2.75845	0.00875433	0.0186695	-0.0011608	-0.00512517	-0.00110011	-0.00915023	0.0140753	0.0250502	0.0031003	-0.00149026	0.000119505	-0.00310003	0.0100404	0.0187184	0.00136246	-0.000834141	0.000644503	-0.00231278	0.0306456	0.0416204	0.0196708	-0.00405389	0.000454347	-0.00856212		2.75845	0.0291994	0.0391042	0.0192945	-0.00171372	0.00216942	-0.00559686	0.0248466	0.0387478	0.0109454	0.00590752	0.00882284	0.0029922	0.0121689	0.0230502	0.00128758	0.00188616	0.0039435	-0.000171172	0.028734	0.0406245	0.0168436	-0.00625952	-7.11537e-05
2.76846	0.00886229	0.0187677	-0.00104316	-0.00536517	-0.00143687	-0.00929346	0.0143212	0.0254284	0.0032139	-0.00168657	-0.000274037	-0.0030991	0.00994758	0.0185708	0.00132438	-0.000752487	0.000777049	-0.00228202	0.0307472	0.0418153	0.0196791	-0.0040742	0.000436355	-0.00858476		2.76846	0.0296449	0.0397578	0.019532	-0.0015563	0.00249226	-0.00560485	0.0244941	0.0384091	0.010579	0.00617815	0.00922142	0.00313488	0.0119973	0.0228116	0.00118297	0.00173548	0.00364248	-0.000171528	0.0289879	0.0408871	0.0170888	-0.00625952	-7.11537e-05
2.77847	0.00884916	0.0187255	-0.00102716	-0.00548038	-0.00159219	-0.00936856	0.0145382	0.0257126	0.00336379	-0.0018699	-0.000607919	-0.00313189	0.0098787	0.0184925	0.00126493	-0.000649467	0.000948921	-0.00224786	0.0308125	0.0420192	0.0196059	-0.00405882	0.000457977	-0.00857562		2.77847	0.0300893	0.0404548	0.0197237	-0.00141678	0.00279812	-0.00563168	0.0240528	0.0379776	0.0101279	0.00624708	0.00930323	0.00319092	0.011862	0.022672	0.00105196	0.00158585	0.00334365	-0.000171942	0.0291809	0.0410465	0.0173154	-0.00625952	-7.11537e-05
2.78849	0.00870206	0.0185122	-0.00110808	-0.00558379	-0.00172552	-0.00944206	0.0146618	0.0259123	0.0034114	-0.00200326	-0.000846365	-0.00316015	0.0100377	0.0185965	0.00147881	-0.000617339	0.000993805	-0.00222848	0.0309072	0.042231	0.0195834	-0.00404418	0.000478768	-0.00856712		2.78849	0.0305106	0.0410863	0.0199349	-0.00130362	0.00306851	-0.00567574	0.0236517	0.0374896	0.00981379	0.0061087	0.0090558	0.00316161	0.0116713	0.0224115	0.000931193	0.00141382	0.00300015	-0.000172514	0.0293778	0.0412888	0.0174668	-0.00625952	-7.11537e-05
2.7985	0.00857557	0.0183174	-0.00116622	-0.00562271	-0.00176568	-0.00947975	0.0147715	0.0260785	0.00346456	-0.00213569	-0.00104482	-0.00322657	0.0103029	0.0187904	0.00181537	-0.000615036	0.00098743	-0.0022175	0.0309306	0.0423254	0.0195357	-0.00403039	0.000497598	-0.00855837		2.7985	0.0310484	0.041943	0.0201538	-0.0012277	0.0032796	-0.00573501	0.0232219	0.0370021	0.00944174	0.00582573	0.00857353	0.00307794	0.0114254	0.0220403	0.000810388	0.00126524	0.0027036	-0.000173119	0.0292469	0.0412776	0.0172162	-0.00625952	-7.11537e-05
2.80851	0.00837481	0.0180378	-0.00128815	-0.00562262	-0.00174912	-0.00949612	0.0148024	0.026158	0.00344683	-0.00221202	-0.00115891	-0.00326513	0.0106248	0.0189894	0.00226014	-0.000637506	0.000942737	-0.00221775	0.0308755	0.0423158	0.0194352	-0.00401815	0.00051288	-0.00854919		2.80851	0.0317587	0.0429197	0.0205977	-0.00120067	0.00340554	-0.00580689	0.0229932	0.0364297	0.00955676	0.00556376	0.00810636	0.00302115	0.0111534	0.0216823	0.000624442	0.00115345	0.00248057	-0.000173662	0.0289177	0.0410838	0.0167515	-0.00625952	-7.11537e-05
2.81852	0.00815957	0.0177482	-0.00142903	-0.00554655	-0.00162567	-0.00946742	0.0148583	0.0262768	0.00343983	-0.002281	-0.00124947	-0.00331253	0.0112349	0.0195042	0.00296567	-0.000678609	0.000875197	-0.00223241	0.0307143	0.0421976	0.019231	-0.00400857	0.000523097	-0.00854024		2.81852	0.0320849	0.0434918	0.0206781	-0.00123295	0.00342237	-0.00588826	0.0229135	0.0359561	0.00987079	0.00509809	0.00738767	0.00280852	0.0108567	0.0212949	0.000418508	0.00107516	0.00232443	-0.000174101	0.0286519	0.0409538	0.01635	-0.00625952	-7.11537e-05
2.82854	0.00789129	0.0173495	-0.00156695	-0.005512	-0.00155779	-0.00946622	0.0147734	0.0261871	0.00335976	-0.00239629	-0.00138949	-0.00340309	0.0118983	0.0200707	0.00372581	-0.000657095	0.000883358	-0.00219755	0.0303949	0.0418108	0.0189789	-0.00400298	0.000527048	-0.00853301		2.82854	0.0326235	0.0442224	0.0210246	-0.00136462	0.00325055	-0.00597978	0.0228786	0.0354814	0.0102758	0.00467239	0.00674339	0.00260139	0.010556	0.0208607	0.000251284	0.00103119	0.00223675	-0.000174372	0.0283501	0.0407439	0.0159562	-0.00625952	-7.11537e-05
2.83855	0.00774601	0.0170952	-0.00160321	-0.00536414	-0.0013297	-0.00939858	0.0147308	0.0261249	0.00333675	-0.00237168	-0.0013613	-0.00338205	0.0126825	0.0207409	0.00462411	-0.000624737	0.000916318	-0.00216579	0.0301841	0.0415614	0.0188068	-0.00401312	0.000511853	-0.00853809		2.83855	0.0327517	0.0444155	0.0210879	-0.00148241	0.0031184	-0.00608322	0.0230127	0.035172	0.0108535	0.00425893	0.0061782	0.00233966	0.0102596	0.0204355	8.37775e-05	0.00099799	0.00217057	-0.00017459	0.0277066	0.0402079	0.0152053	-0.00625952	-7.11537e-05
2.84856	0.00758078	0.0167948	-0.00163321	-0.00521943	-0.00110099	-0.00933787	0.0147584	0.0261332	0.00338359	-0.00232774	-0.00130953	-0.00334594	0.0135119	0.0214217	0.00560213	-0.000560658	0.00100223	-0.00212355	0.0298316	0.0411192	0.0185439	-0.00401611	0.000505052	-0.00853728		2.84856	0.033049	0.0447166	0.0213815	-0.00164299	0.00284118	-0.00612716	0.0230255	0.0347525	0.0112986	0.00387098	0.00568396	0.00205799	0.009891	0.0199165	-0.000134505	0.00104772	0.0022697	-0.000174268	0.0272229	0.0398385	0.0146072	-0.00625952	-7.11537e-05
2.85857	0.00759251	0.0167671	-0.0015821	-0.00508952	-0.000888205	-0.00929083	0.0147497	0.0261297	0.00336972	-0.0022631	-0.00123008	-0.00329613	0.0141968	0.021952	0.00644168	-0.000389759	0.00124805	-0.00202757	0.0294197	0.0405435	0.0182958	-0.0040299	0.000486499	-0.0085463		2.85857	0.0328179	0.0442223	0.0214135	-0.00186763	0.00245181	-0.00618707	0.0227837	0.0340739	0.0114934	0.00360764	0.00539299	0.00182228	0.00951201	0.0193894	-0.000365416	0.00109908	0.00237211	-0.000173961	0.0265843	0.0391738	0.0139948	-0.00625952	-7.11537e-05
2.86859	0.00761831	0.0167661	-0.00152953	-0.00499674	-0.000723652	-0.00926984	0.0148265	0.0262344	0.00341862	-0.00218123	-0.00112405	-0.00323842	0.0147682	0.0223491	0.00718727	-0.000223581	0.00151346	-0.00196062	0.0289967	0.040007	0.0179863	-0.00406442	0.000445289	-0.00857412		2.86859	0.032842	0.0439101	0.0217739	-0.00209362	0.00201983	-0.00620707	0.0225718	0.0336265	0.0115171	0.00344338	0.00516412	0.00172264	0.00909463	0.0187996	-0.000610362	0.00113177	0.00243732	-0.000173778	0.0262178	0.0386978	0.0137379	-0.00625952	-7.11537e-05
2.8786	0.00760164	0.0166916	-0.00148835	-0.00494859	-0.000621277	-0.0092759	0.0148281	0.0262023	0.00345386	-0.00209019	-0.00099954	-0.00318085	0.0151666	0.022596	0.00773726	-2.13116e-05	0.001858	-0.00190063	0.0287505	0.039643	0.0178581	-0.00409942	0.000403855	-0.0086027		2.8786	0.0326112	0.0430971	0.0221253	-0.00237152	0.00149162	-0.00623465	0.0224559	0.0334181	0.0114937	0.00330774	0.00494095	0.00167454	0.00875946	0.018283	-0.000764041	0.00114524	0.00246419	-0.000173706	0.0258965	0.0382242	0.0135688	-0.00625952	-7.11537e-05
2.88861	0.007456	0.0164671	-0.00155507	-0.00494944	-0.000592321	-0.00930656	0.0148429	0.0261549	0.00353087	-0.00200152	-0.000872145	-0.00313089	0.0153627	0.0225637	0.0081617	0.000259287	0.00231802	-0.00179944	0.0284268	0.0391797	0.0176739	-0.00414878	0.000346475	-0.00864403		2.88861	0.0323533	0.0421999	0.0225067	-0.00258493	0.00106479	-0.00623465	0.022174	0.0331603	0.0111878	0.00327787	0.00484665	0.0017091	0.00847294	0.0178277	-0.000881809	0.00119093	0.00255533	-0.00017347	0.0257315	0.037771	0.013692	-0.00625952	-7.11537e-05
2.89862	0.00745891	0.0164519	-0.00153408	-0.00501188	-0.000652881	-0.00937087	0.0146898	0.0259235	0.00345607	-0.00189386	-0.000710225	-0.00307749	0.0153761	0.0223979	0.00835418	0.000576574	0.00285334	-0.00170019	0.0283046	0.0389672	0.017642	-0.0041965	0.000290897	-0.00868389		2.89862	0.0322811	0.0415765	0.0229856	-0.00276859	0.000676577	-0.00621375	0.0218891	0.0331268	0.0106515	0.00343869	0.00495177	0.0019256	0.00827203	0.0174912	-0.000947133	0.00121037	0.00259411	-0.000173374	0.0258002	0.0375316	0.0140688	-0.00625952	-7.11537e-05
2.90864	0.00737188	0.0163053	-0.00156155	-0.00510322	-0.000776735	-0.00942971	0.0145562	0.0256847	0.00342772	-0.00179363	-0.0005532	-0.00303406	0.0151628	0.0220214	0.00830427	0.000873949	0.003386	-0.0016381	0.0281771	0.0387241	0.01763	-0.00426021	0.000217227	-0.00873764		2.90864	0.0322023	0.0410982	0.0233063	-0.00292674	0.000337435	-0.00619092	0.0214312	0.0329409	0.00992139	0.00329538	0.00468578	0.00190499	0.00809892	0.0171096	-0.000911755	0.00120423	0.00258186	-0.000173404	0.0260333	0.0374051	0.0146616	-0.00625952	-7.11537e-05
2.91865	0.0072873	0.0161823	-0.00160773	-0.00523552	-0.000970182	-0.00950087	0.0144479	0.0255164	0.00337937	-0.0017567	-0.00049398	-0.00301942	0.0148651	0.0216145	0.00811566	0.00121778	0.00400744	-0.00157188	0.0280063	0.0384553	0.0175573	-0.00432662	0.000140511	-0.00879376		2.91865	0.0321036	0.0406286	0.0235786	-0.00301668	9.0566e-05	-0.00612393	0.0207999	0.0326217	0.00897811	0.00349173	0.00492685	0.00205662	0.00802096	0.0168222	-0.000780326	0.00115585	0.00248536	-0.000173649	0.026559	0.0376684	0.0154496	-0.00625952	-7.11537e-05
2.92866	0.00713428	0.0159978	-0.00172922	-0.00539877	-0.0012162	-0.00958134	0.0143331	0.0253945	0.00327172	-0.00171282	-0.000422749	-0.0030029	0.0143641	0.0210227	0.00770555	0.00151634	0.00457742	-0.00154473	0.0279139	0.0383072	0.0175207	-0.0043907	6.66009e-05	-0.008848		2.92866	0.0321185	0.0405871	0.0236498	-0.0030703	-9.16126e-05	-0.006049	0.0202335	0.0323931	0.00807401	0.00366398	0.00518922	0.00213874	0.00800197	0.0166608	-0.000656835	0.00110858	0.00239107	-0.000173907	0.0273058	0.0381729	0.0164387	-0.00625952	-7.11537e-05
2.93867	0.00690146	0.0157488	-0.00194583	-0.00558224	-0.00149445	-0.00967003	0.0142067	0.0252638	0.00314956	-0.00169137	-0.000387594	-0.00299515	0.0139081	0.0204988	0.00731751	0.00173843	0.00503932	-0.00156246	0.0279104	0.0382575	0.0175633	-0.00446465	-1.81489e-05	-0.00891115		2.93867	0.0318287	0.040344	0.0233135	-0.00316602	-0.000333414	-0.00599863	0.0196421	0.0321621	0.0071221	0.00381599	0.00545484	0.00217714	0.00805458	0.0166019	-0.000492714	0.00105578	0.00225859	-0.000147034	0.0280276	0.0386939	0.0173612	-0.00625952	-7.11537e-05
2.94869	0.00675446	0.0155937	-0.00208481	-0.00577586	-0.00178522	-0.0097665	0.0141275	0.0251631	0.00309191	-0.00168451	-0.000376309	-0.00299272	0.0133036	0.0198275	0.00677972	0.00187134	0.00535034	-0.00160767	0.0277485	0.0379923	0.0175047	-0.00450376	-6.32866e-05	-0.00894424		2.94869	0.0316161	0.0403149	0.0229173	-0.00316352	-0.00039873	-0.0059283	0.0190088	0.031861	0.00615667	0.00394781	0.00570236	0.00219326	0.0083732	0.016758	-1.15648e-05	0.00101866	0.00214195	-0.000104634	0.0288177	0.0393906	0.0182447	-0.00625952	-7.11537e-05
2.9587	0.00665843	0.0155009	-0.00218402	-0.00599111	-0.00209784	-0.00988438	0.0142085	0.0252708	0.00314629	-0.00168375	-0.000375048	-0.00299244	0.0126386	0.0190757	0.00620155	0.00188925	0.00546171	-0.00168321	0.0275673	0.0376533	0.0174814	-0.00453287	-9.68139e-05	-0.00896892		2.9587	0.0314157	0.0403429	0.0224884	-0.00307728	-0.000313388	-0.00584117	0.0182599	0.0313214	0.00519842	0.00405362	0.00590997	0.00219727	0.00860935	0.0167892	0.000429443	0.000941047	0.00194956	-6.74671e-05	0.0291782	0.039658	0.0186983	-0.00625952	-7.11537e-05
2.96871	0.00654123	0.015364	-0.00228159	-0.00617339	-0.00236081	-0.00998598	0.0143253	0.0254224	0.00322831	-0.00168233	-0.000372709	-0.00299194	0.0118205	0.018089	0.00555204	0.00177512	0.00534193	-0.0017917	0.0275253	0.037521	0.0175297	-0.00455107	-0.00011778	-0.00898436		2.96871	0.0309233	0.0400445	0.0218021	-0.00304585	-0.000312619	-0.00577908	0.0173172	0.0304553	0.00417914	0.0040747	0.00598015	0.00216926	0.00879007	0.0167538	0.000826343	0.000858629	0.00173449	-1.72303e-05	0.0296316	0.0400616	0.0192015	-0.00625952	-7.11537e-05
2.97872	0.00651809	0.0153839	-0.00234772	-0.00634969	-0.00260787	-0.0100915	0.0145145	0.0256378	0.00339115	-0.00164287	-0.000307362	-0.00297838	0.0109744	0.0170602	0.00488855	0.0016108	0.00516308	-0.00194148	0.027545	0.0374242	0.0176657	-0.00455966	-0.00012769	-0.00899164		2.97872	0.0302773	0.0396534	0.0209012	-0.00307675	-0.000380137	-0.00577337	0.0166142	0.029764	0.00346445	0.00419531	0.00621998	0.00217065	0.00913853	0.0169813	0.00129573	0.000944015	0.00168774	0.000200287	0.0297778	0.0401381	0.0194176	-0.00625952	-7.11537e-05
2.98874	0.00646632	0.0153394	-0.00240677	-0.00653585	-0.00286054	-0.0102112	0.0147946	0.0259594	0.00362986	-0.00161566	-0.000261902	-0.00296941	0.0100774	0.0159439	0.00421098	0.00132838	0.00473491	-0.00207816	0.02748	0.0371902	0.0177699	-0.00456161	-0.000129942	-0.00899328		2.98874	0.0296584	0.0392484	0.0200684	-0.00306906	-0.000367994	-0.00577012	0.0157237	0.0288213	0.00262613	0.0042082	0.00627375	0.00214266	0.00946318	0.0170699	0.00185647	0.000932642	0.0015175	0.000347787	0.0296388	0.0400128	0.0192648	-0.00625952	-7.11537e-05
2.99875	0.00642066	0.0153173	-0.00247599	-0.006648	-0.00301349	-0.0102825	0.0148746	0.0258791	0.00387015	-0.0015496	-0.000150361	-0.00294884	0.00903111	0.0146826	0.00337961	0.000989818	0.00420497	-0.00222533	0.0275374	0.0371001	0.0179746	-0.0045608	-0.000128989	-0.0089926		2.99875	0.0291633	0.0387654	0.0195612	-0.00309709	-0.00039511	-0.00579907	0.0148704	0.0278332	0.0019077	0.00411488	0.00619151	0.00203825	0.00977022	0.0171692	0.00237128	0.00104597	0.00157077	0.000521164	0.0291301	0.0395166	0.0187435	-0.00625952	-7.11537e-05
3.00876	0.00627267	0.0151322	-0.00258683	-0.00676211	-0.00316511	-0.0103591	0.0150521	0.0259242	0.00417996	-0.00150037	-6.61918e-05	-0.00293456	0.00817575	0.0134502	0.00290128	0.000635632	0.00364773	-0.00237646	0.0276663	0.0370597	0.0182728	-0.00457136	-0.000140886	-0.00900183		3.00876	0.0285513	0.0379032	0.0191994	-0.00306836	-0.000319577	-0.00581714	0.0142631	0.0270089	0.00151729	0.00396876	0.00602042	0.00191711	0.0100948	0.0173238	0.00286589	0.00120941	0.00176874	0.000650072	0.0287443	0.0391965	0.0182921	-0.00625952	-7.11537e-05
3.01877	0.00610413	0.0148767	-0.0026684	-0.00685401	-0.00328578	-0.0104222	0.0151375	0.0258834	0.00439169	-0.00145332	1.502e-05	-0.00292167	0.00717631	0.0121145	0.00223814	0.000303823	0.00313431	-0.00252666	0.0277268	0.0369414	0.0185122	-0.00458068	-0.000151499	-0.00900986		3.01877	0.0280463	0.0369916	0.0191009	-0.00299826	-0.000205528	-0.00579099	0.0135755	0.026198	0.000952998	0.00371813	0.00573074	0.00170552	0.0104275	0.017585	0.00326998	0.00144273	0.0021428	0.00074266	0.0284209	0.0389395	0.0179024	-0.00625952	-7.11537e-05
3.02879	0.00603492	0.014812	-0.0027422	-0.00697148	-0.00344063	-0.0105023	0.0150921	0.0256585	0.00452575	-0.00141386	8.36763e-05	-0.0029114	0.00643145	0.0111177	0.0017452	-1.46824e-05	0.00268197	-0.00271134	0.027765	0.0368315	0.0186985	-0.00458575	-0.000157275	-0.00901424		3.02879	0.027841	0.0363633	0.0193188	-0.00291844	-5.23772e-05	-0.00578451	0.0131119	0.0254286	0.000795101	0.00341248	0.00537882	0.00144614	0.0107128	0.0177911	0.00363448	0.00172495	0.00264148	0.000808418	0.0281487	0.0387519	0.0175456	-0.00625952	-7.11537e-05
3.0388	0.00585238	0.0145547	-0.00284996	-0.0069898	-0.00346368	-0.0105159	0.0149378	0.0253628	0.00451287	-0.00140643	9.66619e-05	-0.00290951	0.00586167	0.0103384	0.00138494	-0.000211797	0.00240412	-0.00282772	0.0277191	0.0366028	0.0188355	-0.00460039	-0.000173892	-0.00902689		3.0388	0.0278075	0.0359159	0.0196991	-0.00278788	0.00015498	-0.00573073	0.0129273	0.0251058	0.000748672	0.00304134	0.00497842	0.00110425	0.0109998	0.0180427	0.00395689	0.0020832	0.00326125	0.000905139	0.027889	0.0384872	0.0172907	-0.00621229	-1.41905e-05
3.04881	0.00584579	0.0144297	-0.00273809	-0.0069898	-0.00346368	-0.0105159	0.014742	0.0250427	0.00444136	-0.00138235	0.000138822	-0.00290353	0.00543741	0.00976534	0.00110949	-0.00034714	0.00224001	-0.00293429	0.0277196	0.0364396	0.0189996	-0.00462292	-0.000199373	-0.00904647		3.04881	0.0277888	0.0353622	0.0202153	-0.00265825	0.000358523	-0.00567503	0.0127794	0.0247489	0.00080998	0.00270749	0.00464374	0.000771233	0.0111955	0.0182842	0.0041068	0.00244468	0.00390533	0.000984034	0.0279897	0.0385841	0.0173953	-0.0061847	1.92396e-05
3.05882	0.00569669	0.0141421	-0.00274874	-0.00697148	-0.00344063	-0.0105023	0.014341	0.0245581	0.00412387	-0.00139584	0.000115177	-0.00290686	0.00513657	0.00938504	0.000888105	-0.000431673	0.00216362	-0.00302696	0.0275509	0.0360654	0.0190364	-0.0046509	-0.000230868	-0.00907094		3.05882	0.0277045	0.0349174	0.0204917	-0.00253019	0.00053834	-0.00559872	0.0127843	0.0246036	0.000964924	0.00224895	0.00411955	0.000378353	0.0112475	0.0183717	0.00412328	0.00281643	0.00455431	0.00107854	0.0283243	0.0389463	0.0177022	-0.00614564	6.67639e-05
[truncated: 94 more rows]
[truncated: 143 more columns]
