# Supplementary material for: Moculus: an immersive virtual reality system for mice incorporating stereo vision
Source: Nat Methods. 2024 Dec 12;22(2):386–98. doi: 10.1038/s41592-024-02554-6 (PMC11810792; doi:10.1038/s41592-024-02554-6)
Supplement: Supplementary file 18 — Running curves of abyss test and the Statistical Source Data. [file 41592_2024_2554_MOESM18_ESM.xlsx]

## Sheet: Extended Data Fig.5.
b																								c																	d
Top panel: Normal corridor												Bottom panel: Elongated corridor												Left panel: Average running curves										Right panel: Avarage velocity							Left panel: Average running curves
	velocity (a.u.)												velocity (a.u.)											Normal corridor					Elongated corridor					Normal corridor			Elongated corridor				Normal corridor					Elongated corridor
time (s)	trial 1	trial 2	trial 3	trial 4	trial 5	trial 6	trial 7	trial 8	trial 9	trial 10		time (s)	trial 1	trial 2	trial 3	trial 4	trial 5	trial 6	trial 7	trial 8	trial 9	trial 10		time (s)	velocity	velocity + SEM	velocity - SEM		time (s)	velocity	velocity + SEM	velocity - SEM		Before	After		Before	After			time (s)	velocity	velocity + SEM	velocity - SEM		time (s)	velocity	velocity + SEM	velocity - SEM
-8.9972	-1.60909e-08	2.86802	0.00140515	-0.173879	-0.000201341	-2.04868e-05	2.63082	0.000502052	1.00324e-22	2.49375e-18		-8.9972	0.000107478	1.58966	0.0915987	1.99695	-0.0233735	0.0409684	1.58274	2.33548	0.023629	0.830003												2.2241	2.0875		3.21446	2.25301
-8.9806	-3.67276e-08	2.91419	0.00184619	-0.159351	-0.000221675	-1.54142e-05	2.5913	0.000477671	1.86505e-22	2.22892e-18		-8.9806	-2.37265e-05	1.50208	0.0936291	1.91512	-0.0210511	0.0381447	1.56635	2.35951	0.0247284	0.88542		-0.5975	0.0595116	0.0673285	0.0516947		-0.5975	0.194864	0.281807	0.107921		2.44337	0.00410959		3.26024	3.35663			-0.5975	0.384963	0.514342	0.255584		-0.5975	0.0697962	0.0947312	0.0448611
-8.964	-6.20768e-08	2.9653	0.00237033	-0.1458	-0.000238116	-1.10087e-05	2.55212	0.000445455	2.91881e-22	1.79483e-18		-8.964	-0.000119198	1.41048	0.0951897	1.83466	-0.0187044	0.0351696	1.54114	2.38753	0.0255618	0.938667		-0.5925	0.0843988	0.103192	0.0656057		-0.5925	0.458818	0.649928	0.267708		1.18072	3.09677		1.70602	1.91084			-0.5925	0.538113	0.720033	0.356192		-0.5925	0.112842	0.152068	0.0736148
-8.9474	-9.25554e-08	3.01915	0.00298622	-0.133375	-0.000248556	-7.25549e-06	2.51246	0.00040745	4.18215e-22	1.15643e-18		-8.9474	-0.000185119	1.31578	0.0961958	1.75611	-0.0164	0.0320706	1.5075	2.41884	0.0260869	0.988855		-0.5875	0.116601	0.149934	0.0832684		-0.5875	0.923519	1.28724	0.559794		1.44819	0.0336449		2.39518	2.89157			-0.5875	0.609739	0.817948	0.401529		-0.5875	0.192797	0.265114	0.120481
-8.9308	-1.285e-07	3.07341	0.00370226	-0.122161	-0.000250423	-4.12243e-06	2.4714	0.000365064	5.6699e-22	2.75965e-19		-8.9308	-0.000227007	1.2189	0.0965841	1.67988	-0.014189	0.0288827	1.46594	2.45255	0.026273	1.03507		-0.5825	0.152969	0.204015	0.101923		-0.5825	1.48131	2.05073	0.911885		1.68434	0		1.73976	3.10361			-0.5825	0.773578	1.00997	0.537186		-0.5825	0.253159	0.341708	0.164611
-8.9142	-1.70129e-07	3.12574	0.00452626	-0.112183	-0.000240634	-1.56479e-06	2.42806	0.000319141	7.39259e-22	-8.86463e-19		-8.9142	-0.000249717	1.12077	0.0963173	1.60634	-0.0121091	0.0256435	1.41703	2.48762	0.0261089	1.07641		-0.5775	0.12244	0.163574	0.0813054		-0.5775	1.93069	2.66213	1.19925		1.49157	0.456122		2.35904	0.195181			-0.5775	0.728776	0.96713	0.490423		-0.5775	0.377627	0.496466	0.258788
-8.8976	-2.17493e-07	3.17386	0.00546517	-0.103406	-0.000215547	4.69971e-07	2.38155	0.00027004	9.35476e-22	-2.37192e-18		-8.8976	-0.00025747	1.02234	0.0953892	1.53575	-0.0101859	0.0223904	1.36141	2.52287	0.0256064	1.11197		-0.5725	1.14374	1.70344	0.584037		-0.5725	2.05864	2.84372	1.27355		2.31325	-0.00240964		3.04337	2.02892			-0.5725	0.892214	1.15556	0.628864		-0.5725	0.454755	0.577723	0.331788
-8.881	-2.70423e-07	3.21564	0.0065247	-0.0957446	-0.000170918	2.03872e-06	2.33101	0.000217708	1.15529e-21	-4.2214e-18		-8.881	-0.00025388	0.924531	0.093829	1.46835	-0.00843527	0.0191586	1.29978	2.55702	0.0247966	1.14092		-0.5675	1.44718	1.98065	0.913718		-0.5675	1.90339	2.63532	1.17145		1.57108	0						-0.5675	0.87746	1.13476	0.620156		-0.5675	0.5996	0.735572	0.463627
-8.8644	-3.28464e-07	3.2492	0.00770887	-0.0890599	-0.000101872	3.19972e-06	2.2757	0.000161767	1.39732e-21	-6.4742e-18		-8.8644	-0.000242	0.828295	0.0917013	1.40431	-0.00686502	0.0159797	1.23295	2.58875	0.0237224	1.1625		-0.5625	1.23873	1.72213	0.755322		-0.5625	1.61865	2.22373	1.01356		1.12289	0.185294		difference				-0.5625	0.816755	1.04619	0.587324		-0.5625	0.706132	0.847254	0.56501
-8.8478	-3.90806e-07	3.27297	0.00901967	-0.0831691	-2.87744e-06	4.01045e-06	2.21495	0.000101593	1.65888e-21	-9.16583e-18		-8.8478	-0.000224374	0.73456	0.0891008	1.34373	-0.00547614	0.0128816	1.1618	2.61675	0.0224331	1.17606		-0.5575	1.07725	1.51508	0.639423		-0.5575	1.44624	1.91196	0.980526		2.55181	0.123529		Wilcoxon signed-rank				-0.5575	0.637173	0.84279	0.431556		-0.5575	0.848341	1.00321	0.693475
-8.8312	-4.56201e-07	3.28569	0.0104566	-0.0778495	0.000132254	4.52597e-06	2.14824	3.64018e-05	1.93569e-21	-1.23255e-17		-8.8312	-0.000203081	0.644233	0.0861412	1.2866	-0.0042645	0.00988769	1.08731	2.63977	0.0209797	1.18111		-0.5525	0.98907	1.39727	0.580867		-0.5525	1.5816	1.94294	1.22026		3.0988	-0.00882353		0.813				-0.5525	0.612425	0.79877	0.426079		-0.5525	0.860597	1.00949	0.711704
-8.8146	-5.22874e-07	3.28646	0.0120162	-0.0728442	0.000310355	4.79772e-06	2.07518	-3.46542e-05	2.22154e-21	-1.59729e-17		-8.8146	-0.000179791	0.558158	0.0829444	1.23288	-0.00322201	0.00701781	1.01056	2.6567	0.0194123	1.17729		-0.5475	1.1089	1.45835	0.759452		-0.5475	1.96765	2.36727	1.56802									-0.5475	0.557724	0.726292	0.389155		-0.5475	0.880667	1.02619	0.735144
-8.798	-5.88428e-07	3.27468	0.0136918	-0.0678697	0.000538859	4.87275e-06	1.99557	-0.000112387	2.50798e-21	-2.01148e-17		-8.798	-0.000155815	0.477087	0.0796324	1.18242	-0.00233775	0.00428813	0.932739	2.66657	0.0177775	1.16445		-0.5425	1.49026	1.78591	1.19462		-0.5425	2.41947	2.88807	1.95088		difference							-0.5425	0.585569	0.741936	0.429203		-0.5425	0.806268	0.926473	0.686063
-8.7814	-6.49741e-07	3.25004	0.0154733	-0.0626242	0.00082573	4.79331e-06	1.90941	-0.000197464	2.78391e-21	-2.47402e-17		-8.7814	-0.000132155	0.401653	0.0763227	1.13506	-0.00159888	0.0017118	0.855072	2.66858	0.0161174	1.14263		-0.5375	2.07187	2.36244	1.78131		-0.5375	2.66688	3.23396	2.09981		Wilcoxon signed-rank							-0.5375	0.503003	0.652661	0.353346		-0.5375	0.739686	0.852743	0.62663
-8.7648	-7.02859e-07	3.21251	0.0173471	-0.0567927	0.00117935	4.59662e-06	1.81685	-0.000290281	3.03524e-21	-2.98162e-17		-8.7648	-0.000109547	0.332353	0.0731271	1.09059	-0.00099146	-0.000700633	0.778853	2.66212	0.0144685	1.11207		-0.5325	2.59535	2.82006	2.37065		-0.5325	2.6708	3.16142	2.18018		0.0186							-0.5325	0.605864	0.774952	0.436776		-0.5325	0.722164	0.842175	0.602154
-8.7482	-7.42893e-07	3.16231	0.0192959	-0.0500449	0.00160837	4.31491e-06	1.71825	-0.00039083	3.24449e-21	-3.52815e-17		-8.7482	-8.85092e-05	0.26954	0.0701524	1.04879	-0.000501072	-0.00294097	0.705395	2.64678	0.0128613	1.07321		-0.5275	2.85856	3.02724	2.68987		-0.5275	2.46656	2.93952	1.99359									-0.5275	0.498269	0.648512	0.348027		-0.5275	0.603833	0.721281	0.486384
-8.7316	-7.63908e-07	3.09984	0.0212995	-0.0420291	0.00212152	3.97559e-06	1.61412	-0.000498545	3.39047e-21	-4.10411e-17		-8.7316	-6.93755e-05	0.213408	0.0675034	1.00945	-0.00011334	-0.00500327	0.636024	2.62233	0.0113204	1.0267		-0.5225	2.66908	2.83744	2.50072		-0.5225	2.17927	2.62092	1.73761									-0.5225	0.441647	0.576673	0.306621		-0.5225	0.498181	0.609176	0.387187
-8.715	-7.58833e-07	3.02569	0.0233355	-0.0323692	0.00272732	3.6015e-06	1.50512	-0.00061213	3.44797e-21	-4.69588e-17		-8.715	-5.23336e-05	0.163987	0.0652887	0.972388	0.000185662	-0.0068841	0.572052	2.58874	0.00986503	0.973403		-0.5175	2.29165	2.6067	1.9766		-0.5175	1.89013	2.37178	1.40848									-0.5175	0.294741	0.384103	0.205378		-0.5175	0.386379	0.477827	0.29493
-8.6984	-7.19373e-07	2.9406	0.0253808	-0.0206648	0.00343382	3.21131e-06	1.39208	-0.000729371	3.38746e-21	-5.28503e-17		-8.6984	-3.74546e-05	0.121147	0.0636278	0.937427	0.000409108	-0.00858321	0.514768	2.54615	0.00850887	0.914367		-0.5125	2.15723	2.65136	1.66311		-0.5125	1.78731	2.29366	1.28097									-0.5125	0.240768	0.314709	0.166826		-0.5125	0.345993	0.421117	0.270869
-8.6818	-6.35947e-07	2.84547	0.027413	-0.00649273	0.0042482	2.8199e-06	1.27592	-0.000846929	3.17501e-21	-5.84758e-17		-8.6818	-2.47197e-05	0.0846165	0.0626557	0.904437	0.000569197	-0.0101046	0.465413	2.49492	0.00726106	0.850805		-0.5075	2.53358	3.1637	1.90346		-0.5075	2.01954	2.49135	1.54772									-0.5075	0.228949	0.296151	0.161746		-0.5075	0.393215	0.47141	0.315019
-8.6652	-4.97656e-07	2.74132	0.0294141	0.0105873	0.00517631	2.43878e-06	1.1577	-0.000960105	2.77218e-21	-6.35319e-17		-8.6652	-1.40435e-05	0.0540065	0.0625191	0.873302	0.000677009	-0.0114586	0.425164	2.43557	0.00612662	0.784077		-0.5025	2.46965	3.14893	1.79037		-0.5025	2.44352	2.89782	1.98921									-0.5025	0.280651	0.368912	0.192391		-0.5025	0.514658	0.627124	0.402191
-8.6486	-2.9228e-07	2.62936	0.0313736	0.0310291	0.00622224	2.07653e-06	1.03852	-0.0010626	2.13621e-21	-6.76442e-17		-8.6486	-5.29311e-06	0.0288404	0.063369	0.843913	0.000742415	-0.0126637	0.395129	2.36878	0.00510703	0.71567		-0.4975	3.14263	3.74285	2.54241		-0.4975	2.93882	3.44348	2.43416									-0.4975	0.444834	0.560412	0.329257		-0.4975	0.619594	0.764655	0.474534
-8.632	-6.33944e-09	2.51094	0.0332939	0.0553039	0.00738768	1.73921e-06	0.91954	-0.00114625	1.22035e-21	-7.03604e-17		-8.632	1.69582e-06	0.00858477	0.0653552	0.816152	0.000774033	-0.0137505	0.376337	2.29536	0.00420095	0.647173		-0.4925	2.8865	3.41383	2.35917		-0.4925	3.39286	3.9354	2.85032									-0.4925	0.670234	0.839446	0.501022		-0.4925	0.842634	1.03849	0.646782
-8.6154	3.74794e-07	2.38759	0.0351968	0.0839049	0.00867141	1.43076e-06	0.801913	-0.00120073	-2.55527e-23	-7.11435e-17		-8.6154	7.10595e-06	-0.00732095	0.0686203	0.78989	0.000779223	-0.0147606	0.369752	2.21622	0.00340467	0.580243		-0.4875	2.55078	2.98954	2.11202		-0.4875	3.52812	3.98969	3.06654									-0.4875	0.894883	1.09955	0.690219		-0.4875	0.983662	1.20317	0.764155
-8.5988	8.66705e-07	2.26103	0.0371266	0.117349	0.0100686	1.15341e-06	0.686789	-0.00121332	-1.65407e-21	-6.93676e-17		-8.5988	1.11278e-05	-0.0194412	0.0732959	0.764987	0.000764117	-0.0157366	0.376275	2.13232	0.00271274	0.516566		-0.4825	2.20781	2.49849	1.91713		-0.4825	3.21642	3.46639	2.96645									-0.4825	1.01172	1.23332	0.790117		-0.4825	1.04254	1.26559	0.819494
-8.5822	1.48565e-06	2.13309	0.0391447	0.156178	0.0115701	9.07919e-07	0.575286	-0.00116854	-3.71892e-21	-6.43146e-17		-8.5822	1.39518e-05	-0.0283261	0.0794975	0.741297	0.000733653	-0.0167069	0.396754	2.04466	0.0021184	0.457805		-0.4775	1.99815	2.12879	1.86752		-0.4775	2.62822	2.78921	2.46722									-0.4775	1.13763	1.37832	0.896931		-0.4775	0.970621	1.16553	0.775716
-8.5656	2.24818e-06	2.00578	0.0413212	0.200951	0.0131621	6.93988e-07	0.468471	-0.00104795	-6.27319e-21	-5.51741e-17		-8.5656	1.57618e-05	-0.0344983	0.0873202	0.718678	0.000691644	-0.0176769	0.431977	1.95421	0.00161401	0.405557		-0.4725	2.10973	2.2748	1.94466		-0.4725	1.9154	2.1916	1.63919									-0.4725	1.00375	1.24381	0.763695		-0.4725	0.875166	1.0365	0.713837
-8.549	3.17061e-06	1.88116	0.0437278	0.252243	0.0148251	5.10454e-07	0.367345	-0.000829839	-9.36705e-21	-4.10474e-17		-8.549	1.67311e-05	-0.0384431	0.0968347	0.697009	0.000640839	-0.0186292	0.482667	1.86194	0.00119142	0.361309		-0.4675	2.43088	2.65122	2.21054		-0.4675	1.27867	1.57088	0.98645									-0.4675	1.08601	1.33992	0.832091		-0.4675	0.766809	0.897704	0.635914
-8.5324	4.26838e-06	1.76142	0.0464313	0.310635	0.0165338	3.5554e-07	0.27282	-0.000489016	-1.30449e-20	-2.09552e-17		-8.5324	1.70191e-05	-0.0406026	0.108082	0.676207	0.000583005	-0.0195294	0.549464	1.76871	0.000842291	0.326404		-0.4625	2.76788	2.96481	2.57095		-0.4625	0.951212	1.19171	0.710717									-0.4625	0.947061	1.16329	0.730828		-0.4625	0.717963	0.84111	0.594816
-8.5158	5.55525e-06	1.64876	0.0494891	0.3767	0.0182567	2.27049e-07	0.185692	3.36575e-06	-1.73417e-20	6.14885e-18		-8.5158	1.67697e-05	-0.0413715	0.121069	0.656252	0.000518995	-0.0203313	0.632903	1.67535	0.000558293	0.302014		-0.4575	3.0409	3.14567	2.93613		-0.4575	1.07457	1.33786	0.811283									-0.4575	0.931512	1.11275	0.750271		-0.4575	0.636437	0.753751	0.519122
-8.4992	7.04231e-06	1.54535	0.0529446	0.450982	0.0199559	1.22526e-07	0.10663	0.000679924	-2.22791e-20	4.13569e-17		-8.4992	1.61103e-05	-0.0410961	0.135764	0.637206	0.000448839	-0.0209832	0.733382	1.58254	0.00033135	0.289124		-0.4525	3.2284	3.2849	3.17191		-0.4525	1.66616	2.05022	1.2821									-0.4525	0.888656	1.06165	0.715663		-0.4525	0.729976	0.875095	0.584858
-8.4826	8.73686e-06	1.45333	0.0568239	0.53396	0.0215876	3.93882e-08	0.0361642	0.00157707	-2.78598e-20	8.57788e-17		-8.4826	1.51516e-05	-0.040074	0.152092	0.619229	0.000371816	-0.0214347	0.851127	1.49088	0.000153767	0.288516		-0.4475	3.348	3.51902	3.17699		-0.4475	2.58403	3.11928	2.04878									-0.4475	1.00621	1.19822	0.814208		-0.4475	0.806682	0.966829	0.646535
-8.466	1.0641e-05	1.37467	0.0611326	0.626023	0.0231028	-2.49705e-08	-0.0253029	0.0027349	-3.40625e-20	1.40503e-16		-8.466	1.39883e-05	-0.0385552	0.16993	0.602594	0.000286541	-0.0216435	0.986144	1.40085	1.83474e-05	0.300769		-0.4425	3.45423	3.71941	3.18906		-0.4425	3.55086	4.20187	2.89985									-0.4425	1.05838	1.27086	0.845901		-0.4425	0.945822	1.12591	0.765734
-8.4494	1.27503e-05	1.31122	0.0658539	0.72744	0.0244487	-7.30953e-08	-0.0774834	0.004197	-4.08344e-20	2.06549e-16		-8.4494	1.26995e-05	-0.0367447	0.189106	0.58768	0.000191051	-0.0215848	1.13818	1.31284	-8.15364e-05	0.326263		-0.4375	3.56603	3.90274	3.22933		-0.4375	4.35611	4.96343	3.74879									-0.4375	0.926422	1.12262	0.730229		-0.4375	1.10392	1.30142	0.90642
-8.4328	1.50517e-05	1.26461	0.0709463	0.838336	0.0255705	-1.07411e-07	-0.120181	0.00601	-4.80842e-20	2.84802e-16		-8.4328	1.13501e-05	-0.0348043	0.209396	0.574977	8.28959e-05	-0.021256	1.30665	1.22716	-0.000151901	0.365189		-0.4325	3.68851	4.07569	3.30133		-0.4325	4.89926	5.25941	4.53912									-0.4325	0.917688	1.12032	0.715051		-0.4325	1.13248	1.35252	0.912434
-8.4162	1.75221e-05	1.23622	0.0763436	0.958671	0.026415	-1.30181e-07	-0.153266	0.00822299	-5.56739e-20	3.75943e-16		-8.4162	9.99232e-06	-0.0328565	0.230525	0.565067	-4.07677e-05	-0.0206739	1.49065	1.14406	-0.000198131	0.41755		-0.4275	3.85466	4.26119	3.44814		-0.4275	4.93791	5.04987	4.82596									-0.4275	0.741572	0.91385	0.569295		-0.4275	1.22788	1.45669	0.999071
-8.3996	2.0126e-05	1.22716	0.0819545	1.08822	0.0269343	-1.43473e-07	-0.176646	0.0108868	-6.34094e-20	4.80352e-16		-8.3996	8.66645e-06	-0.0309867	0.252175	0.558602	-0.000183064	-0.0198677	1.68883	1.06375	-0.000224986	0.483176		-0.4225	3.99036	4.32254	3.65818		-0.4225	4.42016	4.7492	4.09111									-0.4225	0.607725	0.745789	0.469662		-0.4225	1.30337	1.55026	1.05647
-8.383	2.28136e-05	1.23826	0.0876638	1.22655	0.027092	-1.49151e-07	-0.190251	0.0140526	-7.1031e-20	5.98005e-16		-8.383	7.40289e-06	-0.0292469	0.27399	0.55629	-0.000347278	-0.0188738	1.89944	0.986428	-0.000236613	0.561734		-0.4175	4.08963	4.37112	3.80813		-0.4175	3.6991	4.25883	3.13936									-0.4175	0.443021	0.541413	0.344628		-0.4175	1.18829	1.40467	0.971913
-8.3664	2.55185e-05	1.26999	0.0933359	1.37301	0.0268697	-1.48861e-07	-0.194018	0.0177711	-7.82039e-20	7.28351e-16		-8.3664	6.22329e-06	-0.0276586	0.295594	0.558862	-0.000536719	-0.0177323	2.12029	0.91225	-0.00023658	0.652741		-0.4125	4.19329	4.42733	3.95925		-0.4125	2.71318	3.35168	2.07468									-0.4125	0.434703	0.530032	0.339373		-0.4125	0.973077	1.17699	0.769161
-8.3498	2.81559e-05	1.32249	0.0988195	1.52665	0.0262721	-1.44041e-07	-0.187871	0.0220904	-8.45073e-20	8.70168e-16		-8.3498	5.14192e-06	-0.0262157	0.316609	0.567051	-0.000754558	-0.0164831	2.34878	0.841372	-0.000227913	0.755569		-0.4075	4.19231	4.38815	3.99647		-0.4075	1.76776	2.35632	1.17919									-0.4075	0.482014	0.598924	0.365103		-0.4075	0.91991	1.09142	0.748401
-8.3332	3.06202e-05	1.39554	0.103955	1.68626	0.0253223	-1.3592e-07	-0.171707	0.0270543	-8.94257e-20	1.02141e-15		-8.3332	4.167e-06	-0.0248876	0.336666	0.581568	-0.00100364	-0.0151647	2.5819	0.773917	-0.000213144	0.869456		-0.4025	3.99411	4.17877	3.80946		-0.4025	1.31596	1.80627	0.825645									-0.4025	0.594205	0.751708	0.436702		-0.4025	0.767837	0.921342	0.614331
-8.3166	3.2784e-05	1.48857	0.108585	1.8503	0.024055	-1.25535e-07	-0.145371	0.0327	-9.23389e-20	1.17902e-15		-8.3166	3.30176e-06	-0.0236219	0.355409	0.60307	-0.00128629	-0.0138123	2.81636	0.709976	-0.000194354	0.993501		-0.3975	3.66393	3.91478	3.41308		-0.3975	1.36471	1.72641	1.003									-0.3975	0.720183	0.917472	0.522894		-0.3975	0.715918	0.859648	0.572187
-8.3	3.44965e-05	1.60065	0.112564	2.01692	0.0225112	-1.13746e-07	-0.108632	0.0390557	-9.25148e-20	1.33876e-15		-8.3	2.54556e-06	-0.0223475	0.372493	0.632131	-0.00160404	-0.0124567	3.04868	0.649604	-0.000173224	1.12667		-0.3925	3.27221	3.62126	2.92317		-0.3925	1.79742	2.078	1.51684									-0.3925	0.846216	1.08478	0.60765		-0.3925	0.538134	0.675873	0.400395
-8.2834	3.55833e-05	1.73049	0.115763	2.18394	0.0207342	-1.01248e-07	-0.061164	0.0461377	-8.91037e-20	1.495e-15		-8.2834	1.89475e-06	-0.0209776	0.387594	0.669212	-0.00195739	-0.0111244	3.27529	0.592811	-0.000151084	1.26776		-0.3875	3.0057	3.43244	2.57897		-0.3875	2.20386	2.63441	1.7733									-0.3875	0.967348	1.2421	0.692599		-0.3875	0.622322	0.770528	0.474115
-8.2668	3.58466e-05	1.87649	0.11807	2.34895	0.0187668	-8.85947e-08	-0.00252781	0.0539475	-8.11354e-20	1.64051e-15		-8.2668	1.34349e-06	-0.0194135	0.40043	0.714634	-0.00234544	-0.00983698	3.4927	0.539569	-0.000128957	1.41543		-0.3825	2.97904	3.43299	2.5251		-0.3825	2.4294	3.0232	1.8356									-0.3825	0.860109	1.10943	0.610791		-0.3825	0.61586	0.757664	0.474055
-8.2502	3.50674e-05	2.03675	0.119405	2.50931	0.0166501	-7.62109e-08	0.0678239	0.0624689	-6.75202e-20	1.76627e-15		-8.2502	8.84398e-07	-0.017548	0.410772	0.768565	-0.00276562	-0.00861137	3.69765	0.489808	-0.000107608	1.56813		-0.3775	3.27983	3.68864	2.87101		-0.3775	2.31307	2.96703	1.65911									-0.3775	0.804752	1.03288	0.576624		-0.3775	0.657446	0.803001	0.511891
-8.2336	3.30083e-05	2.2091	0.119723	2.66229	0.0144223	-6.44125e-08	0.150535	0.0716652	-4.70553e-20	1.86124e-15		-8.2336	5.09159e-07	-0.0152705	0.418471	0.831012	-0.00321325	-0.00746017	3.88719	0.443427	-8.7583e-05	1.72413		-0.3725	3.73924	4.07101	3.40748		-0.3725	1.94889	2.5598	1.33798									-0.3725	0.516564	0.658711	0.374418		-0.3725	0.661203	0.808538	0.513869
-8.217	2.94192e-05	2.39117	0.119021	2.80512	0.0121191	-5.34226e-08	0.246319	0.0814764	-1.8437e-20	1.91221e-15		-8.217	2.0895e-07	-0.0124721	0.423465	0.901812	-0.00368118	-0.00639194	4.05886	0.400294	-6.92443e-05	1.88153		-0.3675	4.05363	4.31691	3.79034		-0.3675	1.7788	2.26705	1.29055									-0.3675	0.45906	0.569156	0.348964		-0.3675	0.746713	0.917537	0.575889
-8.2004	2.40447e-05	2.58037	0.117325	2.93516	0.00977407	-4.33863e-08	0.355924	0.0918172	1.9719e-20	1.90363e-15		-8.2004	-2.51725e-08	-0.00905305	0.425798	0.980632	-0.00415933	-0.00541176	4.21064	0.360252	-5.28083e-05	2.03826		-0.3625	4.12134	4.35299	3.88969		-0.3625	2.16582	2.48833	1.84331									-0.3625	0.366445	0.447616	0.285275		-0.3625	0.797585	0.981193	0.613976
-8.1838	1.66348e-05	2.77398	0.114691	3.04996	0.00742002	-3.43852e-08	0.480084	0.102576	6.88475e-20	1.81749e-15		-8.1838	-2.01986e-07	-0.00493032	0.425637	1.06696	-0.00463428	-0.00452166	4.34107	0.323135	-3.83731e-05	2.1921		-0.3575	3.92903	4.15179	3.70628		-0.3575	2.97624	3.21016	2.74232									-0.3575	0.306405	0.386533	0.226277		-0.3575	0.754106	0.942696	0.565516
-8.1672	6.95875e-06	2.96913	0.111196	3.14736	0.00509058	-2.64499e-08	0.619462	0.113614	1.30394e-19	1.63331e-15		-8.1672	-3.29885e-07	-4.78919e-05	0.423281	1.1601	-0.00508886	-0.00372116	4.44917	0.288777	-2.59458e-05	2.34072		-0.3525	3.57275	3.81085	3.33465		-0.3525	3.96383	4.18297	3.74469									-0.3525	0.300497	0.391409	0.209584		-0.3525	0.810359	1.00631	0.614411
-8.1506	-5.17644e-06	3.16289	0.106951	3.22561	0.00282213	-1.95711e-08	0.774586	0.124769	2.05759e-19	1.32816e-15		-8.1506	-4.16726e-07	0.00561124	0.419168	1.25918	-0.00550169	-0.00300777	4.53447	0.25703	-1.54642e-05	2.48176		-0.3475	3.26644	3.52163	3.01125		-0.3475	4.83929	5.01965	4.65892									-0.3475	0.358095	0.467123	0.249067		-0.3475	0.895349	1.09415	0.69655
-8.134	-1.99038e-05	3.35231	0.102105	3.28341	0.000656118	-1.37096e-08	0.945774	0.135857	2.96231e-19	8.7679e-16		-8.134	-4.6972e-07	0.0120107	0.413865	1.36312	-0.0058469	-0.00237746	4.59695	0.227785	-6.81686e-06	2.61286		-0.3425	3.20862	3.47041	2.94684		-0.3425	5.11583	5.23158	5.00008									-0.3425	0.455662	0.58773	0.323594		-0.3425	0.900048	1.10615	0.693947
-8.1174	-3.7268e-05	3.53444	0.0968401	3.31996	-0.00135837	-8.80432e-09	1.13306	0.146682	4.02903e-19	2.51955e-16		-8.1174	-4.95375e-07	0.0190486	0.408055	1.47066	-0.00609381	-0.00182512	4.63695	0.200978	1.41695e-07	2.73174		-0.3375	3.31325	3.5564	3.0701		-0.3375	4.70055	4.75954	4.64155									-0.3375	0.501015	0.643358	0.358672		-0.3375	0.899649	1.10359	0.695712
-8.1008	-5.71917e-05	3.70646	0.0913642	3.33495	-0.00316187	-4.77947e-09	1.33614	0.157044	5.26563e-19	-5.75161e-16		-8.1008	-4.9947e-07	0.0265583	0.402515	1.58037	-0.00620683	-0.00134496	4.65511	0.176597	5.57752e-06	2.83629		-0.3325	3.40903	3.61543	3.20263		-0.3325	3.95625	4.08998	3.82252									-0.3325	0.515923	0.664842	0.367005		-0.3325	0.829375	0.99952	0.659231
-8.0842	-7.94352e-05	3.86572	0.0858883	3.32856	-0.0046816	-1.55038e-09	1.5543	0.166759	6.67575e-19	-1.63429e-15		-8.0842	-4.87052e-07	0.0343216	0.398092	1.69066	-0.00614544	-0.000930839	4.65226	0.154677	9.66686e-06	2.92461		-0.3275	3.36036	3.57029	3.15043		-0.3275	3.15256	3.39072	2.9144									-0.3275	0.596274	0.776182	0.416367		-0.3275	0.905022	1.07632	0.733727
-8.0676	-0.000103548	4.00982	0.0806046	3.30142	-0.00582843	9.71886e-10	1.78634	0.175673	8.25732e-19	-2.95516e-15		-8.0676	-4.62463e-07	0.0420858	0.395672	1.7999	-0.00586446	-0.000576662	4.6294	0.135298	1.25879e-05	2.9951		-0.3225	3.15485	3.37828	2.93142		-0.3225	2.44694	2.76062	2.13326									-0.3225	0.593374	0.790033	0.396715		-0.3225	0.819613	0.975739	0.663487
-8.051	-0.000128815	4.13672	0.0756634	3.25457	-0.00649383	2.87678e-09	2.03062	0.183677	1.00009e-18	-4.5664e-15		-8.051	-4.29377e-07	0.0495799	0.396145	1.90647	-0.00531456	-0.000276612	4.58758	0.118578	1.45145e-05	3.04644		-0.3175	2.78536	3.04913	2.52159		-0.3175	2.07635	2.44149	1.7112									-0.3175	0.570916	0.782181	0.359651		-0.3175	0.813306	0.964969	0.661642
-8.0344	-0.000154192	4.24475	0.0711633	3.18935	-0.00654675	4.25143e-09	2.28498	0.190722	1.18877e-18	-6.49398e-15		-8.0344	-3.90848e-07	0.0565319	0.400366	2.00888	-0.00444317	-2.54267e-05	4.52789	0.104666	1.56115e-05	3.07768		-0.3125	2.26653	2.57801	1.95505		-0.3125	2.11949	2.47292	1.76605									-0.3125	0.458772	0.646173	0.271371		-0.3125	0.725208	0.859151	0.591266
-8.0178	-0.000178232	4.33264	0.0671463	3.10739	-0.0058307	5.17857e-09	2.54679	0.196845	1.38877e-18	-8.75943e-15		-8.0178	-3.49364e-07	0.0626875	0.409118	2.10583	-0.00319579	0.00018138	4.45141	0.0937431	1.60318e-05	3.08822		-0.3075	1.86909	2.20172	1.53647		-0.3075	2.45231	2.89474	2.00988									-0.3075	0.466105	0.661878	0.270332		-0.3075	0.673868	0.807035	0.540702
-8.0012	-0.00019901	4.39955	0.0635937	3.01049	-0.00416094	5.73501e-09	2.81293	0.202179	1.59568e-18	-1.13776e-14		-8.0012	-3.06912e-07	0.0678315	0.42308	2.19628	-0.00151783	0.000347329	4.35915	0.0860215	1.5914e-05	3.0778		-0.3025	1.59868	1.88116	1.3162		-0.3025	2.9627	3.49097	2.43443									-0.3025	0.4307	0.605957	0.255443		-0.3025	0.59993	0.718535	0.481325
-7.9846	-0.000214028	4.44505	0.0604211	2.90059	-0.00132198	5.99076e-09	3.07993	0.206961	1.80351e-18	-1.43541e-14		-7.9846	-2.6503e-07	0.0718089	0.442804	2.2795	0.000642892	0.000474802	4.2521	0.0817471	1.53817e-05	3.04654		-0.2975	1.65571	1.85776	1.45366		-0.2975	3.34888	3.97887	2.71888									-0.2975	0.427673	0.591639	0.263706		-0.2975	0.622318	0.750436	0.4942
-7.968	-0.000220125	4.46912	0.0574793	2.77968	0.00293441	6.00845e-09	3.34395	0.21153	2.00435e-18	-1.7682e-14		-7.968	-2.24875e-07	0.0745356	0.468688	2.35504	0.00333294	0.000564897	4.13121	0.081199	1.45426e-05	2.99489		-0.2925	2.01975	2.25388	1.78563		-0.2925	3.54471	4.19451	2.89491									-0.2925	0.394183	0.537771	0.250595		-0.2925	0.575259	0.692684	0.457835
-7.9514	-0.000213365	4.47211	0.0545637	2.64978	0.00889071	5.84323e-09	3.601	0.216319	2.18815e-18	-2.13385e-14		-7.9514	-1.87273e-07	0.0759946	0.500964	2.42273	0.0065892	0.000617299	3.99742	0.0846909	1.34895e-05	2.92366		-0.2875	2.6732	2.94588	2.40052		-0.2875	3.73522	4.26528	3.20516									-0.2875	0.448563	0.600284	0.296841		-0.2875	0.518573	0.640961	0.396185
-7.9348	-0.000188937	4.45471	0.05143	2.51288	0.0168643	5.54279e-09	3.84703	0.221843	2.34242e-18	-2.5281e-14		-7.9348	-1.52775e-07	0.0762232	0.539677	2.48266	0.0104339	0.000630172	3.85166	0.0925708	1.23004e-05	2.83396		-0.2825	3.32865	3.57611	3.08118		-0.2825	4.01761	4.36118	3.67404									-0.2825	0.478219	0.630165	0.326272		-0.2825	0.593916	0.722997	0.464836
-7.9182	-0.000141033	4.41793	0.0478097	2.37085	0.0272074	5.14776e-09	4.07812	0.228696	2.452e-18	-2.94422e-14		-7.9182	-1.21705e-07	0.075301	0.584689	2.53508	0.0148735	0.000600068	3.69491	0.10522	1.10397e-05	2.72719		-0.2775	3.71606	3.92197	3.51015		-0.2775	4.1923	4.3814	4.00321									-0.2775	0.514159	0.676461	0.351858		-0.2775	0.692181	0.843881	0.54048
-7.9016	-6.27357e-05	4.36302	0.0434277	2.22547	0.0403052	4.69205e-09	4.29063	0.237539	2.49882e-18	-3.37257e-14		-7.9016	-9.4208e-08	0.0733435	0.635683	2.58039	0.0199071	0.000521859	3.52817	0.123048	9.7592e-06	2.60503		-0.2725	3.59065	3.8163	3.365		-0.2725	4.32312	4.4828	4.16344									-0.2725	0.597515	0.785097	0.409933		-0.2725	0.910354	1.10891	0.711796
-7.885	5.40942e-05	4.29147	0.0380213	2.07838	0.0565737	4.20347e-09	4.4814	0.249087	2.46171e-18	-3.80005e-14		-7.885	-7.02813e-08	0.0704952	0.69218	2.61906	0.025539	0.000388686	3.35254	0.146492	8.49972e-06	2.46934		-0.2675	2.97989	3.24397	2.7158		-0.2675	4.24694	4.38913	4.10476									-0.2675	0.546201	0.754283	0.338119		-0.2675	0.858688	1.08172	0.635658
-7.8684	0.000218932	4.20498	0.0313578	1.93106	0.0764549	3.70431e-09	4.64785	0.264099	2.31629e-18	-4.20957e-14		-7.8684	-4.98153e-08	0.0669183	0.753547	2.65157	0.0317916	0.000191943	3.16924	0.176004	7.29213e-06	2.32221		-0.2625	2.27106	2.45612	2.08601		-0.2625	3.96434	4.0276	3.90109									-0.2625	0.54324	0.783928	0.302553		-0.2625	1.06995	1.32705	0.812859
-7.8518	0.000442688	4.1054	0.0232451	1.78483	0.100411	3.21193e-09	4.78804	0.283371	2.03493e-18	-4.57947e-14		-7.8518	-3.262e-08	0.0627793	0.819015	2.6784	0.038718	-7.87174e-05	2.97956	0.212045	6.15883e-06	2.16583		-0.2575	1.9139	1.97344	1.85436		-0.2575	3.53927	3.74638	3.33216									-0.2575	0.500468	0.730428	0.270508		-0.2575	1.06477	1.33062	0.798919
-7.8352	0.000737796	3.99471	0.0135414	1.64085	0.128915	2.73944e-09	4.90069	0.30772	1.58686e-18	-4.88299e-14		-7.8352	-1.84505e-08	0.05824	0.887692	2.69998	0.0464168	-0.000435329	2.78491	0.255072	5.11495e-06	2.00249		-0.2525	2.17273	2.33436	2.0111		-0.2525	3.28645	3.66911	2.90378									-0.2525	0.278538	0.465111	0.091965		-0.2525	0.915024	1.13201	0.698036
-7.8186	0.00111828	3.87502	0.00216987	1.50009	0.162441	2.29627e-09	4.98515	0.337969	9.38364e-19	-5.08774e-14		-7.8186	-7.02708e-09	0.0534511	0.958584	2.71664	0.0550425	-0.000891518	2.58679	0.305524	4.16962e-06	1.83454		-0.2475	3.10763	3.3022	2.91305		-0.2475	3.18103	3.69261	2.66945									-0.2475	0.340128	0.498648	0.181608		-0.2475	0.620922	0.818335	0.42351
-7.802	0.00159981	3.74847	-0.0108673	1.36344	0.201454	1.88879e-09	5.04134	0.374934	5.32699e-20	-5.15523e-14		-7.802	1.94752e-09	0.0485478	1.03061	2.72866	0.064808	-0.00146235	2.3868	0.363803	3.32703e-06	1.66429		-0.2425	3.97846	4.12318	3.83374		-0.2425	3.19152	3.86641	2.51663									-0.2425	0.31439	0.451458	0.177322		-0.2425	0.376938	0.525257	0.22862
-7.7854	0.0021997	3.61724	-0.0254852	1.23163	0.246389	1.52077e-09	5.06969	0.419419	-1.10644e-18	-5.04054e-14		-7.7854	8.77524e-09	0.0436473	1.10264	2.73624	0.0759848	-0.00216411	2.18655	0.430258	2.58748e-06	1.49401		-0.2375	4.54517	4.66636	4.42397		-0.2375	3.3214	4.01869	2.62412									-0.2375	0.341275	0.456278	0.226272		-0.2375	0.188263	0.301407	0.0751194
-7.7688	0.00293688	3.48347	-0.0415226	1.10532	0.297639	1.19395e-09	5.071	0.472208	-2.57969e-18	-4.69206e-14		-7.7688	1.37522e-08	0.0388483	1.17347	2.73952	0.0888995	-0.00301401	1.98772	0.505164	1.9482e-06	1.32589		-0.2325	4.43333	4.72049	4.14618		-0.2325	3.61984	4.19889	3.04079									-0.2325	0.350236	0.447528	0.252943		-0.2325	0.0146937	0.0988277	-0.0694403
-7.7522	0.00383186	3.3492	-0.0587549	0.985105	0.355531	9.08411e-10	5.04645	0.534058	-4.40503e-18	-4.05153e-14		-7.7522	1.71612e-08	0.0342305	1.24193	2.73863	0.103923	-0.0040298	1.79192	0.588701	1.40421e-06	1.16198		-0.2275	3.70826	4.12448	3.29203		-0.2275	4.01838	4.40773	3.62904									-0.2275	0.481174	0.587937	0.374412		-0.2275	-0.064176	-0.00159772	-0.126754
-7.7356	0.00490654	3.21639	-0.0769142	0.871471	0.420312	6.62984e-10	4.99743	0.605699	-6.61903e-18	-3.0542e-14		-7.7356	1.9266e-08	0.0298559	1.30681	2.73374	0.121457	-0.0052293	1.60074	0.680937	9.48903e-07	1.00423		-0.2225	2.75142	3.20225	2.3006		-0.2225	4.34019	4.54744	4.13294									-0.2225	0.602452	0.748899	0.456005		-0.2225	-0.0676647	-0.00433129	-0.130998
-7.719	0.00618414	3.08688	-0.095713	0.764841	0.492116	4.55576e-10	4.92554	0.687812	-9.25422e-18	-1.62943e-14		-7.719	2.03079e-08	0.0257698	1.36698	2.72512	0.141917	-0.00662979	1.41564	0.781807	5.7466e-07	0.854427		-0.2175	2.231	2.63751	1.82448		-0.2175	4.38691	4.55563	4.21818									-0.2175	0.782025	0.994671	0.56938		-0.2175	-0.0518066	0.0284171	-0.13203
-7.7024	0.00768886	2.9624	-0.114868	0.66555	0.570952	2.83448e-10	4.83253	0.781001	-1.23366e-17	2.98322e-15		-7.7024	2.0504e-08	0.0220028	1.42133	2.71311	0.165726	-0.00824736	1.23796	0.891107	2.7328e-07	0.714191		-0.2125	2.3772	2.67374	2.08065		-0.2125	3.96126	4.20244	3.72008									-0.2125	0.816751	1.06859	0.564908		-0.2125	0.0179764	0.135117	-0.0991638
-7.6858	0.00944568	2.84452	-0.134126	0.573838	0.656678	1.4345e-10	4.72024	0.885767	-1.58825e-17	2.8081e-14		-7.6858	2.00458e-08	0.0185725	1.46885	2.69825	0.193298	-0.010096	1.0689	1.00848	3.63565e-08	0.584966		-0.2075	2.99037	3.15517	2.82556		-0.2075	3.18844	3.40954	2.96735									-0.2075	0.814483	1.07644	0.552531		-0.2075	0.0164956	0.155428	-0.122437
-7.6692	0.0114799	2.73474	-0.153289	0.489849	0.748984	3.22082e-11	4.59058	1.00248	-1.98951e-17	5.98038e-14		-7.6692	1.90998e-08	0.0154853	1.50861	2.68118	0.225028	-0.0121869	0.909464	1.1334	-1.44424e-07	0.467982		-0.2025	3.61184	3.74223	3.48145		-0.2025	2.42663	2.53405	2.3192									-0.2025	0.655092	0.932217	0.377966		-0.2025	0.13994	0.339393	-0.0595138
-7.6526	0.013817	2.63437	-0.172228	0.413637	0.84738	-5.37168e-11	4.44548	1.13133	-2.43601e-17	9.89432e-14		-7.6526	1.7808e-08	0.0127387	1.53982	2.66271	0.261284	-0.014527	0.7605	1.26518	-2.77066e-07	0.364232		-0.1975	3.8358	4.04239	3.6292		-0.1975	1.95539	2.06718	1.84359									-0.1975	0.640907	0.895467	0.386348		-0.1975	0.166523	0.365606	-0.0325598
-7.636	0.0164818	2.5446	-0.190885	0.345168	0.95119	-1.17715e-10	4.28686	1.2723	-2.92413e-17	1.46243e-13		-7.636	1.62898e-08	0.0103226	1.5618	2.64372	0.30239	-0.0171182	0.622656	1.40289	-3.69103e-07	0.27446		-0.1925	3.50111	3.76272	3.23951		-0.1925	1.90392	2.15059	1.65725									-0.1925	0.40527	0.616555	0.193985		-0.1925	0.168671	0.369057	-0.0317143
-7.6194	0.0194984	2.46649	-0.209259	0.284313	1.05956	-1.63035e-10	4.11664	1.42511	-3.44744e-17	2.02355e-13		-7.6194	1.46434e-08	0.00822157	1.57403	2.62518	0.348621	-0.0199562	0.496377	1.54544	-4.27488e-07	0.199167		-0.1875	2.75605	3.0031	2.50901		-0.1875	2.16479	2.47368	1.85589									-0.1875	0.393552	0.550365	0.23674		-0.1875	0.231524	0.395952	0.0670968
-7.6028	0.0228898	2.40093	-0.227387	0.230857	1.17145	-1.92722e-10	3.93676	1.58914	-3.99621e-17	2.67785e-13		-7.6028	1.29477e-08	0.00641571	1.57614	2.60806	0.400193	-0.023029	0.381893	1.69153	-4.58522e-07	0.138635		-0.1825	1.85259	2.06328	1.64189		-0.1825	2.46676	2.79811	2.13541									-0.1825	0.30121	0.430388	0.172033		-0.1825	0.0815862	0.220798	-0.0576257
-7.5862	0.0266771	2.34864	-0.245308	0.184497	1.28566	-2.09571e-10	3.74913	1.76342	-4.55666e-17	3.42827e-13		-7.5862	1.12648e-08	0.00488241	1.56796	2.59329	0.457255	-0.026316	0.279224	1.83971	-4.67827e-07	0.092957		-0.1775	1.51246	1.87645	1.14848		-0.1775	2.46703	2.93522	1.99884									-0.1775	0.451913	0.572561	0.331265		-0.1775	0.0914553	0.199182	-0.0162711
-7.5696	0.03088	2.3102	-0.263036	0.14484	1.40081	-2.16105e-10	3.55568	1.94656	-5.11034e-17	4.27489e-13		-7.5696	9.64184e-09	0.00359733	1.54951	2.58176	0.519885	-0.0297866	0.188198	1.98836	-4.60336e-07	0.0620742		-0.1725	1.42268	1.99382	0.851548		-0.1725	2.16174	2.73822	1.58526									-0.1725	0.376754	0.48275	0.270758		-0.1725	0.0810441	0.212399	-0.0503108
-7.553	0.0355162	2.28597	-0.280539	0.111421	1.51538	-2.14563e-10	3.35833	2.13677	-5.63337e-17	5.21402e-13		-7.553	8.1131e-09	0.00253538	1.52099	2.57423	0.588091	-0.0333997	0.108485	2.13582	-4.4031e-07	0.0458102		-0.1675	1.46121	2.15139	0.771021		-0.1675	1.83252	2.39354	1.27151									-0.1675	0.548268	0.662161	0.434374		-0.1675	-0.000973675	0.138624	-0.140572
-7.5364	0.0406022	2.27612	-0.297723	0.0837084	1.62774	-2.06898e-10	3.159	2.33189	-6.09572e-17	6.2372e-13		-7.5364	6.70205e-09	0.00167148	1.4828	2.57141	0.661813	-0.0371028	0.0396183	2.28038	-4.11372e-07	0.0439091		-0.1625	1.52086	2.20212	0.839596		-0.1625	1.99406	2.35858	1.62954									-0.1625	0.635535	0.761039	0.510032		-0.1625	0.0778709	0.263583	-0.107841
-7.5198	0.0461539	2.28059	-0.314426	0.0611322	1.73621	-1.94786e-10	2.95954	2.52932	-6.4605e-17	7.33004e-13		-7.5198	5.42314e-09	0.000981225	1.43551	2.57384	0.740916	-0.0408321	-0.0189751	2.42036	-3.76551e-07	0.0560694		-0.1575	1.57827	2.11642	1.04011		-0.1575	2.65196	2.78742	2.5165									-0.1575	0.857981	0.995194	0.720768		-0.1575	-0.00651854	0.170207	-0.183244
-7.5032	0.052188	2.29908	-0.330418	0.0430993	1.83907	-1.79644e-10	2.76174	2.72618	-6.68333e-17	8.47101e-13		-7.5032	4.2835e-09	0.000441287	1.37983	2.58194	0.825175	-0.044513	-0.0679544	2.55417	-3.38327e-07	0.0819695		-0.1525	1.55841	1.88496	1.23186		-0.1525	3.4989	3.86457	3.13323									-0.1525	1.08679	1.2336	0.93998		-0.1525	-0.054364	0.0995571	-0.208285
-7.4866	0.0587247	2.33102	-0.345412	0.0290113	1.93463	-1.62642e-10	2.56729	2.9193	-6.71172e-17	9.63005e-13		-7.4866	3.28442e-09	2.98252e-05	1.31663	2.59598	0.914255	-0.0480617	-0.108046	2.68039	-2.98696e-07	0.121292		-0.1475	1.43147	1.65745	1.20548		-0.1475	4.13403	4.74705	3.521									-0.1475	1.46887	1.63351	1.30423		-0.1475	-0.122827	-0.006136	-0.239518
-7.47	0.0657903	2.37559	-0.359079	0.0182767	2.02132	-1.44734e-10	2.37775	3.1054	-6.48469e-17	1.07671e-12		-7.47	2.42268e-09	-0.000273307	1.2469	2.61607	1.00768	-0.0513876	-0.140028	2.79779	-2.59215e-07	0.173746		-0.1425	1.33348	1.61534	1.05163		-0.1425	4.15849	4.90956	3.40743									-0.1425	1.83855	2.0265	1.65061		-0.1425	-0.10568	-0.0271047	-0.184255
-7.4534	0.0734224	2.43169	-0.371078	0.0103194	2.09769	-1.26674e-10	2.19455	3.28118	-5.9325e-17	1.18308e-12		-7.4534	1.69173e-09	-0.000486418	1.17171	2.64219	1.10484	-0.0543975	-0.164723	2.90539	-2.21067e-07	0.239087		-0.1375	1.35928	1.69827	1.02028		-0.1375	3.38992	4.13847	2.64138									-0.1375	2.27857	2.48878	2.06836		-0.1375	-0.134114	-0.0796589	-0.188568
-7.4368	0.0816711	2.49796	-0.381075	0.0045847	2.16253	-1.09043e-10	2.01887	3.44358	-4.97678e-17	1.27565e-12		-7.4368	1.08265e-09	-0.000625915	1.09221	2.67418	1.20498	-0.0570018	-0.18297	3.00246	-1.85112e-07	0.317117		-0.1325	1.57406	1.87099	1.27713		-0.1325	2.23073	2.81416	1.64729									-0.1325	2.36934	2.57414	2.16454		-0.1325	-0.18004	-0.121351	-0.23873
-7.4202	0.0905918	2.57274	-0.388762	0.000543491	2.21485	-9.2272e-11	1.85171	3.58986	-3.53089e-17	1.34656e-12		-7.4202	5.84952e-10	-0.000706303	1.00958	2.71179	1.30721	-0.0591222	-0.195608	3.08855	-1.51936e-07	0.40768		-0.1275	2.04027	2.26483	1.81571		-0.1275	1.24525	1.6088	0.881698									-0.1275	2.45753	2.65164	2.26342		-0.1275	-0.152357	-0.0822834	-0.222431
-7.4036	0.100235	2.65409	-0.39387	-0.00230599	2.25394	-7.66652e-11	1.69381	3.71778	-1.50079e-17	1.38633e-12		-7.4036	1.8731e-10	-0.000740237	0.925009	2.75468	1.41051	-0.0607029	-0.203447	3.16346	-1.21901e-07	0.510656		-0.1225	2.50751	2.79107	2.22394		-0.1225	0.710676	0.848538	0.572815									-0.1225	2.11803	2.32762	1.90845		-0.1225	-0.126092	-0.023072	-0.229112
-7.387	0.110637	2.73981	-0.396175	-0.00443695	2.27941	-6.24192e-11	1.5457	3.82568	1.21349e-17	1.38382e-12		-7.387	-1.21952e-10	-0.000738612	0.839655	2.80244	1.5138	-0.0617199	-0.207246	3.22725	-9.51872e-08	0.62594		-0.1175	2.87924	3.28133	2.47715		-0.1175	0.853442	1.04115	0.665737									-0.1175	1.79329	1.98877	1.5978		-0.1175	0.0259613	0.160902	-0.108979
-7.3704	0.121815	2.82755	-0.39551	-0.00629359	2.29113	-4.96433e-11	1.40766	3.91246	4.71581e-17	1.32613e-12		-7.3704	-3.54401e-10	-0.000710672	0.75462	2.8546	1.61588	-0.0621834	-0.207712	3.28014	-7.18289e-08	0.75343		-0.1125	2.84594	3.31734	2.37454		-0.1125	1.54054	1.88745	1.19363									-0.1125	1.47077	1.65797	1.28356		-0.1125	0.15349	0.326184	-0.0192043
-7.3538	0.13376	2.91481	-0.391765	-0.00829082	2.28929	-3.83766e-11	1.27978	3.97757	9.11098e-17	1.19854e-12		-7.3538	-5.21185e-10	-0.000664151	0.670921	2.91055	1.71555	-0.0621337	-0.205493	3.32255	-5.17498e-08	0.893004		-0.1075	2.40259	2.85316	1.95203		-0.1075	2.41809	2.82135	2.01484									-0.1075	1.26893	1.43428	1.10359		-0.1075	0.252173	0.45245	0.0518966
-7.3372	0.146436	2.9991	-0.384895	-0.0108134	2.27433	-2.86037e-11	1.16193	4.02098	1.45009e-16	9.8456e-13		-7.3372	-6.32793e-10	-0.000605411	0.589471	2.96957	1.81163	-0.0616318	-0.201175	3.35496	-3.47913e-08	1.04449		-0.1025	1.68211	2.05346	1.31077		-0.1025	3.0964	3.44729	2.74551									-0.1025	1.04492	1.18421	0.905634		-0.1025	0.387434	0.599946	0.174921
-7.3206	0.159776	3.07802	-0.374919	-0.0142142	2.24689	-2.02675e-11	1.05381	4.04309	2.09799e-16	6.66021e-13		-7.3206	-6.98899e-10	-0.000539594	0.511063	3.03082	1.903	-0.0607463	-0.195285	3.37794	-2.07367e-08	1.20764		-0.0975	0.991023	1.29468	0.687362		-0.0975	3.31683	3.58831	3.04535									-0.0975	0.933649	1.05571	0.811588		-0.0975	0.511938	0.747248	0.276627
-7.304	0.173688	3.14939	-0.361923	-0.0188111	2.20776	-1.32811e-11	0.954989	4.04466	2.86281e-16	2.23283e-13		-7.304	-7.28263e-10	-0.000470764	0.436361	3.09326	1.98867	-0.0595457	-0.188298	3.39209	-9.33179e-09	1.38203		-0.0925	0.361179	0.605611	0.116746		-0.0925	3.03979	3.31591	2.76368									-0.0925	0.989536	1.13667	0.842402		-0.0925	0.556315	0.791714	0.320915
-7.2874	0.188056	3.21129	-0.346065	-0.0248822	2.15786	-7.53757e-12	0.864885	4.02677	3.75047e-16	-3.64455e-13		-7.2874	-7.28682e-10	-0.000402057	0.365892	3.15574	2.06775	-0.058091	-0.180646	3.398	-3.01402e-10	1.5671		-0.0875	-0.054009	0.142638	-0.250656		-0.0875	2.59786	2.93537	2.26036									-0.0875	1.03863	1.2231	0.854152		-0.0875	0.530573	0.74147	0.319676
-7.2708	0.202755	3.26214	-0.327564	-0.0326579	2.09815	-2.91738e-12	0.782828	3.99069	4.76385e-16	-1.11869e-12		-7.2708	-7.06983e-10	-0.00033581	0.30004	3.21697	2.13951	-0.0564319	-0.17272	3.39624	6.6371e-09	1.76198		-0.0825	-0.237524	-0.0906611	-0.384386		-0.0825	2.24732	2.60766	1.88698									-0.0825	1.0798	1.30299	0.856614		-0.0825	0.425791	0.585955	0.265626
-7.2542	0.217658	3.30074	-0.306707	-0.0423118	2.02964	7.04565e-13	0.708078	3.93785	5.90178e-16	-2.06097e-12		-7.2542	-6.69048e-10	-0.000273689	0.239051	3.27556	2.20338	-0.0546047	-0.164864	3.38735	1.17635e-08	1.96556		-0.0775	-0.206813	-0.080971	-0.332655		-0.0775	2.07871	2.48556	1.67186									-0.0775	1.21041	1.4803	0.940518		-0.0775	0.453999	0.601162	0.306836
-7.2376	0.232664	3.32627	-0.283835	-0.0539467	1.95334	3.45402e-12	0.639859	3.86972	7.15783e-16	-3.21209e-12		-7.2376	-6.19858e-10	-0.000216805	0.183032	3.33012	2.25896	-0.052632	-0.157364	3.37182	1.53469e-08	2.17636		-0.0725	0.108964	0.304058	-0.0861308		-0.0725	2.15642	2.63325	1.6796									-0.0725	1.2875	1.56361	1.01138		-0.0725	0.388161	0.494764	0.281559
-7.221	0.247714	3.33827	-0.259335	-0.0675782	1.8703	5.45343e-12	0.577399	3.78785	8.51894e-16	-4.59102e-12		-7.221	-5.63557e-10	-0.000165817	0.131959	3.37929	2.306	-0.0505237	-0.150448	3.35013	1.76398e-08	2.39257		-0.0675	0.603795	0.90356	0.304031		-0.0675	2.387	2.88602	1.88798									-0.0675	1.13229	1.40269	0.861881		-0.0675	0.420686	0.513875	0.327497
-7.2044	0.262815	3.33658	-0.233621	-0.0831145	1.78155	6.81901e-12	0.519964	3.69376	9.96388e-16	-6.21357e-12		-7.2044	-5.03523e-10	-0.000121022	0.0856934	3.42187	2.34444	-0.0482803	-0.144281	3.32273	1.88749e-08	2.61203		-0.0625	1.0723	1.43394	0.710658		-0.0625	2.61512	3.07131	2.15893									-0.0625	1.42929	1.66415	1.19444		-0.0625	0.465415	0.563126	0.367703
-7.1878	0.278063	3.32133	-0.207115	-0.100336	1.68811	7.65874e-12	0.46688	3.58894	1.14616e-15	-8.09087e-12		-7.1878	-4.42446e-10	-8.24392e-05	0.0440059	3.45687	2.37437	-0.0458975	-0.138971	3.29007	1.92619e-08	2.83223		-0.0575	1.62055	1.97186	1.26924		-0.0575	2.81101	3.18023	2.44178									-0.0575	1.46691	1.68755	1.24627		-0.0575	0.502892	0.63268	0.373104
-7.1712	0.293654	3.29283	-0.180233	-0.118888	1.59102	8.071e-12	0.417562	3.47485	1.29694e-15	-1.02274e-11		-7.1712	-3.82411e-10	-4.98745e-05	0.00660065	3.48353	2.39601	-0.0433726	-0.134568	3.25261	1.89872e-08	3.05042		-0.0525	2.15344	2.4542	1.85267		-0.0525	2.93242	3.23338	2.63146									-0.0525	1.67284	1.87217	1.4735		-0.0525	0.612285	0.753112	0.471458
-7.1546	0.309898	3.25162	-0.153377	-0.138283	1.49128	8.1439e-12	0.371526	3.35289	1.44311e-15	-1.26189e-11		-7.1546	-3.24976e-10	-2.29824e-05	-0.026855	3.50137	2.40973	-0.0407126	-0.131079	3.21084	1.82134e-08	3.26363		-0.0475	2.36596	2.62069	2.11122		-0.0475	2.85879	3.11474	2.60284									-0.0475	1.64014	1.83651	1.44376		-0.0475	0.671089	0.818759	0.523418
-7.138	0.327215	3.19835	-0.126938	-0.157912	1.38987	7.95506e-12	0.328404	3.22442	1.5775e-15	-1.52495e-11		-7.138	-2.71249e-10	-1.31365e-06	-0.0567078	3.51012	2.41604	-0.0379398	-0.128467	3.16524	1.70802e-08	3.46877		-0.0425	2.28663	2.53022	2.04304		-0.0425	2.67449	2.9054	2.44357									-0.0425	1.61976	1.80148	1.43803		-0.0425	0.891453	1.03153	0.751371
-7.1214	0.346131	3.1338	-0.101304	-0.177071	1.28777	7.57168e-12	0.287944	3.09072	1.69118e-15	-1.80893e-11		-7.1214	-2.21961e-10	1.56443e-05	-0.0833014	3.50974	2.41556	-0.0350883	-0.126668	3.11631	1.57052e-08	3.6628		-0.0375	1.92311	2.13466	1.71155		-0.0375	2.57758	2.81499	2.34017									-0.0375	1.52693	1.72218	1.33167		-0.0375	1.05274	1.20034	0.905141
-7.1048	0.367259	3.0589	-0.0768639	-0.195002	1.18591	7.05104e-12	0.250012	2.95305	1.77331e-15	-2.10909e-11		-7.1048	-1.7753e-10	2.84355e-05	-0.106964	3.50034	2.40897	-0.0321987	-0.125595	3.06456	1.4186e-08	3.84281		-0.0325	1.30374	1.43122	1.17627		-0.0325	2.63723	2.979	2.29546									-0.0325	1.25827	1.44267	1.07387		-0.0325	1.44678	1.59359	1.29996
-7.0882	0.391283	2.97467	-0.054005	-0.210946	1.08521	6.44104e-12	0.214572	2.8126	1.81095e-15	-2.41858e-11		-7.0882	-1.38125e-10	3.76095e-05	-0.128003	3.48217	2.39703	-0.0293129	-0.125143	3.0105	1.26013e-08	4.00612		-0.0275	0.646513	0.730118	0.562907		-0.0275	2.7614	3.23321	2.28958									-0.0275	1.03698	1.21673	0.857231		-0.0275	1.80952	1.94611	1.67292
-7.0716	0.41894	2.88221	-0.0330919	-0.224195	0.986517	5.78104e-12	0.181672	2.67053	1.78891e-15	-2.72807e-11		-7.0716	-1.03716e-10	4.37031e-05	-0.146697	3.45556	2.38055	-0.0264715	-0.125181	2.95468	1.10138e-08	4.15045		-0.0225	0.193788	0.264955	0.122621		-0.0225	2.81917	3.31301	2.32532									-0.0225	0.749557	0.905321	0.593794		-0.0225	2.18244	2.29589	2.06899
-7.055	0.451003	2.78277	-0.0144436	-0.234143	0.890642	5.10261e-12	0.151405	2.52793	1.68969e-15	-3.02537e-11		-7.055	-7.41225e-11	4.72251e-05	-0.163287	3.42089	2.36036	-0.023711	-0.125558	2.89764	9.47141e-09	4.27392		-0.0175	0.0444004	0.0987216	-0.00992087		-0.0175	2.69578	3.21729	2.17426									-0.0175	0.468657	0.610228	0.327086		-0.0175	2.44511	2.52092	2.3693
-7.0384	0.488264	2.67764	0.0016933	-0.24033	0.798328	4.43048e-12	0.123883	2.38588	1.49342e-15	-3.29499e-11		-7.0384	-4.90557e-11	4.86473e-05	-0.17797	3.37852	2.33726	-0.0210631	-0.126104	2.83993	8.00941e-09	4.37509		-0.0125	-0.00528031	0.0157858	-0.0263464		-0.0125	2.42993	2.84032	2.01954									-0.0125	0.136012	0.279833	-0.00780923		-0.0125	2.64825	2.7167	2.57981
-7.0218	0.531531	2.56826	0.0151692	-0.242475	0.710239	3.78336e-12	0.0992127	2.24535	1.17797e-15	-3.51779e-11		-7.0218	-2.81494e-11	4.83981e-05	-0.190892	3.32877	2.31206	-0.0185535	-0.126638	2.78215	6.65255e-09	4.45306		-0.0075	0.00685197	0.0138891	-0.00018512		-0.0075	2.33408	2.57767	2.09049									-0.0075	-0.144092	-0.0127157	-0.275468		-0.0075	2.73748	2.83392	2.64104
-7.0052	0.581613	2.45618	0.0259474	-0.240491	0.62696	3.17481e-12	0.077464	2.10727	7.19031e-16	-3.67053e-11		-7.0052	-1.09916e-11	4.68589e-05	-0.202149	3.27189	2.28547	-0.0162022	-0.126977	2.7249	5.4166e-09	4.50739		-0.0025	0.00276784	0.0091922	-0.00365651		-0.0025	2.74485	2.86004	2.62966									-0.0025	-0.431824	-0.292514	-0.571134		-0.0025	2.65408	2.78816	2.52001
-6.9886	0.639293	2.34308	0.0341064	-0.234481	0.548981	2.61404e-12	0.0586498	1.97247	9.05077e-17	-3.72561e-11		-6.9886	2.853e-12	4.43635e-05	-0.211785	3.20805	2.25814	-0.0140231	-0.126948	2.66879	4.31002e-09	4.5381		0.0025	0.146247	0.277918	0.0145762		0.0025	2.92801	3.29592	2.56011									0.0025	-0.490875	-0.372341	-0.609409		0.0025	2.36967	2.51998	2.21937
-6.972	0.705319	2.23078	0.0398287	-0.22472	0.476695	2.10667e-12	0.0427009	1.84168	-7.35082e-16	-3.65074e-11		-6.972	1.38236e-11	4.11985e-05	-0.219783	3.13734	2.23059	-0.0120248	-0.126391	2.61447	3.33544e-09	4.54564		0.0075	0	0	0		0.0075	4.233	4.69389	3.77211									0.0075	-0.538579	-0.430968	-0.646191		0.0075	2.18317	2.35645	2.00989
-6.9554	0.780384	2.12123	0.0433779	-0.211622	0.410385	1.65539e-12	0.0294552	1.7155	-1.78592e-15	-3.4088e-11		-6.9554	2.2348e-11	3.76054e-05	-0.226074	3.05977	2.20323	-0.0102108	-0.125166	2.56259	2.49093e-09	4.5308		0.0125	0	0	0		0.0125	4.52893	5.06377	3.99409									0.0125	-0.416608	-0.333862	-0.499355		0.0125	1.85606	2.03453	1.67759
-6.9388	0.865111	2.0165	0.0450656	-0.195712	0.350217	1.26057e-12	0.0186625	1.59446	-3.08999e-15	-2.95781e-11		-6.9388	2.88308e-11	3.3784e-05	-0.230545	2.97531	2.17631	-0.00858067	-0.123157	2.51377	1.77112e-09	4.49472		0.0175	0	0	0		0.0175	4.21346	4.68608	3.74084									0.0175	-0.299935	-0.242526	-0.357344		0.0175	1.51583	1.69436	1.3373
-6.9222	0.960026	1.91872	0.0452207	-0.177589	0.296231	9.20809e-13	0.0100002	1.47895	-4.67395e-15	-2.25108e-11		-6.9222	3.36446e-11	2.98953e-05	-0.233063	2.88392	2.14993	-0.00713006	-0.120292	2.46866	1.16818e-09	4.4388		0.0225	0	0	0		0.0225	3.32914	3.62129	3.03698									0.0225	-0.149229	-0.116971	-0.181488		0.0225	1.31091	1.48624	1.13559
-6.9056	1.06554	1.83006	0.0441616	-0.157889	0.248337	6.33388e-13	0.00309365	1.36927	-6.56162e-15	-1.23759e-11		-6.9056	3.71233e-11	2.60661e-05	-0.233496	2.78555	2.12403	-0.0058519	-0.116542	2.42786	6.72638e-10	4.36466		0.0275	-0.00484013	-0.00268442	-0.00699584		0.0275	2.33985	2.46901	2.2107									0.0275	-0.0562679	-0.0386708	-0.073865		0.0275	1.13151	1.3159	0.947119
-6.889	1.1819	1.75268	0.0421775	-0.137249	0.206322	3.94658e-13	-0.00245541	1.26562	-8.77222e-15	1.37327e-12		-6.889	3.95572e-11	2.23928e-05	-0.231734	2.6802	2.09841	-0.00473678	-0.11193	2.39198	2.74021e-10	4.27408		0.0325	-0.00791946	-0.00491711	-0.0109218		0.0325	1.67258	1.85339	1.49177									0.0325	-0.0157944	-0.00596582	-0.025623		0.0325	1.0978	1.29903	0.89656
-6.8724	1.3092	1.68866	0.0395217	-0.116284	0.169868	2.00371e-13	-0.00703924	1.16815	-1.13182e-14	1.93096e-11		-6.8724	4.11901e-11	1.89453e-05	-0.227698	2.56797	2.07268	-0.00377369	-0.106531	2.36157	-3.8571e-11	4.16895		0.0375	-0.00908198	-0.00564868	-0.0125153		0.0375	1.46587	1.72859	1.20315									0.0375	-0.00673033	-0.00187542	-0.0115852		0.0375	0.943397	1.14453	0.742262
-6.8558	1.44732	1.64	0.036412	-0.0955708	0.138576	4.59555e-14	-0.0110153	1.07693	-1.42025e-14	4.20179e-11		-6.8558	4.22167e-11	1.57713e-05	-0.221347	2.44908	2.04634	-0.00295047	-0.100466	2.33719	-2.7605e-10	4.0512		0.0425	-0.00877626	-0.00545617	-0.0120964		0.0425	1.65412	1.95758	1.35066									0.0425	-0.0166088	-0.0106112	-0.0226063		0.0425	0.986574	1.18998	0.783172
-6.8392	1.59586	1.60851	0.0330316	-0.0756283	0.111991	-7.32753e-14	-0.0146776	0.991961	-1.74159e-14	7.00754e-11		-6.8392	4.27813e-11	1.28999e-05	-0.212688	2.32392	2.01883	-0.00225435	-0.0938983	2.31935	-4.4901e-10	3.92284		0.0475	-0.00714629	-0.00443133	-0.00986126		0.0475	2.00872	2.36117	1.65627									0.0475	-0.0206556	-0.0127541	-0.028557		0.0475	1.05401	1.24288	0.865144
-6.8226	1.75419	1.59581	0.0295315	-0.0569072	0.0896277	-1.61952e-13	-0.0182326	0.913192	-2.09331e-14	1.04027e-10		-6.8226	4.29772e-11	1.03446e-05	-0.201781	2.19309	1.98949	-0.00167232	-0.0870205	2.30853	-5.67483e-10	3.78588		0.0525	-0.00223588	-0.00071086	-0.00376089		0.0525	2.27406	2.68086	1.86726									0.0525	-0.0312706	-0.0177885	-0.0447527		0.0525	1.00546	1.19291	0.818022
-6.806	1.92131	1.6033	0.026033	-0.0397765	0.0709927	-2.24523e-13	-0.0217881	0.840486	-2.47094e-14	1.44354e-10		-6.806	4.28464e-11	8.10683e-06	-0.18876	2.05735	1.95773	-0.00119147	-0.0800387	2.30514	-6.40771e-10	3.64232		0.0575	0	0	0		0.0575	2.4009	2.80837	1.99343									0.0575	-0.0407533	-0.0214266	-0.0600799		0.0575	1.07354	1.26586	0.881224
-6.7894	2.09594	1.63208	0.0226306	-0.0245087	0.0556032	-2.65162e-13	-0.0253599	0.773634	-2.86757e-14	1.91434e-10		-6.7894	4.2379e-11	6.17858e-06	-0.173831	1.9177	1.92299	-0.000799278	-0.0731542	2.3095	-6.7734e-10	3.49416		0.0625	0	0	0		0.0625	2.55547	2.85434	2.25661									0.0625	-0.0433452	-0.0203118	-0.0663785		0.0625	0.934926	1.13702	0.732829
-6.7728	2.27643	1.68294	0.0193954	-0.0112667	0.0430063	-2.87712e-13	-0.0288923	0.712354	-3.27345e-14	2.45498e-10		-6.7728	4.15139e-11	4.54448e-06	-0.157285	1.7753	1.88485	-0.000483825	-0.0665494	2.32181	-6.84763e-10	3.34335		0.0675	0	0	0		0.0675	2.76947	2.91089	2.62806									0.0675	-0.0453502	-0.0225307	-0.0681697		0.0675	1.03373	1.23736	0.830093
-6.7562	2.46081	1.75628	0.016378	-0.000102815	0.0327922	-2.95642e-13	-0.0322811	0.65629	-3.67545e-14	3.06571e-10		-6.7562	4.01386e-11	3.18405e-06	-0.139479	1.63145	1.84305	-0.000233936	-0.0603743	2.34214	-6.69702e-10	3.19178		0.0725	0	0	0		0.0725	2.95444	3.23587	2.67302									0.0725	-0.0561153	-0.0354594	-0.0767711		0.0725	0.876279	1.07889	0.673663
-6.7396	2.64679	1.8521	0.0136118	0.00902862	0.0245965	-2.92035e-13	-0.035397	0.605027	-4.05654e-14	3.74414e-10		-6.7396	3.80905e-11	2.07328e-06	-0.120825	1.48755	1.79756	-3.93079e-05	-0.0547358	2.37038	-6.37924e-10	3.04128		0.0775	0	0	0		0.0775	3.08452	3.52281	2.64622									0.0775	-0.0535722	-0.0377985	-0.0693459		0.0775	0.943878	1.16179	0.725971
-6.723	2.83189	1.96996	0.0111155	0.0162475	0.018097	-2.79589e-13	-0.0381083	0.558096	-4.39529e-14	4.48447e-10		-6.723	3.51577e-11	1.18604e-06	-0.101762	1.34509	1.74856	0.00010942	-0.0496907	2.40622	-5.94337e-10	2.89356		0.0825	0	0	0		0.0825	3.08201	3.54763	2.61638									0.0825	-0.0390716	-0.0294201	-0.0487231		0.0825	0.830191	1.06175	0.598632
-6.7064	3.01348	2.10894	0.00889644	0.0217244	0.0130109	-2.60628e-13	-0.0403061	0.514988	-4.66532e-14	5.27667e-10		-6.7064	3.1081e-11	4.95115e-07	-0.0827321	1.20555	1.69647	0.000220623	-0.0452501	2.44916	-5.43049e-10	2.7502		0.0875	0	0	0		0.0875	2.98759	3.33327	2.64191									0.0875	-0.0270882	-0.0220356	-0.0321408		0.0875	0.797512	1.03116	0.563863
-6.6898	3.18897	2.26767	0.00695227	0.0256617	0.00909177	-2.37124e-13	-0.0419262	0.475163	-4.83484e-14	6.10562e-10		-6.6898	2.55564e-11	-2.68709e-08	-0.0641608	1.07041	1.6419	0.000301673	-0.041388	2.49848	-4.87427e-10	2.61266		0.0925	0	0	0		0.0925	3.01343	3.20749	2.81938									0.0925	-0.0163756	-0.0131065	-0.0196446		0.0925	0.813983	1.06061	0.56736
-6.6732	3.35586	2.44431	0.00527365	0.0282779	0.00612658	-2.10725e-13	-0.0429585	0.43807	-4.86621e-14	6.9501e-10		-6.6732	1.82393e-11	-4.06884e-07	-0.0464443	0.941006	1.58567	0.000358944	-0.0380495	2.55324	-4.30177e-10	2.48222		0.0975	0	0	0		0.0975	3.23262	3.57026	2.89498									0.0975	-0.00771308	-0.0051283	-0.0102979		0.0975	0.548563	0.766527	0.330599
-6.6566	3.51185	2.63657	0.00384593	0.0297958	0.00393241	-1.8279e-13	-0.0434413	0.403164	-4.71566e-14	7.78176e-10		-6.6566	8.75013e-12	-6.71011e-07	-0.0299321	0.81855	1.52873	0.000397828	-0.0351591	2.61233	-3.73412e-10	2.35997		0.1025	0	0	0		0.1025	3.46764	4.01524	2.92005									0.1025	-0.00381157	-0.00136718	-0.00625597		0.1025	0.466032	0.649693	0.282371
-6.64	3.65494	2.8417	0.00265076	0.0304327	0.00235367	-1.54424e-13	-0.0434424	0.369927	-4.33309e-14	8.56407e-10		-6.64	-3.31825e-12	-8.44169e-07	-0.0149132	0.704032	1.4721	0.00042276	-0.0326293	2.67443	-3.18735e-10	2.24683		0.1075	0	0	0		0.1075	3.5136	4.1939	2.8333									0.1075	-0.00422391	-0.00136021	-0.00708761		0.1075	0.283806	0.418042	0.149569
-6.6234	3.78345	3.0566	0.00166745	0.0303932	0.00125912	-1.26511e-13	-0.043039	0.337892	-3.66209e-14	9.25118e-10		-6.6234	-1.83903e-11	-9.49936e-07	-0.00159844	0.598212	1.41689	0.000437251	-0.0303692	2.73807	-2.67304e-10	2.14347		0.1125	0	0	0		0.1125	3.29076	3.97483	2.60668									0.1125	-0.00970575	-0.00491937	-0.0144921		0.1125	0.283907	0.408581	0.159234
-6.6068	3.89611	3.27782	0.000874124	0.0298638	0.000539118	-9.97566e-14	-0.0422997	0.30667	-2.64025e-14	9.78691e-10		-6.6068	-3.68946e-11	-1.01048e-06	0.00989378	0.501598	1.36423	0.00044392	-0.0282935	2.80164	-2.1991e-10	2.05036		0.1175	0	0	0		0.1175	2.8392	3.41877	2.25962									0.1175	-0.0153104	-0.00819476	-0.022426		0.1175	0.3262	0.486528	0.165873
-6.5902	3.99201	3.50163	0.000248572	0.0290085	0.000103028	-7.47168e-14	-0.0412737	0.275957	-1.19973e-14	1.01038e-09		-6.5902	-5.92471e-11	-1.04656e-06	0.0195425	0.414433	1.3153	0.000444527	-0.0263333	2.86342	-1.77031e-10	1.96772		0.1225	0	0	0		0.1225	2.40571	2.87357	1.93786									0.1225	-0.0187138	-0.0104143	-0.0270133		0.1225	0.404379	0.604782	0.203976
-6.5736	4.07063	3.72413	-0.000231019	0.0279655	-0.000123232	-5.1836e-14	-0.0399913	0.245556	7.31693e-15	1.01222e-09		-6.5736	-8.58307e-11	-1.07755e-06	0.0274134	0.33671	1.27123	0.000440006	-0.0244424	2.92164	-1.389e-10	1.8956		0.1275	0	0	0		0.1275	2.28722	2.65959	1.91484									0.1275	-0.0252232	-0.0174376	-0.0330089		0.1275	0.662752	0.882682	0.442822
-6.557	4.1318	3.94131	-0.000585541	0.0268449	-0.000199443	-3.14762e-14	-0.0384703	0.215385	3.2292e-14	9.7499e-10		-6.557	-1.16969e-10	-1.12152e-06	0.033638	0.268187	1.23315	0.000430486	-0.0225951	2.97452	-1.05549e-10	1.83381		0.1325	0	0	0		0.1325	2.58237	2.85498	2.30976									0.1325	-0.0247309	-0.0171884	-0.0322734		0.1325	0.773541	1.01942	0.52766
-6.5404	4.17561	4.14911	-0.000834583	0.0257258	-0.000173147	-1.39453e-14	-0.0367244	0.185499	6.36882e-14	8.88148e-10		-6.5404	-1.52895e-10	-1.19531e-06	0.0383929	0.20843	1.20214	0.000415318	-0.0207802	3.02034	-7.68587e-11	1.78203		0.1375	0	0	0		0.1375	2.98722	3.17438	2.80006									0.1375	-0.0215179	-0.0136389	-0.0293969		0.1375	0.932879	1.18078	0.684982
-6.5238	4.20239	4.34359	-0.000996168	0.0246543	-8.15159e-05	4.77575e-16	-0.0347731	0.156088	1.02247e-13	7.39883e-10		-6.5238	-1.93718e-10	-1.31454e-06	0.041884	0.156847	1.17924	0.000393093	-0.0189968	3.0575	-5.25978e-11	1.73976		0.1425	0.00349281	0.00536473	0.00162089		0.1425	3.43055	3.6151	3.24599									0.1425	-0.0285812	-0.0185253	-0.0386371		0.1425	0.781353	1.03081	0.531893
-6.5072	4.21269	4.52095	-0.0010866	0.0236411	4.69728e-05	1.15206e-14	-0.0326476	0.127477	1.48658e-13	5.17167e-10		-6.5072	-2.39375e-10	-1.49364e-06	0.0443334	0.11273	1.16544	0.000361659	-0.0172501	3.08456	-3.24554e-11	1.70642		0.1475	0.00862014	0.0120854	0.00515484		0.1475	3.81312	4.06349	3.56276									0.1475	-0.0327346	-0.0219075	-0.0435616		0.1475	0.788872	1.03734	0.540403
-6.4906	4.20718	4.67774	-0.0011204	0.0226589	0.000191049	1.89014e-14	-0.030389	0.100112	2.03512e-13	2.05902e-10		-6.4906	-2.89587e-10	-1.7458e-06	0.0459716	0.0752944	1.16165	0.000318138	-0.0155495	3.10038	-1.60696e-11	1.68134		0.1525	0.0548139	0.0781767	0.0314512		0.1525	3.99626	4.24799	3.74452									0.1525	-0.0303961	-0.0204637	-0.0403285		0.1525	0.771783	1.03293	0.510632
-6.474	4.18664	4.81093	-0.0011103	0.021644	0.00033534	2.23126e-14	-0.0280429	0.0745332	2.6725e-13	-2.08856e-10		-6.474	-3.43801e-10	-2.08287e-06	0.0470305	0.0437151	1.1687	0.000258943	-0.0139061	3.10407	-3.05052e-12	1.66385		0.1575	0.184629	0.258616	0.110642		0.1575	3.93175	4.08986	3.77364									0.1575	-0.0281736	-0.019524	-0.0368231		0.1575	0.770355	1.03283	0.507878
-6.4574	4.15189	4.918	-0.00106728	0.0205084	0.000469236	2.1413e-14	-0.0256553	0.0513381	3.401e-13	-7.42568e-10		-6.4574	-4.01129e-10	-2.51509e-06	0.0477412	0.01715	1.1873	0.000179803	-0.0123314	3.09514	7.00158e-12	1.65326		0.1625	0.415438	0.576484	0.254392		0.1625	3.76579	3.93955	3.59202									0.1625	-0.0258764	-0.0186107	-0.0331421		0.1625	0.467536	0.665047	0.270026
-6.4408	4.10381	4.99707	-0.00100068	0.0191564	0.000585907	1.58218e-14	-0.0232702	0.0311443	4.22001e-13	-1.41076e-09		-6.4408	-4.60279e-10	-3.05088e-06	0.0483321	-0.00523629	1.21802	7.57957e-05	-0.0108367	3.07341	1.44817e-11	1.64895		0.1675	0.700743	0.968103	0.433383		0.1675	3.40389	3.72576	3.08203									0.1675	-0.0240751	-0.0163269	-0.0318233		0.1675	0.42608	0.582616	0.269543
-6.4242	4.04328	5.04687	-0.000918302	0.0175028	0.000681466	5.11869e-15	-0.0209269	0.014556	5.12519e-13	-2.22841e-09		-6.4242	-5.19483e-10	-3.69634e-06	0.0490308	-0.0242554	1.26128	-5.86071e-05	-0.00943215	3.03907	1.97695e-11	1.65038		0.1725	0.955377	1.31762	0.593132		0.1725	2.98755	3.42638	2.54873									0.1725	-0.0303469	-0.0182737	-0.04242		0.1725	0.421559	0.576671	0.266447
-6.4076	3.97119	5.06677	-0.000826552	0.015491	0.000754269	-1.11505e-14	-0.0186598	0.0021394	6.10744e-13	-3.20923e-09		-6.4076	-5.76421e-10	-4.45479e-06	0.0500661	-0.0406826	1.31731	-0.000229475	-0.00812697	2.9926	2.32212e-11	1.65708		0.1775	1.08998	1.50198	0.677976		0.1775	2.64068	3.12767	2.15369									0.1775	-0.0388717	-0.022789	-0.0549543		0.1775	0.447303	0.581553	0.313054
-6.391	3.88844	5.05672	-0.000730572	0.0131097	0.000804326	-3.34628e-14	-0.0164972	-0.00559722	7.15186e-13	-4.3647e-09		-6.391	-6.28142e-10	-5.32605e-06	0.0516727	-0.0552464	1.38612	-0.00044333	-0.00692909	2.93475	2.51647e-11	1.66868		0.1825	1.01137	1.3944	0.628331		0.1825	2.42893	2.89982	1.95804									0.1825	-0.0497114	-0.028745	-0.0706778		0.1825	0.351819	0.477446	0.226193
-6.3744	3.79588	5.01726	-0.000634397	0.0103947	0.000832821	-6.23001e-14	-0.0144613	-0.00821452	8.2365e-13	-5.70292e-09		-6.3744	-6.70985e-10	-6.30573e-06	0.0540966	-0.0686217	1.4675	-0.000707028	-0.00584543	2.86655	2.58961e-11	1.6849		0.1875	0.768564	1.06146	0.47567		0.1875	2.38782	2.80404	1.9716									0.1875	-0.0532745	-0.0310914	-0.0754577		0.1875	0.540392	0.695311	0.385474
-6.3578	3.69434	4.94943	-0.000541091	0.00741978	0.000841724	-9.81244e-14	-0.0125685	-0.00534055	9.33107e-13	-7.22726e-09		-6.3578	-7.00505e-10	-7.38425e-06	0.0576027	-0.0814244	1.561	-0.0010276	-0.00488219	2.7892	2.56782e-11	1.70552		0.1925	0.475434	0.65895	0.291918		0.1925	2.43679	2.78133	2.09225									0.1925	-0.0623735	-0.0396817	-0.0850653		0.1925	0.511394	0.674685	0.348104
-6.3412	3.58455	4.85476	-0.000452894	0.0042834	0.000833481	-1.41345e-13	-0.0108296	0.00333718	1.03956e-12	-8.93475e-09		-6.3412	-7.11408e-10	-8.54584e-06	0.0624825	-0.0942082	1.66586	-0.00141208	-0.0040451	2.70405	2.47409e-11	1.73037		0.1975	0.145928	0.244704	0.0471509		0.1975	2.46477	2.73247	2.19708									0.1975	-0.0671447	-0.0429208	-0.0913686		0.1975	0.615055	0.789532	0.440578
-6.3246	3.46725	4.73516	-0.000371346	0.00109703	0.000810776	-1.92275e-13	-0.00925046	0.0180807	1.13789e-12	-1.08143e-08		-6.3246	-6.97495e-10	-9.76742e-06	0.0690644	-0.107461	1.78107	-0.0018672	-0.00333983	2.61259	2.32812e-11	1.75934		0.2025	0	0	0		0.2025	2.54571	2.75506	2.33637									0.2025	-0.0834596	-0.0562945	-0.110625		0.2025	0.644882	0.836745	0.45302
-6.308	3.34313	4.59287	-0.000297412	-0.00202533	0.000776343	-2.51087e-13	-0.00783261	0.0391115	1.22174e-12	-1.28444e-08		-6.308	-6.51628e-10	-1.10173e-05	0.0777194	-0.121605	1.90528	-0.00239915	-0.00277233	2.51632	2.1466e-11	1.79233		0.2075	0	0	0		0.2075	2.67529	2.85237	2.49821									0.2075	-0.0865179	-0.055449	-0.117587		0.2075	0.493714	0.655041	0.332387
-6.2914	3.21288	4.4304	-0.000231587	-0.00497761	0.000732839	-3.17747e-13	-0.00657371	0.0666173	1.28335e-12	-1.49913e-08		-6.2914	-5.65721e-10	-1.22541e-05	0.0888582	-0.136993	2.03688	-0.00301321	-0.00234914	2.41678	1.94333e-11	1.82921		0.2125	0	0	0		0.2125	2.75313	2.93586	2.57041									0.2125	-0.0927223	-0.0587551	-0.12669		0.2125	0.443234	0.584143	0.302325
-6.2748	3.07722	4.25041	-0.000173998	-0.0076723	0.000682745	-3.91945e-13	-0.00546827	0.100749	1.31344e-12	-1.72057e-08		-6.2748	-4.30764e-10	-1.3425e-05	0.102924	-0.153908	2.17396	-0.00371328	-0.00207773	2.31548	1.72954e-11	1.86987		0.2175	0	0	0		0.2175	2.75244	2.94517	2.55971									0.2175	-0.0583982	-0.0304419	-0.0863545		0.2175	0.379615	0.526356	0.232873
-6.2582	2.9369	4.05569	-0.000124485	-0.0100469	0.000628307	-4.73021e-13	-0.0045082	0.141617	1.30115e-12	-1.94207e-08		-6.2582	-2.36895e-10	-1.44651e-05	0.120387	-0.172565	2.31436	-0.00450143	-0.0019667	2.21384	1.51411e-11	1.91412		0.2225	0	0	0		0.2225	2.63849	2.85628	2.42069									0.2225	-0.047216	-0.026126	-0.068306		0.2225	0.306577	0.444496	0.168658
-6.2416	2.7927	3.84907	-8.26735e-05	-0.0120614	0.000571501	-5.59868e-13	-0.00368332	0.189287	1.23391e-12	-2.15485e-08		-6.2416	2.6483e-11	-1.52958e-05	0.141735	-0.193108	2.45571	-0.00537735	-0.00202596	2.11317	1.3039e-11	1.96175		0.2275	0	0	0		0.2275	2.37283	2.65406	2.09161									0.2275	-0.0252863	-0.0128434	-0.0377292		0.2275	0.146784	0.26847	0.0250988
-6.225	2.64546	3.63337	-4.80421e-05	-0.013692	0.000514014	-6.50835e-13	-0.00298184	0.243778	1.09745e-12	-2.34776e-08		-6.225	3.70504e-10	-1.5824e-05	0.167472	-0.215611	2.5955	-0.00633772	-0.00226679	2.01464	1.104e-11	2.01249		0.2325	0	0	0		0.2325	2.00296	2.34629	1.65963									0.2325	-0.00595254	-0.00176984	-0.0101352		0.2325	0.0382301	0.152654	-0.0761934
-6.2084	2.49609	3.41131	-1.99696e-05	-0.0149264	0.000457248	-7.43622e-13	-0.00239071	0.305052	8.75837e-13	-2.50699e-08		-6.2084	8.06578e-10	-1.59414e-05	0.198106	-0.240081	2.73115	-0.00737551	-0.00270179	1.91927	9.17991e-12	2.06607		0.2375	0	0	0		0.2375	1.58771	1.96494	1.21048									0.2375	0.00482679	0.00610799	0.00354559		0.2375	0.0412842	0.150621	-0.0680522
-6.1918	2.34554	3.18553	2.22004e-06	-0.0157596	0.000402331	-8.3516e-13	-0.00189593	0.373002	5.5159e-13	-2.61578e-08		-6.1918	1.34602e-09	-1.55242e-05	0.234144	-0.266462	2.86011	-0.00847933	-0.00334475	1.82789	7.48188e-12	2.12221		0.2425	0	0	0		0.2425	1.15652	1.49269	0.820345									0.2425	0.0067887	0.00860436	0.00497305		0.2425	-0.0480005	0.0626489	-0.15865
-6.1752	2.19482	2.95846	1.92247e-05	-0.0161923	0.00035013	-9.21493e-13	-0.00148284	0.447434	1.05881e-13	-2.65416e-08		-6.1752	1.9996e-09	-1.44337e-05	0.276083	-0.294641	2.97994	-0.00963265	-0.00421033	1.74115	5.9588e-12	2.18063		0.2475	0	0	0		0.2475	0.833183	1.06085	0.605516									0.2475	0.0089817	0.0117017	0.00626174		0.2475	-0.0521917	0.0664004	-0.170784
-6.1586	2.04501	2.73237	3.17367e-05	-0.0162286	0.000301286	-9.97661e-13	-0.00113624	0.528053	-4.81134e-13	-2.59876e-08		-6.1586	2.77691e-09	-1.2517e-05	0.324405	-0.324458	3.08843	-0.0108131	-0.00531365	1.65956	4.61528e-12	2.24109		0.2525	0	0	0		0.2525	0.769931	0.9295	0.610362									0.2525	0.0108586	0.014132	0.0075851		0.2525	0.0572243	0.158445	-0.0439963
-6.142	1.89719	2.50934	4.04234e-05	-0.0158769	0.000256229	-1.05758e-12	-0.000840551	0.614449	-1.22984e-12	-2.42269e-08		-6.142	3.6857e-09	-9.60923e-06	0.37956	-0.355725	3.18367	-0.0119917	-0.00666968	1.58349	3.44941e-12	2.30336		0.2575	0	0	0		0.2575	1.01253	1.31926	0.705807									0.2575	0.0113469	0.0158009	0.00689286		0.2575	0.138468	0.25318	0.0237574
-6.1254	1.75248	2.29123	4.59122e-05	-0.0151504	0.000215215	-1.09392e-12	-0.000579901	0.706081	-2.16054e-12	-2.09546e-08		-6.1254	4.73094e-09	-5.53678e-06	0.441964	-0.388239	3.26412	-0.0131325	-0.00829248	1.51317	2.45442e-12	2.36725		0.2625	0	0	0		0.2625	1.52283	2.00563	1.04003									0.2625	0.00790345	0.0127217	0.00308519		0.2625	0.339149	0.458243	0.220055
-6.1088	1.61202	2.07972	4.87809e-05	-0.0140695	0.00017835	-1.09805e-12	-0.000338136	0.802274	-3.29261e-12	-1.58312e-08		-6.1088	5.91383e-09	-1.21658e-07	0.511967	-0.421803	3.32864	-0.0141918	-0.0101943	1.4488	1.61999e-12	2.43258		0.2675	0	0	0		0.2675	2.1193	2.67141	1.56719									0.2675	0.0043909	0.00999678	-0.00121498		0.2675	0.417246	0.560445	0.274048
-6.0922	1.47694	1.87627	4.95516e-05	-0.0126653	0.000145617	-1.05991e-12	-9.88638e-05	0.902228	-4.64347e-12	-8.48501e-09		-6.0922	7.23057e-09	6.81209e-06	0.589832	-0.456242	3.37654	-0.0151179	-0.0123846	1.39048	9.33403e-13	2.49922		0.2725	0	0	0		0.2725	2.48582	3.00972	1.96192									0.2725	0.00209953	0.00803443	-0.00383537		0.2725	0.488363	0.634937	0.341789
-6.0756	1.34836	1.68215	4.8688e-05	-0.0109848	0.000116903	-9.68025e-13	0.000154551	1.00503	-6.22728e-12	1.48355e-09		-6.0756	8.67098e-09	1.54302e-05	0.675711	-0.491415	3.40753	-0.0158517	-0.0148684	1.33827	3.80491e-13	2.56703		0.2775	0	0	0		0.2775	2.46883	2.94441	1.99325									0.2775	-0.00385444	0.00176283	-0.00947171		0.2775	0.547138	0.708343	0.385934
-6.059	1.2274	1.49843	4.65948e-05	-0.00909663	9.20178e-05	-8.09498e-13	0.000438977	1.10966	-8.05339e-12	1.44944e-08		-6.059	1.0217e-08	2.58778e-05	0.769624	-0.527225	3.42172	-0.0163264	-0.0176453	1.29222	-5.35976e-14	2.63584		0.2825	0	0	0		0.2825	2.13704	2.64805	1.62604									0.2825	-0.00458773	-0.000807766	-0.0083677		0.2825	0.523034	0.675896	0.370173
-6.0424	1.11515	1.32594	4.36195e-05	-0.00709403	7.07182e-05	-5.70068e-13	0.00077149	1.21506	-1.01245e-11	3.0978e-08		-6.0424	1.18408e-08	3.82662e-05	0.871445	-0.563623	3.41954	-0.016469	-0.020708	1.25236	-3.83791e-13	2.70546		0.2875	0	0	0		0.2875	1.65348	2.21248	1.09448									0.2875	-0.00249168	-0.00121886	-0.00376451		0.2875	0.479064	0.626339	0.331788
-6.0258	1.01268	1.16536	4.00551e-05	-0.00508852	5.27228e-05	-2.34263e-13	0.00116933	1.32017	-1.24345e-11	5.13618e-08		-6.0258	1.35034e-08	5.26572e-05	0.980875	-0.600607	3.40171	-0.0162019	-0.0240402	1.21876	-6.24625e-13	2.77561		0.2925	0	0	0		0.2925	1.2616	1.75717	0.766031									0.2925	-0.00526892	-0.00293782	-0.00760002		0.2925	0.44871	0.571044	0.326377
-6.0092	0.920948	1.01717	3.61439e-05	-0.00319959	3.77282e-05	2.14365e-13	0.00164982	1.42395	-1.49658e-11	7.60524e-08		-6.0092	1.51519e-08	6.90438e-05	1.09743	-0.638217	3.36915	-0.0154451	-0.0276152	1.19147	-7.89902e-13	2.84591		0.2975	0	0	0		0.2975	1.09042	1.43407	0.746769									0.2975	-0.0158852	-0.0108926	-0.0208779		0.2975	0.450932	0.578536	0.323327
-5.9926	0.840851	0.881657	3.20822e-05	-0.00154493	2.54207e-05	7.92893e-13	0.00223021	1.52545	-1.76871e-11	1.05414e-07		-5.9926	1.67183e-08	8.73279e-05	1.22044	-0.676518	3.32293	-0.0141201	-0.0313943	1.17062	-8.92447e-13	2.91589		0.3025	0	0	0		0.3025	1.06216	1.27991	0.844397									0.3025	-0.0325011	-0.0223666	-0.0426357		0.3025	0.422955	0.538184	0.307726
-5.976	0.773132	0.758952	2.80251e-05	-0.000230645	1.54869e-05	1.51856e-12	0.00292744	1.62386	-2.05494e-11	1.3974e-07		-5.976	1.81167e-08	0.000107294	1.34904	-0.715579	3.26424	-0.0121543	-0.0353254	1.15636	-9.4395e-13	2.98493		0.3075	0	0	0		0.3075	1.08377	1.34324	0.824293									0.3075	-0.0692055	-0.0492637	-0.0891473		0.3075	0.330514	0.430367	0.230661
-5.9594	0.718385	0.649015	2.40915e-05	0.000659155	7.62098e-06	2.40811e-12	0.00375792	1.71848	-2.34836e-11	1.79223e-07		-5.9594	1.9242e-08	0.000128579	1.48216	-0.755448	3.19428	-0.00948208	-0.0393414	1.14892	-9.54884e-13	3.05234		0.3125	0	0	0		0.3125	1.06198	1.39027	0.733698									0.3125	-0.105215	-0.0749631	-0.135466		0.3125	0.320098	0.411568	0.228628
-5.9428	0.677039	0.551643	2.03689e-05	0.00106871	1.53138e-06	3.47703e-12	0.00473707	1.80881	-2.63961e-11	2.23911e-07		-5.9428	1.99674e-08	0.000150639	1.61855	-0.796134	3.11428	-0.00603741	-0.0433596	1.14859	-9.34478e-13	3.11729		0.3175	0	0	0		0.3175	0.870136	1.16968	0.570596									0.3175	-0.147785	-0.103014	-0.192555		0.3175	0.328903	0.415619	0.242186
-5.9262	0.649349	0.466476	1.6918e-05	0.000968113	-3.05533e-06	4.7385e-12	0.00587891	1.8945	-2.91654e-11	2.73667e-07		-5.9262	2.01432e-08	0.000172711	1.75681	-0.837588	3.02541	-0.00174203	-0.0472815	1.15573	-8.90729e-13	3.17888		0.3225	0	0	0		0.3225	0.592072	0.790155	0.393988									0.3225	-0.132347	-0.083492	-0.181201		0.3225	0.333284	0.420043	0.246525
-5.9096	0.635384	0.393008	1.37774e-05	0.000347218	-6.3913e-06	6.20221e-12	0.00719538	1.97539	-3.16382e-11	3.28118e-07		-5.9096	1.95957e-08	0.000193773	1.89537	-0.879687	2.92879	0.00350495	-0.0509932	1.17075	-8.30453e-13	3.2361		0.3275	0	0	0		0.3275	0.374207	0.477779	0.270635									0.3275	-0.163922	-0.106969	-0.220875		0.3275	0.422458	0.530341	0.314576
-5.893	0.635027	0.330605	1.09676e-05	-0.000789183	-8.70571e-06	7.87287e-12	0.00869576	2.05148	-3.36258e-11	3.8659e-07		-5.893	1.81265e-08	0.000212498	2.03263	-0.922217	2.82545	0.00983712	-0.054367	1.19411	-7.59358e-13	3.28795		0.3325	0	0	0		0.3325	0.211127	0.256746	0.165509									0.3325	-0.149892	-0.0978974	-0.201886		0.3325	0.39252	0.506965	0.278075
-5.8764	0.647967	0.278528	8.49416e-06	-0.00242499	-1.02039e-05	9.74852e-12	0.0103857	2.12291	-3.49001e-11	4.48053e-07		-5.8764	1.55131e-08	0.000227208	2.1669	-0.964871	2.71637	0.0174305	-0.0572649	1.22627	-6.82133e-13	3.33337		0.3375	0	0	0		0.3375	0.1267	0.181362	0.0720384									0.3375	-0.15395	-0.104981	-0.202919		0.3375	0.444711	0.558508	0.330913
-5.8598	0.673713	0.235949	6.35167e-06	-0.00453538	-1.10675e-05	1.18185e-11	0.0122666	2.18999	-3.51911e-11	5.11047e-07		-5.8598	1.151e-08	0.000235827	2.29652	-1.00724	2.60244	0.0265135	-0.0595434	1.26764	-6.02548e-13	3.37136		0.3425	0	0	0		0.3425	0.168664	0.251041	0.0862874									0.3425	-0.124083	-0.0773471	-0.170819		0.3425	0.487293	0.609993	0.364593
-5.8432	0.711612	0.201971	4.526e-06	-0.00708855	-1.14548e-05	1.40614e-11	0.0143342	2.2531	-3.41841e-11	5.73606e-07		-5.8432	5.85148e-09	0.000235828	2.41987	-1.04882	2.48451	0.0373719	-0.0610607	1.31856	-5.23555e-13	3.40098		0.3475	0	0	0		0.3475	0.309923	0.440848	0.178998									0.3475	-0.141112	-0.0892683	-0.192955		0.3475	0.528099	0.647933	0.408265
-5.8266	0.760889	0.17565	2.99694e-06	-0.0100467	-1.15017e-05	1.64421e-11	0.0165779	2.31269	-3.15188e-11	6.33187e-07		-5.8266	-1.74387e-09	0.000224192	2.53542	-1.08902	2.36336	0.0503445	-0.0616866	1.37922	-4.47393e-13	3.4214		0.3525	0	0	0		0.3525	0.54284	0.756467	0.329213									0.3525	-0.14957	-0.0907573	-0.208384		0.3525	0.498645	0.622185	0.375105
-5.81	0.820672	0.156018	1.74022e-06	-0.0133663	-1.13232e-05	1.89096e-11	0.0189794	2.36924	-2.67887e-11	6.86591e-07		-5.81	-1.15669e-08	0.000197358	2.64174	-1.12721	2.23975	0.0658136	-0.0613164	1.44965	-3.7569e-13	3.43196		0.3575	0	0	0		0.3575	0.830193	1.15089	0.509496									0.3575	-0.14028	-0.0866038	-0.193957		0.3575	0.51432	0.631788	0.396851
-5.7934	0.890035	0.142107	7.29123e-07	-0.0169983	-1.10145e-05	2.13936e-11	0.0215119	2.42322	-1.95436e-11	7.29887e-07		-5.7934	-2.3909e-08	0.000151185	2.73759	-1.16271	2.11445	0.0841958	-0.0598878	1.52967	-3.09553e-13	3.4322		0.3625	0	0	0		0.3625	1.16203	1.6195	0.704555									0.3625	-0.106379	-0.059111	-0.153646		0.3625	0.50689	0.626778	0.387001
-5.7768	0.968022	0.132964	-6.40681e-08	-0.0208873	-1.06525e-05	2.38017e-11	0.0241391	2.47502	-9.2936e-12	7.58346e-07		-5.7768	-3.90508e-08	8.09269e-05	2.82191	-1.19486	1.98827	0.105932	-0.0573985	1.61885	-2.49664e-13	3.42184		0.3675	0	0	0		0.3675	1.49634	2.07932	0.913371									0.3675	-0.0614445	-0.0281906	-0.0946983		0.3675	0.442559	0.557894	0.327224
-5.7602	1.05368	0.127668	-6.67071e-07	-0.0249715	-1.02973e-05	2.6016e-11	0.0268139	2.52498	4.48415e-12	7.66381e-07		-5.7602	-5.72475e-08	-1.87924e-05	2.89383	-1.22301	1.86204	0.131477	-0.0539128	1.71651	-1.96354e-13	3.40083		0.3725	0	0	0		0.3725	1.69835	2.35726	1.03944									0.3725	-0.0622391	-0.0319949	-0.0924833		0.3725	0.307065	0.426712	0.187419
-5.7436	1.14608	0.125344	-1.10675e-06	-0.0291819	-9.99345e-06	2.78898e-11	0.0294788	2.57327	2.23347e-11	7.4751e-07		-5.7436	-7.87106e-08	-0.000153977	2.9527	-1.24661	1.73663	0.161289	-0.049554	1.82171	-1.4968e-13	3.36929		0.3775	0	0	0		0.3775	1.72741	2.39576	1.05907									0.3775	-0.0347694	-0.0174631	-0.0520758		0.3775	0.180339	0.300751	0.0599257
-5.727	1.24434	0.12516	-1.40853e-06	-0.0334423	-9.77117e-06	2.9245e-11	0.032065	2.61993	4.48108e-11	6.94336e-07		-5.727	-1.03585e-07	-0.000331242	2.99805	-1.26515	1.61298	0.195816	-0.044486	1.93325	-1.09483e-13	3.32753		0.3825	0	0	0		0.3825	1.69543	2.34751	1.04334									0.3825	-0.0175153	-0.007774	-0.0272566		0.3825	0.0678376	0.211309	-0.0756341
-5.7104	1.34766	0.126331	-1.59596e-06	-0.0376693	-9.64727e-06	2.98688e-11	0.0344934	2.66482	7.24536e-11	5.98561e-07		-5.7104	-1.31925e-07	-0.000557771	3.02956	-1.27824	1.49202	0.235482	-0.0388947	2.04972	-7.5448e-14	3.276		0.3875	0	0	0		0.3875	1.61474	2.22317	1.00632									0.3875	-0.00979986	-0.00501415	-0.0145856		0.3875	-0.0102063	0.137749	-0.158162
-5.6938	1.45536	0.128114	-1.69046e-06	-0.0417735	-9.62602e-06	2.9512e-11	0.0366753	2.70761	1.05768e-10	4.51039e-07		-5.6938	-1.63661e-07	-0.000841243	3.04706	-1.28551	1.37475	0.280673	-0.0329717	2.16953	-4.7149e-14	3.21526		0.3925	0	0	0		0.3925	1.4853	2.04555	0.925047									0.3925	-0.0126705	-0.0085865	-0.0167545		0.3925	-0.100662	0.048295	-0.249619
-5.6772	1.56688	0.129795	-1.7112e-06	-0.0456611	-9.69976e-06	2.78871e-11	0.0385154	2.74785	1.45191e-10	2.41884e-07		-5.6772	-1.98561e-07	-0.00118973	3.05046	-1.2867	1.26215	0.331719	-0.0269015	2.29099	-2.40868e-14	3.14594		0.3975	0	0	0		0.3975	1.4325	1.97394	0.891065									0.3975	-0.0164226	-0.0116411	-0.0212041		0.3975	-0.0764727	0.0552781	-0.208224
-5.6606	1.68178	0.130687	-1.675e-06	-0.0492375	-9.84935e-06	2.46684e-11	0.0399147	2.78491	1.91055e-10	-3.93658e-08		-5.6606	-2.36199e-07	-0.00161152	3.03982	-1.28157	1.15521	0.388881	-0.0208492	2.41235	-5.72228e-15	3.0687		0.4025	0	0	0		0.4025	1.42528	1.964	0.886554									0.4025	-0.0152519	-0.0105583	-0.0199456		0.4025	-0.110362	0.0193944	-0.240118
-5.644	1.79974	0.130116	-1.59646e-06	-0.0524118	-1.00444e-05	1.94925e-11	0.0407759	2.81807	2.4354e-10	-4.03501e-07		-5.644	-2.75898e-07	-0.00211497	3.01525	-1.26995	1.05493	0.452329	-0.0149499	2.53193	8.49802e-15	2.98424		0.4075	0	0	0		0.4075	1.36508	1.88108	0.849084									0.4075	-0.0113594	-0.00777635	-0.0149424		0.4075	-0.0910048	0.0249687	-0.206978
-5.6274	1.92054	0.127429	-1.48798e-06	-0.0551041	-1.02436e-05	1.19613e-11	0.0410102	2.84656	3.02624e-10	-8.61314e-07		-5.6274	-3.16688e-07	-0.00270821	2.97701	-1.25172	0.962253	0.522129	-0.00930193	2.64814	1.91221e-14	2.89329		0.4125	0	0	0		0.4125	1.39032	1.91597	0.864666									0.4125	-0.00886963	-0.00627002	-0.0114692		0.4125	-0.18103	-0.0465593	-0.315501
-5.6108	2.04403	0.121998	-1.35992e-06	-0.0572549	-1.03945e-05	1.64704e-12	0.0405471	2.86957	3.68017e-10	-1.42315e-06		-5.6108	-3.5725e-07	-0.00339887	2.92544	-1.22677	0.878083	0.598228	-0.00397089	2.75956	2.66769e-14	2.7966		0.4175	0	0	0		0.4175	1.55306	2.1407	0.965422									0.4175	-0.00580287	-0.00363845	-0.00796729		0.4175	-0.202086	-0.0636861	-0.340486
-5.5942	2.17008	0.113238	-1.22081e-06	-0.0588325	-1.0434e-05	-1.19e-11	0.0393458	2.88632	4.39093e-10	-2.09838e-06		-5.5942	-3.95858e-07	-0.0041937	2.86099	-1.19505	0.803247	0.680443	0.00100278	2.86498	3.16579e-14	2.69496		0.4225	0	0	0		0.4225	1.75638	2.35918	1.15359									0.4225	-0.00318635	-0.000806707	-0.00556599		0.4225	-0.187305	-0.0107066	-0.363903
-5.5776	2.29855	0.100627	-1.07748e-06	-0.0598337	-1.02879e-05	-2.91406e-11	0.037406	2.89617	5.1481e-10	-2.89467e-06		-5.5776	-4.30318e-07	-0.00509817	2.78425	-1.15654	0.738469	0.768457	0.00559696	2.96342	3.45209e-14	2.58914		0.4275	0	0	0		0.4275	1.83633	2.53042	1.14224									0.4275	0.000336681	0.00269281	-0.00201944		0.4275	-0.12392	0.0632542	-0.311095
-5.561	2.42925	0.0837186	-9.35265e-07	-0.060283	-9.87193e-06	-5.05318e-11	0.0347715	2.89856	5.93624e-10	-3.81717e-06		-5.561	-4.57913e-07	-0.00611597	2.69592	-1.11131	0.684349	0.861813	0.00980182	3.05409	3.5678e-14	2.47988		0.4325	0	0	0		0.4325	1.74292	2.40239	1.08345									0.4325	0.00688693	0.0103836	0.00339025		0.4325	-0.126511	0.0869832	-0.340005
-5.5444	2.56195	0.0621571	-7.9822e-07	-0.06023	-9.09171e-06	-7.65076e-11	0.0315268	2.89316	6.73396e-10	-4.86749e-06		-5.5444	-4.75344e-07	-0.0072485	2.59679	-1.05948	0.641338	0.959914	0.0136148	3.13646	3.54953e-14	2.36788		0.4375	0	0	0		0.4375	1.37471	1.89803	0.851388									0.4375	0.0113992	0.0158	0.00699848		0.4375	0.011961	0.247867	-0.223945
-5.5278	2.69633	0.0356867	-6.69276e-07	-0.0597407	-7.84393e-06	-1.07455e-10	0.0277879	2.8798	7.51291e-10	-6.04256e-06		-5.5278	-4.78678e-07	-0.00849426	2.48778	-1.00131	0.609726	1.06201	0.0170364	3.21014	3.42929e-14	2.25379		0.4425	0	0	0		0.4425	0.880978	1.22017	0.541784									0.4425	0.0156272	0.0205755	0.0106789		0.4425	0.0808388	0.315829	-0.154151
-5.5112	2.83198	0.00416201	-5.50428e-07	-0.0588866	-6.01778e-06	-1.43684e-10	0.02369	2.85852	8.23675e-10	-7.33323e-06		-5.5112	-4.63303e-07	-0.00984829	2.36989	-0.937095	0.589637	1.16718	0.0200671	3.27492	3.23453e-14	2.1382		0.4475	0	0	0		0.4475	0.470228	0.653121	0.287334									0.4475	0.0136522	0.0183344	0.00896992		0.4475	0.130852	0.347416	-0.0857118
-5.4946	2.96837	-0.0324519	-4.42895e-07	-0.057736	-3.49701e-06	-1.85391e-10	0.0193782	2.82953	8.86018e-10	-8.72275e-06		-5.4946	-4.23897e-07	-0.0113015	2.24423	-0.86728	0.581016	1.27432	0.022705	3.33069	2.98846e-14	2.02167		0.4525	0	0	0		0.4525	0.267875	0.367833	0.167917									0.4525	0.0189798	0.0250529	0.0129066		0.4525	0.218614	0.415998	0.0212297
-5.478	3.1048	-0.0740881	-3.47264e-07	-0.0563486	-1.62937e-07	-2.32618e-10	0.0149998	2.79323	9.32791e-10	-1.0185e-05		-5.478	-3.54417e-07	-0.0128403	2.11197	-0.79238	0.583632	1.38215	0.0249445	3.3774	2.71029e-14	1.90467		0.4575	0	0	0		0.4575	0.313844	0.4297	0.197988									0.4575	0.0187879	0.0245211	0.0130546		0.4575	0.201074	0.371641	0.0305064
-5.4614	3.24042	-0.120592	-2.63625e-07	-0.0547722	4.10167e-06	-2.852e-10	0.010697	2.75016	9.57377e-10	-1.16827e-05		-5.4614	-2.48104e-07	-0.0144456	1.97438	-0.713	0.597088	1.48921	0.0267765	3.41502	2.41561e-14	1.78766		0.4625	0	0	0		0.4625	0.512241	0.703286	0.321196									0.4625	0.0162327	0.0207469	0.0117185		0.4625	0.23333	0.360028	0.106631
-5.4448	3.37418	-0.171733	-1.91682e-07	-0.0530402	9.4074e-06	-3.42713e-10	0.00660175	2.70095	9.52e-10	-1.31652e-05		-5.4448	-9.75263e-08	-0.0160928	1.83281	-0.629806	0.620855	1.59388	0.0281887	3.44351	2.11672e-14	1.67103		0.4675	0	0	0		0.4675	0.724485	0.994321	0.454648									0.4675	0.00771753	0.0103267	0.00510832		0.4675	0.226935	0.332366	0.121503
-5.4282	3.50485	-0.22721	-1.30857e-07	-0.051172	1.58516e-05	-4.04402e-10	0.00282876	2.64639	9.07674e-10	-1.45665e-05		-5.4282	1.05346e-07	-0.0177516	1.68867	-0.543504	0.654303	1.69442	0.0291686	3.46283	1.8231e-14	1.55517		0.4725	0	0	0		0.4725	0.891505	1.22488	0.558125									0.4725	0.00357335	0.00538618	0.00176051		0.4725	0.196016	0.277719	0.114314
-5.4116	3.63103	-0.286652	-8.03699e-08	-0.0491748	2.35104e-05	-4.6912e-10	-0.000530267	2.5873	8.14182e-10	-1.58027e-05		-5.4116	3.69016e-07	-0.0193855	1.54339	-0.454827	0.696742	1.78903	0.0297067	3.47289	1.54169e-14	1.44045		0.4775	0	0	0		0.4775	1.04525	1.4388	0.651694									0.4775	-0.00175693	-0.000626184	-0.00288768		0.4775	0.155271	0.224979	0.0855625
-5.395	3.75116	-0.349615	-3.93135e-08	-0.0470459	3.24284e-05	-5.35241e-10	-0.00341433	2.52463	6.60103e-10	-1.67701e-05		-5.395	7.02284e-07	-0.0209529	1.39845	-0.364516	0.747445	1.87591	0.0298019	3.47361	1.27735e-14	1.32724		0.4825	0	0	0		0.4825	1.19137	1.64216	0.740582									0.4825	-0.0070984	-0.00547353	-0.00872328		0.4825	0.128971	0.182056	0.0758855
-5.3784	3.86358	-0.415589	-6.7087e-09	-0.0447787	4.26072e-05	-6.00584e-10	-0.00579673	2.45936	4.3289e-10	-1.73427e-05		-5.3784	1.11401e-06	-0.0224072	1.25529	-0.273297	0.805664	1.95333	0.029469	3.4649	1.03313e-14	1.2159		0.4875	0	0	0		0.4875	1.33868	1.84488	0.832472									0.4875	-0.0112022	-0.00831019	-0.0140943		0.4875	0.0966592	0.137493	0.0558258
-5.3618	3.96659	-0.483987	1.84482e-08	-0.0423678	5.39908e-05	-6.62324e-10	-0.00768023	2.39256	1.19023e-10	-1.73705e-05		-5.3618	1.61278e-06	-0.0236987	1.11531	-0.181848	0.870641	2.01974	0.0287421	3.44669	8.10673e-15	1.10681		0.4925	0	0	0		0.4925	1.42916	1.96938	0.88894									0.4925	-0.012264	-0.00909753	-0.0154304		0.4925	0.0663461	0.0951654	0.0375268
-5.3452	4.05849	-0.554146	3.71496e-08	-0.0398186	6.64492e-05	-7.16908e-10	-0.00908873	2.32535	-2.95766e-10	-1.66775e-05		-5.3452	2.20653e-06	-0.0247764	0.979849	-0.0907603	0.941611	2.07377	0.0276713	3.41891	6.10429e-15	1.00033		0.4975	0	0	0		0.4975	1.39928	1.92838	0.87017									0.4975	-0.0114491	-0.00856409	-0.0143342		0.4975	0.06149	0.0887184	0.0342616
-5.3286	4.13765	-0.625315	5.0349e-08	-0.0371516	7.97599e-05	-7.59964e-10	-0.0100606	2.25891	-8.26151e-10	-1.50605e-05		-5.3286	2.90205e-06	-0.0255915	0.850142	-0.000508212	1.0178	2.11436	0.0263152	3.38153	4.31974e-15	0.896845		0.5025	0	0	0		0.5025	1.18545	1.63522	0.735684									0.5025	-0.00909323	-0.00689355	-0.0112929		0.5025	0.0883028	0.124058	0.0525476
-5.312	4.2026	-0.696674	5.89416e-08	-0.0343999	9.3586e-05	-7.86226e-10	-0.0106431	2.19453	-1.48676e-09	-1.22887e-05		-5.312	3.70435e-06	-0.0261013	0.727299	0.0885816	1.09843	2.1408	0.0247357	3.33455	2.74225e-15	0.79675		0.5075	0	0	0		0.5075	0.842605	1.16485	0.520355									0.5075	-0.00725492	-0.00484254	-0.0096673		0.5075	0.151141	0.217085	0.0851965
-5.2954	4.25206	-0.767342	6.37509e-08	-0.0316031	0.000107453	-7.89465e-10	-0.0108881	2.13352	-2.29159e-09	-8.10378e-06		-5.2954	4.61602e-06	-0.0262751	0.612271	0.176344	1.18273	2.15275	0.0229942	3.27808	1.35649e-15	0.700428		0.5125	0	0	0		0.5125	0.48893	0.677194	0.300666									0.5125	-0.00609219	-0.00359337	-0.00859102		0.5125	0.227981	0.326486	0.129476
-5.2788	4.28502	-0.836407	6.55208e-08	-0.0288025	0.000120721	-7.62431e-10	-0.0108492	2.07727	-3.25324e-09	-2.22123e-06		-5.2788	5.63633e-06	-0.0261013	0.505822	0.262776	1.26992	2.15025	0.0211483	3.21226	1.44495e-16	0.608255		0.5175	0	0	0		0.5175	0.229969	0.317482	0.142455									0.5175	-0.00314455	-0.00125305	-0.00503604		0.5175	0.251832	0.37383	0.129834
-5.2622	4.30075	-0.902948	6.49118e-08	-0.0260383	0.00013256	-6.96832e-10	-0.0105784	2.02717	-4.38201e-09	5.66676e-06		-5.2622	6.76037e-06	-0.0255915	0.408521	0.348028	1.35919	2.13369	0.0192505	3.13739	-9.1277e-16	0.520589		0.5225	0	0	0		0.5225	0.0680524	0.0938478	0.0422569									0.5225	-0.000497384	0.000518173	-0.00151294		0.5225	0.327183	0.467716	0.18665
-5.2456	4.29881	-0.966062	6.25009e-08	-0.0233472	0.000141915	-5.83332e-10	-0.0101253	1.98462	-5.68474e-09	1.58869e-05		-5.2456	7.97793e-06	-0.0247764	0.320732	0.432384	1.44972	2.1038	0.0173467	3.05384	-1.83405e-15	0.437768		0.5275	0	0	0		0.5275	0.00142864	0.007281	-0.00442372									0.5275	0.000949586	0.00135984	0.000539333		0.5275	0.360881	0.515392	0.20637
-5.229	4.27905	-1.02489	5.87835e-08	-0.0207607	0.000147479	-4.11596e-10	-0.00953502	1.95099	-7.16354e-09	2.87785e-05		-5.229	9.27239e-06	-0.0236987	0.242604	0.516241	1.54062	2.06156	0.0154759	2.96212	-2.63657e-15	0.360109		0.5325	0	0	0		0.5325	0.0290019	0.0393388	0.0186651									0.5325	0.00248804	0.00342873	0.00154736		0.5325	0.339833	0.4854	0.194267
-5.2124	4.2416	-1.07865	5.41781e-08	-0.0183051	0.000147661	-1.70393e-10	-0.00884823	1.92753	-8.81416e-09	4.46844e-05		-5.2124	1.06194e-05	-0.0224072	0.174083	0.60008	1.63094	2.00819	0.01367	2.86282	-3.33503e-15	0.287906		0.5375	0	0	0		0.5375	0.124482	0.173065	0.0758983									0.5375	0.00236998	0.00361536	0.0011246		0.5375	0.30289	0.432613	0.173167
-5.1958	4.1869	-1.12661	4.90313e-08	-0.0160005	0.000140552	1.52246e-10	-0.00810027	1.9154	-1.06242e-08	6.39393e-05		-5.1958	1.19857e-05	-0.0209529	0.114921	0.684438	1.71965	1.94506	0.011954	2.75663	-3.94069e-15	0.221415		0.5425	0	0	0		0.5425	0.365319	0.510245	0.220393									0.5425	0.000330217	0.00167877	-0.00101834		0.5425	0.239875	0.333775	0.145975
-5.1792	4.11564	-1.16817	4.36249e-08	-0.0138615	0.000123899	5.68783e-10	-0.00732129	1.91554	-1.25713e-08	8.68556e-05		-5.1792	1.33275e-05	-0.0193855	0.0647138	0.769876	1.80564	1.87365	0.0103465	2.64428	-4.46054e-15	0.160845		0.5475	0	0	0		0.5475	0.760566	1.05368	0.467454									0.5475	-0.00120251	0.00040931	-0.00281434		0.5475	0.189001	0.263071	0.114932
-5.1626	4.02873	-1.20284	3.81819e-08	-0.0118971	9.50796e-05	1.09184e-09	-0.00653631	1.9287	-1.46205e-08	0.000113705		-5.1626	1.45895e-05	-0.0177516	0.0229243	0.856947	1.88773	1.79552	0.00886037	2.52654	-4.89667e-15	0.106343		0.5525	0	0	0		0.5525	1.177	1.62438	0.729613									0.5525	-0.00475777	-0.00227767	-0.00723788		0.5525	0.107294	0.15383	0.0607591
-5.146	3.92733	-1.23021	3.28742e-08	-0.0101116	5.10784e-05	1.73374e-09	-0.00576554	1.95529	-1.67222e-08	0.000144695		-5.146	1.57031e-05	-0.0160928	-0.011081	0.946166	1.96471	1.71225	0.00750321	2.40422	-5.2456e-15	0.0579888		0.5575	0	0	0		0.5575	1.45608	2.00703	0.905126									0.5575	-0.0065918	-0.00362373	-0.00955988		0.5575	0.0538553	0.0802308	0.0274798
-5.1294	3.81274	-1.25	2.78292e-08	-0.00850497	-1.15236e-05	2.50597e-09	-0.00502478	1.99544	-1.88091e-08	0.000179948		-5.1294	1.65858e-05	-0.0144456	-0.0380046	1.03796	2.03536	1.62543	0.00627841	2.27815	-5.49778e-15	0.0157951		0.5625	0	0	0		0.5625	1.55213	2.1388	0.965464									0.5625	-0.00535003	-0.00301843	-0.00768163		0.5625	0.0327931	0.0473429	0.0182432
-5.1128	3.68642	-1.26197	2.31366e-08	-0.0070737	-9.65539e-05	3.41841e-09	-0.0043258	2.0489	-2.0794e-08	0.000219463		-5.1128	1.71398e-05	-0.0128403	-0.0585891	1.13265	2.0985	1.5366	0.00518563	2.14916	-5.63714e-15	-0.0202751		0.5675	0	0	0		0.5675	1.41112	1.94556	0.876675									0.5675	-0.00299178	-0.00168405	-0.00429951		0.5675	0.0100699	0.0148234	0.00531646
-5.0962	3.54993	-1.26595	1.88542e-08	-0.0058113	-0.000208239	4.47855e-09	-0.0036769	2.11505	-2.25666e-08	0.000263089		-5.0962	1.72519e-05	-0.0113015	-0.0735894	1.23035	2.15305	1.44726	0.0042216	2.01807	-5.64075e-15	-0.050284		0.5725	0	0	0		0.5725	1.09925	1.51705	0.681447									0.5725	-0.00106165	-0.000581237	-0.00154207		0.5725	-0.000769494	0.000155025	-0.00169401
-5.0796	3.40487	-1.26182	1.50141e-08	-0.00470901	-0.000351183	5.69036e-09	-0.00308338	2.19287	-2.39906e-08	0.000310481		-5.0796	1.6793e-05	-0.00984829	-0.083749	1.33102	2.19803	1.35879	0.00338072	1.88572	-5.47857e-15	-0.0742972		0.5775	0	0	0		0.5775	0.796152	1.09901	0.493295									0.5775	-3.26083e-05	4.48302e-05	-0.000110047		0.5775	-0.00577922	-0.00327581	-0.00828263
-5.063	3.25288	-1.24947	1.16275e-08	-0.00375642	-0.000530319	7.05313e-09	-0.00254798	2.28096	-2.49016e-08	0.000361063		-5.063	1.56189e-05	-0.00849426	-0.0897858	1.43437	2.23263	1.27247	0.00265569	1.75293	-5.11334e-15	-0.0923705		0.5825	0	0	0		0.5825	0.602934	0.831593	0.374276									0.5825	0.000227711	0.000337466	0.000117955		0.5825	-0.00810454	-0.00462203	-0.011587
-5.0464	3.09556	-1.22885	8.68929e-09	-0.00294197	-0.000750851	8.56003e-09	-0.0020714	2.37752	-2.51045e-08	0.000413975		-5.0464	1.35717e-05	-0.0072485	-0.0923849	1.53986	2.25622	1.18947	0.00203798	1.62047	-4.50071e-15	-0.104546		0.5875	0	0	0		0.5875	0.476844	0.65763	0.296057									0.5875	0.00019152	0.000283006	0.000100035		0.5875	-0.010934	-0.00666992	-0.015198
-5.0298	2.93444	-1.19997	6.18222e-09	-0.00225347	-0.00101816	1.01965e-08	-0.00165266	2.48046	-2.43716e-08	0.00046803		-5.0298	1.04822e-05	-0.00611597	-0.092194	1.64675	2.26845	1.11078	0.00151834	1.48913	-3.58945e-15	-0.110854		0.5925	0	0	0		0.5925	0.383465	0.527027	0.239903									0.5925	0.000134365	0.000187811	8.09182e-05		0.5925	-0.011354	-0.00649235	-0.0162157
-5.0132	2.77098	-1.16287	4.08008e-09	-0.00167842	-0.00133768	1.19386e-08	-0.00128949	2.58745	-2.24419e-08	0.000521666		-5.0132	6.17365e-06	-0.00509817	-0.0898145	1.75404	2.26921	1.03729	0.00108714	1.35965	-2.3221e-15	-0.111304		0.5975	0	0	0		0.5975	0.280192	0.383009	0.177374									0.5975	0.000160744	0.000219234	0.000102254		0.5975	-0.009827	-0.00560487	-0.0140491
-4.9966	2.60649	-1.11766	2.35068e-09	-0.00120444	-0.00171476	1.37507e-08	-0.000978693	2.69604	-1.90204e-08	0.000572893		-4.9966	4.66932e-07	-0.0041937	-0.0857927	1.86055	2.25873	0.969701	0.0007347	1.23271	-6.3579e-16	-0.105881		0.6025	0	0	0		0.6025	0.214206	0.415665	0.0127478									0.6025	0.000413966	0.000597073	0.000230859		0.6025	-0.00814091	-0.00421073	-0.0120711
-4.98	2.44215	-1.06445	9.58211e-10	-0.000819469	-0.00215447	1.55838e-08	-0.000716409	2.80376	-1.37799e-08	0.000619249		-4.98	-6.81216e-06	-0.00339887	-0.0806155	1.96497	2.23755	0.908566	0.000451526	1.109	1.53638e-15	-0.0945327
-4.9634	2.27899	-1.00337	-1.34828e-10	-0.000512006	-0.00266137	1.73729e-08	-0.00049836	2.90831	-6.36345e-09	0.000657761		-4.9634	-1.58238e-05	-0.00270821	-0.0747086	2.0659	2.20656	0.854248	0.000228524	0.989092	4.26362e-15	-0.0771589
-4.9468	2.11788	-0.934555	-9.66108e-10	-0.000271259	-0.00323926	1.9035e-08	-0.000320064	3.00757	3.61081e-09	0.000684915		-4.9468	-2.67022e-05	-0.00211497	-0.0684384	2.16194	2.16687	0.806922	5.71327e-05	0.87355	7.61505e-15	-0.0536044
-4.9302	1.95957	-0.858086	-1.5723e-09	-8.72468e-05	-0.00389088	2.04667e-08	-0.000176994	3.09975	1.65422e-08	0.000696639		-4.9302	-3.95415e-05	-0.00161152	-0.0621142	2.25173	2.11985	0.766561	-7.05741e-05	0.762854	1.16567e-14	-0.0236461
-4.9136	1.80469	-0.774019	-1.9882e-09	4.91316e-05	-0.00461761	2.15419e-08	-6.47125e-05	3.1834	3.28376e-08	0.000688305		-4.9136	-5.43777e-05	-0.00118972	-0.0559929	2.33406	2.06703	0.732937	-0.000161826	0.657434	1.64479e-14	0.013015
-4.897	1.65378	-0.682364	-2.24613e-09	0.000146068	-0.00541905	2.211e-08	2.10285e-05	3.25742	5.28976e-08	0.000654757		-4.897	-7.11678e-05	-0.000841242	-0.0502835	2.40788	2.01006	0.705627	-0.000223124	0.557669	2.20362e-14	0.0567538
-4.8804	1.50728	-0.583091	-2.37556e-09	0.000210844	-0.0062927	2.19945e-08	8.42177e-05	3.3211	7.70991e-08	0.000590373		-4.8804	-8.97651e-05	-0.000557769	-0.0451527	2.47238	1.95064	0.684037	-0.000260237	0.463894	2.84527e-14	0.108015
-4.8638	1.36562	-0.476148	-2.40288e-09	0.000249852	-0.00723357	2.09914e-08	0.000128533	3.37409	1.05773e-07	0.000489163		-4.8638	-0.00010989	-0.00033124	-0.0407297	2.52702	1.89052	0.667436	-0.000278216	0.376395	3.57047e-14	0.1673
-4.8472	1.22914	-0.361489	-2.35133e-09	0.000268636	-0.0082338	1.88694e-08	0.000157313	3.41642	1.3918e-07	0.000344924		-4.8472	-0.000131099	-0.000153975	-0.0371114	2.57158	1.8314	0.654995	-0.000281425	0.2954	4.37687e-14	0.235149
-4.8306	1.09812	-0.239097	-2.24105e-09	0.000271941	-0.00928233	1.53707e-08	0.00017354	3.44844	1.77472e-07	0.000151448		-4.8306	-0.000152744	-1.87904e-05	-0.0343673	2.60613	1.77494	0.645829	-0.000273581	0.221071	5.25815e-14	0.312116
-4.814	0.972785	-0.109012	-2.08921e-09	0.000263774	-0.0103647	1.02125e-08	0.000179845	3.47084	2.20662e-07	-9.71951e-05		-4.814	-0.000173937	8.0929e-05	-0.0325434	2.63115	1.72267	0.639026	-0.000257808	0.153501	6.20305e-14	0.39874
-4.7974	0.853219	0.0286454	-1.91017e-09	0.000247475	-0.0114627	3.09093e-09	0.000178511	3.48459	2.68575e-07	-0.000406291		-4.7974	-0.000193498	0.000151187	-0.0316657	2.64741	1.67604	0.633684	-0.000236688	0.0927037	7.19432e-14	0.495514
-4.7808	0.739401	0.173663	-1.71575e-09	0.000225777	-0.0125547	-6.31311e-09	0.000171492	3.49087	3.208e-07	-0.00078002		-4.7808	-0.000209913	0.00019736	-0.0317432	2.65604	1.63633	0.628932	-0.000212318	0.0386089	8.20753e-14	0.602849
-4.7642	0.631165	0.325749	-1.51542e-09	0.000200884	-0.0136157	-1.83265e-08	0.000160435	3.49103	3.76633e-07	-0.00122089		-4.7642	-0.000221282	0.000224194	-0.0327702	2.6585	1.60464	0.623948	-0.000186368	-0.00895182	9.20985e-14	0.721033
-4.7476	0.5282	0.484551	-1.31662e-09	0.000174532	-0.0146178	-3.32728e-08	0.000146707	3.48645	4.35015e-07	-0.00172903		-4.7476	-0.000225263	0.00023583	-0.034728	2.65652	1.58186	0.617967	-0.000160136	-0.0502468	1.01587e-13	0.850197
-4.731	0.430043	0.649674	-1.12498e-09	0.000148056	-0.0155311	-5.14587e-08	0.000131419	3.47852	4.94468e-07	-0.00230139		-4.731	-0.000219021	0.000235828	-0.0375858	2.65206	1.56868	0.6103	-0.000134599	-0.0856383	1.10006e-13	0.990275
-4.7144	0.336083	0.820698	-9.44589e-10	0.000122451	-0.0163252	-7.3156e-08	0.000115456	3.46855	5.5302e-07	-0.00293075		-4.7144	-0.000199179	0.000227209	-0.0413016	2.64726	1.5655	0.600353	-0.000110466	-0.115566	1.16696e-13	1.14098
-4.6978	0.245566	0.997187	-7.78233e-10	9.84219e-05	-0.0169711	-9.85804e-08	9.95079e-05	3.45767	6.08138e-07	-0.0036046		-4.6978	-0.000161765	0.000212498	-0.0458228	2.64436	1.57246	0.587645	-8.82186e-05	-0.140524	1.20864e-13	1.30176
-4.6812	0.157613	1.17868	-6.27621e-10	7.64416e-05	-0.0174439	-1.27865e-07	8.40926e-05	3.44681	6.56649e-07	-0.00430383		-4.6812	-0.00010217	0.000193772	-0.0510858	2.64564	1.58943	0.571823	-6.81566e-05	-0.16103	1.21571e-13	1.47181
-4.6646	0.0712345	1.36469	-4.93584e-10	5.67897e-05	-0.0177265	-1.6103e-07	6.95838e-05	3.43658	6.94677e-07	-0.00500132		-4.6646	-1.51174e-05	0.000172709	-0.0570167	2.65331	1.61597	0.552662	-5.0431e-05	-0.1776	1.17728e-13	1.65003
-4.648	-0.0146245	1.55468	-3.76255e-10	3.95945e-05	-0.0178137	-1.97945e-07	5.62343e-05	3.42732	7.17576e-07	-0.00566028		-4.648	0.00010536	0.000150635	-0.0635317	2.6695	1.65142	0.530071	-3.50774e-05	-0.190718	1.08087e-13	1.83504
-4.6314	-0.101034	1.74802	-2.75235e-10	2.48669e-05	-0.0177189	-2.38289e-07	4.41979e-05	3.41897	7.19877e-07	-0.00623248		-4.6314	0.000265925	0.000128573	-0.0705384	2.69613	1.69484	0.504083	-2.20437e-05	-0.200818	9.12449e-14	2.02514
-4.6148	-0.189017	1.944	-1.89725e-10	1.25299e-05	-0.0174804	-2.81504e-07	3.35489e-05	3.41117	6.95258e-07	-0.00665633		-4.6148	0.00047392	0.000107286	-0.0779376	2.73485	1.74514	0.474841	-1.12131e-05	-0.208262	6.56508e-14	2.21837
-4.5982	-0.279486	2.1418	-1.18644e-10	2.44301e-06	-0.0171662	-3.26739e-07	2.42988e-05	3.4032	6.36529e-07	-0.00685485		-4.5982	0.000737326	8.73176e-05	-0.0856266	2.787	1.80103	0.442584	-2.42447e-06	-0.213343	2.96215e-14	2.41252
-4.5816	-0.37318	2.34044	-6.07322e-11	-5.57665e-06	-0.0168685	-3.72799e-07	1.64117e-05	3.39409	5.35652e-07	-0.00673348		-4.5816	0.00106469	6.90305e-05	-0.0935049	2.85348	1.86117	0.407632	4.51196e-06	-0.216279	-1.86333e-14	2.60519
-4.565	-0.470626	2.53881	-1.46253e-11	-1.1738e-05	-0.0166956	-4.18081e-07	9.81655e-06	3.38262	3.83804e-07	-0.00617798		-4.565	0.00146501	5.26405e-05	-0.101481	2.93474	1.92412	0.370359	9.80105e-06	-0.217228	-8.0973e-14	2.79386
-4.5484	-0.572102	2.73559	2.10765e-11	-1.62623e-05	-0.0167647	-4.60507e-07	4.41836e-06	3.36743	1.7148e-07	-0.00505219		-4.5484	0.00194759	3.82457e-05	-0.109479	3.03068	1.98848	0.331165	1.36525e-05	-0.216301	-1.59274e-13	2.97597
-4.5318	-0.677631	2.92929	4.77598e-11	-1.93728e-05	-0.0171955	-4.97468e-07	1.06748e-07	3.3471	-1.11326e-07	-0.003196		-4.5318	0.00252184	2.58532e-05	-0.117435	3.14062	2.05293	0.290445	1.6273e-05	-0.213593	-2.55362e-13	3.14899
-4.5152	-0.786973	3.11824	6.67598e-11	-2.12869e-05	-0.0181033	-5.25749e-07	-3.23676e-06	3.32026	-4.74883e-07	-0.000423419		-4.5152	0.00319704	1.54011e-05	-0.125297	3.26328	2.11628	0.248557	1.78599e-05	-0.20921	-3.70921e-13	3.31056
-4.4986	-0.899629	3.30055	7.93319e-11	-2.221e-05	-0.0195936	-5.41477e-07	-5.73301e-06	3.28563	-9.29387e-07	0.00347907		-4.4986	0.00398202	6.77823e-06	-0.133025	3.39676	2.17749	0.205792	1.85974e-05	-0.203294	-5.07388e-13	3.45852
-4.482	-1.01485	3.47424	8.66338e-11	-2.23321e-05	-0.0217547	-5.40063e-07	-7.50087e-06	3.24218	-1.48453e-06	0.00875372		-4.482	0.00488479	-1.60368e-07	-0.140594	3.53859	2.23574	0.162364	1.86537e-05	-0.19604	-6.65816e-13	3.59104
-4.4654	-1.13167	3.63721	8.97135e-11	-2.18249e-05	-0.0246511	-5.16158e-07	-8.65388e-06	3.18909	-2.14894e-06	0.0156722		-4.4654	0.00591216	-5.58033e-06	-0.147985	3.68577	2.29042	0.118395	1.81793e-05	-0.1877	-8.46716e-13	3.70663
-4.4488	-1.2489	3.78739	8.95037e-11	-2.08406e-05	-0.0283148	-4.63631e-07	-9.29797e-06	3.12582	-2.92952e-06	0.0245357		-4.4488	0.00706923	-9.65742e-06	-0.155186	3.83491	2.34114	0.0739144	1.73066e-05	-0.178577	-1.04987e-12	3.80419
-4.4322	-1.36521	3.92279	8.68214e-11	-1.95118e-05	-0.032736	-3.75562e-07	-9.52992e-06	3.05211	-3.83061e-06	0.0356739		-4.4322	0.00835891	-1.25693e-05	-0.162185	3.98228	2.38768	0.0288615	1.61499e-05	-0.169012	-1.2741e-12	3.883
-4.4156	-1.47908	4.04162	8.23702e-11	-1.79517e-05	-0.0378575	-2.44267e-07	-9.43648e-06	2.96793	-4.85301e-06	0.0494434		-4.4156	0.00978136	-1.44895e-05	-0.16896	4.12402	2.42997	-0.0168974	1.48059e-05	-0.159362	-1.51707e-12	3.94273
-4.399	-1.58893	4.14234	7.67458e-11	-1.62549e-05	-0.0435774	-6.13559e-08	-9.09399e-06	2.87352	-5.99283e-06	0.0662241		-4.399	0.0113334	-1.55823e-05	-0.17547	4.25624	2.46802	-0.0635475	1.33551e-05	-0.149975	-1.77492e-12	3.98337
-4.3824	-1.69308	4.22376	7.04427e-11	-1.4499e-05	-0.049756	1.82154e-07	-8.56845e-06	2.76932	-7.24022e-06	0.0864155		-4.3824	0.013008	-1.60002e-05	-0.181652	4.3752	2.50189	-0.111303	1.18628e-05	-0.141183	-2.04208e-12	4.00525
-4.3658	-1.78986	4.28505	6.3863e-11	-1.27461e-05	-0.056222	4.95684e-07	-7.9159e-06	2.65597	-8.57777e-06	0.11043		-4.3658	0.0147938	-1.58816e-05	-0.187424	4.47745	2.53167	-0.160383	1.03807e-05	-0.133285	-2.31083e-12	4.00895
-4.3492	-1.87766	4.3258	5.73242e-11	-1.1044e-05	-0.0627786	8.88861e-07	-7.18293e-06	2.53433	-9.97898e-06	0.138686		-4.3492	0.0166745	-1.53495e-05	-0.192681	4.55995	2.55741	-0.210996	8.94859e-06	-0.126545	-2.57105e-12	3.99521
-4.3326	-1.95498	4.34596	5.10687e-11	-9.42879e-06	-0.0692103	1.37122e-06	-6.4075e-06	2.40539	-1.14063e-05	0.171596		-4.3326	0.0186288	-1.45117e-05	-0.197301	4.62018	2.5791	-0.263313	7.59565e-06	-0.121185	-2.8098e-12	3.96496
-4.316	-2.02049	4.34587	4.52719e-11	-7.9256e-06	-0.0752901	1.9518e-06	-5.61972e-06	2.27028	-1.28094e-05	0.209562		-4.316	0.0206305	-1.34604e-05	-0.201136	4.65617	2.59665	-0.317455	6.34221e-06	-0.117384	-3.01099e-12	3.91921
-4.2994	-2.07309	4.32612	4.00499e-11	-6.55092e-06	-0.0807898	2.63869e-06	-4.84276e-06	2.13024	-1.41227e-05	0.252953		-4.2994	0.0226482	-1.22736e-05	-0.204026	4.66658	2.60987	-0.373478	5.20107e-06	-0.115277	-3.15506e-12	3.85905
-4.2828	-2.11199	4.28756	3.54673e-11	-5.31379e-06	-0.0854925	3.43838e-06	-4.09374e-06	1.98661	-1.52636e-05	0.3021		-4.2828	0.0246467	-1.10153e-05	-0.205804	4.65061	2.61848	-0.431367	4.17888e-06	-0.114954	-3.21864e-12	3.78562
-4.2662	-2.13666	4.23116	3.15431e-11	-4.21735e-06	-0.0892084	4.35508e-06	-3.38459e-06	1.84079	-1.61304e-05	0.357273		-4.2662	0.0265877	-9.73752e-06	-0.206318	4.60802	2.62209	-0.491021	3.27733e-06	-0.116461	-3.17432e-12	3.70011
-4.2496	-2.14691	4.15801	2.82564e-11	-3.26e-06	-0.0917906	5.38988e-06	-2.72294e-06	1.69424	-1.66e-05	0.418672		-4.2496	0.0284319	-8.48073e-06	-0.205442	4.53905	2.62021	-0.552251	2.49425e-06	-0.119797	-2.99048e-12	3.60375
-4.233	-2.14279	4.06924	2.55507e-11	-2.43658e-06	-0.0931463	6.53974e-06	-2.11287e-06	1.54846	-1.65261e-05	0.486406		-4.233	0.030142	-7.27576e-06	-0.203092	4.44447	2.61229	-0.614767	1.82457e-06	-0.124919	-2.63121e-12	3.49778
-4.2164	-2.1246	3.96602	2.33379e-11	-1.73929e-06	-0.0932437	7.79643e-06	-1.5557e-06	1.40497	-1.57378e-05	0.560477		-4.2164	0.0316865	-6.14495e-06	-0.199232	4.32545	2.59774	-0.678186	1.26109e-06	-0.13174	-2.05644e-12	3.3835
-4.1998	-2.09287	3.84957	2.15012e-11	-1.15855e-06	-0.0921102	9.14524e-06	-1.05061e-06	1.26531	-1.40388e-05	0.640751		-4.1998	0.0330447	-5.10339e-06	-0.19388	4.18358	2.57597	-0.742049	7.95237e-07	-0.140128	-1.22218e-12	3.26218
-4.1832	-2.0483	3.7211	1.98971e-11	-6.83638e-07	-0.0898219	1.05637e-05	-5.95328e-07	1.131	-1.12063e-05	0.726933		-4.1832	0.0342141	-4.16017e-06	-0.187109	4.02082	2.54642	-0.805834	4.17587e-07	-0.149914	-8.10844e-14	3.13512
-4.1666	-1.99175	3.58188	1.83575e-11	-3.03315e-07	-0.0864944	1.202e-05	-1.86621e-07	1.00356	-6.99223e-06	0.818542		-4.1666	0.0352134	-3.31949e-06	-0.17905	3.8394	2.5086	-0.868974	1.18357e-07	-0.160888	1.41677e-12	3.00359
-4.15	-1.92421	3.4332	1.66907e-11	-6.22378e-09	-0.0822744	1.34717e-05	1.7917e-07	0.884464	-1.12442e-06	0.914897		-4.15	0.0360783	-2.58161e-06	-0.169876	3.64179	2.46215	-0.930878	-1.12235e-07	-0.172809	3.32267e-12	2.86877
-4.1334	-1.84679	3.27643	1.46828e-11	2.18738e-07	-0.0773261	1.48638e-05	5.05692e-07	0.775128	6.69039e-06	1.01509		-4.1334	0.0368536	-1.94379e-06	-0.159788	3.43065	2.40684	-0.990953	-2.83683e-07	-0.185408	5.68776e-12	2.73181
-4.1168	-1.76071	3.113	1.20991e-11	3.8216e-07	-0.0718177	1.61277e-05	7.96182e-07	0.676872	1.67618e-05	1.11801		-4.1168	0.0375871	-1.40104e-06	-0.149002	3.20876	2.34264	-1.04862	-4.04981e-07	-0.198402	8.56088e-12	2.59372
-4.1002	-1.66726	2.94447	8.68557e-12	4.93932e-07	-0.0659111	1.71792e-05	1.05311e-06	0.590888	2.94094e-05	1.2223		-4.1002	0.038325	-9.46787e-07	-0.137737	2.97897	2.26968	-1.10333	-4.84482e-07	-0.21151	1.19861e-11	2.45545
-4.0836	-1.56778	2.77252	4.17112e-12	5.63118e-07	-0.0597554	1.79178e-05	1.27787e-06	0.518216	4.49534e-05	1.32644		-4.0836	0.0391083	-5.73408e-07	-0.126217	2.74413	2.18833	-1.15456	-5.29797e-07	-0.224466	1.59993e-11	2.3178
-4.067	-1.46364	2.599	-1.72905e-12	5.9789e-07	-0.0534822	1.82254e-05	1.47049e-06	0.459721	6.37033e-05	1.42876		-4.067	0.0399707	-2.72724e-07	-0.114657	2.50712	2.0991	-1.20184	-5.4775e-07	-0.237027	2.06247e-11	2.18149
-4.0504	-1.35623	2.42589	-9.30916e-12	6.05491e-07	-0.0472037	1.79655e-05	1.62938e-06	0.416085	8.59433e-05	1.52753		-4.0504	0.0409372	-3.63493e-08	-0.103253	2.27071	2.00266	-1.24474	-5.44358e-07	-0.248977	2.58698e-11	2.04716
-4.0338	-1.24696	2.25532	-1.88667e-11	5.92248e-07	-0.0410121	1.69842e-05	1.75113e-06	0.387814	0.000111914	1.62099		-4.0338	0.0420238	1.44012e-07	-0.0921767	2.03759	1.89982	-1.2829	-5.24849e-07	-0.260123	3.17203e-11	1.91539
-4.0172	-1.13721	2.08953	-3.06946e-11	5.63598e-07	-0.0349796	1.51098e-05	1.83033e-06	0.375256	0.000141791	1.70746		-4.0172	0.0432381	2.76347e-07	-0.0815744	1.81028	1.79147	-1.31604	-4.93687e-07	-0.270296	3.81339e-11	1.78669
-4.0006	-1.02835	1.93084	-4.50704e-11	5.24135e-07	-0.0291602	1.21556e-05	1.8594e-06	0.378626	0.00017566	1.78535		-4.0006	0.0445809	3.68172e-07	-0.0715624	1.5911	1.67856	-1.3439	-4.54624e-07	-0.27935	4.50335e-11	1.66161
-3.984	-0.921704	1.78163	-6.22439e-11	4.77679e-07	-0.0235915	7.92225e-06	1.82856e-06	0.398019	0.000213484	1.85324		-3.984	0.0460491	4.26423e-07	-0.0622296	1.38207	1.56208	-1.36632	-4.10754e-07	-0.287157	5.22994e-11	1.54068
-3.9674	-0.818529	1.64429	-8.24201e-11	4.2734e-07	-0.0182971	2.20269e-06	1.7257e-06	0.433423	0.000255076	1.90992		-3.9674	0.0476389	4.57388e-07	-0.0536389	1.18494	1.44304	-1.38321	-3.6458e-07	-0.293614	5.97611e-11	1.42446
-3.9508	-0.720011	1.52113	-1.0574e-10	3.75597e-07	-0.0132892	-5.21178e-06	1.53648e-06	0.484712	0.000300054	1.95441		-3.9508	0.0493516	4.66675e-07	-0.0458298	1.00109	1.32245	-1.39455	-3.18076e-07	-0.298636	6.71881e-11	1.31355
-3.9342	-0.627229	1.41441	-1.32258e-10	3.24369e-07	-0.00857134	-1.4523e-05	1.24442e-06	0.55165	0.000347806	1.98598		-3.9342	0.0512002	4.59205e-07	-0.0388215	0.831538	1.20133	-1.40042	-2.72755e-07	-0.30215	7.42814e-11	1.2086
-3.9176	-0.541126	1.32622	-1.61914e-10	2.75096e-07	-0.00414107	-2.5915e-05	8.31085e-07	0.633889	0.000397442	2.0042		-3.9176	0.0532125	4.39231e-07	-0.0326156	0.676906	1.08063	-1.40097	-2.29732e-07	-0.304097	8.06633e-11	1.1103
-3.901	-0.462486	1.25847	-1.94499e-10	2.28804e-07	7.50209e-06	-3.95406e-05	2.7643e-07	0.730952	0.000447748	2.00894		-3.901	0.055427	4.10366e-07	-0.0271998	0.537442	0.961269	-1.39645	-1.89786e-07	-0.30444	8.58687e-11	1.01943
-3.8844	-0.391911	1.21284	-2.29626e-10	1.86175e-07	0.00388128	-5.55042e-05	-4.40712e-07	0.842226	0.000497141	2.00037		-3.8844	0.0578842	3.75631e-07	-0.0225505	0.413021	0.844049	-1.38717	-1.53417e-07	-0.303168	8.93367e-11	0.9368
-3.8678	-0.329813	1.19074	-2.66686e-10	1.47607e-07	0.00748606	-7.38418e-05	-1.342e-06	0.966938	0.000543622	1.97891		-3.8678	0.0606208	3.37503e-07	-0.0186358	0.303165	0.729679	-1.37353	-1.20895e-07	-0.300299	9.0403e-11	0.863292
-3.8512	-0.276415	1.19328	-3.04803e-10	1.13272e-07	0.0108247	-9.44969e-05	-2.44872e-06	1.10414	0.000584731	1.94523		-3.8512	0.0636641	2.9797e-07	-0.0154176	0.207088	0.618747	-1.35594	-9.23087e-08	-0.295866	8.8295e-11	0.799807
-3.8346	-0.231768	1.22122	-3.42794e-10	8.31613e-08	0.0138956	-0.000117292	-3.78073e-06	1.25271	0.000617513	1.9002		-3.8346	0.0670292	2.58588e-07	-0.0128542	0.123742	0.511715	-1.33483	-6.76042e-08	-0.289911	8.21282e-11	0.747252
-3.818	-0.195778	1.27499	-3.79114e-10	5.71304e-08	0.0166918	-0.000141896	-5.35509e-06	1.41135	0.000638488	1.84485		-3.818	0.0707159	2.20535e-07	-0.0109015	0.0518841	0.408902	-1.31066	-4.66221e-08	-0.282479	7.09077e-11	0.706512
-3.8014	-0.168245	1.35464	-4.11812e-10	3.4938e-08	0.0192006	-0.000167789	-7.18445e-06	1.57857	0.000643639	1.7803		-3.8014	0.0747083	1.8467e-07	-0.00951465	-0.00985358	0.310466	-1.28383	-2.91267e-08	-0.273621	5.35334e-11	0.678411
-3.7848	-0.1489	1.4598	-4.38479e-10	1.62763e-08	0.0214034	-0.000194218	-9.2751e-06	1.75278	0.000628415	1.70772		-3.7848	0.0789746	1.51577e-07	-0.00864893	-0.0628978	0.216391	-1.25474	-1.48315e-08	-0.263397	2.88112e-11	0.663693
-3.7682	-0.137433	1.58972	-4.56205e-10	7.9841e-10	0.023277	-0.000220154	-1.16246e-05	1.93225	0.000587767	1.62832		-3.7682	0.0834694	1.21617e-07	-0.0082603	-0.10867	0.126474	-1.22373	-3.41964e-09	-0.251869	-4.52823e-12	0.662991
-3.7516	-0.133525	1.74321	-4.61536e-10	-1.18592e-08	0.0247952	-0.000244243	-1.42194e-05	2.11519	0.000516203	1.54322		-3.7516	0.088137	9.49697e-08	-0.00830578	-0.148537	0.0403357	-1.19105	5.43859e-09	-0.239105	-4.78023e-11	0.676815
-3.735	-0.136857	1.91864	-4.50448e-10	-2.20584e-08	0.0259318	-0.000264751	-1.70313e-05	2.29977	0.000407895	1.45352		-3.735	0.0929172	7.1669e-08	-0.00874346	-0.18377	-0.0425574	-1.15694	1.20732e-08	-0.225194	-1.02339e-10	0.705526
-3.7184	-0.147134	2.11389	-4.18326e-10	-3.01443e-08	0.0266647	-0.000279514	-2.00144e-05	2.48419	0.000256826	1.36023		-3.7184	0.0977534	5.16386e-08	-0.0095323	-0.215509	-0.122857	-1.12154	1.68041e-08	-0.210262	-1.69425e-10	0.749325
-3.7018	-0.164088	2.3264	-3.59966e-10	-3.64337e-08	0.0269815	-0.000285879	-2.31015e-05	2.66668	5.70037e-05	1.26427		-3.7018	0.102604	3.472e-08	-0.0106317	-0.244744	-0.201282	-1.08496	1.99337e-08	-0.194488	-2.50247e-10	0.808247
-3.6852	-0.187491	2.55314	-2.69597e-10	-4.12055e-08	0.0268866	-0.00028065	-2.61996e-05	2.84553	-0.000197266	1.16648		-3.6852	0.107451	2.06966e-08	-0.012001	-0.272291	-0.278579	-1.04726	2.1742e-08	-0.178111	-3.45804e-10	0.88216
-3.6686	-0.217157	2.79063	-1.40936e-10	-4.46935e-08	0.0264057	-0.000260039	-2.91857e-05	3.01914	-0.000511019	1.06765		-3.6686	0.112307	9.31441e-09	-0.013599	-0.2988	-0.355472	-1.0085	2.24834e-08	-0.16142	-4.56818e-10	0.970766
-3.652	-0.252947	3.03507	3.27229e-11	-4.7081e-08	0.0255816	-0.000219614	-3.19025e-05	3.18601	-0.000888182	0.968488		-3.652	0.117211	2.98691e-10	-0.0153829	-0.324762	-0.432623	-0.968699	2.23846e-08	-0.144739	-5.83612e-10	1.0736
-3.6354	-0.294766	3.28231	2.58374e-10	-4.84967e-08	0.0244672	-0.000154272	-3.41534e-05	3.34473	-0.00133102	0.869681		-3.6354	0.122238	-6.63299e-09	-0.0173084	-0.350526	-0.510585	-0.92788	2.16448e-08	-0.128403	-7.25979e-10	1.19002
-3.6188	-0.342549	3.52804	5.43112e-10	-4.90118e-08	0.0231197	-5.82039e-05	-3.56984e-05	3.49399	-0.00183946	0.771873		-3.6188	0.127492	-1.17602e-08	-0.019329	-0.376321	-0.58977	-0.88606	2.04357e-08	-0.112733	-8.83017e-10	1.3192
-3.6022	-0.396231	3.76786	8.93885e-10	-4.8638e-08	0.0215972	7.5108e-05	-3.62495e-05	3.63258	-0.0024103	0.67569		-3.6022	0.133104	-1.53516e-08	-0.0213958	-0.402283	-0.670424	-0.843256	1.89028e-08	-0.0980167	-1.05295e-09	1.46014
-3.5856	-0.455717	3.99742	1.31717e-09	-4.73268e-08	0.019955	0.000252877	-3.54675e-05	3.75934	-0.00303626	0.581742		-3.5856	0.139225	-1.76599e-08	-0.0234582	-0.428471	-0.752611	-0.799499	1.71676e-08	-0.0844894	-1.23294e-09	1.61163
-3.569	-0.52085	4.21258	1.81858e-09	-4.49692e-08	0.0182442	0.00048297	-3.29588e-05	3.87324	-0.00370494	0.490614		-3.569	0.146021	-1.89171e-08	-0.0254642	-0.454877	-0.836211	-0.754848	1.5329e-08	-0.0723184	-1.41884e-09	1.77226
-3.5524	-0.591389	4.40952	2.40237e-09	-4.13967e-08	0.01651	0.000773835	-2.82739e-05	3.97333	-0.0043975	0.402854		-3.5524	0.15366	-1.9333e-08	-0.0273628	-0.481425	-0.920933	-0.709412	1.34658e-08	-0.0615915	-1.60497e-09	1.94041
-3.5358	-0.666989	4.58487	3.07084e-09	-3.6383e-08	0.0147914	0.00113439	-2.09075e-05	4.05884	-0.00508739	0.318959		-3.5358	0.162306	-1.90938e-08	-0.0291053	-0.507966	-1.00634	-0.663366	1.16393e-08	-0.0523182	-1.78386e-09	2.11427
-3.5192	-0.747193	4.73585	3.82367e-09	-2.96474e-08	0.0131207	0.00157385	-1.03005e-05	4.12917	-0.0057387	0.239362		-3.5192	0.172113	-1.83617e-08	-0.0306501	-0.534285	-1.0919	-0.616957	9.8952e-09	-0.0444461	-1.94599e-09	2.29187
-3.5026	-0.83142	4.86026	4.65707e-09	-2.08591e-08	0.011524	0.00210153	4.15513e-06	4.18391	-0.00630453	0.164434		-3.5026	0.183205	-1.7276e-08	-0.0319666	-0.560107	-1.17697	-0.570491	8.266e-09	-0.0378796	-2.07951e-09	2.47109
-3.486	-0.918963	4.95658	5.56293e-09	-9.64402e-09	0.0100209	0.00272658	2.31084e-05	4.2229	-0.0067252	0.0944846		-3.486	0.195669	-1.59537e-08	-0.033042	-0.585121	-1.2609	-0.524312	6.77323e-09	-0.0324975	-2.16999e-09	2.64973
-3.4694	-1.00897	5.02393	6.52774e-09	4.40659e-09	0.00862581	0.00345763	4.72372e-05	4.24617	-0.00692629	0.0297627		-3.4694	0.209534	-1.44916e-08	-0.0338849	-0.60898	-1.34299	-0.47878	5.42923e-09	-0.02817	-2.20021e-09	2.82551
-3.4528	-1.10045	5.06208	7.53148e-09	2.17248e-08	0.00734793	0.00430238	7.72314e-05	4.25394	-0.00681668	-0.0295428		-3.4528	0.224763	-1.29675e-08	-0.0345199	-0.631318	-1.42257	-0.434246	4.23901e-09	-0.0247743	-2.14992e-09	2.99616
-3.4362	-1.19224	5.07137	8.54642e-09	4.27514e-08	0.00619223	0.00526717	0.000113771	4.24668	-0.00628654	-0.0833053		-3.4362	0.241246	-1.14425e-08	-0.03498	-0.651756	-1.49897	-0.391028	3.20177e-09	-0.0222063	-1.9957e-09	3.15944
-3.4196	-1.28308	5.05262	9.53579e-09	6.79174e-08	0.00516004	0.00635639	0.000157499	4.22501	-0.00520536	-0.131454		-3.4196	0.258795	-9.96271e-09	-0.0352997	-0.669912	-1.57155	-0.34939	2.31232e-09	-0.0203816	-1.71092e-09	3.31324
-3.403	-1.37159	5.0071	1.04525e-08	9.76214e-08	0.00424968	0.00757188	0.000208984	4.18978	-0.0034201	-0.17396		-3.403	0.277141	-8.56102e-09	-0.0355107	-0.685416	-1.63972	-0.309526	1.56226e-09	-0.019232	-1.26575e-09	3.45559
-3.3864	-1.45632	4.9364	1.12376e-08	1.32203e-07	0.00345708	0.00891228	0.000268679	4.14203	-0.000753519	-0.210835		-3.3864	0.295941	-7.25921e-09	-0.0356376	-0.697909	-1.70293	-0.271543	9.40972e-10	-0.018702	-6.27338e-10	3.58473
-3.3698	-1.53577	4.84234	1.18193e-08	1.71907e-07	0.00277632	0.0103723	0.000336869	4.08299	0.0029972	-0.242128		-3.3698	0.314782	-6.0694e-09	-0.035696	-0.707051	-1.7607	-0.235456	4.36461e-10	-0.0187466	2.39866e-10	3.6991
-3.3532	-1.60844	4.72692	1.21115e-08	2.1685e-07	0.00220013	0.0119418	0.000413615	4.01407	0.00806135	-0.267931		-3.3532	0.333201	-4.99566e-09	-0.0356903	-0.712533	-1.81261	-0.201183	3.60629e-11	-0.0193278	1.37357e-09	3.79742
-3.3366	-1.67288	4.59225	1.20131e-08	2.66971e-07	0.00172031	0.0136056	0.000498682	3.93683	0.0146951	-0.288373		-3.3366	0.350699	-4.03536e-09	-0.0356138	-0.714102	-1.8583	-0.168548	-2.73029e-10	-0.0204128	2.81286e-09	3.87863
-3.32	-1.72774	4.44048	1.14068e-08	3.21981e-07	0.00132805	0.015342	0.000591462	3.85296	0.0231813	-0.303616		-3.32	0.366757	-3.18048e-09	-0.0354489	-0.711579	-1.89751	-0.137284	-5.0333e-10	-0.0219708	4.59714e-09	3.94196
-3.3034	-1.77183	4.27378	1.01592e-08	3.81307e-07	0.00101425	0.0171227	0.00069089	3.76423	0.0338278	-0.313863		-3.3034	0.380848	-2.41862e-09	-0.035168	-0.704891	-1.93007	-0.107041	-6.66748e-10	-0.0239712	6.76471e-09	3.98684
-3.2868	-1.80417	4.09422	8.12091e-09	4.44027e-07	0.000769707	0.0189124	0.000795353	3.67245	0.0469658	-0.319362		-3.2868	0.392449	-1.73397e-09	-0.0347366	-0.694079	-1.95589	-0.0773913	-7.74353e-10	-0.026381	9.35103e-09	4.01294
-3.2702	-1.82403	3.90381	5.12751e-09	5.08801e-07	0.000585317	0.0206681	0.000902586	3.57941	0.062946	-0.320408		-3.2702	0.401078	-1.10818e-09	-0.0341163	-0.679305	-1.975	-0.047838	-8.36222e-10	-0.0291625	1.23865e-08	4.02013
-3.2536	-1.83096	3.70449	1.00121e-09	5.73796e-07	0.000452157	0.0223397	0.00100957	3.48677	0.0821337	-0.317351		-3.2536	0.406315	-5.21069e-10	-0.0332696	-0.660854	-1.98752	-0.017825	-8.61349e-10	-0.0322719	1.58938e-08	4.00842
-3.237	-1.82473	3.49809	-4.44613e-09	6.36609e-07	0.000361569	0.0238705	0.00111245	3.39606	0.104903	-0.31059		-3.237	0.407835	4.87221e-11	-0.0321663	-0.639122	-1.99363	0.0132542	-8.57604e-10	-0.0356567	1.98846e-08	3.97797
-3.2204	-1.80539	3.28637	-1.14089e-08	6.94191e-07	0.000305187	0.025198	0.00120639	3.30854	0.131627	-0.300572		-3.2204	0.405416	6.23092e-10	-0.0307913	-0.614595	-1.99363	0.0460461	-8.31727e-10	-0.039255	2.43563e-08	3.92904
-3.2038	-1.77318	3.071	-2.00822e-08	7.42768e-07	0.000274939	0.0262564	0.00128553	3.22526	0.16267	-0.287788		-3.2038	0.398952	1.2239e-09	-0.0291492	-0.587829	-1.98785	0.0812264	-7.89359e-10	-0.0429938	2.92873e-08	3.86198
-3.1872	-1.72854	2.8536	-3.06542e-08	7.77767e-07	0.000263033	0.0269792	0.0013429	3.14697	0.198376	-0.272759		-3.1872	0.388463	1.87236e-09	-0.0272614	-0.559421	-1.97668	0.119488	-7.35093e-10	-0.0467889	3.46325e-08	3.77723
-3.1706	-1.67205	2.63574	-4.32969e-08	7.93763e-07	0.000261918	0.0273033	0.00137036	3.07412	0.239052	-0.256021		-3.1706	0.37409	2.58841e-09	-0.0251587	-0.529993	-1.96053	0.161535	-6.72538e-10	-0.0505451	4.0318e-08	3.67532
-3.154	-1.6044	2.4189	-5.81542e-08	7.84423e-07	0.000264248	0.0271744	0.00135859	3.00691	0.284957	-0.238107		-3.154	0.356092	3.39005e-09	-0.0228767	-0.500176	-1.93981	0.208081	-6.04398e-10	-0.054158	4.62356e-08	3.55688
-3.1374	-1.52635	2.20453	-7.53282e-08	7.42491e-07	0.000262843	0.0265546	0.00129712	2.94524	0.336287	-0.219527		-3.1374	0.334824	4.2925e-09	-0.0204522	-0.470594	-1.91489	0.25986	-5.32554e-10	-0.0575162	5.22362e-08	3.42262
-3.1208	-1.43869	1.99401	-9.48619e-08	6.59783e-07	0.000250661	0.0254262	0.00117445	2.88875	0.393152	-0.200754		-3.1208	0.310719	5.30741e-09	-0.0179206	-0.441848	-1.88614	0.317632	-4.58153e-10	-0.0605059	5.81244e-08	3.27338
-3.1042	-1.34218	1.78866	-1.1672e-07	5.27244e-07	0.000220792	0.0237879	0.000978182	2.83686	0.455568	-0.182205		-3.1042	0.28427	6.44175e-09	-0.015314	-0.414513	-1.85389	0.382184	-3.81697e-10	-0.0630178	6.36513e-08	3.11008
-3.0876	-1.23757	1.58973	-1.40765e-07	3.35029e-07	0.000166468	0.0216481	0.000695288	2.78882	0.523435	-0.164232		-3.0876	0.256013	7.69674e-09	-0.0126608	-0.389132	-1.81847	0.454323	-3.03135e-10	-0.0649556	6.85091e-08	2.93372
-3.071	-1.12557	1.39841	-1.66735e-07	7.26663e-08	8.11224e-05	0.0190192	0.000312508	2.74374	0.596531	-0.147119		-3.071	0.22652	9.06649e-09	-0.00998498	-0.366215	-1.78018	0.534848	-2.21952e-10	-0.0662489	7.23255e-08	2.74545
-3.0544	-1.00685	1.21583	-1.94211e-07	-2.70716e-07	-4.15138e-05	0.0159148	-0.000183155	2.70067	0.6745	-0.131076		-3.0544	0.196377	1.05365e-08	-0.00730639	-0.346239	-1.73936	0.624503	-1.37262e-10	-0.0668633	7.46589e-08	2.54651
-3.0378	-0.882017	1.04307	-2.22587e-07	-7.06078e-07	-0.000207262	0.0123468	-0.000803759	2.65872	0.756846	-0.116245		-3.0378	0.16616	1.20823e-08	-0.00464124	-0.329651	-1.69635	0.723922	-4.79031e-11	-0.0668003	7.49957e-08	2.33823
-3.0212	-0.751643	0.881126	-2.51042e-07	-1.24404e-06	-0.000421275	0.0083251	-0.00155957	2.61706	0.842933	-0.102698		-3.0212	0.136414	1.3667e-08	-0.00200277	-0.316877	-1.6515	0.833566	4.74679e-11	-0.0660862	7.27492e-08	2.12209
-3.0046	-0.616267	0.73089	-2.78497e-07	-1.89436e-06	-0.000687752	0.00385744	-0.00245799	2.57506	0.931972	-0.0904403		-3.0046	0.107637	1.52404e-08	0.000597946	-0.308336	-1.60519	0.953675	1.50271e-10	-0.0647587	6.72612e-08	1.89961
-2.988	-0.476413	0.59314	-3.03586e-07	-2.66525e-06	-0.00100955	-0.00104957	-0.00350227	2.53225	1.02303	-0.0794133		-2.988	0.0802716	1.67362e-08	0.00315108	-0.304444	-1.55779	1.08421	2.61895e-10	-0.0628583	5.78074e-08	1.67242
-2.9714	-0.332591	0.468517	-3.24619e-07	-3.56254e-06	-0.00138773	-0.0063885	-0.00468993	2.48841	1.11505	-0.0694979		-2.9714	0.0546901	1.80702e-08	0.00564721	-0.305606	-1.5097	1.2248	3.8358e-10	-0.060422	4.36074e-08	1.44221
-2.9548	-0.18531	0.357517	-3.3955e-07	-4.58874e-06	-0.00182097	-0.0121485	-0.00601094	2.44351	1.20685	-0.060516		-2.9548	0.0311873	1.91388e-08	0.00807653	-0.312204	-1.46124	1.37473	5.16289e-10	-0.0574801	2.38399e-08	1.21074
-2.9382	-0.0350791	0.260496	-3.4595e-07	-5.74183e-06	-0.00230488	-0.0183122	-0.00744552	2.39777	1.29717	-0.0522324		-2.9382	0.00997228	1.98165e-08	0.0104282	-0.324577	-1.41277	1.53289	6.60566e-10	-0.0540557	-2.33501e-09	0.979828
-2.9216	0.117581	0.177676	-3.40983e-07	-7.01393e-06	-0.00283117	-0.0248517	-0.00896175	2.35157	1.3847	-0.0443556		-2.9216	-0.00882686	1.99552e-08	0.0126902	-0.342999	-1.36455	1.69781	8.16381e-10	-0.0501663	-3.57462e-08	0.751321
-2.905	0.272131	0.109156	-3.21396e-07	-8.38977e-06	-0.00338677	-0.0317249	-0.0105127	2.30553	1.46809	-0.0365383		-2.905	-0.0251478	1.93822e-08	0.0148489	-0.367657	-1.31682	1.86765	9.8296e-10	-0.0458282	-7.71716e-08	0.527071
-2.8884	0.428009	0.0549338	-2.83519e-07	-9.84495e-06	-0.00395272	-0.0388704	-0.0120334	2.26039	1.546	-0.0283772		-2.8884	-0.0389779	1.79006e-08	0.0168899	-0.39863	-1.26977	2.04028	1.1586e-09	-0.0410632	-1.27289e-07	0.3089
-2.8718	0.584636	0.0149309	-2.23284e-07	-1.1344e-05	-0.00450297	-0.0462033	-0.0134372	2.21705	1.61711	-0.0194128		-2.8718	-0.0503438	1.52887e-08	0.0187987	-0.435875	-1.22352	2.21338	1.34045e-09	-0.0359077	-1.86611e-07	0.0985693
-2.8552	0.741418	-0.0109861	-1.36262e-07	-1.28384e-05	-0.00500312	-0.0536103	-0.0146123	2.1765	1.68016	-0.00912819		-2.8552	-0.0593058	1.13021e-08	0.0205623	-0.479222	-1.17817	2.38449	1.52433e-09	-0.0304241	-2.55414e-07	-0.10226
-2.8386	0.897752	-0.0229884	-1.77315e-08	-1.42642e-05	-0.00540895	-0.0609453	-0.0154177	2.1398	1.734	0.00305063		-2.8386	-0.0659578	5.67605e-09	0.0221716	-0.528373	-1.13376	2.55108	1.70446e-09	-0.0247155	-3.33644e-07	-0.292066
-2.822	1.05302	-0.0212733	1.37225e-07	-1.55399e-05	-0.0056649	-0.0680254	-0.0156789	2.10803	1.77763	0.0177552		-2.822	-0.0704284	-1.87057e-09	0.023625	-0.582908	-1.09029	2.71068	1.87328e-09	-0.0189381	-4.20807e-07	-0.469507
-2.8054	1.20658	-0.00605003	3.33581e-07	-1.65639e-05	-0.0057025	-0.0746272	-0.0151839	2.08222	1.81025	0.0356734		-2.8054	-0.0728774	-1.16285e-08	0.0249322	-0.642277	-1.04777	2.8609	2.02113e-09	-0.0133005	-5.15851e-07	-0.633436
-2.7888	1.35775	0.0224758	5.76189e-07	-1.72123e-05	-0.00543874	-0.0804853	-0.0136787	2.06334	1.83129	0.0575471		-2.7888	-0.0734934	-2.389e-08	0.0261208	-0.705794	-1.00622	2.9995	2.13613e-09	-0.00805127	-6.1702e-07	-0.782918
-2.7722	1.50576	0.0641156	8.69542e-07	-1.73367e-05	-0.00477443	-0.0852909	-0.0108635	2.05219	1.84044	0.0841683		-2.7722	-0.0724972	-3.89372e-08	0.0272431	-0.772648	-0.965654	3.1244	2.20387e-09	-0.00346266	-7.21693e-07	-0.917236
-2.7556	1.64983	0.1187	1.21748e-06	-1.67624e-05	-0.00359266	-0.0886939	-0.00638883	2.04939	1.83769	0.116373		-2.7556	-0.0701458	-5.7028e-08	0.0283802	-0.841915	-0.92612	3.23373	2.2073e-09	0.000185041	-8.26209e-07	-1.03589
-2.739	1.78907	0.186069	1.62285e-06	-1.52868e-05	-0.00175738	-0.0903069	0.000147693	2.05531	1.82332	0.15503		-2.739	-0.0667326	-7.83782e-08	0.0296379	-0.912572	-0.887701	3.32585	2.12655e-09	0.00261926	-9.2567e-07	-1.13858
-2.7224	1.92256	0.266061	2.08703e-06	-1.26785e-05	0.00088785	-0.089713	0.00920352	2.07008	1.79792	0.201035		-2.7224	-0.0625815	-1.0314e-07	0.0311386	-0.983512	-0.850518	3.39939	1.93891e-09	0.00359233	-1.01373e-06	-1.22519
-2.7058	2.04937	0.358501	2.60948e-06	-8.67708e-06	0.00452071	-0.0864781	0.0212926	2.09352	1.76238	0.255286		-2.7058	-0.0580365	-1.31374e-07	0.0330152	-1.05356	-0.814736	3.45326	1.61883e-09	0.00289586	-1.08239e-06	-1.29579
-2.6892	2.16859	0.463181	3.1871e-06	-2.99437e-06	0.00934066	-0.080163	0.0369853	2.12516	1.71788	0.318671		-2.6892	-0.0534496	-1.63024e-07	0.0354056	-1.12151	-0.780546	3.48675	1.13807e-09	0.000363035	-1.12174e-06	-1.35058
-2.6726	2.27939	0.579848	3.81362e-06	4.68357e-06	0.0155689	-0.070327	0.0569063	2.16425	1.66583	0.392043		-2.6726	-0.0491719	-1.97874e-07	0.038448	-1.18614	-0.748153	3.49948	4.66017e-10	-0.00414103	-1.11977e-06	-1.38989
-2.656	2.38108	0.70818	4.47876e-06	1.46925e-05	0.0234476	-0.056517	0.0817309	2.20984	1.60785	0.476189		-2.656	-0.045546	-2.35515e-07	0.0422771	-1.24627	-0.717748	3.49147	-4.29871e-10	-0.0107304	-1.0621e-06	-1.41412
-2.6394	2.4732	0.847765	5.16746e-06	2.73841e-05	0.0332386	-0.0382494	0.112179	2.26071	1.54566	0.571803		-2.6394	-0.0429006	-2.75296e-07	0.0470197	-1.30078	-0.6895	3.46306	-1.58333e-09	-0.0195066	-9.31829e-07	-1.42377
-2.6228	2.5555	0.998077	5.85897e-06	4.3118e-05	0.0452207	-0.0149918	0.149003	2.31555	1.48106	0.679449		-2.6228	-0.0415443	-3.16278e-07	0.0527913	-1.34866	-0.663537	3.41493	-3.02836e-09	-0.0305632	-7.09315e-07	-1.41944
-2.6062	2.62805	1.15846	6.52584e-06	6.2251e-05	0.0596863	0.0138481	0.19298	2.37296	1.41582	0.799526		-2.6062	-0.0417605	-3.57177e-07	0.0596921	-1.38907	-0.639933	3.34802	-4.79791e-09	-0.0439888	-3.72059e-07	-1.40177
-2.5896	2.69117	1.32814	7.13296e-06	8.5123e-05	0.0769364	0.0489284	0.244892	2.43155	1.35171	0.932219		-2.5896	-0.0437999	-3.96312e-07	0.0678028	-1.42132	-0.618698	3.26353	-6.92233e-09	-0.059867	1.05377e-07	-1.3715
-2.573	2.74544	1.50617	7.6365e-06	0.00011204	0.0972749	0.0909731	0.305505	2.49008	1.29038	1.07745		-2.573	-0.0478724	-4.31542e-07	0.0771804	-1.44489	-0.599756	3.16284	-9.42728e-09	-0.0782739	7.51373e-07	-1.32944
-2.5564	2.79164	1.69146	7.98295e-06	0.000143254	0.121001	0.140767	0.375548	2.54747	1.23339	1.23484		-2.5564	-0.054141	-4.60213e-07	0.0878536	-1.45944	-0.582948	3.04748	-1.23314e-08	-0.0992746	1.59715e-06	-1.27645
-2.5398	2.83077	1.88278	8.10817e-06	0.000178935	0.148399	0.199146	0.455684	2.60296	1.18213	1.4036		-2.5398	-0.0627245	-4.79098e-07	0.0998177	-1.4648	-0.568047	2.9191	-1.56431e-08	-0.122918	2.67656e-06	-1.21349
-2.5232	2.86393	2.07866	7.93657e-06	0.000219148	0.179731	0.266979	0.546477	2.65607	1.13782	1.58259		-2.5232	-0.073702	-4.84349e-07	0.11303	-1.46095	-0.554776	2.77939	-1.93577e-08	-0.149228	4.02572e-06	-1.14159
-2.5066	2.89228	2.27745	7.38051e-06	0.000263812	0.215221	0.345152	0.648359	2.70665	1.1015	1.77018		-2.5066	-0.0871148	-4.7145e-07	0.127406	-1.44804	-0.542837	2.63005	-2.34528e-08	-0.178201	5.68249e-06	-1.06186
-2.49	2.91697	2.4772	6.33994e-06	0.00031267	0.255046	0.434533	0.761591	2.75488	1.07401	1.96434		-2.49	-0.102967	-4.3519e-07	0.142812	-1.42633	-0.53193	2.47275	-2.78844e-08	-0.209793	7.68571e-06	-0.975492
-2.4734	2.93909	2.67575	4.70242e-06	0.00036524	0.29932	0.53593	0.886226	2.80115	1.05598	2.16259		-2.4734	-0.121223	-3.6965e-07	0.159066	-1.39623	-0.52177	2.3091	-3.25813e-08	-0.243916	1.00743e-05	-0.88374
-2.4568	2.95957	2.87064	2.3436e-06	0.000420779	0.34808	0.650033	1.02208	2.84611	1.04783	2.36202		-2.4568	-0.141806	-2.6821e-07	0.175932	-1.35829	-0.512102	2.14065	-3.74403e-08	-0.28043	1.28861e-05	-0.787899
-2.4402	2.97919	3.05925	-8.71713e-07	0.000478227	0.401275	0.777359	1.16867	2.89052	1.04976	2.5594		-2.4402	-0.164594	-1.23592e-07	0.193123	-1.31318	-0.502706	1.96886	-4.23196e-08	-0.319143	1.61561e-05	-0.689273
-2.4236	2.99847	3.23879	-5.08768e-06	0.000536163	0.458754	0.918192	1.32523	2.9352	1.0617	2.75125		-2.4236	-0.189413	7.2062e-08	0.210303	-1.26171	-0.493394	1.7951	-4.70331e-08	-0.359806	1.99154e-05	-0.589146
-2.407	3.0177	3.40644	-1.04548e-05	0.000592759	0.520257	1.07253	1.49067	2.98098	1.08336	2.93398		-2.407	-0.216036	3.27071e-07	0.227092	-1.2048	-0.483998	1.62066	-5.13438e-08	-0.402124	2.41882e-05	-0.488737
-2.3904	3.03692	3.55947	-1.71261e-05	0.000645728	0.585411	1.24007	1.66359	3.02864	1.11416	3.10405		-2.3904	-0.24418	6.50035e-07	0.243082	-1.14343	-0.474347	1.4467	-5.49574e-08	-0.445764	2.89906e-05	-0.389166
-2.3738	3.0559	3.69533	-2.52523e-05	0.000692289	0.653734	1.4201	1.84227	3.07882	1.15328	3.25809		-2.3738	-0.273507	1.04959e-06	0.25785	-1.07866	-0.464259	1.27426	-5.75164e-08	-0.490372	3.43271e-05	-0.291425
-2.3572	3.07417	3.81177	-3.49752e-05	0.000729135	0.724649	1.61154	2.02476	3.132	1.19966	3.39306		-2.3572	-0.303624	1.5341e-06	0.270969	-1.01157	-0.453507	1.10428	-5.85947e-08	-0.535586	4.01885e-05	-0.196346
-2.3406	3.09108	3.90693	-4.64203e-05	0.000752415	0.797503	1.81291	2.2089	3.18846	1.25206	3.50633		-2.3406	-0.334096	2.11126e-06	0.282023	-0.94324	-0.441804	0.937553	-5.76929e-08	-0.581041	4.65486e-05	-0.104578
-2.324	3.10576	3.97948	-5.96867e-05	0.000757734	0.87159	2.02229	2.39241	3.24816	1.30912	3.59583		-2.324	-0.364459	2.78758e-06	0.290637	-0.874749	-0.428782	0.77478	-5.42356e-08	-0.626367	5.33616e-05	-0.0165602
-2.3074	3.11725	4.02858	-7.48361e-05	0.000740181	0.946172	2.23739	2.57298	3.31081	1.36937	3.66003		-2.3074	-0.394241	3.56782e-06	0.296488	-0.807135	-0.413994	0.616527	-4.75708e-08	-0.671192	6.05592e-05	0.0674871
-2.2908	3.1245	4.05397	-9.18792e-05	0.000694385	1.0205	2.45558	2.74839	3.37578	1.43134	3.69801		-2.2908	-0.422977	4.45426e-06	0.299326	-0.741383	-0.39691	0.463257	-3.69716e-08	-0.715132	6.8048e-05	0.14756
-2.2742	3.12642	4.05589	-0.00011076	0.000614615	1.09384	2.67398	2.91654	3.44217	1.49355	3.70944		-2.2742	-0.450217	5.44589e-06	0.298983	-0.678416	-0.376922	0.315331	-2.16418e-08	-0.757799	7.57075e-05	0.223861
-2.2576	3.12197	4.03503	-0.000131341	0.000494926	1.16545	2.88954	3.07556	3.50883	1.5546	3.69452		-2.2576	-0.475529	6.53747e-06	0.295378	-0.619083	-0.35337	0.173021	-7.25963e-10	-0.798794	8.33892e-05	0.296782
-2.241	3.11015	3.99251	-0.000153379	0.00032937	1.23462	3.09917	3.22386	3.57436	1.61315	3.65397		-2.241	-0.498502	7.71846e-06	0.288518	-0.564157	-0.325552	0.0365182	2.66753e-08	-0.837715	9.09164e-05	0.366885
-2.2244	3.09013	3.92974	-0.00017651	0.000112271	1.30062	3.2998	3.36015	3.63725	1.66794	3.58897		-2.2244	-0.518737	8.97189e-06	0.2785	-0.51432	-0.292748	-0.0940713	6.14835e-08	-0.874149	9.80861e-05	0.434873
-2.2078	3.06121	3.84838	-0.000200223	-0.000161406	1.36278	3.48849	3.48344	3.69588	1.71784	3.50106		-2.2078	-0.535851	1.0273e-05	0.265505	-0.470162	-0.254244	-0.218718	1.04613e-07	-0.907659	0.000104673	0.501566
-2.1912	3.02286	3.75029	-0.00022384	-0.000495598	1.42041	3.66255	3.59306	3.74865	1.76183	3.39212		-2.1912	-0.549476	1.15881e-05	0.249792	-0.432174	-0.209358	-0.33746	1.56933e-07	-0.93778	0.000110435	0.56787
-2.1746	2.97477	3.63746	-0.000246489	-0.000892573	1.47289	3.81954	3.68866	3.79405	1.79902	3.26428		-2.1746	-0.55927	1.28729e-05	0.231681	-0.400744	-0.157467	-0.450389	2.1922e-07	-0.964022	0.000115127	0.634752
-2.158	2.91679	3.51194	-0.000267089	-0.00135223	1.51965	3.9574	3.77014	3.83075	1.82864	3.11987		-2.158	-0.564943	1.40715e-05	0.211538	-0.376151	-0.0980319	-0.557627	2.92096e-07	-0.985888	0.000118511	0.703202
-2.1414	2.84897	3.37584	-0.00028432	-0.00187127	1.56021	4.07447	3.83765	3.85768	1.85007	2.96137		-2.1414	-0.566261	1.51146e-05	0.189749	-0.358558	-0.0306167	-0.659302	3.75961e-07	-1.00291	0.00012038	0.774209
-2.1248	2.77154	3.23126	-0.000296618	-0.0024422	1.59421	4.16951	3.89155	3.87412	1.86278	2.79134		-2.1248	-0.563061	1.59187e-05	0.166687	-0.347991	0.0450893	-0.755536	4.70908e-07	-1.01468	0.000120583	0.848722
-2.1082	2.68489	3.08027	-0.000302152	-0.0030522	1.62141	4.24174	3.93235	3.87968	1.86641	2.6124		-2.1082	-0.555274	1.63851e-05	0.142684	-0.344328	0.129256	-0.846422	5.7662e-07	-1.02087	0.000119061	0.927618
-2.0916	2.58957	2.92486	-0.000298832	-0.0036818	1.64169	4.2908	3.96068	3.87434	1.8607	2.42717		-2.0916	-0.542939	1.63989e-05	0.118018	-0.347285	0.2219	-0.932026	6.92265e-07	-1.02127	0.000115887	1.01167
-2.075	2.48629	2.76693	-0.000284308	-0.00430336	1.65506	4.3168	3.97724	3.85845	1.84553	2.23822		-2.075	-0.526223	1.58294e-05	0.0928886	-0.356418	0.322879	-1.01238	8.16364e-07	-1.01577	0.000111327	1.10151
-2.0584	2.3759	2.60823	-0.000255992	-0.00487942	1.66162	4.32023	3.98283	3.83265	1.82097	2.04806		-2.0584	-0.505424	1.45299e-05	0.0674196	-0.371136	0.431892	-1.0875	9.46651e-07	-1.00437	0.000105898	1.1976
-2.0418	2.25941	2.45035	-0.000211099	-0.00536082	1.66159	4.30194	3.97826	3.79785	1.78727	1.85909		-2.0418	-0.480955	1.23394e-05	0.041659	-0.390723	0.548493	-1.15735	1.07993e-06	-0.987148	0.000100456	1.30017
-2.0252	2.13793	2.29468	-0.0001467	-0.00568471	1.65524	4.26306	3.96441	3.75518	1.74488	1.67356		-2.0252	-0.453329	9.08493e-06	0.0155938	-0.414356	0.672103	-1.22185	1.21188e-06	-0.964253	9.62867e-05	1.40925
-2.0086	2.01274	2.1424	-5.98091e-05	-0.00577232	1.64289	4.20501	3.9422	3.70588	1.69448	1.49353		-2.0086	-0.423137	4.58455e-06	-0.0108375	-0.441131	0.802018	-1.2809	1.33696e-06	-0.935927	9.52208e-05	1.52457
-1.992	1.88522	1.99442	5.2505e-05	-0.00552674	1.62492	4.12938	3.91253	3.65129	1.63693	1.32082		-1.992	-0.391031	-1.34719e-06	-0.0377315	-0.470087	0.937432	-1.33433	1.44813e-06	-0.902483	9.97661e-05	1.64558
-1.9754	1.75684	1.85143	0.00019297	-0.00483046	1.60171	4.0379	3.87632	3.59278	1.57331	1.15703		-1.9754	-0.357706	-8.89267e-06	-0.065207	-0.500245	1.07746	-1.38196	1.5368e-06	-0.864312	0.000113261	1.77147
-1.9588	1.62919	1.71386	0.000363918	-0.00354301	1.57366	3.93237	3.83443	3.53172	1.50484	1.00347		-1.9588	-0.323882	-1.82223e-05	-0.0933919	-0.530633	1.22116	-1.42357	1.59258e-06	-0.821883	0.000140049	1.90122
-1.9422	1.50391	1.58193	0.000567052	-0.00149856	1.5412	3.81462	3.78768	3.46944	1.43294	0.861176		-1.9422	-0.290277	-2.94834e-05	-0.122411	-0.560306	1.36757	-1.45895	1.60321e-06	-0.775742	0.00018568	2.03361
-1.9256	1.38267	1.45567	0.000803156	0.00149636	1.50474	3.68645	3.73682	3.40718	1.3591	0.73094		-1.9256	-0.257583	-4.27859e-05	-0.152378	-0.588372	1.51571	-1.48789	1.55444e-06	-0.726507	0.000257135	2.16739
-1.909	1.26714	1.33492	0.00107175	0.00566492	1.46471	3.54959	3.68251	3.346	1.28494	0.613283		-1.909	-0.226442	-5.8186e-05	-0.183382	-0.614009	1.66461	-1.51025	1.42996e-06	-0.67486	0.000363079	2.30131
-1.8924	1.15895	1.21942	0.00137068	0.0112618	1.42149	3.40568	3.62525	3.2868	1.21211	0.508505		-1.8924	-0.197431	-7.56652e-05	-0.215485	-0.636486	1.81328	-1.52592	1.21146e-06	-0.621525	0.000514136	2.43424
-1.8758	1.05969	1.1088	0.00169563	0.0185743	1.37549	3.25621	3.56541	3.23029	1.14227	0.4167		-1.8758	-0.171051	-9.5107e-05	-0.248715	-0.65519	1.9607	-1.53485	8.78705e-07	-0.56724	0.000723197	2.56522
-1.8592	0.97082	1.0026	0.0020396	0.0279235	1.32705	3.10254	3.50317	3.17692	1.07705	0.337789		-1.8592	-0.147721	-0.000116269	-0.28307	-0.669644	2.10583	-1.53707	4.09726e-07	-0.512741	0.00100576	2.69346
-1.8426	0.893724	0.900316	0.00239227	0.0396637	1.27653	2.9459	3.43849	3.12697	1.01798	0.271549		-1.8426	-0.127773	-0.000138751	-0.318519	-0.679508	2.24757	-1.5327	-2.18806e-07	-0.458726	0.00138026	2.8184
-1.826	0.829637	0.801417	0.00273931	0.0541821	1.22423	2.78739	3.37116	3.08051	0.966453	0.217651		-1.826	-0.111438	-0.000161961	-0.355011	-0.684579	2.38478	-1.52196	-1.0311e-06	-0.405839	0.00186852	2.9397
-1.8094	0.779645	0.705343	0.00306162	0.0718966	1.17046	2.62797	3.30075	3.03741	0.9237	0.175705		-1.8094	-0.0988468	-0.000185073	-0.392472	-0.684784	2.51626	-1.50513	-2.05156e-06	-0.354638	0.00249607	3.05714
-1.7928	0.744661	0.611524	0.00333451	0.0932523	1.11549	2.46845	3.22672	2.99739	0.890732	0.14531		-1.7928	-0.0900345	-0.000206988	-0.430798	-0.680163	2.64079	-1.48256	-3.30386e-06	-0.305579	0.00329266	3.17063
-1.7762	0.725413	0.519374	0.00352681	0.118718	1.05956	2.30956	3.14841	2.96002	0.868331	0.126103		-1.7762	-0.0849587	-0.000226284	-0.469842	-0.670859	2.75713	-1.45467	-4.8098e-06	-0.259002	0.00429266	3.28014
-1.7596	0.722434	0.428295	0.00359998	0.148779	1.0029	2.15189	3.06507	2.92477	0.857025	0.117796		-1.7596	-0.0835193	-0.000241169	-0.509415	-0.657114	2.86412	-1.4219	-6.58786e-06	-0.215134	0.00553553	3.38558
-1.743	0.736043	0.337682	0.00350716	0.183931	0.945751	1.99595	2.97598	2.89106	0.857092	0.120217		-1.743	-0.085574	-0.000249432	-0.549272	-0.639258	2.96065	-1.38468	-8.65141e-06	-0.174098	0.00706635	3.4868
-1.7264	0.766339	0.246938	0.00319225	0.224669	0.888305	1.8422	2.88044	2.85837	0.868556	0.133324		-1.7264	-0.0909516	-0.000248393	-0.589109	-0.6177	3.04575	-1.34344	-1.10067e-05	-0.135939	0.00893626	3.58348
-1.7098	0.813173	0.155507	0.00258899	0.271482	0.830774	1.69104	2.77786	2.82621	0.891199	0.157214		-1.7098	-0.099462	-0.000234855	-0.628553	-0.59291	3.11857	-1.29857	-1.36501e-05	-0.100639	0.011203	3.67511
-1.6932	0.876134	0.0629057	0.00162022	0.324834	0.773385	1.54285	2.66779	2.79429	0.924577	0.192099		-1.6932	-0.110899	-0.000205055	-0.667164	-0.565401	3.17848	-1.25041	-1.65659e-05	-0.068149	0.0139315	3.76099
-1.6766	0.954541	-0.0312355	0.000197121	0.385159	0.716397	1.39798	2.55002	2.76247	0.968039	0.23828		-1.6766	-0.125034	-0.000154636	-0.704438	-0.535709	3.22505	-1.19927	-1.9722e-05	-0.038401	0.0171944	3.84024
-1.66	1.04743	-0.127153	-0.00178122	0.452845	0.660102	1.25676	2.42454	2.73084	1.02074	0.296111		-1.66	-0.141598	-7.86087e-05	-0.739828	-0.504361	3.25807	-1.14543	-2.30675e-05	-0.0113365	0.0210725	3.91182
-1.6434	1.15355	-0.224935	-0.00442809	0.528221	0.604819	1.1195	2.29163	2.69969	1.08169	0.36596		-1.6434	-0.160274	2.86581e-05	-0.772767	-0.471865	3.27752	-1.08915	-2.65278e-05	0.013081	0.0256557	3.97464
-1.6268	1.27138	-0.324521	-0.00786908	0.611553	0.550887	0.986521	2.15179	2.66952	1.14972	0.448156		-1.6268	-0.180696	0.000173436	-0.802697	-0.438697	3.28362	-1.0307	-3.00006e-05	0.034861	0.0310436	4.02757
-1.6102	1.39908	-0.425707	-0.0122416	0.703029	0.498655	0.858143	2.00581	2.64096	1.22357	0.54294		-1.6102	-0.202454	0.000362614	-0.829104	-0.405299	3.27675	-0.970348	-3.33515e-05	0.0539902	0.0373464	4.06959
-1.5936	1.53461	-0.528159	-0.017694	0.802738	0.448478	0.734693	1.85464	2.61476	1.30187	0.650412		-1.5936	-0.2251	0.000603644	-0.851549	-0.372068	3.25745	-0.908405	-3.64092e-05	0.0704382	0.044686	4.09983
-1.577	1.67569	-0.631435	-0.0243839	0.91064	0.400701	0.616507	1.69945	2.59169	1.38319	0.770479		-1.577	-0.248161	0.000904461	-0.869686	-0.339359	3.22637	-0.845227	-3.89606e-05	0.0841682	0.0531974	4.11761
-1.5604	1.81988	-0.735002	-0.0324762	1.02654	0.355645	0.503923	1.54151	2.57251	1.46606	0.902828		-1.5604	-0.271146	0.00127336	-0.883277	-0.307483	3.18426	-0.78123	-4.07469e-05	0.0951525	0.06303	4.12254
-1.5438	1.96464	-0.838239	-0.04214	1.15006	0.313582	0.397265	1.38218	2.55793	1.54906	1.0469		-1.5438	-0.293556	0.00171882	-0.892194	-0.276709	3.13193	-0.716887	-4.14589e-05	0.103389	0.0743506	4.11447
-1.5272	2.10741	-0.940451	-0.053545	1.28061	0.27472	0.296831	1.22284	2.54857	1.63083	1.20185		-1.5272	-0.314889	0.0022493	-0.896405	-0.247261	3.07024	-0.65273	-4.07339e-05	0.10891	0.0873454	4.09352
-1.5106	2.24564	-1.04087	-0.0668567	1.41738	0.239187	0.202876	1.06488	2.54488	1.71012	1.36655		-1.5106	-0.334662	0.00287298	-0.895971	-0.219322	3.00005	-0.589331	-3.81536e-05	0.111782	0.102225	4.06004
-1.494	2.37687	-1.13868	-0.0822311	1.55934	0.207026	0.115609	0.909568	2.54721	1.78582	1.53956		-1.494	-0.352412	0.00359739	-0.891031	-0.193038	2.92226	-0.527286	-3.32429e-05	0.112111	0.119226	4.01455
-1.4774	2.49881	-1.233	-0.0998083	1.70522	0.178193	0.035183	0.75811	2.55572	1.85702	1.71915		-1.4774	-0.367716	0.00442907	-0.881791	-0.168514	2.83773	-0.467193	-2.54711e-05	0.110052	0.138625	3.95775
-1.4608	2.6094	-1.32292	-0.119705	1.85356	0.152567	-0.0383116	0.611561	2.57039	1.92301	1.90331		-1.4608	-0.380195	0.00537306	-0.868508	-0.145814	2.74729	-0.409616	-1.42556e-05	0.105828	0.160736	3.89044
-1.4442	2.70684	-1.40747	-0.142006	2.00272	0.12997	-0.104842	0.470833	2.59105	1.98332	2.08981		-1.4442	-0.389538	0.00643245	-0.851474	-0.12496	2.65175	-0.355069	1.03124e-06	0.0997414	0.185926	3.81347
-1.4276	2.78968	-1.48568	-0.166758	2.15089	0.110179	-0.164419	0.336675	2.61735	2.03772	2.27619		-1.4276	-0.395509	0.00760775	-0.831013	-0.105934	2.55183	-0.303985	2.10521e-05	0.0921901	0.214602	3.72779
-1.411	2.85679	-1.55653	-0.193957	2.29615	0.0929472	-0.217081	0.20968	2.64884	2.08622	2.45995		-1.411	-0.397964	0.00889633	-0.807466	-0.0886847	2.44821	-0.256701	4.6489e-05	0.0836769	0.247195	3.63436
-1.3944	2.90744	-1.61905	-0.223543	2.43656	0.0780153	-0.262878	0.0902848	2.68499	2.12909	2.63857		-1.3944	-0.396853	0.0102917	-0.781183	-0.0731286	2.3415	-0.213443	7.80235e-05	0.0748213	0.284135	3.53414
-1.3778	2.94125	-1.67233	-0.25539	2.57017	0.0651324	-0.301858	-0.0212096	2.72525	2.16682	2.80966		-1.3778	-0.392221	0.011783	-0.752496	-0.059158	2.23224	-0.174331	0.000116309	0.0663622	0.325835	3.4281
-1.3612	2.95823	-1.71553	-0.289302	2.6951	0.0540662	-0.334045	-0.124624	2.76915	2.20008	2.97107		-1.3612	-0.384201	0.0133542	-0.721711	-0.0466448	2.12091	-0.13938	0.000161939	0.0591477	0.372672	3.31716
-1.3446	2.95871	-1.74794	-0.325005	2.80963	0.0446058	-0.359416	-0.219884	2.81627	2.22966	3.12092		-1.3446	-0.373002	0.0149837	-0.6891	-0.035446	2.00795	-0.108518	0.000215403	0.0541102	0.42497	3.2022
-1.328	2.94341	-1.76897	-0.362152	2.91227	0.0365597	-0.377878	-0.307002	2.86636	2.25643	3.25768		-1.328	-0.358911	0.0166438	-0.654903	-0.0254085	1.8938	-0.0815947	0.000277038	0.0522286	0.482993	3.08403
-1.3114	2.91336	-1.77819	-0.400324	3.00174	0.0297543	-0.389241	-0.386071	2.91928	2.28129	3.38016		-1.3114	-0.342275	0.0183004	-0.619335	-0.0163731	1.77886	-0.0584116	0.000346968	0.0544872	0.546935	2.96341
-1.2948	2.86992	-1.77533	-0.439044	3.07712	0.0240323	-0.393202	-0.457252	2.97502	2.30509	3.48751		-1.2948	-0.323497	0.0199133	-0.582595	-0.00817868	1.66357	-0.0387335	0.000425038	0.0618322	0.616916	2.84096
-1.2782	2.81476	-1.76028	-0.477791	3.13779	0.0192516	-0.389339	-0.520766	3.03368	2.32865	3.57922		-1.2782	-0.303021	0.0214362	-0.544884	-0.00066551	1.5484	-0.0223053	0.000510728	0.0751228	0.69298	2.71724
-1.2616	2.74978	-1.73311	-0.516015	3.18349	0.0152846	-0.377116	-0.576881	3.09543	2.35269	3.65502		-1.2616	-0.281316	0.0228179	-0.50641	0.00632182	1.43386	-0.00886349	0.00060307	0.0950816	0.775091	2.59265
-1.245	2.67712	-1.69407	-0.553141	3.21429	0.0120167	-0.355901	-0.625903	3.16043	2.37781	3.71489		-1.245	-0.258851	0.0240037	-0.467398	0.0129319	1.32054	0.00185601	0.000700546	0.122254	0.863114	2.46753
-1.2284	2.59905	-1.64356	-0.588571	3.23054	0.00934604	-0.324998	-0.668166	3.22877	2.40446	3.759		-1.2284	-0.236083	0.0249376	-0.428079	0.0193045	1.20908	0.010112	0.000800981	0.156993	0.956811	2.34206
-1.2118	2.51797	-1.58216	-0.621689	3.23289	0.00718217	-0.283667	-0.70402	3.30038	2.43293	3.78764		-1.2118	-0.213435	0.025566	-0.388687	0.0255687	1.10016	0.0161559	0.000901427	0.199466	1.05583	2.21638
-1.1952	2.43633	-1.51057	-0.651873	3.22217	0.00544534	-0.231161	-0.733828	3.37499	2.46331	3.80122		-1.1952	-0.191285	0.0258417	-0.34945	0.0318419	0.994461	0.0202323	0.00099805	0.249675	1.15972	2.09054
-1.1786	2.3566	-1.42961	-0.678516	3.19937	0.0040657	-0.166758	-0.757941	3.45209	2.49548	3.80024		-1.1786	-0.169954	0.0257302	-0.310578	0.038229	0.892629	0.0225823	0.001086	0.307472	1.26791	1.96457
-1.162	2.28125	-1.34016	-0.701034	3.1656	0.00298246	-0.0897946	-0.776695	3.53089	2.5291	3.78525		-1.162	-0.149704	0.0252174	-0.272258	0.0448219	0.795266	0.0234504	0.00115931	0.372578	1.37978	1.83851
-1.1454	2.21264	-1.2432	-0.718879	3.12196	0.00214305	0.000282917	-0.790403	3.61033	2.56365	3.75687		-1.1454	-0.130739	0.0243142	-0.23466	0.0516996	0.70289	0.0230938	0.00121077	0.444608	1.4946	1.71246
-1.1288	2.153	-1.1397	-0.731536	3.0696	0.00150239	0.103878	-0.799352	3.68909	2.59838	3.71578		-1.1288	-0.113205	0.0230526	-0.197929	0.0589293	0.615929	0.0217894	0.00123184	0.523081	1.61159	1.58657
-1.1122	2.10438	-1.03063	-0.738517	3.00956	0.00102212	0.221195	-0.803802	3.76566	2.63243	3.66271		-1.1122	-0.0971964	0.02148	-0.162175	0.0665677	0.534699	0.0198349	0.00121262	0.607447	1.72986	1.46114
-1.0956	2.06856	-0.916931	-0.739354	2.94287	0.000669915	0.352204	-0.803983	3.83834	2.66479	3.59846		-1.0956	-0.0827618	0.0196536	-0.127463	0.0746637	0.459395	0.0175456	0.00114175	0.697105	1.84847	1.33658
-1.079	2.04701	-0.799452	-0.733585	2.87042	0.000418769	0.496624	-0.800083	3.9054	2.6944	3.52388		-1.079	-0.0699073	0.0176377	-0.0938044	0.0832622	0.390101	0.0152546	0.00100651	0.79143	1.96637	1.21344
-1.0624	2.04084	-0.678961	-0.720772	2.79301	0.000246397	0.653909	-0.792246	3.96513	2.72016	3.4399		-1.0624	-0.0586038	0.0155015	-0.0611594	0.0924096	0.326791	0.0133147	0.000792815	0.8898	2.0824	1.09244
-1.0458	2.05077	-0.556093	-0.700514	2.71133	0.000134635	0.823245	-0.780579	4.01591	2.741	3.34751		-1.0458	-0.0487918	0.0133181	-0.0294475	0.102161	0.269348	0.0121003	0.000485454	0.991618	2.19533	0.974403
-1.0292	2.07703	-0.43133	-0.67246	2.62592	6.89033e-05	1.00355	-0.765174	4.05634	2.75589	3.24777		-1.0292	-0.0403866	0.0111646	0.00143323	0.11259	0.217579	0.0120118	6.82956e-05	1.09633	2.30382	0.860242
-1.0126	2.1194	-0.304992	-0.636332	2.53722	3.7705e-05	1.19352	-0.746126	4.08523	2.7639	3.14177		-1.0126	-0.0332821	0.0091227	0.0315885	0.1238	0.171234	0.0134786	-0.000475322	1.20344	2.40653	0.750914
-0.996	2.17711	-0.177243	-0.591942	2.44554	3.21783e-05	1.39162	-0.723559	4.10166	2.76417	3.0306		-0.996	-0.0273539	0.0072801	0.0611144	0.135945	0.130024	0.0169638	-0.00116208	1.31251	2.50205	0.647366
-0.9794	2.24888	-0.0481126	-0.539217	2.35112	4.56849e-05	1.59616	-0.697632	4.10495	2.75602	2.91537		-0.9794	-0.0224622	0.0057319	0.0900956	0.14924	0.0936374	0.0229665	-0.00200799	1.42314	2.58905	0.550484
-0.9628	2.33289	0.0824784	-0.478207	2.25411	7.34394e-05	1.80535	-0.668547	4.09467	2.73887	2.79721		-0.9628	-0.0184531	0.00458275	0.11861	0.163967	0.061757	0.0320249	-0.00302756	1.53501	2.66623	0.461058
-0.9462	2.42686	0.214687	-0.409086	2.15465	0.000112176	2.01732	-0.63656	4.07059	2.71233	2.6772		-0.9462	-0.0151594	0.00394891	0.14674	0.180475	0.0340744	0.0447169	-0.00423271	1.64781	2.73242	0.379752
-0.9296	2.52808	0.348714	-0.332126	2.05287	0.000159843	2.23016	-0.601994	4.03271	2.67614	2.5564		-0.9296	-0.0124004	0.00396052	0.174602	0.199165	0.0103016	0.061659	-0.00563142	1.7613	2.78659	0.307085
-0.913	2.6335	0.48477	-0.247683	1.94893	0.000215333	2.442	-0.565247	3.98118	2.63025	2.43579		-0.913	-0.00998151	0.00476365	0.202377	0.220476	-0.00981971	0.0835035	-0.00722625	1.87521	2.82786	0.243413
-0.8964	2.73984	0.623031	-0.156167	1.84302	0.000278223	2.65095	-0.526786	3.91631	2.57475	2.31627		-0.8964	-0.0076925	0.00652234	0.230357	0.244874	-0.0265115	0.110932	-0.00901241	1.98932	2.85558	0.188924
-0.8798	2.84372	0.763581	-0.0580234	1.73542	0.000348542	2.85519	-0.487131	3.8385	2.50989	2.19861		-0.8798	-0.00530591	0.0094202	0.258971	0.27283	-0.0399561	0.144648	-0.0109757	2.10337	2.86935	0.143649
-0.8632	2.94181	0.906371	0.04629	1.62648	0.000426551	3.05287	-0.446833	3.7483	2.43605	2.08347		-0.8632	-0.00257471	0.0136617	0.288785	0.304801	-0.0502962	0.18536	-0.01309	2.21711	2.86901	0.107488
-0.8466	3.03097	1.05118	0.156325	1.51661	0.00051252	3.2422	-0.406459	3.64632	2.35376	1.9714		-0.8466	0.000770152	0.0194728	0.320486	0.341204	-0.0576388	0.233771	-0.0153147	2.33024	2.85468	0.0802346
-0.83	3.10839	1.19761	0.271666	1.40628	0.00060652	3.42137	-0.36657	3.53328	2.26361	1.86282		-0.83	0.00502232	0.0271008	0.354847	0.382394	-0.062058	0.29055	-0.0175915	2.44246	2.82674	0.0616233
-0.8134	3.1717	1.34505	0.39194	1.29601	0.000708205	3.58858	-0.327696	3.40999	2.16629	1.75808		-0.8134	0.0105025	0.0368138	0.39268	0.42865	-0.0635924	0.356316	-0.0198413	2.55343	2.78581	0.0513634
-0.7968	3.219	1.49267	0.516831	1.18639	0.000816593	3.74209	-0.290318	3.27736	2.06248	1.65744		-0.7968	0.0175605	0.0488985	0.434802	0.480151	-0.0622414	0.431597	-0.0219605	2.66279	2.7327	0.0491809
-0.7802	3.24889	1.63947	0.646075	1.078	0.00092983	3.8802	-0.25485	3.13637	1.95292	1.56109		-0.7802	0.0265774	0.0636572	0.481989	0.536973	-0.0579613	0.516807	-0.0238177	2.77015	2.66839	0.054856
-0.7636	3.26052	1.78425	0.779452	0.971466	0.00104495	4.0013	-0.22162	2.98806	1.83833	1.46915		-0.7636	0.0379661	0.0814038	0.534929	0.599074	-0.0506558	0.6122	-0.02525	2.87507	2.59392	0.0682537
-0.747	3.25347	1.92561	0.916762	0.86743	0.00115763	4.10392	-0.190856	2.8335	1.7195	1.38172		-0.747	0.0521719	0.102458	0.594189	0.666297	-0.0401648	0.717834	-0.0260591	2.97708	2.5104	0.0893488
-0.7304	3.2278	2.06201	1.0578	0.766539	0.0012619	4.18677	-0.1627	2.67378	1.59722	1.29883		-0.7304	0.0696714	0.127138	0.660184	0.738375	-0.026258	0.833531	-0.0260083	3.0757	2.41896	0.118241
-0.7138	3.18395	2.19171	1.20232	0.669426	0.00134986	4.24883	-0.137213	2.51003	1.47241	1.22053		-0.7138	0.0909705	0.155752	0.733146	0.814942	-0.00863129	0.958851	-0.0248194	3.17041	2.32071	0.155153
-0.6972	3.12269	2.31284	1.35	0.576694	0.0014114	4.28935	-0.114386	2.34334	1.34601	1.14682		-0.6972	0.116601	0.188589	0.813107	0.895543	0.0130932	1.09308	-0.0221705	3.2607	2.21677	0.200406
-0.6806	3.04507	2.42345	1.50041	0.488895	0.00143388	4.3079	-0.0941579	2.17485	1.21907	1.07771		-0.6806	0.147114	0.225906	0.899881	0.979641	0.0393638	1.2352	-0.0176947	3.34604	2.10829	0.254394
-0.664	2.95235	2.52157	1.65295	0.406512	0.00140186	4.30441	-0.0764212	2.00574	1.09268	1.01323		-0.664	0.183075	0.267918	0.993042	1.06662	0.0706927	1.38392	-0.0109801	3.42594	1.99644	0.317545
-0.6474	2.84601	2.60539	1.8069	0.329944	0.00129677	4.27912	-0.0610354	1.83718	0.968	0.953403		-0.6474	0.225053	0.314782	1.09191	1.1558	0.107646	1.53764	-0.00157111	3.49991	1.88245	0.390293
-0.6308	2.72762	2.67331	1.96131	0.259507	0.00109662	4.23254	-0.047836	1.67041	0.846164	0.898239		-0.6308	0.273612	0.366587	1.19557	1.24644	0.150831	1.6945	0.0110275	3.56748	1.76759	0.473031
-0.6142	2.5989	2.72412	2.11507	0.195424	0.00077583	4.16547	-0.036643	1.50662	0.728289	0.847742		-0.6142	0.329296	0.423338	1.30284	1.33776	0.200879	1.85239	0.0273444	3.6282	1.65323	0.566075
-0.5976	2.46159	2.75698	2.26687	0.137831	0.000304955	4.0789	-0.027268	1.347	0.615417	0.801882		-0.5976	0.392619	0.484951	1.41239	1.42901	0.258426	2.00903	0.0479331	3.68164	1.54078	0.66962
-0.581	2.31745	2.77148	2.41526	0.0867747	-0.000349393	3.97401	-0.0195207	1.19265	0.508476	0.760587		-0.581	0.464046	0.55124	1.52272	1.5194	0.324086	2.16203	0.0733632	3.72736	1.43169	0.783693
-0.5644	2.16825	2.76764	2.55862	0.0422211	-0.00122459	3.85207	-0.0132134	1.04459	0.408249	0.723725		-0.5644	0.543983	0.621917	1.63225	1.60822	0.398429	2.30897	0.10422	3.76493	1.32748	0.908113
-0.5478	2.01567	2.7459	2.6953	0.00406351	-0.00236192	3.71443	-0.00816515	0.903675	0.315332	0.69111		-0.5478	0.632764	0.696602	1.73933	1.69483	0.481948	2.44753	0.141103	3.79393	1.22969	1.04245
-0.5312	1.86129	2.70703	2.82357	-0.0278793	-0.00380635	3.56246	-0.00420468	0.770589	0.230115	0.662503		-0.5312	0.730632	0.774824	1.84238	1.77869	0.575026	2.57551	0.184623	3.81395	1.13989	1.18598
-0.5146	1.70662	2.65213	2.94178	-0.0538681	-0.00560611	3.39751	-0.00117246	0.645816	0.152763	0.63761		-0.5146	0.837714	0.856039	1.93984	1.85937	0.677905	2.69097	0.235393	3.82458	1.05965	1.33767
-0.498	1.55299	2.58252	3.04835	-0.0742425	-0.0078121	3.22091	0.00107786	0.529612	0.0832223	0.616085		-0.498	0.953988	0.939626	2.03034	1.93658	0.790649	2.79223	0.294016	3.82542	0.990577	1.49618
-0.4814	1.40159	2.49972	3.1419	-0.0894119	-0.0104771	3.03391	0.00267876	0.421998	0.0212307	0.597539		-0.4814	1.07924	1.0249	2.11268	2.01009	0.913113	2.87794	0.361073	3.81613	0.934242	1.65984
-0.4648	1.25349	2.40531	3.22127	-0.0998412	-0.0136544	2.83767	0.00374855	0.322757	-0.0336606	0.581542		-0.4648	1.21304	1.11111	2.18592	2.07978	1.04491	2.94712	0.437101	3.79646	0.892167	1.82669
-0.4482	1.1096	2.30097	3.28559	-0.106038	-0.0173969	2.63322	0.00439154	0.231449	-0.0820566	0.56764		-0.4482	1.3547	1.19747	2.24942	2.14554	1.18541	2.99915	0.522578	3.76623	0.865795	1.99458
-0.4316	0.970665	2.18837	3.33427	-0.10854	-0.0217548	2.42152	0.00469856	0.147433	-0.124682	0.55536		-0.4316	1.50322	1.28316	2.30289	2.20732	1.33368	3.03379	0.617895	3.72542	0.856438	2.1612
-0.415	0.837305	2.06916	3.36705	-0.107901	-0.026774	2.20339	0.00474764	0.0698972	-0.162344	0.544236		-0.415	1.65736	1.36737	2.34638	2.26506	1.48852	3.0512	0.723318	3.6741	0.865235	2.32422
-0.3984	0.709977	1.945	3.38398	-0.104676	-0.0324934	1.97964	0.00460492	-0.00210851	-0.195891	0.533813		-0.3984	1.81556	1.44931	2.38031	2.31868	1.64845	3.05184	0.838947	3.61248	0.893088	2.48137
-0.3818	0.588987	1.81748	3.38542	-0.0994117	-0.0389424	1.75104	0.00432569	-0.0696351	-0.226183	0.523664		-0.3818	1.97605	1.52822	2.40547	2.36808	1.81169	3.03652	0.964665	3.54089	0.940613	2.63053
-0.3652	0.474482	1.68813	3.372	-0.0926309	-0.0461379	1.51837	0.0039554	-0.133793	-0.254057	0.513394		-0.3652	2.13681	1.60339	2.42297	2.41312	1.97625	3.00629	1.10008	3.45977	1.00808	2.76985
-0.3486	0.366438	1.55841	3.34455	-0.0848219	-0.0540809	1.28249	0.00353078	-0.195701	-0.280291	0.502651		-0.3486	2.29569	1.67418	2.43419	2.4536	2.13993	2.96244	1.24448	3.36965	1.09537	2.89785
-0.332	0.264653	1.42969	3.30409	-0.0764199	-0.0627534	1.04433	0.00308091	-0.256439	-0.305574	0.491126		-0.332	2.45045	1.74001	2.44075	2.48926	2.3004	2.90644	1.39681	3.27112	1.20195	3.01343
-0.3154	0.168746	1.30322	3.2517	-0.0677939	-0.072115	0.80488	0.00262822	-0.317	-0.330484	0.478563		-0.3154	2.5988	1.80037	2.44446	2.51979	2.45529	2.83987	1.55564	3.16482	1.32685	3.11592
-0.2988	0.0781666	1.18013	3.18851	-0.05924	-0.0820998	0.565261	0.0021895	-0.37826	-0.355476	0.464762		-0.2988	2.73855	1.85485	2.44722	2.54484	2.60224	2.76444	1.71917	3.05143	1.46866	3.20512
-0.2822	-0.00777221	1.06142	3.11568	-0.0509854	-0.0926136	0.326674	0.00177676	-0.44094	-0.380869	0.449579		-0.2822	2.86761	1.90311	2.45097	2.56406	2.73904	2.68187	1.88523	2.93163	1.62555	3.28124
-0.2656	-0.0898516	0.947952	3.0343	-0.0431973	-0.103532	0.090413	0.0013981	-0.505584	-0.406849	0.432935		-0.2656	2.98411	1.94485	2.4576	2.57706	2.86367	2.59392	2.05142	2.80612	1.79529	3.34492
-0.249	-0.168893	0.84045	2.94541	-0.0359918	-0.114701	-0.142141	0.00105838	-0.572533	-0.433472	0.414812		-0.249	3.08642	1.97984	2.46887	2.58349	2.97438	2.50228	2.21509	2.67556	1.97529	3.3972
-0.2324	-0.245706	0.739491	2.84992	-0.0294423	-0.125934	-0.369539	0.000759926	-0.64191	-0.460681	0.395256		-0.2324	3.17323	2.00789	2.48638	2.58302	3.06975	2.40856	2.37352	2.54064	2.16264	3.43943
-0.2158	-0.321043	0.645507	2.74862	-0.0235876	-0.137021	-0.590279	0.000503075	-0.713616	-0.488326	0.374378		-0.2158	3.24358	2.02877	2.51145	2.57537	3.14871	2.31428	2.52401	2.40204	2.3542	3.47323
-0.1992	-0.395558	0.558779	2.64219	-0.018438	-0.14773	-0.802826	0.000286664	-0.787326	-0.516199	0.352346		-0.1992	3.29685	2.04228	2.54511	2.56033	3.21051	2.22079	2.66398	2.2605	2.54671	3.50034
-0.1826	-0.469781	0.479438	2.53118	-0.0139824	-0.157818	-1.00565	0.000108448	-0.862506	-0.544058	0.329381		-0.1826	3.33276	2.04817	2.58802	2.53775	3.25476	2.12933	2.79114	2.11677	2.73683	3.52256
-0.166	-0.544085	0.407477	2.41605	-0.0101936	-0.167042	-1.19723	-3.45598e-05	-0.938431	-0.571649	0.305745		-0.166	3.35139	2.04621	2.64044	2.5076	3.28137	2.041	2.90357	1.97168	2.92132	3.54164
-0.1494	-0.618681	0.342764	2.29718	-0.00703247	-0.175164	-1.37614	-0.000145801	-1.01422	-0.598727	0.281729		-0.1494	3.35311	2.03618	2.70221	2.46992	3.29058	1.95674	2.99974	1.82609	3.09707	3.55921
-0.1328	-0.693608	0.285066	2.17493	-0.00445257	-0.181957	-1.54104	-0.000228948	-1.08885	-0.625069	0.257641		-0.1328	3.33852	2.0179	2.77276	2.42487	3.28292	1.87737	3.07861	1.68091	3.26129	3.57672
-0.1162	-0.768736	0.234063	2.04963	-0.00240296	-0.187214	-1.69074	-0.000287726	-1.16122	-0.650471	0.233794		-0.1162	3.30842	1.99129	2.85107	2.37271	3.2592	1.80357	3.13961	1.5371	3.41149	3.59536
-0.0996	-0.843775	0.189376	1.92165	-0.00083102	-0.190756	-1.82424	-0.000325777	-1.23016	-0.674733	0.210488		-0.0996	3.26375	1.95636	2.93579	2.3138	3.22046	1.73589	3.18259	1.39567	3.54562	3.61608
-0.083	-0.918271	0.150576	1.79141	0.000315601	-0.192444	-1.94073	-0.00034656	-1.29452	-0.697639	0.187992		-0.083	3.20561	1.91326	3.02519	2.24858	3.168	1.67474	3.20783	1.25763	3.66201	3.63954
-0.0664	-0.991609	0.117213	1.65942	0.00108741	-0.192193	-2.03964	-0.000353281	-1.35315	-0.71894	0.166536		-0.0664	3.13515	1.86226	3.11729	2.17756	3.10332	1.62044	3.21598	1.12399	3.75942	3.66609
-0.0498	-1.06302	0.0888225	1.52632	0.00153201	-0.189984	-2.12058	-0.000348853	-1.40503	-0.738344	0.146304		-0.0498	3.05359	1.80374	3.20995	2.10131	3.02812	1.57322	3.20798	0.995752	3.837	3.69574
-0.0332	-1.1316	0.0649477	1.39281	0.00169345	-0.185865	-2.18341	-0.000335867	-1.44922	-0.755505	0.127434		-0.0332	2.96219	1.73819	3.30091	2.02046	2.94428	1.5332	3.18501	0.873856	3.89421	3.72823
-0.0166	-1.19632	0.0451454	1.25973	0.00161187	-0.179952	-2.22816	-0.00031659	-1.48492	-0.770018	0.11002		-0.0166	2.86218	1.66622	3.38796	1.93564	2.85385	1.50047	3.14845	0.759153	3.93086	3.76297
2.20268e-13	-1.25607	0.0289985	1.12801	0.00132345	-0.172421	-2.25506	-0.000292964	-1.51149	-0.781422	0.0941146		2.16716e-13	2.75481	1.58848	3.46897	1.84754	2.75899	1.47504	3.09975	0.652373	3.94699	3.79911
0.0166	-1.30971	0.0161223	0.998665	0.00086062	-0.163509	-2.26451	-0.000266624	-1.52849	-0.789208	0.0797318		0.0166	2.64128	1.50573	3.54199	1.75682	2.66198	1.45689	3.04041	0.554085	3.9429	3.83558
0.0332	-1.35609	0.00617083	0.872768	0.000252452	-0.153491	-2.25709	-0.000238917	-1.53569	-0.792835	0.0668549		0.0332	2.5228	1.41876	3.60533	1.66417	2.56512	1.44596	2.97188	0.464671	3.9191	3.87118
0.0498	-1.39413	-0.00116057	0.751407	-0.000474801	-0.142662	-2.23354	-0.000210929	-1.53304	-0.791757	0.0554401		0.0498	2.40049	1.3284	3.65757	1.57024	2.4707	1.44217	2.89558	0.384304	3.87632	3.90461
0.0664	-1.42284	-0.00613322	0.635646	-0.00129701	-0.131313	-2.19476	-0.000183507	-1.5207	-0.785455	0.0454222		0.0664	2.27545	1.23555	3.69763	1.47568	2.38094	1.44541	2.81285	0.312945	3.81541	3.9346
0.083	-1.44139	-0.00896536	0.526478	-0.00219143	-0.119717	-2.1418	-0.000157293	-1.49899	-0.773474	0.0367193		0.083	2.14866	1.1411	3.72474	1.3811	2.29795	1.45559	2.72491	0.25036	3.73741	3.9599
0.0996	-1.44915	-0.00983398	0.424778	-0.00313582	-0.108119	-2.07589	-0.000132748	-1.46841	-0.755463	0.029238		0.0996	2.02106	1.04595	3.7385	1.28708	2.22367	1.47259	2.63289	0.19615	3.64347	3.97944
0.1162	-1.44572	-0.00887825	0.331265	-0.00410761	-0.0967347	-1.99837	-0.000110183	-1.42956	-0.731217	0.0228769		0.1162	1.89349	0.950972	3.73877	1.19414	2.15986	1.49625	2.5378	0.149791	3.53483	3.99228
0.1328	-1.43096	-0.00620458	0.246468	-0.00508307	-0.0857403	-1.91072	-8.97786e-05	-1.38319	-0.700722	0.0175303		0.1328	1.76668	0.856958	3.72573	1.10276	2.10806	1.52637	2.44052	0.110675	3.41281	3.99774
0.1494	-1.40501	-0.00189326	0.17071	-0.00603642	-0.0752782	-1.81452	-7.16158e-05	-1.33014	-0.66418	0.0130913		0.1494	1.64131	0.764619	3.69979	1.01334	2.06956	1.56269	2.34185	0.0781443	3.27874	3.99531
0.166	-1.36828	0.00399323	0.1041	-0.00693912	-0.0654564	-1.71142	-5.56913e-05	-1.27134	-0.622036	0.00945419		0.166	1.51794	0.674537	3.6616	0.926254	2.04531	1.60486	2.24244	0.0515165	3.13397	3.98472
0.1826	-1.32147	0.0114002	0.0465443	-0.00775921	-0.0563506	-1.60308	-4.1939e-05	-1.20774	-0.574966	0.00651637		0.1826	1.39707	0.587148	3.612	0.841822	2.03595	1.65247	2.14286	0.0301107	2.97988	3.96591
0.1992	-1.26554	0.0202687	-0.00224516	-0.00846083	-0.0480081	-1.49121	-3.02459e-05	-1.14037	-0.523858	0.00417969		0.1992	1.27914	0.502737	3.55204	0.760337	2.0417	1.70496	2.04357	0.013263	2.81781	3.93896
0.2158	-1.20168	0.0305222	-0.0427255	-0.00900396	-0.040451	-1.37744	-2.04662e-05	-1.07021	-0.469775	0.00235149		0.2158	1.16456	0.421437	3.48296	0.682078	2.06237	1.76168	1.94496	0.000341114	2.64914	3.90414
0.2324	-1.13127	0.0420502	-0.0754987	-0.00934445	-0.0336805	-1.26335	-1.24325e-05	-0.99828	-0.413909	0.000945326		0.2324	1.05372	0.343256	3.40618	0.607319	2.09734	1.82185	1.84731	-0.00924621	2.47522	3.86183
0.249	-1.05582	0.0546907	-0.10128	-0.00943436	-0.0276799	-1.15039	-5.96632e-06	-0.925539	-0.357517	-0.000118798		0.249	0.946997	0.268092	3.32329	0.536334	2.14556	1.88458	1.75083	-0.0160427	2.29744	3.81256
0.2656	-0.976872	0.0682147	-0.120862	-0.00922283	-0.0224191	-1.0399	-8.85341e-07	-0.852892	-0.301854	-0.000914284		0.2656	0.844768	0.195754	3.23606	0.469399	2.20557	1.94887	1.65566	-0.0205407	2.11721	3.75694
0.2822	-0.895967	0.0823196	-0.135072	-0.00865741	-0.0178573	-0.933031	2.99029e-06	-0.781167	-0.248104	-0.00150807		0.2822	0.747375	0.125983	3.1464	0.406792	2.27554	2.01367	1.5619	-0.0231797	1.93596	3.69562
0.2988	-0.814567	0.0966309	-0.144742	-0.00768611	-0.0139462	-0.83077	5.83329e-06	-0.711108	-0.19732	-0.00196089		0.2988	0.655127	0.0584708	3.05633	0.348784	2.35329	2.07788	1.46959	-0.0243461	1.75517	3.62927
0.3154	-0.734029	0.110713	-0.15067	-0.00626017	-0.0106324	-0.733916	7.80595e-06	-0.643376	-0.150376	-0.00232758		0.3154	0.568272	-0.00711477	2.96797	0.295623	2.43639	2.14044	1.3788	-0.0243757	1.5763	3.55858
0.332	-0.655568	0.124086	-0.153587	-0.00433781	-0.00786	-0.643089	9.05779e-06	-0.578539	-0.107933	-0.00265749		0.332	0.486985	-0.0711055	2.88345	0.247526	2.52219	2.20035	1.28957	-0.0235552	1.40081	3.48421
0.3486	-0.58023	0.136246	-0.154139	-0.00188896	-0.00557239	-0.558753	9.72419e-06	-0.517077	-0.0704188	-0.00299487		0.3486	0.411362	-0.133809	2.80486	0.20467	2.60792	2.2568	1.20199	-0.0221267	1.23013	3.40681
0.3652	-0.508879	0.146688	-0.152863	0.00109869	-0.00371356	-0.481214	9.92578e-06	-0.459374	-0.0380246	-0.00337919		0.3652	0.341412	-0.195484	2.73417	0.167188	2.69082	2.30915	1.11616	-0.0202906	1.06561	3.327
0.3818	-0.442174	0.15493	-0.150185	0.00461237	-0.00222947	-0.410634	9.76831e-06	-0.405718	-0.0107257	-0.00384544		0.3818	0.27706	-0.256325	2.67314	0.135165	2.76817	2.35703	1.03225	-0.0182104	0.908532	3.24541
0.3984	-0.380568	0.160553	-0.146425	0.00860524	-0.00106894	-0.347029	9.34306e-06	-0.356298	0.011686	-0.00442432		0.3984	0.218154	-0.31644	2.62332	0.108634	2.83743	2.40032	0.950481	-0.0160163	0.760043	3.16263
0.415	-0.324313	0.16322	-0.141811	0.0129858	-0.000184286	-0.290277	8.72758e-06	-0.311207	0.0295594	-0.00514223		0.415	0.164474	-0.375845	2.58594	0.0875703	2.89634	2.43917	0.871161	-0.0138099	0.62115	3.0792
0.4316	-0.273496	0.162692	-0.1365	0.0176105	0.00046824	-0.240134	7.98661e-06	-0.270444	0.0433363	-0.00602124		0.4316	0.115739	-0.434455	2.56189	0.0718999	2.94294	2.47395	0.794681	-0.0116677	0.492688	2.99564
0.4482	-0.228071	0.158841	-0.130601	0.0222896	0.000928237	-0.196254	7.17319e-06	-0.233929	0.0535081	-0.00707882		0.4482	0.0716122	-0.492085	2.55172	0.0615197	2.97567	2.50525	0.721514	-0.00964533	0.375295	2.91244
0.4648	-0.187895	0.151648	-0.124198	0.0268077	0.00123106	-0.158214	6.32987e-06	-0.201508	0.0605794	-0.00832734		0.4648	0.0317126	-0.548447	2.55563	0.0563201	2.99338	2.53376	0.652209	-0.0077806	0.269396	2.83003
0.4814	-0.15276	0.141201	-0.117364	0.0309483	0.00140787	-0.125541	5.4899e-06	-0.172975	0.0650387	-0.00977353		0.4814	-0.00438429	-0.603163	2.57342	0.0562148	2.99536	2.56031	0.587376	-0.00609691	0.175182	2.74883
0.498	-0.12241	0.127702	-0.110171	0.0345198	0.00148577	-0.0977301	4.67849e-06	-0.14808	0.0673346	-0.0114176		0.498	-0.0371309	-0.655773	2.60455	0.0611719	2.98129	2.58572	0.527682	-0.00460603	0.0926168	2.66919
0.5146	-0.096554	0.111457	-0.102702	0.0373784	0.00148804	-0.0742645	3.91391e-06	-0.126546	0.0678604	-0.0132524		0.5146	-0.066995	-0.705763	2.64811	0.0712419	2.95126	2.6108	0.473838	-0.00331056	0.0214455	2.59142
0.5312	-0.0748747	0.0928771	-0.0950433	0.0394392	0.00143439	-0.0546329	3.20861e-06	-0.108087	0.0669529	-0.015262		0.5312	-0.0944464	-0.752583	2.70288	0.086579	2.90572	2.63626	0.426582	-0.00220612	-0.038778	2.51579
0.5478	-0.0570381	0.0724524	-0.0872833	0.0406754	0.00134127	-0.0383429	2.57026e-06	-0.0924205	0.0648988	-0.0174208		0.5478	-0.119938	-0.795673	2.76731	0.107446	2.84537	2.66269	0.386662	-0.00128322	-0.0886556	2.4425
0.5644	-0.0426974	0.050727	-0.0795039	0.0411118	0.00122219	-0.0249344	2.00262e-06	-0.0792831	0.0619436	-0.019692		0.5644	-0.143888	-0.834489	2.83959	0.134202	2.77118	2.6905	0.354816	-0.000528763	-0.128907	2.37169
0.581	-0.0314961	0.0282592	-0.0717761	0.0408121	0.00108805	-0.0139909	1.50636e-06	-0.0684289	0.0583027	-0.0220261		0.581	-0.166663	-0.868527	2.91768	0.167287	2.68429	2.71985	0.33176	7.26033e-05	-0.160332	2.30345
0.5976	-0.0230673	0.00558406	-0.0641591	0.0398644	0.00094745	-0.00514995	1.07981e-06	-0.059629	0.0541704	-0.0243599		0.5976	-0.18857	-0.897344	2.99935	0.2072	2.58597	2.7507	0.318181	0.000537483	-0.183769	2.23783
0.6142	-0.0170357	-0.0168232	-0.0567009	0.0383704	0.000807014	0.00189194	7.19507e-07	-0.0526686	0.0497206	-0.026615		0.6142	-0.209853	-0.920583	3.08232	0.254479	2.47759	2.78271	0.314721	0.000882884	-0.20007	2.1748
0.6308	-0.0130268	-0.038579	-0.049441	0.0364366	0.000671671	0.00738504	4.20799e-07	-0.0473452	0.0451041	-0.028697		0.6308	-0.230687	-0.938006	3.16427	0.309683	2.36058	2.81533	0.32197	0.00112558	-0.210072	2.11427
0.6474	-0.0106795	-0.0594107	-0.0424151	0.034168	0.000544932	0.0115377	1.78223e-07	-0.0434664	0.0404478	-0.0304954		0.6474	-0.251186	-0.949514	3.24299	0.373363	2.23641	2.84773	0.34045	0.00128165	-0.214576	2.05612
0.664	-0.00965678	-0.0791659	-0.0356609	0.0316641	0.000429129	0.0145284	-1.41182e-08	-0.0408481	0.0358552	-0.0318831		0.664	-0.271415	-0.955162	3.31643	0.446039	2.10652	2.8789	0.37059	0.0013661	-0.214335	2.00017
0.6806	-0.00965507	-0.0978181	-0.0292261	0.0290152	0.000325645	0.0165185	-1.62269e-07	-0.0393127	0.0314069	-0.0327178		0.6806	-0.291396	-0.95516	3.38277	0.528172	1.97238	2.90761	0.412702	0.00139268	-0.210041	1.94621
0.6972	-0.0104143	-0.115463	-0.0231716	0.0263011	0.0002351	0.0176619	-2.72202e-07	-0.0386872	0.027163	-0.032844		0.6972	-0.311123	-0.949865	3.44048	0.620139	1.83539	2.93253	0.46695	0.00137372	-0.202326	1.89401
0.7138	-0.0117226	-0.132304	-0.0175668	0.0235901	0.000157526	0.0181049	-3.49645e-07	-0.0388014	0.0231645	-0.032096		0.7138	-0.330571	-0.939763	3.48832	0.722205	1.69687	2.9522	0.533334	0.00132011	-0.191775	1.84333
0.7304	-0.0134116	-0.148626	-0.0124798	0.0209388	9.2509e-05	0.0179835	-3.9996e-07	-0.0394868	0.0194358	-0.0303036		0.7304	-0.349714	-0.925435	3.5254	0.834496	1.55811	2.96517	0.61167	0.00124126	-0.178929	1.79392
0.747	-0.0153482	-0.164756	-0.00796833	0.0183924	3.93148e-05	0.0174209	-4.28059e-07	-0.0405756	0.0159869	-0.0272989		0.747	-0.36854	-0.907509	3.55111	0.956978	1.42029	2.96998	0.701582	0.00114521	-0.164297	1.74556
0.7636	-0.0174269	-0.181033	-0.00406962	0.0159856	-3.01083e-06	0.016527	-4.38353e-07	-0.0419002	0.0128162	-0.0229259		0.7636	-0.387051	-0.886618	3.56515	1.08942	1.28454	2.96529	0.802487	0.00103865	-0.148372	1.69804
0.7802	-0.0195632	-0.197779	-0.000795197	0.0137434	-3.55585e-05	0.0153971	-4.34725e-07	-0.043294	0.00991184	-0.0170534		0.7802	-0.405265	-0.863363	3.56746	1.23138	1.15192	2.94989	0.913578	0.000927046	-0.13164	1.65121
0.7968	-0.0216882	-0.215273	0.00186595	0.0116821	-5.94891e-05	0.0141129	-4.20525e-07	-0.0445928	0.0072547	-0.00959101		0.7968	-0.423202	-0.838287	3.55819	1.38218	1.0234	2.92279	1.03381	0.00081477	-0.114573	1.60497
0.8134	-0.0237441	-0.233735	0.00394027	0.00981088	-7.59817e-05	0.0127427	-3.98581e-07	-0.0456381	0.00481987	-0.000509063		0.8134	-0.440867	-0.811853	3.53764	1.54087	0.899896	2.88324	1.16189	0.000705212	-0.0976307	1.55931
0.83	-0.025681	-0.25331	0.00546379	0.00813245	-8.61955e-05	0.0113424	-3.71218e-07	-0.0462816	0.00257864	0.0101416		0.83	-0.458234	-0.784436	3.50625	1.70627	0.782217	2.83078	1.2963	0.000600903	-0.081243	1.5143
0.8466	-0.0274542	-0.274054	0.00647742	0.00664452	-9.12413e-05	0.00995634	-3.40294e-07	-0.0463926	0.000500153	0.0222208		0.8466	-0.475233	-0.756323	3.46451	1.8769	0.671085	2.76527	1.43528	0.00050364	-0.0658005	1.4701
0.8632	-0.0290229	-0.29593	0.00702322	0.00534079	-9.21632e-05	0.00861891	-3.07229e-07	-0.0458673	-0.0014471	0.0355002		0.8632	-0.491752	-0.727714	3.41295	2.05103	0.567116	2.68683	1.57693	0.000414603	-0.0516403	1.42701
0.8798	-0.0303507	-0.318801	0.00714153	0.00421184	-8.99264e-05	0.00735551	-2.73048e-07	-0.0446417	-0.0032939	0.0496707		0.8798	-0.507637	-0.698732	3.35211	2.22672	0.470803	2.59592	1.71925	0.000334459	-0.0390341	1.38545
0.8964	-0.0314066	-0.342433	0.00686891	0.00324604	-8.54121e-05	0.00618385	-2.38422e-07	-0.0427029	-0.00506904	0.0643568		0.8964	-0.522703	-0.669434	3.28254	2.40184	0.382499	2.49324	1.8602	0.000263462	-0.0281744	1.34596
0.913	-0.0321674	-0.366502	0.00623665	0.00243029	-7.94162e-05	0.00511518	-2.03707e-07	-0.0400891	-0.00679822	0.0791335		0.913	-0.536748	-0.639825	3.20471	2.57416	0.302393	2.37975	1.99783	0.000201541	-0.0191626	1.30923
0.9296	-0.0326229	-0.390605	0.00526999	0.00175064	-7.26512e-05	0.00415535	-1.68987e-07	-0.0368784	-0.00850297	0.0935439		0.9296	-0.549576	-0.609872	3.11911	2.74141	0.230499	2.2566	2.13037	0.000148379	-0.0120045	1.27608
0.9462	-0.0327816	-0.414282	0.0039877	0.00119281	-6.57506e-05	0.00330589	-1.34114e-07	-0.0331757	-0.0101998	0.107116		0.9462	-0.561023	-0.579528	3.02615	2.90137	0.166652	2.12515	2.25623	0.000103474	-0.00661061	1.24742
0.9628	-0.0326741	-0.437029	0.00240216	0.000742654	-5.92742e-05	0.00256488	-9.87484e-08	-0.0291032	-0.0118992	0.119384		0.9628	-0.57098	-0.548744	2.92625	3.05192	0.110518	1.98688	2.37412	6.62012e-05	-0.00280254	1.22423
0.9794	-0.0323483	-0.458328	0.000519836	0.000386462	-5.37138e-05	0.00192783	-6.24004e-08	-0.0247931	-0.0136052	0.129913		0.9794	-0.579406	-0.517496	2.8198	3.19112	0.0616229	1.84342	2.48305	3.58589e-05	-0.000324835	1.20756
0.996	-0.0318616	-0.477676	-0.00165795	0.000111218	-4.94985e-05	0.00138836	-2.44687e-08	-0.0203817	-0.0153146	0.138325		0.996	-0.586332	-0.485799	2.70723	3.31725	0.0193885	1.69647	2.58231	1.17053e-05	0.00113724	1.19845
1.0126	-0.0312744	-0.494623	-0.00413396	-9.52114e-05	-4.69988e-05	0.000938781	1.57164e-08	-0.0160057	-0.0170164	0.144319		1.0126	-0.591863	-0.453729	2.58898	3.42883	-0.0168261	1.54777	2.67152	-7.00929e-06	0.00193829	1.19795
1.0292	-0.0306456	-0.508786	-0.00691366	-0.000243963	-4.6529e-05	0.00057065	5.88499e-08	-0.0117991	-0.0186921	0.147676		1.0292	-0.596173	-0.421422	2.46553	3.52472	-0.0476824	1.3991	2.75061	-2.10184e-05	0.0024559	1.20704
1.0458	-0.0300288	-0.519873	-0.0100037	-0.000345108	-4.83469e-05	0.000275148	1.05605e-07	-0.00789046	-0.0203151	0.148265		1.0458	-0.599508	-0.389079	2.33742	3.60411	-0.0738302	1.25219	2.81976	-3.10221e-05	0.0030754	1.22658
1.0624	-0.0294695	-0.527692	-0.0134099	-0.000407628	-5.26515e-05	4.34262e-05	1.56584e-07	-0.00440104	-0.021852	0.146048		1.0624	-0.602189	-0.356957	2.20525	3.66656	-0.0958826	1.10868	2.87945	-3.76741e-05	0.00417523	1.25733
1.079	-0.0290035	-0.532153	-0.0171359	-0.000439426	-5.9577e-05	-0.000133143	2.1226e-07	-0.00144184	-0.0232626	0.141079		1.079	-0.604613	-0.32536	2.06972	3.712	-0.114396	0.970112	2.93037	-4.1573e-05	0.00611213	1.29987
1.0956	-0.0286553	-0.533262	-0.0211801	-0.00044736	-6.91833e-05	-0.000262769	2.72919e-07	0.000889352	-0.0245021	0.133519		1.0956	-0.607254	-0.29463	1.9316	3.74072	-0.129858	0.837866	2.97349	-4.3258e-05	0.00920504	1.35458
1.1122	-0.0284375	-0.531091	-0.0255342	-0.000437301	-8.14426e-05	-0.000353109	3.38591e-07	0.00251205	-0.0255233	0.123631		1.1122	-0.610652	-0.26512	1.7918	3.75335	-0.142678	0.713138	3.00994	-4.32066e-05	0.0137221	1.42159
1.1288	-0.0283503	-0.525757	-0.0301809	-0.000414203	-9.62216e-05	-0.000411177	4.08973e-07	0.00336846	-0.0262793	0.111782		1.1288	-0.615403	-0.237169	1.65132	3.75078	-0.153188	0.596894	3.04107	-4.1835e-05	0.0198748	1.50079
1.1454	-0.0283823	-0.517398	-0.0350911	-0.000382181	-0.00011326	-0.000443291	4.83351e-07	0.00343052	-0.0267286	0.098418		1.1454	-0.622146	-0.211079	1.51125	3.73418	-0.161642	0.48985	3.06835	-3.95004e-05	0.0278143	1.59176
1.162	-0.0285099	-0.506163	-0.0402226	-0.000344595	-0.000132144	-0.000455052	5.60503e-07	0.00270383	-0.0268402	0.0840464		1.162	-0.631532	-0.187092	1.37271	3.70489	-0.168225	0.392457	3.09336	-3.65039e-05	0.0376289	1.69378
1.1786	-0.0286996	-0.492211	-0.0455176	-0.000304137	-0.000152276	-0.00045135	6.38607e-07	0.00122353	-0.0266012	0.069195		1.1786	-0.644205	-0.16538	1.23687	3.66437	-0.17307	0.304892	3.11774	-3.30951e-05	0.0493485	1.80585
1.1952	-0.0289083	-0.475709	-0.0509017	-0.00026291	-0.000172836	-0.000436383	7.15135e-07	-0.000952897	-0.0260211	0.0543804		1.1952	-0.660767	-0.146039	1.10487	3.61414	-0.176275	0.22708	3.14315	-2.94766e-05	0.0629508	1.92664
1.2118	-0.0290863	-0.456844	-0.0562832	-0.000222514	-0.000192749	-0.000413689	7.86746e-07	-0.00375099	-0.0251274	0.040076		1.2118	-0.681752	-0.129088	0.977785	3.55573	-0.177927	0.158721	3.17119	-2.58092e-05	0.0783644	2.05459
1.2284	-0.0291797	-0.435826	-0.0615529	-0.000184119	-0.000210634	-0.000386198	8.49173e-07	-0.00708329	-0.0239587	0.0266817		1.2284	-0.707589	-0.114481	0.85659	3.49063	-0.178113	0.0993238	3.20332	-2.2217e-05	0.0954701	2.18786
1.245	-0.0291343	-0.412892	-0.0665857	-0.000148537	-0.000224766	-0.000356272	8.97117e-07	-0.0108521	-0.0225589	0.0144976		1.245	-0.738576	-0.10212	0.742146	3.42022	-0.176931	0.0482402	3.24078	-1.87921e-05	0.1141	2.32442
1.2616	-0.0289004	-0.388311	-0.0712432	-0.000116282	-0.000233022	-0.00032576	9.24141e-07	-0.0149512	-0.0209731	0.00371002		1.2616	-0.774866	-0.0918576	0.635173	3.34579	-0.174493	0.00470009	3.28455	-1.55997e-05	0.134032	2.46207
1.2782	-0.0284389	-0.362383	-0.075379	-8.76324e-05	-0.000232836	-0.000296051	9.2258e-07	-0.0192676	-0.0192447	-0.00560643		1.2782	-0.816453	-0.0835113	0.536229	3.26849	-0.170925	-0.0321564	3.33528	-1.26825e-05	0.154969	2.59854
1.2948	-0.0277291	-0.33544	-0.0788454	-6.26779e-05	-0.000221151	-0.000268117	8.83463e-07	-0.023682	-0.017413	-0.0134707		1.2948	-0.863158	-0.0768687	0.445698	3.18932	-0.166375	-0.0632411	3.39321	-1.00646e-05	0.176522	2.73153
1.3114	-0.0267729	-0.307837	-0.0815045	-4.13637e-05	-0.000194374	-0.000242564	7.96469e-07	-0.0280704	-0.015512	-0.0199671		1.3114	-0.914625	-0.0716964	0.363775	3.10913	-0.160998	-0.0894754	3.45816	-7.75508e-06	0.198181	2.85881
1.328	-0.0255915	-0.279949	-0.0832416	-2.35285e-05	-0.000148339	-0.000219675	6.49913e-07	-0.0323051	-0.0135698	-0.0252155		1.328	-0.97032	-0.0677483	0.290464	3.02866	-0.154948	-0.11175	3.5295	-5.75174e-06	0.219303	2.97833
1.3446	-0.0242182	-0.252159	-0.0839794	-8.93578e-06	-7.82733e-05	-0.000199441	4.30782e-07	-0.0362571	-0.011608	-0.0293457		1.3446	-1.02955	-0.0647739	0.225596	2.94847	-0.148362	-0.130895	3.60613	-4.04341e-06	0.239108	3.08825
1.3612	-0.0226925	-0.224862	-0.0836858	2.69991e-06	2.12164e-05	-0.000181604	1.24832e-07	-0.0397995	-0.00964253	-0.0324781		1.3612	-1.09149	-0.0625275	0.168845	2.86899	-0.141352	-0.147652	3.68652	-2.6126e-06	0.256684	3.18699
1.3778	-0.0210569	-0.198454	-0.0823829	1.16919e-05	0.00015615	-0.000165679	-2.83239e-07	-0.042812	-0.0076833	-0.0347186		1.3778	-1.1552	-0.0607786	0.119772	2.79054	-0.134008	-0.162653	3.76874	-1.43748e-06	0.271018	3.27324
1.3944	-0.0193532	-0.173327	-0.0801568	1.83645e-05	0.000333157	-0.000150984	-8.09532e-07	-0.0451881	-0.00573549	-0.0361583		1.3944	-1.21966	-0.059324	0.0778609	2.71327	-0.126393	-0.176408	3.85051	-4.9363e-07	0.281047	3.34596
1.411	-0.0176204	-0.149842	-0.0771577	2.30396e-05	0.000559429	-0.000136663	-1.47057e-06	-0.0468439	-0.00380007	-0.0368766		1.411	-1.2838	-0.0580025	0.0425416	2.63723	-0.118559	-0.189286	3.9293	2.44672e-07	0.28573	3.40437
1.4276	-0.0158939	-0.128314	-0.0735861	2.60272e-05	0.000842655	-0.000121709	-2.2828e-06	-0.0477306	-0.0018749	-0.036945		1.4276	-1.34657	-0.0567073	0.0132176	2.56233	-0.11055	-0.201509	4.00238	8.03318e-07	0.284121	3.4479
1.4442	-0.014204	-0.108986	-0.0696687	2.7618e-05	0.0011909	-0.000104985	-3.26195e-06	-0.0478452	4.43562e-05	-0.036434		1.4442	-1.40692	-0.0553868	-0.0107153	2.48836	-0.102421	-0.213139	4.06698	1.20755e-06	0.275454	3.47617
1.4608	-0.0125762	-0.092017	-0.0656334	2.8079e-05	0.00161248	-8.52488e-05	-4.42223e-06	-0.04723	0.00196304	-0.0354205		1.4608	-1.46387	-0.0540335	-0.029844	2.41504	-0.0942398	-0.224077	4.12035	1.48137e-06	0.259199	3.48896
1.4774	-0.0110304	-0.077462	-0.0616873	2.76506e-05	0.00211574	-6.11771e-05	-5.77529e-06	-0.0459604	0.00388648	-0.0339937		1.4774	-1.5165	-0.0526715	-0.0447144	2.34195	-0.0860853	-0.234056	4.15993	1.64706e-06	0.235123	3.48616
1.494	-0.00958186	-0.0652729	-0.0579967	2.65449e-05	0.00270881	-3.14001e-05	-7.32911e-06	-0.0441317	0.00581884	-0.0322525		1.494	-1.56402	-0.0513467	-0.0558126	2.26862	-0.0780433	-0.242642	4.18343	1.72495e-06	0.203316	3.46776
1.5106	-0.00824109	-0.0553076	-0.0546729	2.49463e-05	0.00339932	5.46214e-06	-9.08651e-06	-0.0418487	0.00776206	-0.0302992		1.5106	-1.60578	-0.0501194	-0.0635505	2.19455	-0.070197	-0.249235	4.18892	1.73324e-06	0.164197	3.43384
1.5272	-0.00701446	-0.0473471	-0.0517679	2.30119e-05	0.00419402	5.07516e-05	-1.10436e-05	-0.0392179	0.00971483	-0.0282362		1.5272	-1.64127	-0.0490596	-0.0682562	2.11918	-0.0626212	-0.253078	4.17491	1.68798e-06	0.118499	3.38458
1.5438	-0.00590478	-0.04112	-0.0492759	2.08729e-05	0.00509839	0.000105714	-1.31878e-05	-0.0363421	0.0116716	-0.026163		1.5438	-1.67018	-0.0482439	-0.0701664	2.04198	-0.0553787	-0.25327	4.1404	1.60304e-06	0.0672166	3.32026
1.5604	-0.00491178	-0.0363292	-0.0471383	1.86367e-05	0.0061161	0.000171427	-1.5496e-05	-0.0333163	0.0136219	-0.0241745		1.5604	-1.69238	-0.0477539	-0.0694236	1.96246	-0.0485187	-0.248784	4.08488	1.49025e-06	0.0115603	3.2413
1.577	-0.00403271	-0.0326772	-0.0452589	1.63894e-05	0.00724855	0.000248711	-1.7932e-05	-0.0302252	0.0155495	-0.0223603		1.577	-1.70789	-0.0476767	-0.066075	1.88022	-0.0420755	-0.238502	4.00832	1.3595e-06	-0.0471124	3.14825
1.5936	-0.00326285	-0.029892	-0.0435246	1.41974e-05	0.00849425	0.000338023	-2.04443e-05	-0.0271423	0.0174319	-0.020805		1.5936	-1.7169	-0.0481063	-0.0600746	1.79499	-0.0360694	-0.221244	3.91111	1.2189e-06	-0.107361	3.04178
1.6102	-0.00259596	-0.027747	-0.0418261	1.21107e-05	0.00984824	0.000439331	-2.29635e-05	-0.0241286	0.0192407	-0.0195877		1.6102	-1.71976	-0.0491466	-0.051288	1.70667	-0.0305075	-0.19581	3.79409	1.07496e-06	-0.167724	2.92277
1.6268	-0.00202477	-0.0260679	-0.0400758	1.01648e-05	0.0113015	0.000551962	-2.53996e-05	-0.0212337	0.0209411	-0.0187835		1.6268	-1.71691	-0.0509155	-0.0394999	1.61531	-0.0253845	-0.161007	3.65843	9.32752e-07	-0.226782	2.79221
1.6434	-0.00154132	-0.0247262	-0.0382168	8.38283e-06	0.0128402	0.000674432	-2.76393e-05	-0.0184956	0.0224932	-0.0184634		1.6434	-1.70892	-0.0535506	-0.0244245	1.52113	-0.0206855	-0.115677	3.50563	7.96124e-07	-0.283198	2.65134
1.66	-0.00113728	-0.0236288	-0.0362248	6.77803e-06	0.0144454	0.000804244	-2.9544e-05	-0.0159419	0.0238534	-0.0186954		1.66	-1.69642	-0.0572157	-0.00571461	1.42453	-0.0163866	-0.0587269	3.33752	6.67847e-07	-0.335761	2.50156
1.6766	-0.000804256	-0.0227098	-0.0341019	5.35543e-06	0.0160927	0.000937668	-3.0947e-05	-0.013591	0.0249759	-0.0195454		1.6766	-1.68005	-0.0621046	0.0170363	1.32601	-0.0124579	0.0108446	3.15618	5.49791e-07	-0.383411	2.34452
1.6932	-0.000533966	-0.0219233	-0.0318678	4.11363e-06	0.0177514	0.00106949	-3.16526e-05	-0.0114533	0.0258168	-0.021077		1.6932	-1.66052	-0.0684352	0.0442939	1.22622	-0.00886459	0.0939173	2.96397	4.43085e-07	-0.425269	2.18203
1.7098	-0.000318446	-0.0212372	-0.0295526	3.04634e-06	0.0193854	0.00119272	-3.14345e-05	-0.00953224	0.0263374	-0.0233527		1.7098	-1.63852	-0.07644	0.0765783	1.12592	-0.00556914	0.191219	2.76345	3.48251e-07	-0.460651	2.01613
1.7264	-0.000150165	-0.0206292	-0.0271919	2.14366e-06	0.0209528	0.00129833	-3.00364e-05	-0.00782551	0.0265106	-0.0264334		1.7264	-1.61475	-0.0863575	0.114458	1.02592	-0.00253303	0.303292	2.55739	2.65336e-07	-0.48906	1.84894
1.743	-2.21155e-05	-0.020082	-0.0248228	1.39321e-06	0.0224071	0.00137492	-2.71728e-05	-0.00632641	0.0263277	-0.0303781		1.743	-1.58988	-0.0984241	0.158536	0.9271	0.000281709	0.430464	2.34866	1.94017e-07	-0.510184	1.68264
1.7596	7.21197e-05	-0.0195809	-0.0224808	7.81073e-07	0.0236986	0.00140836	-2.25323e-05	-0.00502473	0.0258028	-0.0352437		1.7596	-1.56452	-0.112865	0.20944	0.830345	0.00291093	0.572814	2.14016	1.33701e-07	-0.523885	1.51935
1.7762	0.000138342	-0.0191111	-0.0201984	2.92543e-07	0.0247763	0.00138154	-1.57827e-05	-0.00390772	0.0249688	-0.0410844		1.7762	-1.53924	-0.129888	0.267802	0.736522	0.00538701	0.730144	1.93474	8.36043e-08	-0.530185	1.36101
1.7928	0.000181723	-0.0186559	-0.0180033	-8.72492e-08	0.0255914	0.00127394	-6.5784e-06	-0.00296093	0.0238699	-0.0479501		1.7928	-1.51447	-0.149672	0.334238	0.646451	0.00773764	0.901964	1.73497	4.28222e-08	-0.529247	1.20932
1.8094	0.000206816	-0.0181956	-0.0159184	-3.72875e-07	0.0261012	0.00106141	5.42905e-06	-0.00216891	0.0225563	-0.0558856		1.8094	-1.49052	-0.172359	0.409326	0.560884	0.00998464	1.08747	1.54312	1.03833e-08	-0.521338	1.06567
1.826	0.000217578	-0.0177069	-0.0139608	-5.78243e-07	0.0262751	0.000715844	2.05766e-05	-0.00151579	0.02108	-0.0649246		1.826	-1.46757	-0.198047	0.493579	0.480489	0.0121431	1.28555	1.36105	-1.47053e-08	-0.506795	0.931122
1.8426	0.000217402	-0.0171625	-0.0121428	-7.16351e-07	0.0261013	0.000204959	3.91716e-05	-0.000985751	0.0194913	-0.0750724		1.8426	-1.44562	-0.226778	0.587417	0.405833	0.0142206	1.49474	1.19022	-3.3423e-08	-0.485972	0.806443
1.8592	0.000209158	-0.0165318	-0.0104713	-7.99114e-07	0.0255914	-0.000507832	6.14685e-05	-0.000563448	0.0178375	-0.0862841		1.8592	-1.42455	-0.258531	0.691143	0.337363	0.0162165	1.71326	1.03167	-4.67099e-08	-0.459194	0.69209
1.8758	0.000195238	-0.0157818	-0.0089486	-8.37268e-07	0.0247764	-0.0014635	8.76407e-05	-0.000234255	0.0161605	-0.0984415		1.8758	-1.4041	-0.293213	0.80491	0.275384	0.0181221	1.93899	0.886052	-5.54476e-08	-0.426714	0.588257
1.8924	0.000177603	-0.0148786	-0.00757308	-8.40332e-07	0.0236987	-0.0027073	0.000117746	1.55017e-05	0.014497	-0.111334		1.8924	-1.38389	-0.330657	0.928694	0.220041	0.01992	2.16949	0.753662	-6.04465e-08	-0.388676	0.494902
1.909	0.000157832	-0.0137895	-0.00633938	-8.16609e-07	0.0224072	-0.0042886	0.000151685	0.000198408	0.0128775	-0.124655		1.909	-1.36346	-0.370637	1.06226	0.171319	0.0215852	2.40201	0.634498	-6.24385e-08	-0.345088	0.411784
1.9256	0.000137171	-0.0124865	-0.00523911	-7.73228e-07	0.0209529	-0.00626041	0.000189155	0.00032588	0.0113265	-0.138014		1.9256	-1.34225	-0.412884	1.20514	0.129059	0.0230855	2.63357	0.528294	-6.20733e-08	-0.2958	0.338504
1.9422	0.000116574	-0.0109498	-0.00426134	-7.16211e-07	0.0193855	-0.00867877	0.000229593	0.000408132	0.00986292	-0.15097		1.9422	-1.31968	-0.457115	1.35658	0.0929805	0.0243836	2.86102	0.43457	-5.99182e-08	-0.240471	0.274536
1.9588	9.67513e-05	-0.00917309	-0.0033931	-6.5055e-07	0.0177516	-0.0116019	0.000272114	0.000454176	0.00850038	-0.163071		1.9588	-1.29511	-0.503044	1.51554	0.0627071	0.0254389	3.08112	0.352682	-5.64607e-08	-0.178557	0.219262
1.9754	7.82053e-05	-0.00716927	-0.00261978	-5.80306e-07	0.0160928	-0.015089	0.000315439	0.000471863	0.0072478	-0.173889		1.9754	-1.26794	-0.550394	1.68071	0.0377862	0.026211	3.29074	0.281865	-5.21125e-08	-0.109309	0.172003
1.992	6.1268e-05	-0.00497813	-0.00192556	-5.08705e-07	0.0144456	-0.0191986	0.000357819	0.000467936	0.00610996	-0.183053		1.992	-1.23764	-0.598898	1.85044	0.0177156	0.0266644	3.4869	0.221268	-4.72151e-08	-0.0317904	0.132045
2.0086	4.61335e-05	-0.00267	-0.00129373	-4.38241e-07	0.0128403	-0.0239873	0.00039695	0.000448108	0.00508817	-0.190266		2.0086	-1.20373	-0.648292	2.02284	0.00196822	0.0267741	3.66694	0.169992	-4.20458e-08	0.0550822	0.0986605
2.0252	3.28859e-05	-0.000340628	-0.000707034	-3.70773e-07	0.0113015	-0.0295067	0.000429883	0.000417148	0.00418087	-0.195315		2.0252	-1.16585	-0.698313	2.19575	-0.00998929	0.0265326	3.82855	0.127118	-3.68248e-08	0.152483	0.0711292
2.0418	2.15245e-05	0.00189778	-0.000147908	-3.07619e-07	0.0098483	-0.0358018	0.000452927	0.000378969	0.00338418	-0.198068		2.0418	-1.12377	-0.748688	2.36677	-0.018683	0.0259552	3.96989	0.0917332	-3.17219e-08	0.261605	0.0487515
2.0584	1.1985e-05	0.00392501	0.000401227	-2.49648e-07	0.00849426	-0.0429074	0.000461556	0.000336724	0.00269249	-0.198467		2.0584	-1.07736	-0.799126	2.53335	-0.0246225	0.0250749	4.08956	0.0629488	-2.68634e-08	0.3836	0.0308607
2.075	4.15756e-06	0.00562108	0.000957739	-1.97358e-07	0.0072485	-0.0508453	0.000450313	0.000292899	0.00209888	-0.196516		2.075	-1.02659	-0.849317	2.69283	-0.0282954	0.0239363	4.18659	0.0399166	-2.23383e-08	0.519521	0.016832
2.0916	-2.09837e-06	0.00687481	0.00153854	-1.5095e-07	0.00611598	-0.059621	0.000412715	0.000249402	0.00159559	-0.192267		2.0916	-0.971586	-0.898927	2.84251	-0.0301659	0.0225894	4.26049	0.0218397	-1.82046e-08	0.670277	0.00608813
2.1082	-6.94171e-06	0.00759325	0.00215982	-1.10394e-07	0.00509818	-0.06922	0.000341171	0.000207647	0.00117436	-0.185811		2.1082	-0.91254	-0.947602	2.97975	-0.0306759	0.0210857	4.3111	0.00798106	-1.44947e-08	0.836596	-0.00189717
2.1248	-1.05401e-05	0.00770738	0.00283679	-7.54885e-08	0.00419371	-0.0796043	0.000226913	0.000168637	0.000826744	-0.177277		2.1248	-0.84977	-0.994964	3.10205	-0.0302487	0.0194752	4.33862	-0.00233198	-1.12209e-08	1.01898	-0.00759732
2.1414	-1.3062e-05	0.0071691	0.00358337	-4.59043e-08	0.00339887	-0.0907094	5.9947e-05	0.000133028	0.000544341	-0.166832		2.1414	-0.783697	-1.04061	3.20717	-0.0292897	0.0178046	4.34355	-0.00970535	-8.37905e-09	1.21768	-0.011433
2.158	-1.46713e-05	0.00594499	0.00441184	-2.12316e-08	0.00270821	-0.102441	-0.000170974	0.000101203	0.000319012	-0.1547		2.158	-0.714847	-1.08413	3.29314	-0.0281791	0.0161153	4.32661	-0.0146781	-5.95324e-09	1.4326	-0.0137737
2.1746	-1.55229e-05	0.00401145	0.00533245	-1.01254e-09	0.00211497	-0.114675	-0.000478334	7.33203e-05	0.000143014	-0.14116		2.1746	-0.64384	-1.12507	3.35839	-0.0272593	0.0144432	4.28876	-0.0177238	-3.91863e-09	1.6633	-0.0149394
2.1912	-1.57598e-05	0.00135141	0.006353	1.52287e-08	0.00161152	-0.127253	-0.000875802	4.93706e-05	9.11299e-06	-0.126547		2.1912	-0.571384	-1.16301	3.4017	-0.0268234	0.0128184	4.23112	-0.0192536	-2.24447e-09	1.9089	-0.0152044
2.2078	-1.55112e-05	-0.00204772	0.00747834	2.7963e-08	0.00118973	-0.139989	-0.00137812	2.92145e-05	-8.93473e-05	-0.111237		2.2078	-0.498242	-1.1975	3.42231	-0.0271021	0.0112649	4.15494	-0.0196197	-8.96377e-10	2.16806	-0.0148003
2.2244	-1.48921e-05	-0.00619489	0.00870988	3.76374e-08	0.000841245	-0.152669	-0.00200093	1.26214e-05	-0.000158401	-0.0956162		2.2244	-0.425199	-1.22814	3.41983	-0.0282493	0.00980094	4.06161	-0.01912	1.61764e-10	2.43896	-0.01392
2.241	-1.40024e-05	-0.0110951	0.010045	4.46609e-08	0.000557771	-0.165058	-0.00276053	-7.00838e-07	-0.000203444	-0.0800644		2.241	-0.353026	-1.25457	3.39432	-0.0303302	0.00843978	3.95259	-0.0180028	9.66304e-10	2.71928	-0.0127218
2.2576	-1.29276e-05	-0.0167482	0.0114766	4.93937e-08	0.000331242	-0.176916	-0.00367352	-1.10815e-05	-0.00022924	-0.064931		2.2576	-0.282434	-1.27649	3.34621	-0.0333221	0.00718988	3.8294	-0.0164721	1.55268e-09	3.00627	-0.0113331
2.2742	-1.17395e-05	-0.0231465	0.0129924	5.21394e-08	0.000153976	-0.188009	-0.00475641	-1.88672e-05	-0.000239937	-0.0505195		2.2742	-0.214048	-1.29366	3.27629	-0.0371267	0.00605568	3.69359	-0.0146923	1.95455e-09	3.29673	-0.00985462
2.2908	-1.04969e-05	-0.0302722	0.0145747	5.314e-08	1.87915e-05	-0.198129	-0.00602505	-2.4406e-05	-0.000239099	-0.0370698		2.2908	-0.148378	-1.30591	3.18572	-0.0415862	0.00503818	3.54673	-0.0127933	2.20322e-09	3.58715	-0.0083637
2.3074	-9.24714e-06	-0.0380929	0.0161997	5.25734e-08	-8.09281e-05	-0.207108	-0.00749401	-2.80363e-05	-0.000229747	-0.0247466		2.3074	-0.0857961	-1.31313	3.07595	-0.0464962	0.00413555	3.39037	-0.0108753	2.32725e-09	3.8738	-0.00691814
2.324	-8.02695e-06	-0.0465582	0.0178376	5.05523e-08	-0.000151187	-0.214811	-0.0091758	-3.00778e-05	-0.000214404	-0.01364		2.324	-0.0265234	-1.31525	2.94876	-0.0516189	0.0033437	3.22607	-0.00901315	2.3522e-09	4.15285	-0.00555917
2.3406	-6.86397e-06	-0.0555944	0.0194524	4.71255e-08	-0.000197359	-0.221133	-0.01108	-3.08262e-05	-0.00019514	-0.00377957		2.3406	0.02938	-1.31224	2.80619	-0.0566952	0.00265685	3.05536	-0.0072604	2.30063e-09	4.42051	-0.0043144
2.3572	-5.77794e-06	-0.0650997	0.0210027	4.22797e-08	-0.000224194	-0.225997	-0.0132123	-3.05488e-05	-0.000173628	0.00484913		2.3572	0.0820048	-1.3041	2.65054	-0.0614578	0.00206794	2.87978	-0.00565304	2.19209e-09	4.67319	-0.00320039
2.3738	-4.78191e-06	-0.0749388	0.0224421	3.59446e-08	-0.00023583	-0.229352	-0.0155734	-2.94834e-05	-0.000151185	0.0122908		2.3738	0.131573	-1.29084	2.48437	-0.0656455	0.00156913	2.70082	-0.00421281	2.04323e-09	4.90763	-0.00222494
2.3904	-3.88338e-06	-0.0849388	0.0237207	2.79977e-08	-0.000235828	-0.231175	-0.0181578	-2.78372e-05	-0.000128827	0.0186087		2.3904	0.1784	-1.27247	2.31038	-0.0690208	0.00115207	2.51995	-0.00295012	1.86802e-09	5.12104	-0.00138906
2.407	-3.08537e-06	-0.0948896	0.0247876	1.8272e-08	-0.000227209	-0.23146	-0.0209527	-2.57879e-05	-0.000107307	0.0238759		2.407	0.222843	-1.24903	2.13143	-0.0713848	0.000808264	2.3386	-0.0018666	1.67791e-09	5.31118	-0.000688648
2.4236	-2.3873e-06	-0.104556	0.0255939	6.56533e-09	-0.000212498	-0.230218	-0.023937	-2.34847e-05	-8.71616e-05	0.0281676		2.4236	0.265247	-1.22056	1.9504	-0.0725876	0.000529302	2.15816	-0.000957234	1.48212e-09	5.47638	-0.000115928
2.4402	-1.7859e-06	-0.113698	0.0260968	-7.34868e-09	-0.000193772	-0.227478	-0.0270797	-2.10504e-05	-6.87451e-05	0.0315566		2.4402	0.3059	-1.18711	1.77013	-0.0725379	0.000307028	1.97996	-0.000212252	1.28788e-09	5.61557	0.000339356
2.4568	-1.27585e-06	-0.122094	0.0262652	-2.37067e-08	-0.000172709	-0.223285	-0.0303395	-1.85841e-05	-5.22658e-05	0.0341101		2.4568	0.344997	-1.1488	1.59324	-0.0712136	0.000133702	1.80525	0.000381372	1.10065e-09	5.72819	0.000688983
2.4734	-8.50444e-07	-0.129562	0.0260874	-4.27392e-08	-0.000150635	-0.217694	-0.033664	-1.61629e-05	-3.78149e-05	0.0358885		2.4734	0.382616	-1.1058	1.42205	-0.0686636	2.10308e-06	1.63522	0.000838656	9.24413e-10	5.81417	0.000945476
2.49	-5.02099e-07	-0.135975	0.0255749	-6.46516e-08	-0.000128573	-0.210767	-0.0369892	-1.38456e-05	-2.5393e-05	0.0369464		2.49	0.418714	-1.05835	1.25848	-0.0649998	-9.44031e-05	1.47096	0.00117562	7.61878e-10	5.87382	0.0011215
2.5066	-2.22764e-07	-0.141258	0.0247581	-8.96006e-08	-0.000107286	-0.202579	-0.0402403	-1.16741e-05	-1.49331e-05	0.0373351		2.5066	0.453139	-1.0068	1.1041	-0.0603857	-0.000161825	1.31345	0.00140848	6.14707e-10	5.9078	0.00122939
2.5232	-4.2695e-09	-0.145386	0.0236796	-1.17668e-07	-8.73177e-05	-0.193234	-0.0433328	-9.67687e-06	-6.31884e-06	0.0371078		2.5232	0.485651	-0.951557	0.960046	-0.0550197	-0.000205531	1.16356	0.00155309	4.83706e-10	5.91705	0.00128085
2.5398	1.61411e-07	-0.148373	0.022388	-1.48832e-07	-6.90307e-05	-0.182864	-0.0461741	-7.87075e-06	5.98929e-07	0.0363262		2.5398	0.515953	-0.893099	0.827105	-0.0491181	-0.000230251	1.02204	0.00162449	3.69008e-10	5.90276	0.00128668
2.5564	2.8196e-07	-0.150276	0.0209341	-1.82926e-07	-5.26407e-05	-0.171635	-0.0486681	-6.2632e-06	5.98939e-06	0.035065		2.5564	0.543723	-0.831959	0.705711	-0.0429012	-0.000240105	0.889474	0.00163657	2.70223e-10	5.86629	0.00125667
2.573	3.64573e-07	-0.151207	0.0193676	-2.19609e-07	-3.82459e-05	-0.159743	-0.0507195	-4.85425e-06	1.00313e-05	0.0334082		2.573	0.568644	-0.768715	0.595997	-0.0365831	-0.000238624	0.766331	0.00160194	1.86575e-10	5.80912	0.00119949
2.5896	4.15861e-07	-0.151342	0.0177347	-2.58314e-07	-2.58533e-05	-0.147405	-0.0522415	-3.63821e-06	1.29048e-05	0.0314421		2.5896	0.590433	-0.703972	0.497838	-0.0303618	-0.000228802	0.652926	0.00153181	1.17016e-10	5.73287	0.0011227
2.6062	4.41798e-07	-0.150933	0.0160773	-2.98203e-07	-1.54012e-05	-0.134846	-0.0531654	-2.60511e-06	1.47852e-05	0.0292511		2.6062	0.60887	-0.638357	0.410897	-0.024412	-0.000213133	0.549442	0.00143593	6.03205e-11	5.63916	0.00103276
2.6228	4.47689e-07	-0.150296	0.0144315	-3.38115e-07	-6.77833e-06	-0.12228	-0.0534535	-1.74202e-06	1.58386e-05	0.0269137		2.6228	0.623819	-0.572519	0.334668	-0.0188773	-0.000193664	0.455925	0.00132265	1.51648e-11	5.5297	0.000935068
2.6394	4.38178e-07	-0.149798	0.0128277	-3.76515e-07	1.60286e-07	-0.109901	-0.0531099	-1.03408e-06	1.62185e-05	0.0245007		2.6394	0.635249	-0.507115	0.268516	-0.0138624	-0.000172042	0.372291	0.00119897	-1.98101e-11	5.40623	0.000834058
2.656	4.17261e-07	-0.149827	0.0112905	-4.1143e-07	5.58026e-06	-0.0978768	-0.0521808	-4.65378e-07	1.60641e-05	0.022074		2.656	0.643244	-0.442801	0.211716	-0.00942938	-0.000149568	0.298333	0.00107064	-4.59497e-11	5.27054	0.000733266
2.6726	3.88324e-07	-0.150767	0.00983873	-4.404e-07	9.65736e-06	-0.0863477	-0.0507424	-1.96775e-08	1.54991e-05	0.0196854		2.6726	0.648003	-0.380224	0.163486	-0.00560292	-0.000127238	0.233723	0.000942248	-6.45482e-11	5.12446	0.000635433
2.6892	3.54188e-07	-0.152976	0.00848609	-4.6042e-07	1.25693e-05	-0.0754226	-0.0488878	3.19055e-07	1.46314e-05	0.0173775		2.6892	0.649836	-0.320016	0.123015	-0.0023793	-0.00010579	0.178017	0.000817374	-7.68219e-11	4.96984	0.000542606
2.7058	3.17153e-07	-0.156769	0.00724163	-4.67888e-07	1.44894e-05	-0.065182	-0.046717	5.66219e-07	1.35537e-05	0.0151834		2.7058	0.649157	-0.262793	0.0894879	0.000266232	-8.57476e-05	0.130668	0.00069869	-8.38912e-11	4.80863	0.000456227
2.7224	2.7906e-07	-0.1624	0.0061103	-4.58563e-07	1.55823e-05	-0.0556792	-0.0443285	7.36281e-07	1.23437e-05	0.0131278		2.7224	0.6465	-0.209136	0.0621043	0.00237314	-6.7455e-05	0.0910417	0.000588093	-8.6769e-11	4.64282	0.000377235
2.739	2.41341e-07	-0.170045	0.00509357	-4.27533e-07	1.60002e-05	-0.0469442	-0.0418142	8.42567e-07	1.10657e-05	0.0112277		2.739	0.642518	-0.159563	0.040095	0.00399044	-5.11113e-05	0.0584343	0.000486825	-8.6356e-11	4.47451	0.000306145
2.7556	2.05073e-07	-0.179792	0.00419004	-3.69199e-07	1.58816e-05	-0.0389867	-0.0392547	8.9714e-07	9.77111e-06	0.00949327		2.7556	0.637995	-0.114509	0.0227329	0.0051726	-3.68006e-05	0.0321073	0.000395583	-8.34396e-11	4.30584	0.000243135
2.7722	1.71032e-07	-0.191627	0.00339604	-2.77279e-07	1.53495e-05	-0.0318001	-0.0367172	9.10741e-07	8.50047e-06	0.00792892		2.7722	0.633831	-0.0743084	0.00934158	0.00597625	-2.45183e-05	0.0113141	0.000314622	-7.86973e-11	4.139	0.000188111
2.7888	1.39741e-07	-0.205438	0.00270609	-1.44843e-07	1.45117e-05	-0.0253658	-0.0342529	8.92781e-07	7.28429e-06	0.00653428		2.7888	0.631017	-0.0391844	-0.000699267	0.00645768	-1.41927e-05	-0.00467774	0.000243848	-7.27019e-11	3.97615	0.000140776
2.8054	1.1151e-07	-0.221024	0.00211346	3.56197e-08	1.34604e-05	-0.0196566	-0.031897	8.51381e-07	6.14461e-06	0.00530514		2.8054	0.630604	-0.00923517	-0.00795093	0.00667095	-5.70456e-06	-0.0165696	0.0001829	-6.5929e-11	3.81941	0.000100683
2.822	8.64865e-08	-0.238119	0.00161051	2.72094e-07	1.22736e-05	-0.014641	-0.0296676	7.93428e-07	5.09626e-06	0.00423425		2.822	0.633657	0.0155719	-0.0129149	0.00666661	1.09743e-06	-0.0250199	0.000131221	-5.87657e-11	3.67078	6.72806e-05
2.8386	6.468e-08	-0.256421	0.00118913	5.72874e-07	1.10153e-05	-0.0102865	-0.0275664	7.24671e-07	4.14805e-06	0.00331212		2.8386	0.641213	0.0353951	-0.0160335	0.00649084	6.38388e-06	-0.0306361	8.81164e-05	-5.15196e-11	3.53211	3.99554e-05
2.8552	4.60008e-08	-0.275626	0.000840976	9.46342e-07	9.73752e-06	-0.00656303	-0.0255791	6.4981e-07	3.30389e-06	0.00252774		2.8552	0.654243	0.0505078	-0.0176923	0.00618488	1.03343e-05	-0.03397	5.28103e-05	-4.44283e-11	3.40507	1.80617e-05
2.8718	3.02841e-08	-0.295443	0.000557761	1.40068e-06	8.48072e-06	-0.00344611	-0.0236764	5.72611e-07	2.56381e-06	0.00186909		2.8718	0.673593	0.0612888	-0.0182229	0.0057849	1.31292e-05	-0.0355161	2.44817e-05	-3.7669e-11	3.29113	9.48341e-07
2.8884	1.73133e-08	-0.315608	0.000331427	1.9435e-06	7.27575e-06	-0.000919544	-0.0218152	4.96011e-07	1.92483e-06	0.00132374		2.8884	0.699953	0.0682071	-0.017907	0.00532193	1.49438e-05	-0.0357111	2.30061e-06	-3.13669e-11	3.19148	-1.20215e-05
2.905	6.83902e-09	-0.335878	0.000154304	2.58138e-06	6.14493e-06	0.00102195	-0.0199404	4.22228e-07	1.38175e-06	0.00087914		2.905	0.733817	0.0717967	-0.0169804	0.0048221	1.59438e-05	-0.0349364	-1.45462e-05	-2.56041e-11	3.10706	-2.14555e-05
2.9216	-1.4057e-09	-0.356026	1.92162e-05	3.31932e-06	5.10337e-06	0.00237051	-0.0179865	3.52864e-07	9.27818e-07	0.000523057		2.9216	0.775463	0.0726255	-0.0156375	0.00430689	1.62823e-05	-0.0335205	-2.68359e-05	-2.04272e-11	3.03849	-2.79208e-05
2.9382	-7.69288e-09	-0.375832	-8.04429e-05	4.16005e-06	4.16015e-06	0.00310322	-0.0158804	2.89004e-07	5.55248e-07	0.000243752		2.9382	0.824934	0.071266	-0.014036	0.00379356	1.60978e-05	-0.031743	-3.52955e-05	-1.58541e-11	2.98612	-3.19378e-05
2.9548	-1.22902e-08	-0.39508	-0.000150671	5.10331e-06	3.31946e-06	0.00318039	-0.0135439	2.31307e-07	2.55722e-07	3.01934e-05		2.9548	0.882028	0.0682725	-0.0123012	0.00329551	1.55132e-05	-0.0298384	-4.05921e-05	-1.18802e-11	2.94997	-3.39753e-05
2.9714	-1.54537e-08	-0.41356	-0.000196836	6.1449e-06	2.58158e-06	0.00254432	-0.0108977	1.80084e-07	2.07398e-08	-0.00012782		2.9714	0.946298	0.0641631	-0.0105304	0.0028228	1.46359e-05	-0.0280007	-4.33282e-05	-8.48414e-12	2.92978	-3.44494e-05
2.988	-1.74229e-08	-0.431081	-0.000223682	7.27574e-06	1.94376e-06	0.00111829	-0.00786537	1.35377e-07	-1.58092e-07	-0.000239579		2.988	1.01706	0.0594046	-0.00879695	0.00238256	1.35577e-05	-0.0263878	-4.40385e-05	-5.63211e-12	2.92504	-3.37235e-05
3.0046	-1.84172e-08	-0.447479	-0.000235343	8.48073e-06	1.40101e-06	-0.00119395	-0.00437908	9.70163e-08	-2.88837e-07	-0.00031343		3.0046	1.09343	0.0544003	-0.00715398	0.00197943	1.23557e-05	-0.0251249	-4.31907e-05	-3.28188e-12	2.93489	-3.211e-05
3.0212	-1.86344e-08	-0.462625	-0.000235375	9.73754e-06	9.46751e-07	-0.00450823	-0.000385689	6.46781e-08	-3.79074e-07	-0.000356767		3.0212	1.17429	0.0494827	-0.00563787	0.00161601	1.10932e-05	-0.0243091	-4.11874e-05	-1.38605e-12	2.95824	-2.98732e-05
3.0378	-1.82489e-08	-0.476428	-0.000226796	1.10154e-05	5.73371e-07	-0.00895952	0.00414527	3.79318e-08	-4.35785e-07	-0.000376051		3.0378	1.25842	0.0449178	-0.00427135	0.00129319	9.82121e-06	-0.0240117	-3.83695e-05	1.05282e-13	2.99368	-2.72329e-05
3.0544	-1.7413e-08	-0.488839	-0.000212128	1.22736e-05	2.72688e-07	-0.0147008	0.00921237	1.62775e-08	-4.65293e-07	-0.000376857		3.0544	1.34446	0.0409135	-0.00306619	0.00101057	8.57931e-06	-0.0242815	-3.50208e-05	1.24244e-12	3.0396	-2.43684e-05
3.071	-1.62564e-08	-0.49984	-0.000193447	1.34604e-05	3.63166e-08	-0.0219014	0.0147764	-8.22124e-10	-4.73229e-07	-0.000363923		3.071	1.431	0.0376273	-0.00202563	0.0007667	7.39725e-06	-0.0251468	-3.13734e-05	2.07459e-12	3.09414	-2.14228e-05
3.0876	-1.48886e-08	-0.509433	-0.000172428	1.45117e-05	-1.44039e-07	-0.030744	0.0207629	-1.39165e-08	-4.6453e-07	-0.000341219		3.0876	1.51664	0.0351732	-0.00114642	0.000559384	6.29613e-06	-0.026617	-2.76124e-05	2.64846e-12	3.15535	-1.85073e-05
3.1042	-1.33995e-08	-0.51761	-0.000150397	1.53496e-05	-2.76365e-07	-0.0414214	0.0270686	-2.35474e-08	-4.43456e-07	-0.000312019		3.1042	1.60004	0.0336286	-0.000420561	0.000385911	5.28975e-06	-0.0286836	-2.38821e-05	3.00759e-12	3.22118	-1.57054e-05
3.1208	-1.18617e-08	-0.524331	-0.000128375	1.58816e-05	-3.68178e-07	-0.0541319	0.0335666	-3.02345e-08	-4.13624e-07	-0.000278971		3.1208	1.67996	0.0330386	0.000163219	0.000243243	4.38565e-06	-0.0313208	-2.02914e-05	3.19172e-12	3.28957	-1.30772e-05
3.1374	-1.03324e-08	-0.529501	-0.000107124	1.60003e-05	-4.26412e-07	-0.0690736	0.0401113	-3.44646e-08	-3.78052e-07	-0.000244175		3.1374	1.75531	0.033421	0.000618284	0.000128174	3.58627e-06	-0.0344859	-1.69184e-05	3.2365e-12	3.35854	-1.0663e-05
3.154	-8.85504e-09	-0.532957	-8.71887e-05	1.55823e-05	-4.57355e-07	-0.0864372	0.0465435	-3.66847e-08	-3.39211e-07	-0.000209249		3.154	1.82515	0.0347691	0.000959119	3.74624e-05	2.88984e-06	-0.0381188	-1.38161e-05	3.17337e-12	3.42623	-8.4867e-06
3.1706	-7.46142e-09	-0.534478	-6.89309e-05	1.44895e-05	-4.66615e-07	-0.106398	0.0526957	-3.72975e-08	-2.99081e-07	-0.000175405		3.1706	1.88867	0.0370544	0.00120056	-3.2072e-05	2.29121e-06	-0.0421422	-1.10164e-05	3.02964e-12	3.49101	-6.55937e-06
3.1872	-6.17338e-09	-0.533811	-5.25663e-05	1.25694e-05	-4.59111e-07	-0.129108	0.0583993	-3.66599e-08	-2.59208e-07	-0.000143508		3.1872	1.94518	0.0402282	0.00135724	-8.34703e-05	1.7826e-06	-0.0464609	-8.53407e-06	2.82861e-12	3.55151	-4.88162e-06
3.2038	-5.00452e-09	-0.530702	-3.81933e-05	9.65744e-06	-4.39097e-07	-0.154683	0.063493	-3.50831e-08	-2.20762e-07	-0.000114132		3.2038	1.99413	0.0442227	0.00144311	-0.00011958	1.35414e-06	-0.0509622	-6.37075e-06	2.5898e-12	3.60662	-3.44623e-06
3.2204	-3.96168e-09	-0.524928	-2.5819e-05	5.58035e-06	-4.10185e-07	-0.183193	0.0678348	-3.28334e-08	-1.84587e-07	-8.76212e-05		3.2204	2.03504	0.0489511	0.00147118	-0.00014302	9.94438e-07	-0.0555162	-4.51776e-06	2.3293e-12	3.65559	-2.24024e-06
3.237	-3.04635e-09	-0.516303	-1.5382e-05	1.60387e-07	-3.75396e-07	-0.214649	0.0713159	-3.01351e-08	-1.5126e-07	-6.41281e-05		3.237	2.06748	0.0543082	0.0014533	-0.000156156	6.90928e-07	-0.0599773	-2.95894e-06	2.06005e-12	3.69792	-1.24667e-06
3.2536	-2.25587e-09	-0.504689	-6.77129e-06	-6.77822e-06	-3.37206e-07	-0.248991	0.0738753	-2.71735e-08	-1.21131e-07	-4.36605e-05		3.2536	2.0911	0.0601707	0.00140006	-0.000161094	4.30237e-07	-0.0641863	-1.67289e-06	1.79221e-12	3.73339	-4.46057e-07
3.2702	-1.58447e-09	-0.49001	1.57774e-07	-1.54011e-05	-2.97603e-07	-0.286076	0.0755026	-2.40984e-08	-9.43678e-08	-2.61149e-05		3.2702	2.1056	0.0663975	0.00132074	-0.000159678	1.9844e-07	-0.0679751	-6.34896e-07	1.5335e-12	3.762	1.824e-07
3.2868	-1.02418e-09	-0.472263	5.57049e-06	-2.58531e-05	-2.58145e-07	-0.325668	0.0762318	-2.1028e-08	-7.09968e-08	-1.13082e-05		3.2868	2.11072	0.0728307	0.00122331	-0.000153501	-1.87191e-08	-0.0711722	1.81516e-07	1.28956e-12	3.78395	6.59866e-07
3.3034	-5.656e-10	-0.451537	9.6423e-06	-3.82457e-05	-2.2001e-07	-0.367425	0.0761342	-1.80526e-08	-5.09334e-08	9.97017e-07		3.3034	2.10622	0.0792984	0.00111451	-0.000143915	-2.35642e-07	-0.0736119	8.03373e-07	1.06426e-12	3.79957	1.00714e-06
3.32	-1.98479e-10	-0.428028	1.25506e-05	-5.26405e-05	-1.84057e-07	-0.410897	0.0753114	-1.52387e-08	-3.40115e-08	1.10709e-05		3.32	2.0919	0.0856179	0.000999902	-0.000132048	-4.66706e-07	-0.0751461	1.25728e-06	8.5997e-13	3.80927	1.24409e-06
3.3366	8.77451e-11	-0.402045	1.44685e-05	-6.90305e-05	-1.50875e-07	-0.455523	0.0738831	-1.26322e-08	-2.00086e-08	1.91984e-05		3.3366	2.06758	0.0916018	0.000883968	-0.000118827	-7.26094e-07	-0.0756605	1.56871e-06	6.77905e-13	3.81354	1.3893e-06
3.3532	3.03574e-10	-0.373993	1.55603e-05	-8.73176e-05	-1.20826e-07	-0.500637	0.0719734	-1.02622e-08	-8.66515e-09	2.56649e-05		3.3532	2.03311	0.0970666	0.000770233	-0.000104996	-1.02761e-06	-0.0750898	1.76148e-06	5.18307e-13	3.81284	1.45976e-06
3.3698	4.59143e-10	-0.344365	1.5978e-05	-0.000107286	-9.40933e-08	-0.545483	0.0697003	-8.14384e-09	2.98025e-10	3.0745e-05		3.3698	1.98839	0.10184	0.000661366	-9.11369e-05	-1.38446e-06	-0.0734239	1.85745e-06	3.80689e-13	3.80765	1.47076e-06
3.3864	5.64006e-10	-0.31372	1.58599e-05	-0.000128573	-7.07155e-08	-0.589237	0.0671691	-6.28128e-09	7.16702e-09	3.46932e-05		3.3864	1.93334	0.105761	0.0005593	-7.76935e-05	-1.80898e-06	-0.0707035	1.87626e-06	2.64016e-13	3.7984	1.43579e-06
3.403	6.26986e-10	-0.282669	1.53289e-05	-0.000150635	-5.06222e-08	-0.631029	0.0644676	-4.66999e-09	1.22243e-08	3.7737e-05		3.403	1.86796	0.108681	0.000465337	-6.49886e-05	-2.31233e-06	-0.0670117	1.8353e-06	1.66869e-13	3.78547	1.3666e-06
3.4196	6.56084e-10	-0.251842	1.44924e-05	-0.000172709	-3.36614e-08	-0.669962	0.0616632	-3.29902e-09	1.57408e-08	4.00712e-05		3.4196	1.79229	0.110468	0.000380257	-5.32443e-05	-2.90407e-06	-0.0624603	1.74971e-06	8.75729e-14	3.76917	1.27321e-06
3.4362	6.58429e-10	-0.221858	1.34428e-05	-0.000193772	-1.96249e-08	-0.705135	0.0588029	-2.15282e-09	1.79708e-08	4.1854e-05		3.4362	1.70647	0.111019	0.000304409	-4.25997e-05	-3.59164e-06	-0.0571755	1.63242e-06	2.43115e-14	3.74972	1.16402e-06
3.4528	6.40274e-10	-0.193286	1.22578e-05	-0.000212498	-8.26815e-09	-0.735666	0.0559138	-1.21276e-09	1.91477e-08	4.32038e-05		3.4528	1.61074	0.110271	0.000237801	-3.31259e-05	-4.37983e-06	-0.0512877	1.49429e-06	-2.47867e-14	3.72731	1.04596e-06
3.4694	6.07013e-10	-0.1666	1.10014e-05	-0.000227209	6.72746e-10	-0.760728	0.053006	-4.58429e-10	1.94819e-08	4.41968e-05		3.4694	1.50546	0.108207	0.000180178	-2.48407e-05	-5.27003e-06	-0.044924	1.34429e-06	-6.1579e-14	3.70203	9.24602e-07
3.486	5.6322e-10	-0.142149	9.72537e-06	-0.000235828	7.46783e-09	-0.779586	0.0500765	1.3134e-10	1.91603e-08	4.48653e-05		3.486	1.39114	0.104869	0.000131087	-1.77207e-05	-6.25941e-06	-0.038204	1.18963e-06	-8.78554e-14	3.67391	8.04309e-07
3.5026	5.12708e-10	-0.120143	8.47032e-06	-0.00023583	1.23829e-08	-0.79164	0.0471149	5.77661e-10	1.83454e-08	4.51968e-05		3.5026	1.26845	0.100367	8.99358e-05	-1.17115e-05	-7.34002e-06	-0.0312372	1.03599e-06	-1.05301e-13	3.64291	6.88404e-07
3.5192	4.5859e-10	-0.100651	7.267e-06	-0.000224194	1.56718e-08	-0.796454	0.0441106	9.00976e-10	1.71767e-08	4.51329e-05		3.5192	1.1382	0.0948852	5.60425e-05	-6.73768e-06	-8.49771e-06	-0.0241222	8.87685e-07	-1.1547e-13	3.60888	5.79298e-07
3.5358	4.03356e-10	-0.0836191	6.13771e-06	-0.00019736	1.75708e-08	-0.793794	0.0410617	1.1206e-09	1.57717e-08	4.45696e-05		3.5358	1.00131	0.0886734	2.86753e-05	-2.70922e-06	-9.71104e-06	-0.0169472	7.47875e-07	-1.1977e-13	3.57162	4.78639e-07
3.5524	3.48938e-10	-0.0688913	5.09753e-06	-0.000151187	1.82953e-08	-0.783641	0.0379807	1.25441e-09	1.42275e-08	4.33573e-05		3.5524	0.858811	0.0820276	7.08507e-06	4.71627e-07	-1.095e-05	-0.00979111	6.18718e-07	-1.19453e-13	3.53083	3.87436e-07
3.569	2.96791e-10	-0.0562394	4.15554e-06	-8.09289e-05	1.8038e-08	-0.766194	0.0348921	1.31864e-09	1.26225e-08	4.13021e-05		3.569	0.711783	0.0752738	-9.46935e-06	2.90569e-06	-1.21748e-05	-0.00272627	5.01555e-07	-1.15615e-13	3.4862	3.06184e-07
3.5856	2.47954e-10	-0.0453948	3.31593e-06	1.87905e-05	1.69677e-08	-0.741869	0.0318267	1.32778e-09	1.10188e-08	3.81681e-05		3.5856	0.561322	0.0687562	-2.17012e-05	4.69299e-06	-1.33345e-05	0.00417987	3.97057e-07	-1.09201e-13	3.4374	2.34962e-07
3.6022	2.03124e-10	-0.0360796	2.57898e-06	0.000153975	1.52307e-08	-0.71128	0.0288175	1.29459e-09	9.46379e-09	3.36803e-05		3.6022	0.408523	0.0628274	-3.0282e-05	5.92988e-06	-1.43659e-05	0.0108621	3.05359e-07	-1.01011e-13	3.3841	1.73535e-07
3.6188	1.62711e-10	-0.0280308	1.94195e-06	0.00033124	1.2952e-08	-0.675208	0.025896	1.23005e-09	7.99242e-09	2.75298e-05		3.6188	0.254457	0.0578424	-3.58314e-05	6.7069e-06	-1.51922e-05	0.017255	2.26183e-07	-9.17094e-14	3.32604	1.2143e-07
3.6354	1.26895e-10	-0.0210154	1.39986e-06	0.000557769	1.02374e-08	-0.63456	0.0230913	1.14353e-09	6.62889e-09	1.93801e-05		3.6354	0.100163	0.0541538	-3.89117e-05	7.10743e-06	-1.57222e-05	0.0232916	1.58946e-07	-8.18375e-14	3.26295	7.80069e-08
3.652	9.56743e-11	-0.0148404	9.46144e-07	0.000841242	7.17654e-09	-0.590326	0.0204276	1.04282e-09	5.38855e-09	8.87698e-06		3.652	-0.053358	0.052108	-4.00247e-05	7.20674e-06	-1.58497e-05	0.0289018	1.02844e-07	-7.18267e-14	3.19466	4.25182e-08
3.6686	6.891e-11	-0.00935855	5.73193e-07	0.00118972	3.84622e-09	-0.54353	0.0179247	9.34319e-10	4.27945e-09	-4.34017e-06		3.6686	-0.205156	0.0520412	-3.96112e-05	7.07169e-06	-1.54528e-05	0.0340125	5.69288e-08	-6.20111e-14	3.12104	1.41546e-08
3.6852	4.63604e-11	-0.00446522	2.72843e-07	0.00161152	3.1407e-10	-0.495176	0.0155968	8.23146e-10	3.30386e-09	-2.06224e-05		3.6852	-0.354341	0.0542754	-3.80522e-05	6.76059e-06	-1.43949e-05	0.0385485	2.01731e-08	-5.26402e-14	3.04203	-7.91565e-09
3.7018	2.77138e-11	-9.11056e-05	3.67202e-08	0.00211497	-3.35738e-09	-0.446217	0.0134532	7.13291e-10	2.45953e-09	-4.02916e-05		3.7018	-0.500098	0.0591128	-3.56724e-05	6.32348e-06	-1.25251e-05	0.0424349	-8.48332e-09	-4.38912e-14	2.95768	-2.45165e-08
3.7184	1.26141e-11	0.00380453	-1.4346e-07	0.00270821	-7.10648e-09	-0.39752	0.0114987	6.07762e-10	1.74079e-09	-6.36167e-05		3.7184	-0.641703	0.0668281	-3.27432e-05	5.80252e-06	-9.68077e-06	0.0456023	-3.00932e-08	-3.5881e-14	2.86808	-3.64415e-08
3.735	6.82099e-13	0.00724006	-2.75674e-07	0.00339887	-1.08681e-08	-0.349859	0.00973356	5.08728e-10	1.13959e-09	-9.07833e-05		3.735	-0.778525	0.0776649	-2.94878e-05	5.23258e-06	-5.68993e-06	0.0479927	-4.56722e-08	-2.86768e-14	2.7734	-4.44373e-08
3.7516	-8.46775e-12	0.0102177	-3.67426e-07	0.0041937	-1.45689e-08	-0.30391	0.00815462	4.17648e-10	6.46226e-10	-0.000121859		3.7516	-0.910044	0.0918378	-2.60856e-05	4.64188e-06	-3.76322e-07	0.0495699	-5.61773e-08	-2.23056e-14	2.67387	-4.91922e-08
3.7682	-1.52141e-11	0.0127298	-4.25644e-07	0.00509817	-1.81233e-08	-0.260242	0.00675566	3.354e-10	2.50071e-10	-0.000156751		3.7682	-1.03585	0.109539	-2.26777e-05	4.05268e-06	6.43475e-06	0.0503267	-6.24917e-08	-1.6763e-14	2.56978	-5.13294e-08
3.7848	-1.99189e-11	0.0147658	-4.56607e-07	0.00611597	-2.14285e-08	-0.219314	0.00552803	2.62385e-10	-5.99196e-11	-0.000195157		3.7848	-1.15566	0.130939	-1.93713e-05	3.48204e-06	1.49083e-05	0.050286	-6.54163e-08	-1.20208e-14	2.46148	-5.14038e-08
3.8014	-2.29206e-11	0.0163199	-4.65915e-07	0.0072485	-2.43603e-08	-0.181476	0.00446128	1.98633e-10	-2.94769e-10	-0.00023651		3.8014	-1.26929	0.156194	-1.62449e-05	2.94247e-06	2.51894e-05	0.0495005	-6.56646e-08	-8.03326e-15	2.34936	-4.9901e-08
3.818	-2.45291e-11	0.0174	-4.58484e-07	0.00849426	-2.67692e-08	-0.146966	0.00354368	1.43887e-10	-4.65155e-10	-0.000279913		3.818	-1.37667	0.185438	-1.33526e-05	2.44266e-06	3.73903e-05	0.048051	-6.38623e-08	-4.74268e-15	2.23387	-4.72395e-08
3.8346	-2.50235e-11	0.0180328	-4.3856e-07	0.00984829	-2.84763e-08	-0.115915	0.0027627	9.76767e-11	-5.81176e-10	-0.000324067		3.8346	-1.47779	0.218785	-1.07284e-05	1.98809e-06	5.15749e-05	0.0460374	-6.05488e-08	-2.08403e-15	2.11548	-4.3774e-08
3.8512	-2.46508e-11	0.0182612	-4.09754e-07	0.0113015	-2.92707e-08	-0.0883495	0.00210543	5.93879e-11	-6.52177e-10	-0.000367196		3.8512	-1.57271	0.256329	-8.38978e-06	1.58162e-06	6.77401e-05	0.0435689	-5.61818e-08	1.14626e-17	1.99471	-3.97994e-08
3.8678	-2.3626e-11	0.0181374	-3.75081e-07	0.0128403	-2.89067e-08	-0.0642048	0.00155894	2.83103e-11	-6.86656e-10	-0.000406957		3.8678	-1.66148	0.298142	-6.34141e-06	1.22402e-06	8.57932e-05	0.0407557	-5.11425e-08	1.61331e-15	1.87213	-3.55564e-08
3.8844	-2.21332e-11	0.0177175	-3.37017e-07	0.0144456	-2.71028e-08	-0.043338	0.00111058	3.68398e-12	-6.922e-10	-0.000440351		3.8844	-1.74415	0.34427	-4.5778e-06	9.14422e-07	0.000105527	0.0377035	-4.57424e-08	2.78951e-15	1.74835	-3.12368e-08
3.901	-2.03272e-11	0.0170582	-2.97546e-07	0.0160928	-2.35417e-08	-0.0255388	0.000748168	-1.52668e-11	-6.7548e-10	-0.000463628		3.901	-1.82069	0.394737	-3.08603e-06	6.50741e-07	0.000126588	0.0345098	-4.02301e-08	3.60489e-15	1.62406	-2.69895e-08
3.9176	-1.83358e-11	0.0162132	-2.58222e-07	0.0177516	-1.78715e-08	-0.0105406	0.000460235	-2.93062e-11	-6.42259e-10	-0.000472191		3.9176	-1.89097	0.449525	-1.84785e-06	4.30016e-07	0.000148448	0.0312612	-3.47991e-08	4.11985e-15	1.50004	-2.29261e-08
3.9342	-1.62625e-11	0.0152317	-2.20225e-07	0.0193855	-9.71034e-09	0.00196215	0.000236088	-3.91664e-11	-5.9744e-10	-0.000460496		3.9342	-1.95471	0.508555	-8.41573e-07	2.48705e-07	0.000170361	0.0280322	-2.95945e-08	4.38961e-15	1.37717	-1.91261e-08
3.9508	-1.41887e-11	0.0141565	-1.8441e-07	0.0209529	1.34821e-09	0.0122961	6.59195e-05	-4.55335e-11	-5.45116e-10	-0.000421965		3.9508	-2.01153	0.571662	-4.34961e-08	1.02923e-07	0.000191326	0.024885	-2.47204e-08	4.46379e-15	1.25643	-1.56424e-08
3.9674	-1.21769e-11	0.0130232	-1.51363e-07	0.0224072	1.57253e-08	0.0207937	-5.91531e-05	-4.90371e-11	-4.88641e-10	-0.000348899		3.9674	-2.06086	0.638575	5.70851e-07	-1.1357e-08	0.000210044	0.0218691	-2.02464e-08	4.38618e-15	1.13886	-1.25057e-08
3.984	-1.02729e-11	0.0118598	-1.21444e-07	0.0236987	3.38441e-08	0.0277815	-0.000147077	-5.0245e-11	-4.30701e-10	-0.000232412		3.984	-2.10209	0.708915	1.02579e-06	-9.81568e-08	0.000224869	0.0190228	-1.62135e-08	4.19487e-15	1.02557	-9.72921e-09
4.0006	-8.5085e-12	0.0106865	-9.48323e-08	0.0247764	5.6113e-08	0.0335709	-0.000204876	-4.96606e-11	-3.73394e-10	-6.23818e-05		4.0006	-2.13449	0.782197	1.34479e-06	-1.6137e-07	0.000233763	0.0163735	-1.26395e-08	3.92236e-15	0.917711	-7.3119e-09
4.0172	-6.90386e-12	0.00951547	-7.15629e-08	0.0255915	8.29039e-08	0.0384508	-0.000238682	-4.77228e-11	-3.18302e-10	0.000172569		4.0172	-2.15731	0.857846	1.54993e-06	-2.04679e-07	0.000234244	0.0139389	-9.52451e-09	3.59599e-15	0.816459	-5.24224e-09
4.0338	-5.4696e-12	0.0083515	-5.15598e-08	0.0261013	1.14525e-07	0.0426827	-0.000253784	-4.48081e-11	-2.66568e-10	0.000485061		4.0338	-2.16982	0.935234	1.66158e-06	-2.31491e-07	0.000223343	0.0117288	-6.85442e-09	3.23825e-15	0.722992	-3.50088e-09
4.0504	-4.2087e-12	0.00719194	-3.46652e-08	0.0262751	1.51189e-07	0.0464959	-0.000254687	-4.12336e-11	-2.18964e-10	0.000888892		4.0504	-2.17132	1.01373	1.69817e-06	-2.44906e-07	0.000197558	0.00974573	-4.60516e-09	2.86728e-15	0.638452	-2.06311e-09
4.067	-3.11825e-12	0.00602729	-2.06632e-08	0.0261013	1.92973e-07	0.0500857	-0.000245174	-3.72618e-11	-1.75954e-10	0.00139893		4.067	-2.1612	1.09273	1.67607e-06	-2.47693e-07	0.000152814	0.00798667	-2.74557e-09	2.49737e-15	0.563914	-9.00895e-10
4.0836	-2.1909e-12	0.00484165	-9.30079e-09	0.0255915	2.39772e-07	0.0536106	-0.000228381	-3.31056e-11	-1.37754e-10	0.00203091		4.0836	-2.13899	1.17172	1.60961e-06	-2.42285e-07	8.4436e-05	0.00644394	-1.24007e-09	2.1394e-15	0.500346	1.55386e-11
4.1002	-1.41612e-12	0.00361319	-3.03845e-10	0.0247764	2.91247e-07	0.0571913	-0.00020686	-2.8933e-11	-1.04385e-10	0.00280121		4.1002	-2.10442	1.25028	1.51109e-06	-2.30788e-07	-1.28723e-05	0.0051064	-5.07634e-11	1.80132e-15	0.448578	7.16362e-10
4.1168	-7.8128e-13	0.00231475	6.60914e-09	0.0236987	3.46765e-07	0.0609105	-0.000182654	-2.48734e-11	-7.57167e-11	0.00372647		4.1168	-2.05744	1.3281	1.39091e-06	-2.14992e-07	-0.00014503	0.0039604	8.60847e-10	1.48863e-15	0.409281	1.23115e-09
4.1334	-2.72513e-13	0.000914414	1.17169e-08	0.0224072	4.0533e-07	0.064812	-0.000157362	-2.1022e-11	-5.15067e-11	0.00482317		4.1334	-1.99823	1.40502	1.25769e-06	-1.96394e-07	-0.000318562	0.0029906	1.53259e-09	1.20476e-15	0.382948	1.58813e-09
4.15	1.24571e-13	-0.000623768	1.52873e-08	0.0209529	4.6551e-07	0.0689019	-0.000132201	-1.74456e-11	-3.1436e-11	0.00610709		4.15	-1.9273	1.48102	1.11843e-06	-1.76222e-07	-0.000540558	0.00218071	2.00062e-09	9.51472e-16	0.369889	1.81365e-09
4.1666	4.24332e-13	-0.00233908	1.75722e-08	0.0193855	5.25355e-07	0.0731489	-0.000108067	-1.4187e-11	-1.51358e-11	0.00759259		4.1666	-1.8454	1.55619	9.78671e-07	-1.55459e-07	-0.000818603	0.0015141	2.29872e-09	7.2918e-16	0.37022	1.9318e-09
4.1832	6.40676e-13	-0.00427327	1.88031e-08	0.0177516	5.82316e-07	0.077487	-8.5588e-05	-1.12692e-11	-2.21028e-12	0.0092919		4.1832	-1.75356	1.63075	8.42679e-07	-1.34876e-07	-0.00116067	0.000974251	2.45787e-09	5.37278e-16	0.383859	1.96427e-09
4.1998	7.86744e-13	-0.00646958	1.91891e-08	0.0160928	6.3315e-07	0.0818177	-6.51712e-05	-8.69973e-12	7.74497e-12	0.0112142		4.1998	-1.65307	1.70496	7.13609e-07	-1.15054e-07	-0.00157496	0.000545164	2.50591e-09	3.74388e-16	0.410529	1.93021e-09
4.2164	8.74694e-13	-0.00897159	1.89159e-08	0.0144456	6.73843e-07	0.0860145	-4.70477e-05	-6.47383e-12	1.51287e-11	0.0133645		4.2164	-1.54541	1.77914	5.93676e-07	-9.64142e-08	-0.00206975	0.000211652	2.46751e-09	2.3858e-16	0.44976	1.84626e-09
4.233	9.15571e-13	-0.011822	1.81453e-08	0.0128403	6.99512e-07	0.089929	-3.13089e-05	-4.57752e-12	2.03233e-11	0.0157428		4.233	-1.4322	1.85363	4.84301e-07	-7.92429e-08	-0.00265309	-4.04587e-05	2.36414e-09	1.27565e-16	0.500894	1.72668e-09
4.2496	9.19234e-13	-0.0150609	1.70166e-08	0.0113016	7.04338e-07	0.0933991	-1.79398e-05	-2.99022e-12	2.36871e-11	0.0183426		4.2496	-1.31518	1.92874	3.86262e-07	-6.3714e-08	-0.00333256	-0.000224188	2.21416e-09	3.88476e-17	0.563097	1.58342e-09
4.2662	8.9434e-13	-0.0187245	1.5647e-08	0.0098483	6.81492e-07	0.0962599	-6.84614e-06	-1.68688e-12	2.55493e-11	0.0211499		4.2662	-1.19612	2.00471	2.99814e-07	-4.99105e-08	-0.00411487	-0.000351323	2.03303e-09	-3.01526e-17	0.635379	1.42635e-09
4.2828	8.48366e-13	-0.0228427	1.41336e-08	0.00849427	6.23093e-07	0.0983589	2.12218e-06	-6.39847e-13	2.62069e-11	0.0241419		4.2828	-1.07678	2.08173	2.2481e-07	-3.78436e-08	-0.0050055	-0.000432391	1.8335e-09	-8.2001e-17	0.716602	1.26343e-09
4.2994	7.87663e-13	-0.0274372	1.2555e-08	0.00724851	5.20181e-07	0.0995743	9.15193e-06	1.79758e-13	2.59233e-11	0.0272859		4.2994	-0.958873	2.15989	1.60794e-07	-2.74694e-08	-0.00600815	-0.000476663	1.62589e-09	-1.19175e-16	0.805495	1.10093e-09
4.316	7.17529e-13	-0.032519	1.09735e-08	0.00611599	3.62735e-07	0.0998348	1.44511e-05	8.00839e-13	2.49283e-11	0.0305384		4.316	-0.844044	2.23918	1.07092e-07	-1.8703e-08	-0.00712429	-0.000492204	1.41833e-09	-1.44012e-16	0.900671	9.4362e-10
4.3326	6.42297e-13	-0.0380861	9.43689e-09	0.0050982	1.39721e-07	0.0991291	1.82364e-05	1.25147e-12	2.3419e-11	0.0338444		4.3326	-0.73379	2.31946	6.28779e-08	-1.14309e-08	-0.00835255	-0.000485927	1.21704e-09	-1.58667e-16	1.00066	7.95006e-10
4.3492	5.65434e-13	-0.0441206	7.98037e-09	0.00419373	-1.60788e-07	0.0975071	2.07241e-05	1.55824e-12	2.15616e-11	0.0371371		4.3492	-0.629445	2.40045	2.72384e-08	-5.52114e-09	-0.00968812	-0.000463681	1.02659e-09	-1.65098e-16	1.10392	6.57503e-10
4.3658	4.89639e-13	-0.0505862	6.62857e-09	0.0033989	-5.5144e-07	0.0950771	2.21227e-05	1.7458e-12	1.94938e-11	0.0403385		4.3658	-0.532141	2.48178	-7.81765e-10	-8.31801e-10	-0.0111222	-0.000430333	8.50142e-10	-1.65046e-16	1.20889	5.32627e-10
4.3824	4.16944e-13	-0.0574257	5.3972e-09	0.00270824	-1.04534e-06	0.0919948	2.26277e-05	1.83659e-12	1.73272e-11	0.0433602		4.3824	-0.442795	2.56292	-2.21407e-08	2.78262e-09	-0.0126413	-0.000389874	6.89703e-10	-1.6004e-16	1.31401	4.21155e-10
4.399	3.48807e-13	-0.0645588	4.2947e-09	0.00211501	-1.65571e-06	0.0884414	2.24185e-05	1.85067e-12	1.515e-11	0.0461059		4.399	-0.362098	2.64324	-3.77704e-08	5.46578e-09	-0.0142268	-0.000345508	5.46323e-10	-1.51396e-16	1.41774	3.23281e-10
4.4156	2.86208e-13	-0.07188	3.32369e-09	0.00161156	-2.39541e-06	0.084603	2.16561e-05	1.80569e-12	1.30302e-11	0.0484751		4.4156	-0.290502	2.722	-4.85546e-08	7.35565e-09	-0.0158546	-0.000299755	4.20294e-10	-1.40232e-16	1.51861	2.38745e-10
4.4322	2.29727e-13	-0.0792583	2.48224e-09	0.00118977	-3.27634e-06	0.0806531	2.04826e-05	1.71691e-12	1.10179e-11	0.0503679		4.4322	-0.228214	2.79837	-5.53142e-08	8.58168e-09	-0.0174946	-0.000254543	3.11318e-10	-1.27476e-16	1.61527	1.66947e-10
4.4488	1.79626e-13	-0.0865369	1.76502e-09	0.000841295	-4.30877e-06	0.0767382	1.90204e-05	1.59733e-12	9.14823e-12	0.0516928		4.4488	-0.175193	2.87144	-5.8797e-08	9.26288e-09	-0.019111	-0.000211293	2.18656e-10	-1.13887e-16	1.70648	1.07045e-10
4.4654	1.35909e-13	-0.0935352	1.16422e-09	0.000557825	-5.50041e-06	0.0729652	1.73736e-05	1.45779e-12	7.44388e-12	0.0523764		4.4654	-0.131163	2.94027	-5.9673e-08	9.50669e-09	-0.0206625	-0.000171004	1.4125e-10	-1.0007e-16	1.7912	5.8039e-11
4.482	9.83909e-14	-0.100053	6.70399e-10	0.000331297	-6.85539e-06	0.0693913	1.56283e-05	1.30721e-12	5.91711e-12	0.0523764		4.482	-0.095631	3.00393	-5.85322e-08	9.40849e-09	-0.022103	-0.000134326	7.78352e-11	-8.64941e-17	1.86857	1.88356e-11
4.4986	6.67416e-14	-0.105875	2.73137e-10	0.000154031	-8.37305e-06	0.0660187	1.38546e-05	1.15272e-12	4.57201e-12	0.0516928		4.4986	-0.0679116	3.06147	-5.58861e-08	9.05151e-09	-0.0233831	-0.000101626	2.7023e-11	-7.35118e-17	1.938	-1.16949e-11
4.5152	4.05321e-14	-0.110784	-3.84306e-11	1.8844e-05	-1.00466e-05	0.0628005	1.21077e-05	9.99889e-13	3.40624e-12	0.0503679		4.5152	-0.0471664	3.11204	-5.21706e-08	8.50723e-09	-0.0244522	-7.30476e-05	-1.26269e-11	-6.13736e-17	1.99912	-3.46772e-11
4.5318	1.9271e-14	-0.114569	-2.75174e-10	-8.08812e-05	-1.18615e-05	0.0596528	1.04297e-05	8.52932e-13	2.41263e-12	0.0484751		4.5318	-0.032446	3.15486	-4.7751e-08	7.83596e-09	-0.0252614	-4.85609e-05	-4.25514e-11	-5.02462e-17	2.05183	-5.1198e-11
4.5484	2.43352e-15	-0.117025	-4.47647e-10	-0.000151149	-1.37937e-05	0.0564663	8.85156e-06	7.1489e-13	1.58051e-12	0.0461059		4.5484	-0.0227398	3.18931	-4.29274e-08	7.08766e-09	-0.0257678	-2.80079e-05	-6.41411e-11	-4.02263e-17	2.09626	-6.22827e-11
4.565	-1.05149e-14	-0.117962	-5.65842e-10	-0.000197335	-1.58082e-05	0.0531208	7.39429e-06	5.87822e-13	8.96873e-13	0.0433602		4.565	-0.0170226	3.21489	-3.79412e-08	6.30287e-09	-0.0259399	-1.11387e-05	-7.87101e-11	-3.13549e-17	2.13279	-6.88783e-11
4.5816	-2.00999e-14	-0.117214	-6.39027e-10	-0.000224188	-1.78565e-05	0.0495002	6.07085e-06	4.72969e-13	3.47318e-13	0.0403385		4.5816	-0.0142953	3.23129	-3.29818e-08	5.5137e-09	-0.0257649	2.35764e-06	-8.7474e-11	-2.36284e-17	2.16194	-7.1844e-11
4.5982	-2.68247e-14	-0.114653	-6.75632e-10	-0.000235849	-1.98749e-05	0.0455102	4.8875e-06	3.70913e-13	-8.32069e-14	0.0371371		4.5982	-0.0136224	3.23829	-2.81929e-08	4.74484e-09	-0.0252521	1.28281e-05	-9.15369e-11	-1.70099e-17	2.1844	-7.19459e-11
4.6148	-3.116e-14	-0.11021	-6.83199e-10	-0.000235878	-2.17827e-05	0.041094	3.8451e-06	2.81714e-13	-4.09784e-13	0.0338444		4.6148	-0.0141681	3.23584	-2.36792e-08	4.01458e-09	-0.0244294	2.06352e-05	-9.1884e-11	-1.14377e-17	2.201	-6.98556e-11
4.6314	-3.35379e-14	-0.103893	-6.68362e-10	-0.000227298	-2.34799e-05	0.0362355	2.94039e-06	2.05031e-13	-6.47071e-13	0.0305383		4.6314	-0.0152283	3.22398	-1.95124e-08	3.33575e-09	-0.0233351	2.61418e-05	-8.93804e-11	-6.83306e-18	2.21262	-6.61527e-11
4.648	-3.43474e-14	-0.0958002	-6.36861e-10	-0.000212634	-2.48459e-05	0.0309507	2.16691e-06	1.40225e-13	-8.08961e-13	0.0272858		4.648	-0.0162505	3.20286	-1.57366e-08	2.71662e-09	-0.0220121	2.9699e-05	-8.47732e-11	-3.10684e-18	2.22023	-6.13286e-11
4.6646	-3.39333e-14	-0.0861318	-5.9358e-10	-0.000193965	-2.57378e-05	0.0252773	1.51601e-06	8.64524e-14	-9.08342e-13	0.0241418		4.6646	-0.016838	3.17275	-1.23739e-08	2.16172e-09	-0.0205034	3.1638e-05	-7.86968e-11	-1.6436e-19	2.22477	-5.57928e-11
4.6812	-3.25961e-14	-0.0751851	-5.426e-10	-0.000172968	-2.599e-05	0.0192664	9.77518e-07	4.27332e-14	-9.56948e-13	0.0211498		4.6812	-0.0167437	3.13397	-9.4285e-09	1.6726e-09	-0.0188488	3.22637e-05	-7.16803e-11	2.09035e-18	2.2272	-4.98798e-11
4.6978	-3.05932e-14	-0.0633413	-4.87268e-10	-0.00015097	-2.54139e-05	0.0129761	5.40436e-07	8.01732e-15	-9.65276e-13	0.0183426		4.6978	-0.0158605	3.08696	-6.89117e-09	1.24846e-09	-0.0170818	3.18517e-05	-6.41567e-11	3.75135e-18	2.22838	-4.38564e-11
4.7144	-2.81416e-14	-0.0510433	-4.30266e-10	-0.000128994	-2.37986e-05	0.00646717	1.93408e-07	-1.87697e-14	-9.42565e-13	0.0157428		4.7144	-0.0142011	3.03222	-4.74243e-09	8.86732e-10	-0.0152278	3.06461e-05	-5.64719e-11	4.90844e-18	2.22915	-3.79303e-11
4.731	-2.54206e-14	-0.0387734	-3.73687e-10	-0.000107802	-2.09132e-05	-0.00020086	-7.48556e-08	-3.8688e-14	-8.9681e-13	0.0133645		4.731	-0.0118689	2.97031	-2.95567e-09	5.83596e-10	-0.0133031	2.88594e-05	-4.88956e-11	5.64542e-18	2.23023	-3.22569e-11
4.7476	-2.25755e-14	-0.0270354	-3.19108e-10	-8.79379e-05	-1.65107e-05	-0.00697245	-2.75276e-07	-5.27549e-14	-8.34817e-13	0.0112141		4.7476	-0.00902769	2.90186	-1.49962e-09	3.3436e-10	-0.0113131	2.66732e-05	-4.16302e-11	6.03903e-18	2.23226	-2.69476e-11
4.7642	-1.9721e-14	-0.0163393	-2.67668e-10	-6.97621e-05	-1.03329e-05	-0.0137987	-4.18174e-07	-6.19243e-14	-7.62277e-13	0.00929187		4.7642	-0.00587436	2.82755	-3.40401e-10	1.3382e-10	-0.00925243	2.42399e-05	-3.48216e-11	6.15825e-18	2.23576	-2.20767e-11
4.7808	-1.69453e-14	-0.00718608	-2.2013e-10	-5.34882e-05	-2.11892e-06	-0.0206401	-5.13111e-07	-6.7073e-14	-6.83861e-13	0.00759257		4.7808	-0.00261427	2.74807	5.56863e-10	-2.34671e-11	-0.00710353	2.16845e-05	-2.85671e-11	6.06409e-18	2.2411	-1.76876e-11
4.7974	-1.43133e-14	-5.301e-05	-1.7695e-10	-3.92112e-05	8.38454e-06	-0.0274698	-5.68793e-07	-6.89925e-14	-6.03313e-13	0.00610708		4.7974	0.000562717	2.66417	1.22673e-09	-1.42961e-10	-0.00483682	1.91072e-05	-2.29247e-11	5.80962e-18	2.2485	-1.37991e-11
4.814	-1.18703e-14	0.0046244	-1.38334e-10	-2.69338e-05	2.14094e-05	-0.0342771	-5.93013e-07	-6.83849e-14	-5.23561e-13	0.00482318		4.814	0.00350124	2.57659	1.70248e-09	-2.29973e-10	-0.00240996	1.65863e-05	-1.79201e-11	5.44023e-18	2.25804	-1.04103e-11
4.8306	-9.64534e-15	0.00646834	-1.04288e-10	-1.6589e-05	3.71487e-05	-0.0410736	-5.92643e-07	-6.58634e-14	-4.4682e-13	0.00372649		4.8306	0.00609022	2.4861	2.01542e-09	-2.89538e-10	0.000232498	1.41805e-05	-1.3554e-11	4.99411e-18	2.26961	-7.5057e-12
4.8472	-7.65404e-15	0.00516944	-7.46672e-11	-8.05861e-06	5.5735e-05	-0.0478995	-5.73645e-07	-6.19543e-14	-3.74692e-13	0.00280124		4.8472	0.00826426	2.39349	2.1944e-09	-3.26333e-10	0.00315964	1.19318e-05	-9.80743e-12	4.50273e-18	2.28296	-5.05876e-12
4.8638	-5.90129e-15	0.000498491	-4.92151e-11	-1.18919e-06	7.72143e-05	-0.0548325	-5.41114e-07	-5.71017e-14	-3.08261e-13	0.00203097		4.8638	0.00999672	2.29952	2.26551e-09	-3.44616e-10	0.00645474	9.86822e-06	-6.64739e-12	3.99153e-18	2.29772	-3.0354e-12
4.8804	-4.38365e-15	-0.00768032	-2.75969e-11	4.19498e-06	0.000101514	-0.0620002	-4.99331e-07	-5.16738e-14	-2.48188e-13	0.00139901		4.8804	0.0112897	2.20496	2.25196e-09	-3.482e-10	0.0102159	8.00596e-06	-4.03094e-12	3.48057e-18	2.31337	-1.39684e-12
4.897	-3.09144e-15	-0.0193989	-9.43055e-12	8.28163e-06	0.000128408	-0.0695938	-4.51828e-07	-4.59691e-14	-1.94784e-13	0.000889009		4.897	0.0121658	2.11054	2.17405e-09	-3.40442e-10	0.014557	6.35173e-06	-1.9089e-12	2.98517e-18	2.32933	-1.01814e-13
4.9136	-2.01046e-15	-0.0345771	5.68964e-12	1.12624e-05	0.000157471	-0.077882	-4.01465e-07	-4.02246e-14	-1.48087e-13	0.000485215		4.9136	0.0126614	2.01695	2.04924e-09	-3.24247e-10	0.0196082	4.90469e-06	-2.28764e-13	2.51657e-18	2.34497	8.91547e-13
4.9302	-1.12351e-15	-0.0530225	1.81721e-11	1.33266e-05	0.000188031	-0.0872123	-3.50501e-07	-3.46223e-14	-1.07924e-13	0.000172765		4.9302	0.0128212	1.92479	1.89231e-09	-3.02093e-10	0.0255175	3.65821e-06	1.06291e-12	2.08255e-18	2.35962	1.62435e-12
4.9468	-4.11583e-16	-0.0744376	2.84115e-11	1.46568e-05	0.000219116	-0.098002	-3.00668e-07	-2.92973e-14	-7.39649e-14	-6.21386e-05		4.9468	0.0126942	1.83461	1.7155e-09	-2.76051e-10	0.0324517	2.60143e-06	2.01867e-12	1.68805e-18	2.3726	2.13586e-12
4.9634	1.45096e-16	-0.0984261	3.67746e-11	1.54252e-05	0.000249388	-0.110722	-2.53251e-07	-2.43445e-14	-4.57726e-14	-0.000232116		4.9634	0.0123305	1.74686	1.52881e-09	-2.47823e-10	0.0405974	1.72049e-06	2.68881e-12	1.33562e-18	2.38326	2.46277e-12
4.98	5.66332e-16	-0.1245	4.35898e-11	1.57919e-05	0.000277082	-0.125872	-2.09148e-07	-1.98253e-14	-2.28378e-14	-0.000348547		4.98	0.0117787	1.66194	1.34015e-09	-2.18774e-10	0.0501633	9.99687e-07	3.12039e-12	1.02598e-18	2.39095	2.63868e-12
4.9966	8.71339e-16	-0.152091	4.91375e-11	1.59033e-05	0.000299929	-0.143956	-1.68943e-07	-1.57737e-14	-4.61325e-15	-0.000421554		4.9966	0.0110846	1.58015	1.15566e-09	-1.89972e-10	0.0613817	4.22295e-07	3.35656e-12	7.58352e-19	2.3951	2.69384e-12
5.0132	1.0783e-15	-0.180568	5.36435e-11	1.58912e-05	0.00031508	-0.165453	-1.32958e-07	-1.22013e-14	9.46115e-15	-0.000460024		5.0132	0.0102897	1.50171	9.7989e-10	-1.62228e-10	0.0745103	-2.86612e-08	3.43621e-12	5.30913e-19	2.3952	2.65501e-12
5.0298	1.20408e-15	-0.209254	5.72723e-11	1.5873e-05	0.000319031	-0.190794	-1.01307e-07	-9.10291e-15	1.99387e-14	-0.000471658		5.0298	0.00943087	1.42673	8.1607e-10	-1.36129e-10	0.0898354	-3.69879e-07	3.39378e-12	3.41042e-19	2.39089	2.54547e-12
5.0464	1.26401e-15	-0.237442	6.0123e-11	1.59509e-05	0.000307536	-0.220339	-7.39428e-08	-6.46012e-15	2.73507e-14	-0.000463037		5.0464	0.00853987	1.35522	6.66306e-10	-1.12073e-10	0.107675	-6.17348e-07	3.25927e-12	1.85608e-19	2.3819	2.38516e-12
5.063	1.27178e-15	-0.264424	6.22248e-11	1.62121e-05	0.000275533	-0.254361	-5.06986e-08	-4.24517e-15	3.21957e-14	-0.000439707		5.063	0.00764337	1.2871	5.31789e-10	-9.03035e-11	0.128382	-7.86049e-07	3.0584e-12	6.11816e-20	2.36816	2.19085e-12
5.0796	1.23944e-15	-0.289518	6.35339e-11	1.67291e-05	0.000217069	-0.293038	-3.13188e-08	-2.42399e-15	3.4932e-14	-0.00040627		5.0796	0.00676315	1.22219	4.12971e-10	-7.09387e-11	0.152344	-8.89749e-07	2.81282e-12	-3.57932e-20	2.34972	1.97638e-12
5.0962	1.17741e-15	-0.312109	6.39309e-11	1.75587e-05	0.000125233	-0.336443	-1.54896e-08	-9.58672e-16	3.59736e-14	-0.00036648		5.0962	0.00591636	1.16024	3.09726e-10	-5.39953e-11	0.179977	-9.40886e-07	2.54045e-12	-1.08861e-19	2.32679	1.75296e-12
5.1128	1.09455e-15	-0.331681	6.32189e-11	1.8742e-05	-7.89635e-06	-0.384532	-2.86225e-09	1.90481e-16	3.5688e-14	-0.000323344		5.1128	0.00511598	1.10095	2.21491e-10	-3.94137e-11	0.211706	-9.50509e-07	2.25579e-12	-1.61451e-19	2.2997	1.5294e-12
5.1294	9.98253e-16	-0.347851	6.11223e-11	2.03036e-05	-0.000191289	-0.437128	6.92797e-09	1.06333e-15	3.43962e-14	-0.000279208		5.1294	0.00437127	1.04397	1.47383e-10	-2.70768e-11	0.247959	-9.28283e-07	1.97028e-12	-1.96802e-19	2.2689	1.31247e-12
5.146	8.94583e-16	-0.360389	5.72871e-11	2.22497e-05	-0.000434973	-0.493919	1.42467e-08	1.69866e-15	3.23739e-14	-0.000235859		5.146	0.00368821	0.988895	8.6304e-11	-1.68279e-11	0.289152	-8.82529e-07	1.69273e-12	-2.17908e-19	2.23491	1.10713e-12
5.1626	7.88397e-16	-0.369232	5.12825e-11	2.45672e-05	-0.000750018	-0.554444	1.94489e-08	2.13327e-15	2.98538e-14	-0.000194604		5.1626	0.00307007	0.935337	3.70213e-11	-8.48407e-12	0.335677	-8.2029e-07	1.42959e-12	-2.27488e-19	2.19831	9.16823e-13
5.1792	6.83481e-16	-0.374472	4.26038e-11	2.72211e-05	-0.00114848	-0.618093	2.2871e-08	2.40135e-15	2.70289e-14	-0.000156348		5.1792	0.00251781	0.882906	-1.76124e-12	-1.84804e-12	0.387894	-7.4743e-07	1.1854e-12	-2.27968e-19	2.15972	7.43742e-13
5.1958	5.82696e-16	-0.376329	3.06783e-11	3.01524e-05	-0.00164331	-0.684112	2.48244e-08	2.53404e-15	2.40559e-14	-0.000121671		5.1958	0.00203055	0.831251	-3.13503e-11	3.28232e-12	0.446102	-6.68733e-07	9.63037e-13	-2.21474e-19	2.11979	5.89035e-13
5.2124	4.88101e-16	-0.375127	1.48743e-11	3.32748e-05	-0.00224818	-0.751616	2.55921e-08	2.55921e-15	2.10592e-14	-9.08863e-05		5.2124	0.00160597	0.780095	-5.30216e-11	7.10696e-12	0.510519	-5.88019e-07	7.64055e-13	-2.09844e-19	2.07918	4.53032e-13
5.229	4.01086e-16	-0.37126	-5.48721e-12	3.64721e-05	-0.00297731	-0.819597	2.54268e-08	2.50144e-15	1.81344e-14	-6.40989e-05		5.229	0.00124068	0.729251	-6.79882e-11	9.81804e-12	0.581255	-5.08258e-07	5.88935e-13	-1.94638e-19	2.03857	3.3542e-13
5.2456	3.22485e-16	-0.36517	-3.11149e-11	3.95943e-05	-0.00384515	-0.886952	2.45503e-08	2.38198e-15	1.53526e-14	-4.12542e-05		5.2456	0.000930527	0.678642	-7.73793e-11	1.1596e-11	0.658298	-4.31681e-07	4.37327e-13	-1.77155e-19	1.99865	2.35408e-13
5.2622	2.52683e-16	-0.35731	-6.27255e-11	4.24547e-05	-0.00486606	-0.952505	2.31541e-08	2.21896e-15	1.27639e-14	-2.21793e-05		5.2622	0.000670845	0.628302	-8.22259e-11	1.2607e-11	0.741502	-3.59889e-07	3.08258e-13	-1.58456e-19	1.96011	1.51862e-13
5.2788	1.91709e-16	-0.34813	-1.01015e-10	4.48267e-05	-0.00605384	-1.01505	2.14005e-08	2.02753e-15	1.04006e-14	-6.61786e-06		5.2788	0.000456719	0.578373	-8.34528e-11	1.3001e-11	0.830572	-2.93955e-07	2.00303e-13	-1.39392e-19	1.92366	8.3418e-14
5.2954	1.3932e-16	-0.338053	-1.46623e-10	4.64407e-05	-0.00742126	-1.07337	1.94246e-08	1.82015e-15	8.28074e-15	5.7407e-06		5.2954	0.000283148	0.529092	-8.1876e-11	1.29114e-11	0.925051	-2.34517e-07	1.11741e-13	-1.20621e-19	1.88994	2.858e-14
5.312	9.50715e-17	-0.327469	-2.0009e-10	4.69826e-05	-0.00897947	-1.12635	1.73368e-08	1.60682e-15	6.41087e-15	1.52377e-05		5.312	0.000145203	0.480779	-7.82035e-11	1.24547e-11	1.0243	-1.81864e-07	4.0669e-14	-1.02639e-19	1.85958	-1.42054e-14
5.3286	5.83784e-17	-0.316733	-2.61801e-10	4.60922e-05	-0.0107373	-1.17295	1.52249e-08	1.39535e-15	4.78835e-15	2.22267e-05		5.3286	3.8134e-05	0.433817	-7.30396e-11	1.1731e-11	1.1275	-1.36005e-07	-1.48914e-14	-8.58023e-20	1.83315	-4.64886e-14
5.3452	2.85664e-17	-0.306152	-3.31928e-10	4.33642e-05	-0.0127006	-1.21238	1.31571e-08	1.19167e-15	3.40376e-15	2.70588e-05		5.3452	-4.25366e-05	0.388627	-6.68914e-11	1.08248e-11	1.2336	-9.67416e-08	-5.69208e-14	-7.03472e-20	1.81115	-6.97709e-14
5.3618	4.91267e-18	-0.29598	-4.10353e-10	3.83503e-05	-0.0148712	-1.24404	1.11841e-08	1.00008e-15	2.24276e-15	3.00718e-05		5.3618	-0.000100961	0.345653	-6.01758e-11	9.80643e-12	1.34141	-6.3719e-08	-8.73404e-14	-5.64136e-20	1.79399	-8.54709e-14
5.3784	-1.33207e-17	-0.286402	-4.96583e-10	3.05645e-05	-0.0172468	-1.26764	9.34231e-09	8.23495e-16	1.28763e-15	3.15825e-05		5.3784	-0.000140926	0.305341	-5.32288e-11	8.73287e-12	1.44953	-3.6476e-08	-1.07968e-13	-4.40628e-20	1.78196	-9.49015e-14
5.395	-2.6861e-17	-0.277538	-5.89659e-10	1.94913e-05	-0.0198193	-1.28317	7.65538e-09	6.637e-16	5.1864e-16	3.18818e-05		5.395	-0.000165836	0.26814	-4.63142e-11	7.64939e-12	1.55647	-1.44839e-08	-1.2049e-13	-3.32936e-20	1.77522	-9.92551e-14
5.4116	-3.64056e-17	-0.269447	-6.88046e-10	4.59766e-06	-0.0225747	-1.29093	6.13696e-09	5.2155e-16	-8.4893e-17	3.12311e-05		5.4116	-0.000178703	0.234488	-3.96327e-11	6.5909e-12	1.66063	2.82165e-09	-1.26436e-13	-2.40579e-20	1.77378	-9.95961e-14
5.4282	-4.26079e-17	-0.262137	-7.89517e-10	-1.46502e-05	-0.0254926	-1.29148	4.79247e-09	3.97168e-16	-5.43765e-16	2.98612e-05		5.4282	-0.000182161	0.204805	-3.33306e-11	5.58337e-12	1.76041	1.60146e-08	-1.27176e-13	-1.62725e-20	1.77751	-9.6859e-14
5.4448	-4.60681e-17	-0.255585	-8.91031e-10	-3.87645e-05	-0.0285455	-1.28564	3.62088e-09	2.90116e-16	-8.78227e-16	2.79721e-05		5.4448	-0.000178477	0.179487	-2.75083e-11	4.6451e-12	1.85428	2.56589e-08	-1.23914e-13	-9.8303e-21	1.78615	-9.1851e-14
5.4614	-4.73276e-17	-0.249747	-9.88597e-10	-6.82071e-05	-0.0316991	-1.27445	2.61626e-09	1.99535e-16	-1.10751e-15	2.5734e-05		5.4614	-0.000169576	0.158908	-2.22283e-11	3.788e-12	1.94078	3.22937e-08	-1.17691e-13	-4.60891e-21	1.7993	-8.52574e-14
5.478	-4.68666e-17	-0.244565	-1.07714e-09	-0.000103354	-0.0349128	-1.25912	1.76909e-09	1.24273e-16	-1.24947e-15	2.32889e-05		5.478	-0.000157064	0.143415	-1.75218e-11	3.01875e-12	2.01866	3.64226e-08	-1.0939e-13	-4.7805e-22	1.81649	-7.76501e-14
5.4946	-4.51039e-17	-0.239974	-1.15038e-09	-0.00014445	-0.0381409	-1.24094	1.06741e-09	6.29886e-17	-1.3204e-15	2.07529e-05		5.4946	-0.000142263	0.13333	-1.33956e-11	2.33981e-12	2.08687	3.85071e-08	-9.97515e-14	2.6947e-21	1.83715	-6.94966e-14
5.5112	-4.2399e-17	-0.235904	-1.20069e-09	-0.000191558	-0.0413342	-1.22126	4.97769e-10	1.42357e-17	-1.33489e-15	1.82182e-05		5.5112	-0.000126236	0.128943	-9.83734e-12	1.75033e-12	2.14469	3.89619e-08	-8.93796e-14	5.03943e-21	1.86064	-6.11711e-14
5.5278	-3.90552e-17	-0.232278	-1.21896e-09	-0.000244493	-0.0444439	-1.2014	4.59699e-11	-2.34688e-17	-1.30579e-15	1.57565e-05		5.5278	-0.000109821	0.130504	-6.82037e-12	1.24699e-12	2.19171	3.8154e-08	-7.87595e-14	6.68051e-21	1.88627	-5.29645e-14
5.5444	-3.53233e-17	-0.228997	-1.19458e-09	-0.000302749	-0.047425	-1.18262	-3.02311e-10	-5.15912e-17	-1.24424e-15	1.34207e-05		5.5444	-9.36593e-05	0.138221	-4.30813e-12	8.24654e-13	2.22784	3.64024e-08	-6.82692e-14	7.73422e-21	1.91334	-4.50959e-14
5.561	-3.14072e-17	-0.225929	-1.11528e-09	-0.000365417	-0.0502431	-1.16603	-5.61048e-10	-7.1541e-17	-1.15974e-15	1.12483e-05		5.561	-7.82259e-05	0.15226	-2.25744e-12	4.76953e-13	2.25334	3.39797e-08	-5.81939e-14	8.30713e-21	1.9411	-3.77225e-14
5.5776	-2.74679e-17	-0.222904	-9.67217e-10	-0.000431086	-0.0528773	-1.15259	-7.4351e-10	-8.46418e-17	-1.06022e-15	9.26356e-06		5.5776	-6.38538e-05	0.172742	-6.21395e-13	1.96775e-13	2.26875	3.11149e-08	-4.87391e-14	8.49519e-21	1.96884	-3.09497e-14
5.5942	-2.36295e-17	-0.219717	-7.34932e-10	-0.000497735	-0.0553147	-1.14302	-8.62005e-10	-9.21117e-17	-9.52227e-16	7.47966e-06		5.5942	-5.07597e-05	0.199741	6.48365e-13	-2.33465e-14	2.27483	2.79968e-08	-4.00433e-14	8.38334e-21	1.99587	-2.48398e-14
5.6108	-1.99838e-17	-0.216135	-4.01522e-10	-0.00056262	-0.057543	-1.13777	-9.27714e-10	-9.50515e-17	-8.40999e-16	5.90109e-06		5.6108	-3.90654e-05	0.233275	1.59983e-12	-1.9093e-13	2.2726	2.47774e-08	-3.21896e-14	8.04555e-21	2.02154	-1.94208e-14
5.6274	-1.6595e-17	-0.211911	5.11632e-11	-0.000622138	-0.0595444	-1.13703	-9.50591e-10	-9.44392e-17	-7.30646e-16	4.5254e-06		5.6274	-2.88175e-05	0.273294	2.27929e-12	-3.13303e-13	2.26316	2.15765e-08	-2.5216e-14	7.54518e-21	2.0453	-1.4693e-14
5.644	-1.35046e-17	-0.206805	6.42194e-10	-0.000671701	-0.0612914	-1.14071	-9.39324e-10	-9.11294e-17	-6.24284e-16	3.34483e-06		5.644	-2.00043e-05	0.319659	2.7303e-12	-3.97429e-13	2.24779	1.84849e-08	-1.91252e-14	6.93556e-21	2.06671	-1.0636e-14
5.6606	-1.07355e-17	-0.200595	1.3911e-09	-0.000705586	-0.0627457	-1.1485	-9.01339e-10	-8.58567e-17	-5.24173e-16	2.34783e-06		5.6606	-1.25705e-05	0.37213	2.99306e-12	-4.49782e-13	2.2278	1.55693e-08	-1.38926e-14	6.26075e-21	2.08545	-7.21395e-15
5.6772	-8.29519e-18	-0.193101	2.31723e-09	-0.000716799	-0.0638575	-1.1599	-8.42843e-10	-7.92419e-17	-4.31856e-16	1.52019e-06		5.6772	-6.42969e-06	0.430337	3.10397e-12	-4.76268e-13	2.20455	1.28752e-08	-9.47382e-15	5.55641e-21	2.10138	-4.3804e-15
5.6938	-6.1798e-18	-0.184205	3.43897e-09	-0.000696928	-0.0645679	-1.17428	-7.68889e-10	-7.17999e-17	-3.48276e-16	8.46131e-07		5.6938	-1.47448e-06	0.493759	3.09543e-12	-4.8218e-13	2.17936	1.0431e-08	-5.81012e-15	4.85069e-21	2.11444	-2.08206e-15
5.7104	-4.37648e-18	-0.173873	4.77273e-09	-0.000636013	-0.0648134	-1.19094	-6.83469e-10	-6.39495e-17	-2.7389e-16	3.09073e-07		5.7104	2.41474e-06	0.561706	2.99581e-12	-4.72186e-13	2.15353	8.25093e-09	-2.83403e-15	4.16514e-21	2.12474	-2.62105e-16
5.727	-2.866e-18	-0.162164	6.33165e-09	-0.000522427	-0.0645331	-1.20907	-5.89612e-10	-5.6023e-17	-2.08774e-16	-1.07662e-07		5.727	5.36311e-06	0.633294	2.82953e-12	-4.50331e-13	2.12821	6.338e-09	-4.73245e-16	3.51565e-21	2.13245	1.13732e-15
5.7436	-1.6249e-18	-0.149231	8.12414e-09	-0.000342781	-0.063678	-1.22787	-4.89501e-10	-4.82767e-17	-1.52704e-16	-4.20357e-07		5.7436	7.49603e-06	0.707435	2.61729e-12	-4.20067e-13	2.10447	4.68655e-09	1.34605e-15	2.91327e-21	2.13782	2.17309e-15
5.7602	-6.27085e-19	-0.13531	1.01521e-08	-8.18585e-05	-0.0622247	-1.24648	-3.8459e-10	-4.09015e-17	-1.05238e-16	-6.44516e-07		5.7602	8.93505e-06	0.782824	2.37629e-12	-3.84283e-13	2.08323	3.28443e-09	2.69658e-15	2.36504e-21	2.14108	2.89966e-15
5.7768	1.54684e-19	-0.120701	1.24088e-08	0.0002774	-0.060187	-1.26405	-2.75732e-10	-3.40317e-17	-6.57798e-17	-7.94591e-07		5.7768	9.79494e-06	0.857954	2.12055e-12	-3.45358e-13	2.06525	2.11488e-09	3.64805e-15	1.8747e-21	2.14244	3.36794e-15
5.7934	7.47748e-19	-0.105743	1.48766e-08	0.000753864	-0.0576164	-1.27976	-1.63306e-10	-2.77553e-17	-3.36306e-17	-8.83805e-07		5.7934	1.01817e-05	0.931126	1.86123e-12	-3.05201e-13	2.05115	1.15814e-09	4.26578e-15	1.44339e-21	2.14205	3.62465e-15
5.81	1.17869e-18	-0.090783	1.75242e-08	0.0013681	-0.0545911	-1.29282	-4.73504e-11	-2.21213e-17	-8.03751e-18	-9.24055e-07		5.81	1.01914e-05	1.0005	1.60696e-12	-2.65313e-13	2.04138	3.92732e-10	4.60974e-15	1.07018e-21	2.13994	3.71187e-15
5.8266	1.4727e-18	-0.0761615	2.03038e-08	0.0021422	-0.0512041	-1.30251	7.23048e-11	-1.7148e-17	1.17726e-17	-9.25869e-07		5.8266	9.90927e-06	1.06415	1.36422e-12	-2.26829e-13	2.03622	-2.03508e-10	4.73403e-15	7.52633e-22	2.13607	3.66688e-15
5.8432	1.65318e-18	-0.0621914	2.31479e-08	0.00309943	-0.0475539	-1.30819	1.95897e-10	-1.28295e-17	2.65651e-17	-8.98421e-07		5.8432	9.40985e-06	1.12016	1.13758e-12	-1.90579e-13	2.03581	-6.52585e-10	4.68662e-15	4.87194e-22	2.13026	3.52214e-15
5.8598	1.74141e-18	-0.0491439	2.59657e-08	0.00426391	-0.0437374	-1.30935	3.23592e-10	-9.14167e-18	3.7076e-17	-8.49579e-07		5.8598	8.75708e-06	1.16666	9.30084e-13	-1.57126e-13	2.04015	-9.75737e-10	4.50936e-15	2.69584e-22	2.12224	3.3055e-15
5.8764	1.75647e-18	-0.0372334	2.864e-08	0.00565998	-0.0398453	-1.3056	4.5533e-10	-6.04695e-18	4.39969e-17	-7.85975e-07		5.8764	8.00478e-06	1.20196	7.43456e-13	-1.2682e-13	2.0491	-1.19297e-09	4.23815e-15	9.50918e-23	2.11166	3.0404e-15
5.893	1.71513e-18	-0.0266065	3.10232e-08	0.00731154	-0.0359593	-1.29669	5.9068e-10	-3.49886e-18	4.79647e-17	-7.13109e-07		5.893	7.19742e-06	1.22456	5.784e-13	-9.98317e-14	2.06238	-1.32276e-09	3.90326e-15	-4.11825e-23	2.09811	2.74623e-15
5.9096	1.63191e-18	-0.01734	3.29344e-08	0.0092412	-0.0321499	-1.28251	7.28679e-10	-1.44536e-18	4.95553e-17	-6.35444e-07		5.9096	6.3709e-06	1.23322	4.34803e-13	-7.61921e-14	2.07958	-1.38186e-09	3.52976e-15	-1.44136e-22	2.08116	2.43867e-15
5.9262	1.51917e-18	-0.00944555	3.41558e-08	0.0114692	-0.0284756	-1.26313	8.67661e-10	1.68179e-19	4.92803e-17	-5.56524e-07		5.9262	5.55345e-06	1.22702	3.11934e-13	-5.58244e-14	2.10023	-1.38517e-09	3.13799e-15	-2.18514e-22	2.06038	2.13015e-15
5.9428	1.38726e-18	-0.00288253	3.44301e-08	0.0140124	-0.0249831	-1.23873	1.0051e-09	1.39679e-18	4.75872e-17	-4.79084e-07		5.9428	4.76658e-06	1.20537	2.0861e-13	-3.85714e-14	2.12372	-1.34577e-09	2.74402e-15	-2.68807e-22	2.03535	1.83016e-15
5.9594	1.24465e-18	0.00242713	3.3459e-08	0.0168824	-0.0217076	-1.20963	1.13741e-09	2.29411e-18	4.48609e-17	-4.05162e-07		5.9594	4.02593e-06	1.16798	1.23337e-13	-2.4219e-14	2.14943	-1.27495e-09	2.36024e-15	-2.99171e-22	2.00572	1.54572e-15
5.976	1.09817e-18	0.00658677	3.09017e-08	0.0200847	-0.0186738	-1.1763	1.25981e-09	2.91115e-18	4.14265e-17	-3.362e-07		5.976	3.34224e-06	1.11493	5.44308e-14	-1.25163e-14	2.17669	-1.18226e-09	1.99578e-15	-3.13383e-22	1.97119	1.28174e-15
5.9926	9.53118e-19	0.00971499	2.63761e-08	0.0236162	-0.0158967	-1.13924	1.3661e-09	3.29531e-18	3.75541e-17	-2.73144e-07		5.9926	2.72208e-06	1.04655	1.11943e-16	-3.19179e-15	2.20478	-1.07567e-09	1.65708e-15	-3.1482e-22	1.93152	1.04134e-15
6.0092	8.13536e-19	0.0119377	1.94607e-08	0.0274642	-0.0133833	-1.09905	1.44854e-09	3.48987e-18	3.34633e-17	-2.16534e-07		6.0092	2.16866e-06	0.963497	-4.142e-14	4.03385e-15	2.23302	-9.61687e-10	1.34825e-15	-3.06445e-22	1.88652	8.26197e-16
6.0258	6.82333e-19	0.013382	9.69953e-09	0.0316039	-0.0111332	-1.05631	1.49767e-09	3.5336e-18	2.93287e-17	-1.66585e-07		6.0258	1.68252e-06	0.86663	-7.19258e-14	9.43724e-15	2.26075	-8.45492e-10	1.07156e-15	-2.9082e-22	1.83608	6.36845e-16
6.0424	5.61486e-19	0.0141714	-3.39034e-09	0.0359969	-0.00914069	-1.0116	1.50217e-09	3.4607e-18	2.5285e-17	-1.23255e-07		6.0424	1.26209e-06	0.757013	-9.30838e-14	1.32847e-14	2.28736	-7.31122e-10	8.27759e-16	-2.70122e-22	1.78014	4.72908e-16
6.059	4.52192e-19	0.0144226	-2.03078e-08	0.0405893	-0.00739521	-0.96548	1.44879e-09	3.30083e-18	2.14323e-17	-8.63094e-08		6.059	9.04254e-07	0.63585	-1.06458e-13	1.58268e-14	2.31235	-6.21602e-10	6.16451e-16	-2.46169e-22	1.71872	3.33336e-16
6.0756	3.5502e-19	0.0142433	-4.15528e-08	0.0453105	-0.00588288	-0.918443	1.3223e-09	3.07926e-18	1.78418e-17	-5.53735e-08		6.0756	6.04803e-07	0.504457	-1.13479e-13	1.72944e-14	2.33531	-5.19097e-10	4.36341e-16	-2.20447e-22	1.65193	2.16592e-16
6.0922	2.70041e-19	0.0137304	-6.76065e-08	0.050072	-0.00458735	-0.870933	1.10545e-09	2.81719e-18	1.45597e-17	-2.99776e-08		6.0922	3.5879e-07	0.364215	-1.15431e-13	1.78961e-14	2.35593	-4.25051e-10	2.85504e-16	-1.94146e-22	1.57996	1.20816e-16
6.1088	1.96942e-19	0.0129697	-9.89061e-08	0.0547672	-0.00349066	-0.823313	7.79119e-10	2.53204e-18	1.16122e-17	-9.59375e-09		6.1088	1.60858e-07	0.216538	-1.13449e-13	1.78177e-14	2.37405	-3.40311e-10	1.61587e-16	-1.68196e-22	1.50316	4.39527e-17
6.1254	1.35126e-19	0.0120354	-1.35814e-07	0.0592717	-0.00257403	-0.775873	3.22465e-10	2.23782e-18	9.00913e-18	6.33458e-09		6.1254	5.495e-09	0.0628438	-1.0852e-13	1.72217e-14	2.38955	-2.65242e-10	6.19808e-17	-1.43293e-22	1.42196	-1.61373e-17
6.142	8.37957e-20	0.0109907	-1.78578e-07	0.0634454	-0.00181847	-0.72883	-2.86749e-10	1.94553e-18	6.74782e-18	1.83685e-08		6.142	-1.12772e-07	-0.0954778	-1.01484e-13	1.62478e-14	2.40243	-1.99832e-10	-1.604e-17	-1.19941e-22	1.33697	-6.15947e-17
6.1586	4.20282e-20	0.00988804	-2.2729e-07	0.0671359	-0.00120524	-0.68234	-1.0717e-09	1.66351e-18	4.81582e-18	2.70555e-08		6.1586	-1.99225e-07	-0.257077	-9.30504e-14	1.50143e-14	2.41273	-1.43781e-10	-7.52097e-17	-9.84772e-23	1.24887	-9.44965e-17
6.1752	8.82888e-21	0.00877003	-2.81827e-07	0.0701836	-0.000716301	-0.636516	-2.05588e-09	1.39782e-18	3.19376e-18	3.29161e-08		6.1752	-2.58841e-07	-0.420653	-8.38017e-14	1.36195e-14	2.42053	-9.65769e-11	-1.18186e-16	-7.91031e-23	1.15849	-1.16809e-16
6.1918	-1.68204e-20	0.00767044	-3.41796e-07	0.0724302	-0.00033458	-0.591436	-3.26224e-09	1.15261e-18	1.85746e-18	3.64342e-08		6.1918	-2.96221e-07	-0.584965	-7.42083e-14	1.21432e-14	2.42592	-5.75601e-11	-1.47488e-16	-6.19098e-23	1.06669	-1.30353e-16
6.2084	-3.59252e-20	0.00661502	-4.06458e-07	0.0737294	-4.41922e-05	-0.547169	-4.71212e-09	9.30449e-19	7.79874e-19	3.80511e-08		6.2084	-3.1554e-07	-0.748823	-6.46399e-14	1.06491e-14	2.42901	-2.59805e-11	-1.65452e-16	-4.69012e-23	0.974398	-1.36785e-16
6.225	-4.94514e-20	0.00562262	-4.74655e-07	0.0739622	0.000169425	-0.503786	-6.42396e-09	7.32589e-19	-6.7488e-20	3.8162e-08		6.225	-3.20521e-07	-0.911086	-5.53787e-14	9.18631e-15	2.42986	-1.04002e-12	-1.74209e-16	-3.40145e-23	0.882561	-1.37587e-16
6.2416	-5.83052e-20	0.00470616	-5.44721e-07	0.073051	0.000319434	-0.461378	-8.4116e-09	5.59264e-19	-7.13327e-19	3.71151e-08		6.2416	-3.14437e-07	-1.07065	-4.66312e-14	7.79149e-15	2.42848	1.80717e-11	-1.75661e-16	-2.31381e-23	0.79213	-1.3406e-16
6.2582	-6.33201e-20	0.00387353	-6.14392e-07	0.0709691	0.000417578	-0.420071	-1.06824e-08	4.09914e-19	-1.18565e-18	3.52119e-08		6.2582	-3.00114e-07	-1.22646	-3.85396e-14	6.4906e-15	2.42486	3.215e-11	-1.71486e-16	-1.4126e-23	0.704041	-1.27329e-16
6.2748	-6.52491e-20	0.00312855	-6.80705e-07	0.0677456	0.000474194	-0.380034	-1.32349e-08	2.83388e-19	-1.5111e-18	3.2709e-08		6.2748	-2.79956e-07	-1.37749	-3.1193e-14	5.30066e-15	2.41894	4.19547e-11	-1.63132e-16	-6.81046e-24	0.619196	-1.1835e-16
6.2914	-6.47605e-20	0.00247172	-7.39901e-07	0.06346	0.00049827	-0.341486	-1.60562e-08	1.78122e-19	-1.71445e-18	2.98211e-08		6.2914	-2.55969e-07	-1.52274	-2.46372e-14	4.23138e-15	2.41064	4.81955e-11	-1.51837e-16	-1.0122e-24	0.538434	-1.07924e-16
6.308	-6.24382e-20	0.00190097	-7.8732e-07	0.0582278	0.000497511	-0.304693	-1.91191e-08	9.22771e-20	-1.81834e-18	2.67242e-08		6.308	-2.29801e-07	-1.66126	-1.88832e-14	3.2865e-15	2.39986	5.15227e-11	-1.38631e-16	3.45148e-24	0.462512	-9.67052e-17
6.3246	-5.87837e-20	0.00141232	-8.17308e-07	0.0521855	0.000478438	-0.269963	-2.23785e-08	2.3865e-20	-1.84305e-18	2.35593e-08		6.3246	-2.02773e-07	-1.79214	-1.39156e-14	2.46519e-15	2.38648	5.25211e-11	-1.24362e-16	6.76046e-24	0.392069	-8.5217e-17
6.3412	-5.42207e-20	0.00100036	-8.23124e-07	0.0454793	0.000446485	-0.237624	-2.57678e-08	-2.91597e-20	-1.80648e-18	2.04366e-08		6.3412	-1.75916e-07	-1.9145	-9.69855e-15	1.76305e-15	2.37038	5.17081e-11	-1.0971e-16	9.08699e-24	0.327605	-7.38691e-17
6.3578	-4.91004e-20	0.000658788	-7.96867e-07	0.0382575	0.000406109	-0.208002	-2.91953e-08	-6.8824e-20	-1.72416e-18	1.74391e-08		6.3578	-1.50012e-07	-2.02752	-6.1824e-15	1.17317e-15	2.35139	4.95341e-11	-9.52065e-17	1.05924e-23	0.269458	-6.29697e-17
6.3744	-4.3708e-20	0.000380769	-7.29424e-07	0.0306654	0.0003609	-0.181395	-3.25395e-08	-9.70795e-20	-1.60933e-18	1.46269e-08		6.3744	-1.25629e-07	-2.13042	-3.30793e-15	6.86857e-16	2.32937	4.63842e-11	-8.12521e-17	1.14246e-23	0.21779	-5.27414e-17
6.391	-3.82698e-20	0.000159243	-6.10446e-07	0.0228428	0.000313686	-0.15805	-3.56452e-08	-1.15762e-19	-1.47311e-18	1.20401e-08		6.391	-1.03151e-07	-2.22256	-1.01058e-15	2.94372e-16	2.30412	4.25826e-11	-6.81377e-17	1.17171e-23	0.172588	-4.33339e-17
6.4076	-3.29603e-20	-1.28122e-05	-4.28368e-07	0.0149221	0.000266639	-0.13815	-3.83192e-08	-1.26563e-19	-1.32463e-18	9.70313e-09		6.4076	-8.2816e-08	-2.30341	7.76381e-16	-1.45679e-17	2.27549	3.83967e-11	-5.60604e-17	1.15882e-23	0.13367	-3.48371e-17
6.4242	-2.79089e-20	-0.000142195	-1.70477e-07	0.00702846	0.00022137	-0.121791	-4.03259e-08	-1.31012e-19	-1.17124e-18	7.6269e-09		6.4242	-6.47377e-08	-2.37264	2.11933e-15	-2.50335e-16	2.24331	3.40426e-11	-4.51392e-17	1.11409e-23	0.100719	-2.72923e-17
6.4408	-2.3207e-20	-0.000235337	1.76957e-07	-0.000719643	0.000179021	-0.108965	-4.13844e-08	-1.30472e-19	-1.01872e-18	5.81214e-09		6.4408	-4.89348e-08	-2.43015	3.08237e-15	-4.23061e-16	2.20744	2.96907e-11	-3.54308e-17	1.04637e-23	0.073318	-2.07024e-17
6.4574	-1.89136e-20	-0.0002982	6.28462e-07	-0.00820997	0.000140348	-0.0995578	-4.1165e-08	-1.26133e-19	-8.71445e-19	4.25155e-09		6.4574	-3.53524e-08	-2.47607	3.72596e-15	-5.42391e-16	2.16778	2.54711e-11	-2.69418e-17	9.63099e-24	0.0509863	-1.50409e-17
6.474	-1.50618e-20	-0.000336219	1.19906e-06	-0.0153357	0.000105789	-0.0933402	-3.92873e-08	-1.1902e-19	-7.32621e-19	2.93198e-09		6.474	-2.38806e-08	-2.51082	4.10594e-15	-6.17304e-16	2.12426	2.14795e-11	-1.96405e-17	8.70454e-24	0.0332082	-1.02596e-17
6.4906	-1.16636e-20	-0.000354266	1.90386e-06	-0.0219956	7.55367e-05	-0.0899814	-3.53201e-08	-1.09999e-19	-6.04433e-19	1.83614e-09		6.4906	-1.43715e-08	-2.53509	4.27293e-15	-6.56003e-16	2.07687	1.77821e-11	-1.3467e-17	7.73425e-24	0.0194594	-6.29523e-18
6.5072	-8.71447e-21	-0.000356641	2.75748e-06	-0.0280945	4.95872e-05	-0.089068	-2.87828e-08	-9.97929e-20	-4.88234e-19	9.44143e-10		6.5072	-6.65203e-09	-2.5498	4.27204e-15	-6.6585e-16	2.02568	1.44209e-11	-8.34165e-18	6.75965e-24	0.00922714	-3.07468e-18
6.5238	-6.19736e-21	-0.00034708	3.77341e-06	-0.0335459	2.77938e-05	-0.0901273	-1.91488e-08	-8.89862e-20	-3.84699e-19	2.34663e-10		6.5238	-5.35849e-10	-2.55611	4.14282e-15	-6.53341e-16	1.97082	1.14176e-11	-4.17188e-18	5.81109e-24	0.00202716	-5.19784e-19
6.5404	-4.08635e-21	-0.000328782	4.96312e-06	-0.0382755	9.90575e-06	-0.0926477	-5.85293e-09	-7.80459e-20	-2.93961e-19	-3.14063e-10		6.5404	4.16831e-09	-2.55531	3.91936e-15	-6.24115e-16	1.91253	8.77837e-12	-8.58208e-19	4.91097e-24	-0.00258178	1.44929e-18
6.557	-2.34936e-21	-0.000304439	6.33502e-06	-0.0422274	-4.39748e-06	-0.0960987	1.16984e-08	-6.73327e-20	-2.15739e-19	-7.23491e-10		6.557	7.64948e-09	-2.54883	3.63058e-15	-5.82988e-16	1.85109	6.49675e-12	1.70119e-18	4.07498e-24	-0.00498615	2.91119e-18
6.5736	-9.50592e-22	-0.000276278	7.89331e-06	-0.045373	-1.54782e-05	-0.0999516	3.4112e-08	-5.71155e-20	-1.4944e-19	-1.0142e-09		6.5736	1.00893e-08	-2.53818	3.30055e-15	-5.34e-16	1.78689	4.55717e-12	3.60687e-18	3.31317e-24	-0.00551212	3.94134e-18
6.5902	1.47477e-22	-0.000246107	9.6365e-06	-0.0477176	-2.37185e-05	-0.103702	6.19877e-08	-4.75849e-20	-9.42524e-20	-1.20547e-09		6.5902	1.16581e-08	-2.52489	2.94889e-15	-4.80474e-16	1.72038	2.9374e-12	4.95538e-18	2.63101e-24	-0.00443142	4.61037e-18
6.6068	9.82598e-22	-0.000215356	1.15558e-05	-0.0493004	-2.95025e-05	-0.106897	9.58926e-08	-3.88661e-20	-4.92206e-20	-1.31504e-09		6.6068	1.25128e-08	-2.5105	2.5913e-15	-4.25091e-16	1.6521	1.61084e-12	5.83732e-18	2.03028e-24	-0.00197312	4.98316e-18
6.6234	1.59154e-21	-0.000185131	1.36334e-05	-0.0501933	-3.32037e-05	-0.10916	1.36327e-07	-3.10304e-20	-1.3309e-20	-1.35891e-09		6.6234	1.27948e-08	-2.49652	2.23991e-15	-3.69954e-16	1.58267	5.48339e-13	6.33598e-18	1.50987e-24	0.00166384	5.11825e-18
6.64	2.00924e-21	-0.000156255	1.58403e-05	-0.050498	-3.51751e-05	-0.110208	1.83686e-07	-2.41056e-20	1.45488e-20	-1.35127e-09		6.64	1.26296e-08	-2.48436	1.90385e-15	-3.16664e-16	1.51279	-2.80329e-13	6.52658e-18	1.06655e-24	0.00629699	5.06751e-18
6.6566	2.26813e-21	-0.000129308	1.81343e-05	-0.0503361	-3.57427e-05	-0.109859	2.38208e-07	-1.80856e-20	3.54106e-20	-1.30452e-09		6.6566	1.21268e-08	-2.47532	1.58962e-15	-2.66391e-16	1.44324	-9.05309e-13	6.47592e-18	6.95496e-25	0.0117458	4.87624e-18
6.6732	2.39783e-21	-0.000104674	2.04577e-05	-0.0498381	-3.52013e-05	-0.108028	2.99917e-07	-1.29387e-20	5.02956e-20	-1.22932e-09		6.6732	1.13805e-08	-2.47052	1.30154e-15	-2.19936e-16	1.37485	-1.35577e-12	6.24232e-18	3.9087e-25	0.0178209	4.58326e-18
6.6898	2.42483e-21	-8.25711e-05	2.27348e-05	-0.0491337	-3.38127e-05	-0.104722	3.68556e-07	-8.61415e-21	6.01628e-20	-1.13467e-09		6.6898	1.047e-08	-2.47088	1.04211e-15	-1.778e-16	1.30852	-1.65927e-12	5.87588e-18	1.46197e-25	0.0243229	4.22134e-18
6.7064	2.37251e-21	-6.30872e-05	2.48698e-05	-0.0483456	-3.1805e-05	-0.100036	4.43507e-07	-5.04846e-21	6.58968e-20	-1.028e-09		6.7064	9.46089e-09	-2.47711	8.124e-16	-1.40233e-16	1.24514	-1.84129e-12	5.41889e-18	-4.52742e-26	0.0310449	3.81759e-18
6.723	2.26112e-21	-4.62076e-05	2.67446e-05	-0.0475837	-2.93731e-05	-0.0941274	5.23707e-07	-2.1703e-21	6.82979e-20	-9.15394e-10		6.723	8.4065e-09	-2.48966	6.12324e-16	-1.07289e-16	1.18563	-1.92497e-12	4.90642e-18	-1.90306e-25	0.0377752	3.39402e-18
6.7396	2.1079e-21	-3.18401e-05	2.82163e-05	-0.0469416	-2.66808e-05	-0.087206	6.07546e-07	9.55871e-23	6.80786e-20	-8.01646e-10		6.7396	7.34891e-09	-2.50875	4.40925e-16	-7.88731e-17	1.13088	-1.93095e-12	4.36696e-18	-2.95468e-25	0.044301	2.96804e-18
6.7562	1.92733e-21	-1.98369e-05	2.91165e-05	-0.046494	-2.38623e-05	-0.0795196	6.92762e-07	1.82516e-21	6.58624e-20	-6.90467e-10		6.7562	6.32045e-09	-2.53435	2.96611e-16	-5.47731e-17	1.08173	-1.87735e-12	3.82309e-18	-3.66981e-25	0.0504118	2.55303e-18
6.7728	1.73127e-21	-1.00119e-05	2.92494e-05	-0.0462949	-2.10256e-05	-0.0713352	7.76329e-07	3.09262e-21	6.2186e-20	-5.84611e-10		6.7728	5.34501e-09	-2.56619	1.77347e-16	-3.46984e-17	1.03897	-1.77983e-12	3.29221e-18	-4.10616e-25	0.0559055	2.1589e-18
6.7894	1.52927e-21	-2.1558e-06	2.83925e-05	-0.0463761	-1.82546e-05	-0.0629205	8.54334e-07	3.96864e-21	5.75038e-20	-4.86022e-10		6.7894	4.43929e-09	-2.60382	8.08241e-17	-1.83055e-17	1.00336	-1.65167e-12	2.78725e-18	-4.31622e-25	0.0605965	1.79259e-18
6.806	1.3288e-21	3.95177e-06	2.62968e-05	-0.0467473	-1.56125e-05	-0.0545289	9.21859e-07	4.51899e-21	5.21935e-20	-3.95965e-10		6.806	3.61399e-09	-2.64663	4.59347e-18	-5.22088e-18	0.975571	-1.50394e-12	2.3173e-18	-4.34694e-25	0.0643265	1.45857e-18
6.8226	1.13555e-21	8.53305e-06	2.26897e-05	-0.0473953	-1.31444e-05	-0.0463862	9.72858e-07	4.8038e-21	4.65628e-20	-3.1515e-10		6.8226	2.87489e-09	-2.69391	-5.38284e-17	4.94047e-18	0.956242	-1.3457e-12	1.88825e-18	-4.23962e-25	0.0669799	1.1593e-18
6.8392	9.53617e-22	1.18048e-05	1.72791e-05	-0.048285	-1.08802e-05	-0.0386789	1.00004e-06	4.877e-21	4.08566e-20	-2.4384e-10		6.8392	2.22383e-09	-2.74492	-9.68762e-17	1.2561e-17	0.945952	-1.1842e-12	1.50339e-18	-4.02999e-25	0.0684976	8.95599e-19
6.8558	7.8582e-22	1.39727e-05	9.75942e-06	-0.0493604	-8.83714e-06	-0.0315425	9.94788e-07	4.78621e-21	3.52643e-20	-1.81948e-10		6.8558	1.6596e-09	-2.79893	-1.26874e-16	1.80096e-17	0.945241	-1.02506e-12	1.16389e-18	-3.74844e-25	0.0688818	6.67029e-19
6.8724	6.3388e-22	1.52282e-05	-1.78878e-07	-0.0505457	-7.02227e-06	-0.0250498	9.47038e-07	4.57276e-21	2.99273e-20	-1.29126e-10		6.8724	1.17865e-09	-2.85523	-1.45991e-16	2.16335e-17	0.95461	-8.72521e-13	8.69295e-19	-3.42038e-25	0.0681908	4.72198e-19
6.889	4.98634e-22	1.57453e-05	-1.28375e-05	-0.0517483	-5.43442e-06	-0.019202	8.45272e-07	4.27196e-21	2.49463e-20	-8.48308e-11		6.889	7.75798e-10	-2.91314	-1.56215e-16	2.37533e-17	0.974524	-7.29622e-13	6.17896e-19	-3.06662e-25	0.0665289	3.09025e-19
6.9056	3.80224e-22	1.568e-05	-2.84945e-05	-0.052862	-4.0662e-06	-0.0139341	6.76487e-07	3.91343e-21	2.03872e-20	-4.83921e-11		6.9056	4.4472e-10	-2.97205	-1.5933e-16	2.46594e-17	1.00542	-5.98395e-13	4.07088e-19	-2.70387e-25	0.0640314	1.74967e-19
6.9222	2.78248e-22	1.51692e-05	-4.73841e-05	-0.0537714	-2.90561e-06	-0.00913273	4.26242e-07	3.52154e-21	1.62879e-20	-1.90596e-11		6.9222	1.78441e-10	-3.03139	-1.56917e-16	2.46101e-17	1.04768	-4.80045e-13	2.3366e-19	-2.34515e-25	0.0608494	6.72049e-20
6.9388	1.91907e-22	1.43315e-05	-6.96718e-05	-0.0543589	-1.93747e-06	-0.00465815	7.87762e-08	3.11594e-21	1.26636e-20	3.95438e-12		6.9388	-3.03197e-11	-3.09063	-1.50351e-16	2.38318e-17	1.10168	-3.75102e-13	9.40289e-20	-2.00031e-25	0.0571378	-1.721e-20
6.9554	1.20117e-22	1.32676e-05	-9.54246e-05	-0.0545121	-1.14457e-06	-0.000364834	-3.82798e-07	2.71206e-21	9.51144e-21	2.14428e-11		6.9554	-1.88851e-10	-3.14929	-1.40805e-16	2.25197e-17	1.16769	-2.83569e-13	-1.55592e-20	-1.67646e-25	0.0530468	-8.12339e-20
6.972	6.16135e-23	1.20616e-05	-0.000124575	-0.0541352	-5.08641e-07	0.00388313	-9.76192e-07	2.32165e-21	6.81516e-21	3.41784e-11		6.972	-3.04236e-10	-3.20689	-1.2927e-16	2.08388e-17	1.24592	-2.05046e-13	-9.88795e-20	-1.37841e-25	0.0487162	-1.27741e-19
6.9886	1.50289e-23	1.07821e-05	-0.000156878	-0.0531621	-1.11185e-08	0.00820671	-1.71952e-06	1.95329e-21	4.54856e-21	4.28954e-11		6.9886	-3.8318e-10	-3.26299	-1.1656e-16	1.89266e-17	1.33644	-1.38832e-13	-1.59609e-19	-1.10904e-25	0.0442713	-1.59455e-19
7.0052	-2.10409e-23	9.48412e-06	-0.000191864	-0.0515687	3.66232e-07	0.0127113	-2.63073e-06	1.61287e-21	2.67869e-21	4.82763e-11		7.0052	-4.31907e-10	-3.3171	-1.03335e-16	1.6895e-17	1.43918	-8.40247e-14	-2.01238e-19	-8.69716e-26	0.0398211	-1.78904e-19
7.0218	-4.7986e-23	8.21031e-06	-0.00022878	-0.0493735	6.40872e-07	0.0174855	-3.72689e-06	1.30406e-21	1.16843e-21	5.09435e-11		7.0218	-4.56079e-10	-3.36878	-9.01135e-17	1.48333e-17	1.55388	-3.95875e-14	-2.27011e-19	-6.60562e-26	0.0354569	-1.88391e-19
7.0384	-6.71437e-23	6.99268e-06	-0.000266529	-0.0466265	8.29163e-07	0.0225997	-5.02327e-06	1.02871e-21	-2.14453e-23	5.14547e-11		7.0384	-4.60764e-10	-3.41756	-7.7293e-17	1.28106e-17	1.68007	-4.41713e-15	-2.39885e-19	-4.8077e-26	0.0312529	-1.89975e-19
7.055	-7.97708e-23	5.85413e-06	-0.0003036	-0.0433968	9.46143e-07	0.0281039	-6.53223e-06	7.87223e-22	-9.3055e-22	5.03012e-11		7.055	-4.50419e-10	-3.46298	-6.51647e-17	1.08786e-17	1.81701	2.26091e-14	-2.4251e-19	-3.28838e-26	0.0272669	-1.8547e-19
7.0716	-8.70247e-23	4.80985e-06	-0.00033799	-0.0397637	1.0054e-06	0.034025	-8.26189e-06	5.789e-22	-1.59763e-21	4.79092e-11		7.0716	-4.28905e-10	-3.50461	-5.39308e-17	9.07411e-18	1.96369	4.25949e-14	-2.37219e-19	-2.02779e-26	0.023541	-1.76444e-19
7.0882	-8.99522e-23	3.86871e-06	-0.000367123	-0.0358091	1.019e-06	0.0403639	-1.02146e-05	4.02201e-22	-2.05959e-21	4.46415e-11		7.0882	-3.99505e-10	-3.54204	-4.37186e-17	7.42137e-18	2.11878	5.65958e-14	-2.26036e-19	-1.00294e-26	0.0201041	-1.64234e-19
7.1048	-8.94837e-23	3.03442e-06	-0.000387766	-0.0316132	9.97511e-07	0.0470922	-1.23849e-05	2.54998e-22	-2.35081e-21	4.08023e-11		7.1048	-3.64967e-10	-3.5749	-3.4595e-17	5.9344e-18	2.28068	6.55992e-14	-2.10683e-19	-1.89189e-27	0.0169727	-1.49956e-19
7.1214	-8.64328e-23	2.30668e-06	-0.000395933	-0.0272512	9.50034e-07	0.0541482	-1.4758e-05	1.34776e-22	-2.50274e-21	3.66412e-11		7.1214	-3.27547e-10	-3.60281	-2.65782e-17	4.61892e-18	2.4475	7.05105e-14	-1.92605e-19	4.38683e-27	0.0141534	-1.34527e-19
7.138	-8.14992e-23	1.68207e-06	-0.000386805	-0.0227916	8.84275e-07	0.061433	-1.73069e-05	3.88007e-23	-2.54358e-21	3.23588e-11		7.138	-2.89054e-10	-3.62539	-1.9649e-17	3.47414e-18	2.61713	7.2145e-14	-1.72987e-19	9.05539e-27	0.0116442	-1.18682e-19
7.1546	-7.52746e-23	1.15491e-06	-0.000354632	-0.0182954	8.06652e-07	0.0688067	-1.99902e-05	-3.57472e-23	-2.49827e-21	2.81124e-11		7.1546	-2.50902e-10	-3.64224	-1.37597e-17	2.49433e-18	2.78731	7.12247e-14	-1.52782e-19	1.23524e-26	0.00943633	-1.02996e-19
7.1712	-6.82503e-23	7.17975e-07	-0.000292662	-0.0138166	7.2241e-07	0.0760901	-2.27494e-05	-9.16693e-23	-2.38845e-21	2.4021e-11		7.1712	-2.14163e-10	-3.65297	-8.84285e-18	1.67013e-18	2.95562	6.83787e-14	-1.32736e-19	1.45015e-26	0.00751575	-8.79031e-20
7.1878	-6.08259e-23	3.6303e-07	-0.000193061	-0.00940287	6.35737e-07	0.0830764	-2.55058e-05	-1.31668e-22	-2.23261e-21	2.0171e-11		7.1878	-1.79613e-10	-3.65716	-4.8174e-18	9.89706e-19	3.11965	6.41458e-14	-1.13415e-19	1.57083e-26	0.00586462	-7.37184e-20
7.2044	-5.3319e-23	8.13411e-08	-4.6865e-05	-0.00509634	5.49896e-07	0.0895509	-2.81583e-05	-1.58287e-22	-2.04627e-21	1.66213e-11		7.2044	-1.47779e-10	-3.65439	-1.59465e-18	4.39689e-19	3.277	5.89798e-14	-9.52298e-20	1.61583e-26	0.0044624	-6.06548e-20
7.221	-4.59749e-23	-1.35958e-07	0.000156058	-0.000935431	4.67343e-07	0.0953129	-3.05798e-05	-1.73877e-22	-1.84223e-21	1.34078e-11		7.221	-1.18981e-10	-3.64428	9.17392e-19	5.92782e-21	3.42542	5.32556e-14	-7.84601e-20	1.60161e-26	0.00328698	-4.88414e-20
7.2376	-3.89763e-23	-2.97569e-07	0.000427012	0.00304391	3.89847e-07	0.100201	-3.2615e-05	-1.80565e-22	-1.63078e-21	1.05481e-11		7.2376	-9.33727e-11	-3.62643	2.81045e-18	-3.25894e-19	3.56282	4.7277e-14	-6.32774e-20	1.54254e-26	0.0023155	-3.83394e-20
7.2542	-3.24524e-23	-4.11807e-07	0.000778438	0.00680684	3.18598e-07	0.104119	-3.40782e-05	-1.80244e-22	-1.42004e-21	8.04471e-12		7.2542	-7.09754e-11	-3.60052	4.17327e-18	-5.6979e-19	3.68741	4.12835e-14	-4.97648e-20	1.45096e-26	0.00152512	-2.91561e-20
7.2708	-2.64879e-23	-4.86445e-07	0.00122384	0.0103185	2.54311e-07	0.107054	-3.47513e-05	-1.74575e-22	-1.21618e-21	5.88906e-12		7.2708	-5.17084e-11	-3.56624	5.08969e-18	-7.39122e-19	3.79772	3.54591e-14	-3.79359e-20	1.33728e-26	0.000893535	-2.12574e-20
7.2874	-2.11305e-23	-5.28609e-07	0.00177766	0.0135431	1.97316e-07	0.109078	-3.43831e-05	-1.64988e-22	-1.02372e-21	4.06406e-12		7.2874	-3.54155e-11	-3.52337	5.6372e-18	-8.46347e-19	3.89262	2.99391e-14	-2.77501e-20	1.21012e-26	0.000399472	-1.45785e-20
7.304	-1.63984e-23	-5.44716e-07	0.00245506	0.0164442	1.47642e-07	0.110341	-3.26896e-05	-1.52692e-22	-8.45761e-22	2.54674e-12		7.304	-2.18878e-11	-3.47175	5.88619e-18	-9.0286e-19	3.97141	2.48179e-14	-1.91273e-20	1.07648e-26	2.29697e-05	-9.03332e-21
7.3206	-1.2287e-23	-5.40451e-07	0.00327171	0.0189846	1.05084e-07	0.111053	-2.93554e-05	-1.38697e-22	-6.84247e-22	1.31027e-12		7.3206	-1.0882e-11	-3.41128	5.89944e-18	-9.189e-19	4.03374	2.01557e-14	-1.19589e-20	9.41914e-27	-0.000254387	-4.52173e-21
7.3372	-8.77371e-24	-5.20767e-07	0.00424336	0.021128	6.92689e-08	0.111461	-2.40374e-05	-1.23823e-22	-5.40166e-22	3.25688e-13		7.3372	-2.13639e-12	-3.34191	5.73205e-18	-9.03512e-19	4.07962	1.59848e-14	-6.1182e-21	8.10681e-27	-0.000449339	-9.36195e-22
7.3538	-5.82352e-24	-4.89912e-07	0.00538546	0.0228411	3.9705e-08	0.111827	-1.63708e-05	-1.08724e-22	-4.13751e-22	-4.36706e-13		7.3538	4.61752e-12	-3.26365	5.43158e-18	-8.64558e-19	4.10941	1.23149e-14	-1.46842e-21	6.85948e-27	-0.000576893	1.8334e-21
7.3704	-3.39263e-24	-4.51465e-07	0.00671264	0.0240979	1.5825e-08	0.112401	-5.97737e-06	-9.39083e-23	-3.04646e-22	-1.00631e-12		7.3704	9.64492e-12	-3.17653	5.03841e-18	-8.08758e-19	4.12372	9.13848e-15	2.13089e-21	5.69938e-27	-0.000650323	3.89581e-21
7.387	-1.43193e-24	-4.08389e-07	0.00823802	0.0248839	-2.97782e-09	0.113398	7.52195e-06	-7.97546e-23	-2.12059e-22	-1.4114e-12		7.387	1.32006e-11	-3.08068	4.58618e-18	-7.41758e-19	4.12337	6.43498e-15	4.81872e-21	4.64089e-27	-0.000681211	5.35545e-21
7.4036	1.10267e-25	-3.63083e-07	0.00997251	0.0252035	-1.73223e-08	0.114976	2.44913e-05	-6.65331e-23	-1.34888e-22	-1.67853e-12		7.4036	1.55237e-11	-2.97629	4.10241e-18	-6.6821e-19	4.10934	4.17439e-15	6.72878e-21	3.69194e-27	-0.000679528	6.3103e-21
7.4202	1.28608e-24	-3.17449e-07	0.011924	0.0250839	-2.78174e-08	0.117223	4.52593e-05	-5.4422e-23	-7.1825e-23	-1.83216e-12		7.4202	1.68342e-11	-2.86364	3.60909e-18	-5.91869e-19	4.08272	2.32044e-15	7.98669e-21	2.85529e-27	-0.000653743	6.85048e-21
7.4368	2.14638e-24	-2.72948e-07	0.0140964	0.0245702	-3.50458e-08	0.120137	7.00926e-05	-4.35246e-23	-2.14474e-23	-1.89441e-12		7.4368	1.73309e-11	-2.74318	3.1233e-18	-5.15689e-19	4.04466	8.33178e-16	8.70813e-21	2.12969e-27	-0.000610936	7.05734e-21
7.4534	2.73956e-24	-2.30661e-07	0.0164888	0.0237187	-3.95527e-08	0.123632	9.91644e-05	-3.38829e-23	1.77156e-23	-1.88493e-12		7.4534	1.71902e-11	-2.61546	2.65789e-18	-4.41926e-19	3.99634	-3.28971e-16	8.99768e-21	1.51083e-27	-0.000556936	7.00314e-21
7.47	3.11065e-24	-1.91348e-07	0.0190943	0.0225905	-4.18377e-08	0.127535	0.000132516	-2.54914e-23	4.71257e-23	-1.8209e-12		7.47	1.65662e-11	-2.4812	2.22207e-18	-3.7223e-19	3.93893	-1.20759e-15	8.94831e-21	9.92191e-28	-0.000496453	6.75096e-21
7.4866	3.30077e-24	-1.55497e-07	0.0218991	0.0212476	-4.23506e-08	0.131594	0.00017001	-1.83084e-23	6.8194e-23	-1.7171e-12		7.4866	1.55913e-11	-2.34123	1.82198e-18	-3.07741e-19	3.87358	-1.84298e-15	8.64129e-21	5.65797e-28	-0.000433214	6.355e-21
7.5032	3.34681e-24	-1.23378e-07	0.0248817	0.0197496	-4.14893e-08	0.135487	0.000211278	-1.22655e-23	8.22503e-23	-1.58602e-12		7.5032	1.43775e-11	-2.19648	1.46126e-18	-2.49173e-19	3.8014	-2.2733e-15	8.14653e-21	2.2276e-28	-0.00037009	5.86103e-21
7.5198	3.2813e-24	-9.50827e-08	0.0280118	0.0181519	-3.95999e-08	0.138842	0.000255658	-7.27616e-24	9.05224e-23	-1.43804e-12		7.5198	1.30172e-11	-2.04802	1.14149e-18	-1.96895e-19	3.72347	-2.53389e-15	7.52309e-21	-4.62229e-29	-0.000309225	5.30697e-21
7.5364	3.13247e-24	-7.05668e-08	0.0312504	0.0165037	-3.69786e-08	0.141275	0.000302127	-3.24245e-24	9.41231e-23	-1.28159e-12		7.5364	1.1586e-11	-1.89695	8.62647e-19	-1.51e-19	3.64081	-2.65685e-15	6.82004e-21	-2.5049e-28	-0.000252147	4.72366e-21
7.553	2.92442e-24	-4.96814e-08	0.0345488	0.014848	-3.38743e-08	0.142418	0.000349218	-6.07895e-26	9.40438e-23	-1.12339e-12		7.553	1.01434e-11	-1.74444	6.23494e-19	-1.11365e-19	3.55438	-2.6709e-15	6.07728e-21	-3.99131e-28	-0.000199875	4.13553e-21
7.5696	2.67734e-24	-3.2203e-08	0.0378498	0.0132208	-3.0492e-08	0.141959	0.000394938	2.37367e-24	9.11532e-23	-9.68598e-13		7.5696	8.73552e-12	-1.59168	4.21881e-19	-7.77104e-20	3.46509	-2.60126e-15	5.32651e-21	-5.00768e-28	-0.000153012	3.56141e-21
7.5862	2.40787e-24	-1.78579e-08	0.0410883	0.0116512	-2.69974e-08	0.139673	0.000436673	4.16357e-24	8.62001e-23	-8.21086e-13		7.5862	7.39649e-12	-1.43989	2.55036e-19	-4.964e-20	3.37377	-2.46972e-15	4.5922e-21	-5.63408e-28	-0.000111834	3.01529e-21
7.6028	2.12938e-24	-6.34191e-09	0.0441934	0.0101622	-2.35207e-08	0.135441	0.000471087	5.4068e-24	7.98192e-23	-6.83578e-13		7.6028	6.15035e-12	-1.29028	1.19797e-19	-2.66843e-20	3.28115	-2.29482e-15	3.89257e-21	-5.94348e-28	-7.63573e-05	2.50699e-21
7.6194	1.85237e-24	2.66273e-09	0.0470918	0.00877055	-2.01611e-08	0.129257	0.000494022	6.19465e-24	7.25386e-23	-5.57859e-13		7.6194	5.0127e-12	-1.14406	1.27907e-20	-8.32984e-21	3.18789	-2.09203e-15	3.24052e-21	-6.00118e-28	-4.64045e-05	2.04292e-21
7.636	1.58484e-24	9.47489e-09	0.0497122	0.00748804	-1.69911e-08	0.12123	0.000500387	6.61061e-24	6.47892e-23	-4.44939e-13		7.636	3.9922e-12	-1.0024	-6.94086e-20	5.95426e-21	3.09453	-1.87402e-15	2.64446e-21	-5.86472e-28	-2.16595e-05	1.62663e-21
7.6526	1.3326e-24	1.44046e-08	0.051992	0.00632165	-1.40607e-08	0.111571	0.000484054	6.72973e-24	5.69146e-23	-3.45205e-13		7.6526	3.09195e-12	-0.866444	-1.30168e-19	1.66964e-20	3.00153	-1.65094e-15	2.10915e-21	-5.5839e-28	-1.71063e-06	1.25939e-21
7.6692	1.09964e-24	1.77456e-08	0.0538809	0.00527448	-1.14008e-08	0.100581	0.000437763	6.61829e-24	4.91811e-23	-2.58555e-13		7.6692	2.31071e-12	-0.737258	-1.72706e-19	2.44072e-20	2.90927	-1.43069e-15	1.63639e-21	-5.20116e-28	1.39121e-05	9.40716e-22
7.6858	8.88434e-25	1.97706e-08	0.055337	0.00434638	-9.02737e-09	0.0886328	0.000353024	6.33392e-24	4.17883e-23	-1.84517e-13		7.6858	1.64395e-12	-0.615826	-2.00032e-19	2.95683e-20	2.81803	-1.21923e-15	1.22569e-21	-4.75202e-28	2.57073e-05	6.68754e-22
7.7024	7.00216e-25	2.07278e-08	0.05632	0.00353457	-6.94375e-09	0.0761447	0.000220048	5.92591e-24	3.48785e-23	-1.22351e-13		7.7024	1.08478e-12	-0.503019	-2.14906e-19	3.26246e-20	2.72806	-1.02087e-15	8.74798e-22	-4.26561e-28	3.41792e-05	4.40693e-22
7.719	5.35238e-25	2.08392e-08	0.0567867	0.00283419	-5.14402e-09	0.0635507	2.76918e-05	5.43563e-24	2.85458e-23	-7.11339e-14		7.719	6.24676e-13	-0.399565	-2.19811e-19	3.39796e-20	2.6395	-8.38476e-16	5.80187e-22	-3.76536e-28	3.98199e-05	2.53061e-22
7.7356	3.92993e-25	2.02999e-08	0.0566899	0.00223886	-3.61515e-09	0.0512637	-0.000236563	4.8972e-24	2.2845e-23	-2.98299e-14		7.7356	2.54151e-13	-0.306028	-2.16947e-19	3.39932e-20	2.55244	-6.73791e-16	3.37474e-22	-3.26957e-28	4.30961e-05	1.01987e-22
7.7522	2.7241e-25	1.92791e-08	0.0559784	0.0017411	-2.33906e-09	0.0396442	-0.000586595	4.33816e-24	1.77988e-23	2.65123e-15		7.7522	-3.67428e-14	-0.222775	-2.08229e-19	3.29806e-20	2.46692	-5.27598e-16	1.41746e-22	-2.79211e-28	4.44409e-05	-1.65898e-23
7.7688	1.72017e-25	1.79203e-08	0.0546007	0.00133266	-1.29439e-09	0.0289727	-0.00103757	3.78019e-24	1.3405e-23	2.74086e-14		7.7688	-2.58006e-13	-0.149973	-1.95297e-19	3.1214e-20	2.38288	-3.99944e-16	-1.21682e-23	-2.34304e-28	4.4247e-05	-1.06752e-22
7.7854	9.00829e-26	1.63439e-08	0.0525102	0.00100485	-4.57888e-10	0.0194366	-0.00160583	3.23983e-24	9.64225e-24	4.55152e-14		7.7854	-4.1938e-13	-0.0875829	-1.79533e-19	2.8924e-20	2.30023	-2.90305e-16	-1.29482e-22	-1.92918e-28	4.28646e-05	-1.72476e-22
7.802	2.47268e-26	1.46481e-08	0.0496747	0.000748767	1.94476e-10	0.0111342	-0.00230866	2.72919e-24	6.47515e-24	5.79915e-14		7.802	-5.30114e-13	-0.0353666	-1.62077e-19	2.63027e-20	2.21883	-1.97741e-16	-2.15281e-22	-1.5547e-28	4.05999e-05	-2.17536e-22
7.8186	-2.59871e-26	1.2912e-08	0.046083	0.000555448	6.86571e-10	0.00409142	-0.00316407	2.25663e-24	3.85881e-24	6.57872e-14		7.8186	-5.98801e-13	0.0070991	-1.43854e-19	2.3507e-20	2.13849	-1.21017e-16	-2.74403e-22	-1.2216e-28	3.7716e-05	-2.45443e-22
7.8352	-6.39799e-26	1.1197e-08	0.0417447	0.000415968	1.04145e-09	-0.00172024	-0.00419036	1.82742e-24	1.7423e-24	6.97694e-14		7.8352	-6.33277e-13	0.0404048	-1.25592e-19	2.06622e-20	2.05904	-5.87122e-17	-3.11349e-22	-9.30154e-29	3.44347e-05	-2.59394e-22
7.8518	-9.11031e-26	9.54962e-09	0.0366892	0.000321496	1.28085e-09	-0.00636837	-0.00540566	1.44427e-24	7.16251e-26	7.07159e-14		7.8518	-6.40563e-13	0.0652873	-1.0785e-19	1.78653e-20	1.98027	-9.3081e-18	-3.30228e-22	-6.79332e-29	3.0939e-05	-2.62254e-22
7.8684	-1.09099e-25	8.00343e-09	0.0309662	0.000263303	1.42484e-09	-0.00994704	-0.00682735	1.10785e-24	-1.20789e-24	6.93125e-14		7.8684	-6.26842e-13	0.0826044	-9.10393e-20	1.51893e-20	1.90202	2.8746e-17	-3.34725e-22	-4.67117e-29	2.7377e-05	-2.5655e-22
7.885	-1.19576e-25	6.581e-09	0.024651	0.000232716	1.49164e-09	-0.0125666	-0.00847132	8.17301e-25	-2.14983e-24	6.61547e-14		7.885	-5.97476e-13	0.0933044	-7.54467e-20	1.26862e-20	1.82414	5.6977e-17	-3.28092e-22	-2.90806e-29	2.38649e-05	-2.44468e-22
7.9016	-1.23988e-25	5.2959e-09	0.017846	0.000221059	1.49746e-09	-0.0143455	-0.0103511	5.70558e-25	-2.80533e-24	6.17503e-14		7.9016	-5.57033e-13	0.0983907	-6.12546e-20	1.03906e-20	1.7465	7.68477e-17	-3.13146e-22	-1.47251e-29	2.04912e-05	-2.27875e-22
7.9182	-1.2363e-25	4.15441e-09	0.0106759	0.000219548	1.45655e-09	-0.0154041	-0.0124771	3.64734e-25	-3.22209e-24	5.65252e-14		7.9182	-5.09341e-13	0.0988838	-4.85604e-20	8.32276e-21	1.66901	8.97284e-17	-2.92297e-22	-3.3061e-30	1.73202e-05	-2.0833e-22
7.9348	-1.19637e-25	3.15699e-09	0.00327908	0.000219183	1.38119e-09	-0.0158599	-0.0148551	1.96389e-25	-3.44377e-24	5.08298e-14		7.9348	-4.57541e-13	0.0957835	-3.73934e-20	6.49131e-21	1.59164	9.68769e-17	-2.6756e-22	5.52411e-30	1.43958e-05	-1.87118e-22
7.9514	-1.12983e-25	2.29969e-09	-0.00419917	0.000210614	1.28179e-09	-0.0158238	-0.0174855	6.17674e-26	-3.50964e-24	4.49461e-14		7.9514	-4.04161e-13	0.0900304	-2.77301e-20	4.89568e-21	1.5144	9.94277e-17	-2.40595e-22	1.21093e-29	1.17444e-05	-1.65269e-22
7.968	-1.04496e-25	1.57526e-09	-0.0116124	0.000184013	1.16703e-09	-0.0153984	-0.020362	-4.30204e-26	-3.45439e-24	3.90954e-14		7.968	-3.51181e-13	0.0824669	-1.95072e-20	3.52838e-21	1.43738	9.83862e-17	-2.12738e-22	1.67797e-29	9.37896e-06	-1.4359e-22
7.9846	-9.48623e-26	9.74196e-10	-0.0188186	0.000128943	1.04403e-09	-0.0146758	-0.0234698	-1.21844e-25	-3.3082e-24	3.34459e-14		7.9846	-3.00101e-13	0.0738086	-1.26332e-20	2.3768e-21	1.36076	9.46295e-17	-1.85038e-22	1.98458e-29	7.30087e-06	-1.22694e-22
8.0012	-8.46421e-26	4.85499e-10	-0.0256866	3.42366e-05	9.1843e-10	-0.0137375	-0.0267853	-1.78445e-25	-3.09687e-24	2.81203e-14		8.0012	-2.52012e-13	0.0646305	-6.99738e-21	1.4248e-21	1.28476	8.89098e-17	-1.58291e-22	2.15928e-29	5.50306e-06	-1.03026e-22
8.0178	-7.4281e-26	9.73956e-11	-0.0321027	-0.000112101	7.94656e-10	-0.0126538	-0.030274	-2.16351e-25	-2.84211e-24	2.32024e-14		8.0178	-2.07657e-13	0.0553699	-2.47774e-21	6.54048e-22	1.2097	8.18614e-17	-1.33077e-22	2.22787e-29	3.97197e-06	-8.48871e-23
8.0344	-6.41238e-26	-2.02142e-10	-0.0379745	-0.000322967	6.76015e-10	-0.0114842	-0.0338902	-2.38822e-25	-2.56179e-24	1.87443e-14		8.0344	-1.67493e-13	0.0463372	1.05243e-21	4.50664e-23	1.13597	7.4009e-17	-1.09795e-22	2.21328e-29	2.68946e-06	-6.84644e-23
8.051	-5.44283e-26	-4.2497e-10	-0.043226	-0.000612192	5.64885e-10	-0.0102779	-0.0375759	-2.48817e-25	-2.27038e-24	1.47719e-14		8.051	-1.31742e-13	0.0377361	3.71986e-21	-4.21904e-22	1.06403	6.57784e-17	-8.86897e-23	2.13552e-29	1.63442e-06	-5.38477e-23
8.0676	-4.53774e-26	-5.8246e-10	-0.0477906	-0.000994524	4.62853e-10	-0.00907464	-0.041261	-2.48972e-25	-1.97926e-24	1.12903e-14		8.0676	-1.00441e-13	0.0296862	5.64739e-21	-7.66243e-22	0.994395	5.75061e-17	-6.98844e-23	2.01181e-29	7.84026e-07	-4.10517e-23
8.0842	-3.70918e-26	-6.85268e-10	-0.0516058	-0.00148556	3.70858e-10	-0.00790548	-0.0448638	-2.41598e-25	-1.69711e-24	8.28864e-15		8.0842	-7.34848e-14	0.0222448	6.95119e-21	-1.00646e-21	0.927663	4.94509e-17	-5.34033e-23	1.85668e-29	1.14848e-07	-3.00329e-23
8.1008	-2.96407e-26	-7.43187e-10	-0.0546111	-0.00210159	2.89314e-10	-0.00679385	-0.0482922	-2.2869e-25	-1.43032e-24	5.74435e-15		8.1008	-5.0662e-14	0.0154264	7.73888e-21	-1.15984e-21	0.864478	4.1804e-17	-3.91952e-23	1.6822e-29	-3.9636e-07	-2.07044e-23
8.1174	-2.30518e-26	-7.65051e-10	-0.0567475	-0.00285937	2.18221e-10	-0.00575651	-0.0514468	-2.11939e-25	-1.18329e-24	3.62626e-15		8.1174	-3.16864e-14	0.00922224	8.10826e-21	-1.24221e-21	0.805539	3.46995e-17	-2.71526e-23	1.49818e-29	-7.7201e-07	-1.2949e-23
8.134	-1.73204e-26	-7.58699e-10	-0.0579611	-0.00377584	1.57266e-10	-0.00480454	-0.0542244	-1.92754e-25	-9.58814e-25	1.89776e-15		8.134	-1.62236e-14	0.00361801	8.14668e-21	-1.2678e-21	0.751595	2.82234e-17	-1.71279e-23	1.31239e-29	-1.03322e-06	-6.62968e-24
8.1506	-1.2417e-26	-7.30973e-10	-0.058209	-0.00486763	1.059e-10	-0.00394424	-0.0565247	-1.72285e-25	-7.5833e-25	5.19132e-16		8.1506	-3.91206e-15	-0.00139351	7.93091e-21	-1.24922e-21	0.703439	2.24227e-17	-8.9479e-24	1.13085e-29	-1.19951e-06	-1.59859e-24
8.1672	-8.29442e-27	-6.87745e-10	-0.0574686	-0.00615057	6.34156e-11	-0.00317802	-0.0582582	-1.51451e-25	-5.82225e-25	-5.50508e-16		8.1672	5.61954e-15	-0.00581029	7.52728e-21	-1.19742e-21	0.661902	1.73129e-17	-2.42437e-24	9.58025e-30	-1.28858e-06	2.29618e-24
8.1838	-4.89276e-27	-6.33969e-10	-0.0557513	-0.00763904	2.9005e-11	-0.00250521	-0.0593575	-1.30964e-25	-4.30059e-25	-1.35172e-15		8.1838	1.27387e-14	-0.00962445	6.99217e-21	-1.12179e-21	0.627851	1.28851e-17	2.63634e-24	7.97054e-30	-1.31624e-06	5.20494e-24
8.2004	-2.14468e-27	-5.73753e-10	-0.0531153	-0.00934516	1.80558e-12	-0.0019227	-0.0597868	-1.11359e-25	-3.00775e-25	-1.92361e-15		8.2004	1.7799e-14	-0.0128261	6.37263e-21	-1.0302e-21	0.602179	9.11195e-18	6.42632e-24	6.49995e-30	-1.29638e-06	7.27229e-24
8.217	2.09686e-29	-5.10428e-10	-0.0496723	-0.0112779	-1.90591e-11	-0.00142562	-0.0595448	-9.30184e-26	-1.92876e-25	-2.30294e-15		8.217	2.11329e-14	-0.0154085	5.70717e-21	-9.29176e-22	0.585793	5.95293e-18	9.13068e-24	5.17997e-30	-1.24099e-06	8.6341e-24
8.2336	1.67615e-27	-4.46634e-10	-0.0455892	-0.013442	-3.44504e-11	-0.00100787	-0.0586611	-7.61967e-26	-1.04575e-25	-2.52365e-15		8.2336	2.30463e-14	-0.0173735	5.02664e-21	-8.23974e-22	0.579585	3.3585e-18	1.09236e-23	4.01487e-30	-1.1603e-06	9.4155e-24
8.2502	2.89123e-27	-3.84404e-10	-0.0410792	-0.0158371	-4.51918e-11	-0.00066253	-0.0571871	-6.10422e-26	-3.39148e-26	-2.61644e-15		8.2502	2.38161e-14	-0.0187399	4.35506e-21	-7.18743e-22	0.584405	1.2738e-18	1.19657e-23	3.00324e-30	-1.06284e-06	9.72961e-24
8.2668	3.73325e-27	-3.25245e-10	-0.0363813	-0.018456	-5.20531e-11	-0.000382256	-0.0551844	-4.76186e-26	2.11309e-26	-2.60863e-15		8.2668	2.36882e-14	-0.0195472	3.71054e-21	-6.16658e-22	0.601032	-3.58437e-19	1.24025e-23	2.1394e-30	-9.55632e-07	9.67699e-24
8.2834	4.2647e-27	-2.70216e-10	-0.0317372	-0.0212841	-5.574e-11	-0.00015959	-0.0527167	-3.59222e-26	6.25818e-26	-2.52415e-15		8.2834	2.28779e-14	-0.0198519	3.10609e-21	-5.20049e-22	0.63014	-1.59561e-18	1.23632e-23	1.41454e-30	-8.44302e-07	9.34556e-24
8.3	4.5427e-27	-2.20002e-10	-0.0273709	-0.0242977	-5.68877e-11	1.28193e-05	-0.0498443	-2.58985e-26	9.23911e-26	-2.38358e-15		8.3	2.157e-14	-0.01972	2.55047e-21	-4.30535e-22	0.672278	-2.49351e-18	1.19611e-23	8.17771e-31	-7.33267e-07	8.81093e-24
8.3166	4.61856e-27	-1.74982e-10	-0.0234679	-0.0274628	-5.60586e-11	0.000142025	-0.0466212	-1.74552e-26	1.12402e-25	-2.20438e-15		8.3166	1.99211e-14	-0.0192221	2.04891e-21	-3.49139e-22	0.727847	-3.10498e-18	1.12937e-23	3.36883e-31	-6.25877e-07	8.13703e-24
												8.3332	1.80611e-14	-0.0184288	1.60378e-21	-2.76399e-22	0.797066	-3.47905e-18	1.04436e-23	-4.09312e-32	-5.24572e-07	7.37692e-24
												8.3498	1.60956e-14	-0.0174075	1.21517e-21	-2.12466e-22	0.87996	-3.66037e-18	9.47939e-24	-3.28568e-31	-4.31026e-07	6.57377e-24
												8.3664	1.41086e-14	-0.016221	8.81489e-22	-1.57191e-22	0.976324	-3.68884e-18	8.45691e-24	-5.38602e-31	-3.46274e-07	5.76189e-24
												8.383	1.21648e-14	-0.0149253	5.99836e-22	-1.10198e-22	1.08571	-3.59961e-18	7.42066e-24	-6.82982e-31	-2.70837e-07	4.96775e-24
												8.3996	1.03127e-14	-0.0135697	3.6644e-22	-7.0953e-23	1.20742	-3.42306e-18	6.40506e-24	-7.72819e-31	-2.04825e-07	4.21108e-24
												8.4162	8.58635e-15	-0.0121959	1.76963e-22	-3.88117e-23	1.34047	-3.18507e-18	5.43582e-24	-8.18252e-31	-1.48035e-07	3.50583e-24
												8.4328	7.00808e-15	-0.0108385	2.67684e-23	-1.30692e-23	1.48359	-2.90726e-18	4.53118e-24	-8.28366e-31	-1.00028e-07	2.86111e-24
												8.4494	5.59052e-15	-0.00952509	-8.88727e-23	7.0062e-24	1.63523	-2.60736e-18	3.70317e-24	-8.11171e-31	-6.02033e-08	2.28208e-24
												8.466	4.33849e-15	-0.00827698	-1.74615e-22	2.21446e-23	1.79359	-2.2996e-18	2.95865e-24	-7.73615e-31	-2.78489e-08	1.77069e-24
												8.4826	3.25069e-15	-0.00710968	-2.34917e-22	3.30528e-23	1.95659	-1.9951e-18	2.30037e-24	-7.21622e-31	-2.19447e-09	1.32641e-24
												8.4992	2.32118e-15	-0.00603369	-2.73954e-22	4.03983e-23	2.12198	-1.70225e-18	1.72785e-24	-6.60153e-31	1.75529e-08	9.46812e-25
												8.5158	1.54068e-15	-0.00505512	-2.95557e-22	4.47988e-23	2.28737	-1.42711e-18	1.23811e-24	-5.93291e-31	3.21793e-08	6.28086e-25
												8.5324	8.97573e-16	-0.0041765	-3.0318e-22	4.68153e-23	2.45035	-1.1738e-18	8.26416e-25	-5.24316e-31	4.24414e-08	3.65495e-25
												8.549	3.78875e-16	-0.00339735	-2.99885e-22	4.69484e-23	2.60853	-9.44808e-19	4.86773e-25	-4.55801e-31	4.90504e-08	1.53725e-25
												8.5656	-2.9099e-17	-0.00271485	-2.88342e-22	4.56373e-23	2.75963	-7.41291e-19	2.12441e-25	-3.89701e-31	5.26613e-08	-1.2816e-26
												8.5822	-3.40141e-16	-0.00212437	-2.7084e-22	4.32616e-23	2.90157	-5.63379e-19	-3.69999e-27	-3.27435e-31	5.3866e-08	-1.39764e-25
												8.5988	-5.67713e-16	-0.00161998	-2.49308e-22	4.01433e-23	3.03252	-4.10398e-19	-1.68845e-25	-2.69975e-31	5.31902e-08	-2.3262e-25
												8.6154	-7.24619e-16	-0.00119488	-2.25343e-22	3.65512e-23	3.15087	-2.81082e-19	-2.90031e-25	-2.17918e-31	5.10932e-08	-2.96615e-25
												8.632	-8.22775e-16	-0.000841742	-2.00238e-22	3.27049e-23	3.25534	-1.73751e-19	-3.7396e-25	-1.71559e-31	4.79696e-08	-3.36619e-25
												8.6486	-8.73058e-16	-0.000553033	-1.75019e-22	2.87799e-23	3.34489	-8.64594e-20	-4.26876e-25	-1.30951e-31	4.41523e-08	-3.57076e-25
												8.6652	-8.85227e-16	-0.000321238	-1.5047e-22	2.49129e-23	3.41884	-1.71162e-20	-4.5449e-25	-9.59627e-32	3.99172e-08	-3.61971e-25
												8.6818	-8.6789e-16	-0.000139064	-1.27172e-22	2.12066e-23	3.47677	3.64174e-20	-4.61926e-25	-6.63237e-32	3.54884e-08	-3.54822e-25
												8.6984	-8.28515e-16	4.26233e-07	-1.05533e-22	1.77347e-23	3.51858	7.62523e-20	-4.53712e-25	-4.16665e-32	3.10429e-08	-3.38679e-25
												8.715	-7.73475e-16	0.000103704	-8.58116e-23	1.45465e-23	3.54446	1.04415e-19	-4.33778e-25	-2.15604e-32	2.67173e-08	-3.16144e-25
												8.7316	-7.08115e-16	0.00017671	-6.81512e-23	1.16711e-23	3.55483	1.22805e-19	-4.05484e-25	-5.53883e-33	2.26122e-08	-2.89402e-25
												8.7482	-6.36832e-16	0.000224816	-5.25976e-23	9.12145e-24	3.55037	1.33171e-19	-3.71649e-25	6.87756e-33	1.87983e-08	-2.60246e-25
												8.7648	-5.63166e-16	0.000252811	-3.9123e-23	6.89756e-24	3.5319	1.37089e-19	-3.34596e-25	1.61639e-32	1.53211e-08	-2.30123e-25
												8.7814	-4.89894e-16	0.000264902	-2.76432e-23	4.98967e-24	3.50041	1.35959e-19	-2.96198e-25	2.27776e-32	1.22051e-08	-2.00167e-25
												8.798	-4.19129e-16	0.000264735	-1.80342e-23	3.38078e-24	3.45696	1.31005e-19	-2.57926e-25	2.71489e-32	9.45861e-09	-1.7124e-25
												8.8146	-3.5241e-16	0.000255425	-1.01447e-23	2.04893e-24	3.40268	1.23274e-19	-2.20903e-25	2.96742e-32	7.07672e-09	-1.4397e-25
												8.8312	-2.90793e-16	0.000239594	-3.8073e-24	9.6897e-25	3.33873	1.13654e-19	-1.85948e-25	3.0712e-32	5.04487e-09	-1.18787e-25
												8.8478	-2.3493e-16	0.000219415	1.15273e-24	1.14096e-25	3.26624	1.02879e-19	-1.53627e-25	3.05813e-32	3.34145e-09	-9.59589e-26
												8.8644	-1.85149e-16	0.000196652	4.91038e-24	-5.42955e-25	3.18632	9.15443e-20	-1.24292e-25	2.95611e-32	1.94009e-09	-7.56171e-26
												8.881	-1.41516e-16	0.000172714	7.63563e-24	-1.02898e-24	3.09998	8.01236e-20	-9.81231e-26	2.78915e-32	8.11616e-10	-5.77888e-26
												8.8976	-1.03895e-16	0.000148693	9.48953e-24	-1.36963e-24	3.00815	6.89805e-20	-7.51622e-26	2.57757e-32	-7.4477e-11	-4.24187e-26
												8.9142	-7.2005e-17	0.000125412	1.06214e-23	-1.58886e-24	2.91165	5.8385e-20	-5.5345e-26	2.33824e-32	-7.48762e-10	-2.93906e-26
												8.9308	-4.54552e-17	0.000103468	1.11672e-23	-1.70867e-24	2.81114	4.85271e-20	-3.85277e-26	2.08489e-32	-1.24096e-09	-1.85451e-26
												8.9474	-2.37878e-17	8.32628e-05	1.12485e-23	-1.74886e-24	2.70718	3.95296e-20	-2.45102e-26	1.82844e-32	-1.57926e-09	-9.6949e-27
												8.964	-6.50532e-18	6.50444e-05	1.09722e-23	-1.72696e-24	2.60021	3.14608e-20	-1.30552e-26	1.57735e-32	-1.78982e-09	-2.63646e-27
												8.9806	6.90444e-18	4.89345e-05	1.04307e-23	-1.65825e-24	2.49056	2.43449e-20	-3.90411e-27	1.3379e-32	-1.89646e-09	2.83961e-27
