# Supplementary material for: Moculus: an immersive virtual reality system for mice incorporating stereo vision
Source: Nat Methods. 2024 Dec 12;22(2):386–98. doi: 10.1038/s41592-024-02554-6 (PMC11810792; doi:10.1038/s41592-024-02554-6)
Supplement: Supplementary file 19 — Licking probability curves and the Statistical Source Data. [file 41592_2024_2554_MOESM19_ESM.xlsx]

## Sheet: Extended Data Fig. 6.
a
	0-10' time period																															10-20' time period
	day 1						day 2						day 3						day 4						day 5								day 1						day 2						day 3
	Reward zone entry			Control zone entry			Reward zone entry			Control zone entry			Reward zone entry			Control zone entry			Reward zone entry			Control zone entry			Reward zone entry			Control zone entry					Reward zone entry			Control zone entry			Reward zone entry			Control zone entry			Reward zone entry			Control zone entry
time (s)	mean	mean+SEM	mean-SEM	mean	mean+SEM	mean-SEM	mean	mean+SEM	mean-SEM	mean	mean+SEM	mean-SEM	mean	mean+SEM	mean-SEM	mean	mean+SEM	mean-SEM	mean	mean+SEM	mean-SEM	mean	mean+SEM	mean-SEM	mean	mean+SEM	mean-SEM	mean	mean+SEM	mean-SEM		time (s)	mean	mean+SEM	mean-SEM	mean	mean+SEM	mean-SEM	mean	mean+SEM	mean-SEM	mean	mean+SEM	mean-SEM	mean	mean+SEM	mean-SEM	mean	mean+SEM
-4	-0.00145717	0.00224859	-0.00516293	-0.00280132	0.000493269	-0.00609591	-0.00988525	-0.00373861	-0.0160319	0.00702933	0.0167806	-0.00272193	0.00177989	0.0063955	-0.00283572	-0.000987014	0.00784605	-0.00982007	0.00271617	0.00719699	-0.00176465	-0.00198195	-0.000193126	-0.00377077	-0.00724672	-0.00474136	-0.00975208	-0.00336943	-0.000170221	-0.00656864		-4	-0.0120202	-0.00398314	-0.0200572	0.0123978	0.025689	-0.00089333	-0.011682	-0.00741968	-0.0159442	-0.00117369	0.0059243	-0.00827167	-0.00213032	0.00290954	-0.00717018	-0.00396593	-0.00199913
-3.97995	-0.00219048	0.00120202	-0.00558298	-0.00286598	-0.000149119	-0.00558284	-0.00981161	-0.00398651	-0.0156367	0.00777183	0.017721	-0.00217732	0.0010909	0.0057114	-0.0035296	-0.00119666	0.00723698	-0.00963029	0.00257373	0.00690742	-0.00175996	-0.0027609	-0.00114023	-0.00438158	-0.00686341	-0.00457076	-0.00915606	-0.00364251	-0.000618826	-0.0066662		-3.97995	-0.0122749	-0.00439021	-0.0201596	0.0113943	0.023647	-0.00085845	-0.0109158	-0.00710477	-0.0147268	-0.00114091	0.00529967	-0.0075815	-0.00190069	0.00316094	-0.00696232	-0.00399413	-0.00203226
-3.9599	-0.00303522	-7.43398e-06	-0.00606301	-0.00281933	-0.00071003	-0.00492864	-0.00989576	-0.00440903	-0.0153825	0.00848231	0.0185973	-0.00163264	0.000399234	0.00504775	-0.00424929	-0.00157795	0.00643903	-0.00959493	0.00242147	0.00666643	-0.00182348	-0.00346705	-0.00165163	-0.00528246	-0.00648336	-0.00439577	-0.00857095	-0.00387361	-0.000973679	-0.00677354		-3.9599	-0.0121498	-0.00453192	-0.0197676	0.0101733	0.021292	-0.000945279	-0.0101646	-0.00661738	-0.0137118	-0.00114817	0.00458685	-0.0068832	-0.00167278	0.00336792	-0.00671348	-0.00397168	-0.00200592
-3.93985	-0.00362094	-0.000899338	-0.00634254	-0.00268996	-0.00116454	-0.00421537	-0.00972639	-0.00465389	-0.0147989	0.00941511	0.0195477	-0.000717473	-0.000248694	0.00443481	-0.0049322	-0.00199579	0.00559867	-0.00959024	0.00226338	0.00647059	-0.00194383	-0.00415575	-0.00198966	-0.00632185	-0.0061142	-0.00421696	-0.00801143	-0.00406468	-0.00121507	-0.00691428		-3.93985	-0.0120836	-0.00473674	-0.0194304	0.00875001	0.0186692	-0.00116922	-0.00930699	-0.00582392	-0.0127901	-0.00107837	0.00399243	-0.00614918	-0.0015349	0.00349293	-0.00656273	-0.0039832	-0.00201947
-3.9198	-0.00416204	-0.00155715	-0.00676693	-0.00246612	-0.00145129	-0.00348095	-0.00958135	-0.00488705	-0.0142757	0.00991487	0.0200179	-0.000188179	-0.00090702	0.00378833	-0.00560237	-0.00223443	0.00494693	-0.00941579	0.0020538	0.00626422	-0.00215662	-0.00463149	-0.00216855	-0.00709444	-0.00567963	-0.00399639	-0.00736287	-0.00402531	-0.00100978	-0.00704085		-3.9198	-0.0115448	-0.00445595	-0.0186336	0.00715219	0.0158484	-0.00154396	-0.00847463	-0.00490548	-0.0120438	-0.00112798	0.00328536	-0.00554132	-0.00143908	0.00350825	-0.0063864	-0.00399035	-0.00202784
-3.89975	-0.00436745	-0.00181181	-0.00692309	-0.00223527	-0.00150166	-0.00296888	-0.00941061	-0.00507235	-0.0137489	0.0102927	0.0202342	0.000351138	-0.00136525	0.00327695	-0.00600745	-0.00258	0.00418626	-0.00934626	0.0017206	0.0060021	-0.00256089	-0.00495973	-0.00228324	-0.00763623	-0.00532318	-0.00377142	-0.00687494	-0.00396592	-0.000707435	-0.00722441		-3.89975	-0.0111099	-0.00426836	-0.0179515	0.00555883	0.0129907	-0.00187302	-0.00760549	-0.00381578	-0.0113952	-0.00133879	0.00248525	-0.00516282	-0.00133126	0.00348399	-0.00614652	-0.00389762	-0.00198893
-3.8797	-0.00422631	-0.00173006	-0.00672257	-0.00191202	-0.00112655	-0.00269748	-0.00902053	-0.0049956	-0.0130455	0.010758	0.0205952	0.000920892	-0.00172213	0.00281983	-0.00626408	-0.00257319	0.00362676	-0.00877314	0.00143076	0.00581571	-0.00295419	-0.00523406	-0.00237956	-0.00808856	-0.00500271	-0.00349998	-0.00650544	-0.00382349	-0.000212877	-0.00743409		-3.8797	-0.0104209	-0.00379419	-0.0170476	0.00381234	0.0100972	-0.00247256	-0.00674333	-0.00258784	-0.0108988	-0.00151284	0.00190547	-0.00493115	-0.00133836	0.00325006	-0.00592678	-0.00380463	-0.00191479
-3.85965	-0.00395355	-0.00145326	-0.00645384	-0.0013957	-0.000341032	-0.00245036	-0.00850235	-0.00468358	-0.0123211	0.0109937	0.0204767	0.00151065	-0.00216384	0.00226058	-0.00658826	-0.00282579	0.00290138	-0.00855296	0.00109199	0.00560456	-0.00342058	-0.00523451	-0.00239126	-0.00807775	-0.004737	-0.00317954	-0.00629446	-0.00369037	0.000367216	-0.00774796		-3.85965	-0.00956262	-0.00317314	-0.0159521	0.00212591	0.00736309	-0.00311126	-0.00605292	-0.0015676	-0.0105382	-0.00183368	0.0013615	-0.00502887	-0.00143254	0.00286491	-0.00572999	-0.00350059	-0.00176717
-3.8396	-0.00336124	-0.000911402	-0.00581108	-0.000841191	0.000605451	-0.00228783	-0.00812128	-0.0044218	-0.0118208	0.0108249	0.0197647	0.00188497	-0.00250811	0.00178399	-0.0068002	-0.00289775	0.0024131	-0.0082086	0.000773069	0.00531947	-0.00377333	-0.00521946	-0.00239463	-0.0080443	-0.00440153	-0.00282663	-0.00597643	-0.00352463	0.00104022	-0.00808949		-3.8396	-0.0085348	-0.002395	-0.0146746	0.000526605	0.00488789	-0.00383468	-0.00503455	-0.000228916	-0.00984019	-0.00236932	0.000815662	-0.0055543	-0.00163251	0.00234123	-0.00560625	-0.00325984	-0.00163398
-3.81955	-0.00261027	-0.00017438	-0.00504615	-0.000303566	0.00147293	-0.00208006	-0.00753213	-0.00378964	-0.0112746	0.0104858	0.0187753	0.0021962	-0.00268903	0.00133812	-0.00671618	-0.0029177	0.00202697	-0.00786237	0.000373637	0.00499755	-0.00425027	-0.00512992	-0.00237986	-0.00787998	-0.00423388	-0.00252924	-0.00593851	-0.00335198	0.00173732	-0.00844127		-3.81955	-0.00734692	-0.0013815	-0.0133123	-0.000921919	0.00277235	-0.00461619	-0.00448072	0.000520144	-0.00948159	-0.00291993	0.000528074	-0.00636793	-0.00188939	0.0017195	-0.00549829	-0.00290358	-0.00141254
-3.7995	-0.0015438	0.000869911	-0.00395751	0.000108332	0.00210063	-0.00188397	-0.00691402	-0.00311599	-0.0107121	0.00996695	0.0175335	0.00240043	-0.00277468	0.000971674	-0.00652104	-0.0028399	0.00189234	-0.00757214	2.62231e-05	0.00463933	-0.00458688	-0.0048348	-0.00227637	-0.00739324	-0.00401562	-0.00231685	-0.00571439	-0.00320381	0.00238265	-0.00879028		-3.7995	-0.00626095	-0.000428502	-0.0120934	-0.00204534	0.00108881	-0.00517949	-0.00398994	0.00110077	-0.00908065	-0.00363025	0.000198764	-0.00745925	-0.002097	0.00131081	-0.0055048	-0.00248293	-0.00116434
-3.77945	-0.000206611	0.00234776	-0.00276099	0.000457942	0.0026118	-0.00169592	-0.00643903	-0.00248842	-0.0103896	0.00937573	0.0162322	0.0025193	-0.00281927	0.000573382	-0.00621193	-0.00256716	0.00217509	-0.0073094	-0.000298473	0.00439174	-0.00498869	-0.0045807	-0.00216559	-0.00699581	-0.00396322	-0.0022588	-0.00566763	-0.00311525	0.00289975	-0.00913024		-3.77945	-0.00528526	0.000477144	-0.0110477	-0.0029824	-0.000195631	-0.00576917	-0.00376155	0.00125899	-0.00878208	-0.00433513	-2.24311e-05	-0.00864784	-0.00236459	0.000835305	-0.00556448	-0.00197619	-0.000854515
-3.7594	0.00107321	0.00390545	-0.00175903	0.00065068	0.00284835	-0.00154699	-0.00610147	-0.00203348	-0.0101695	0.00895605	0.015298	0.0026141	-0.0028697	0.00014788	-0.00588729	-0.00224964	0.00263394	-0.00713323	-0.000592236	0.00411173	-0.00529621	-0.00435998	-0.0020557	-0.00666426	-0.00398575	-0.00235823	-0.00561327	-0.00303499	0.00327541	-0.00934538		-3.7594	-0.00436056	0.00127004	-0.00999115	-0.00369428	-0.00111851	-0.00627006	-0.00357661	0.00137161	-0.00852483	-0.00507758	-0.000197751	-0.00995742	-0.00271069	0.000432906	-0.00585428	-0.00139699	-0.000472202
-3.73935	0.00237291	0.00560196	-0.000856145	0.000793279	0.00301799	-0.00143143	-0.00573457	-0.00149374	-0.0099754	0.00868657	0.0145538	0.00281938	-0.00270868	-0.00018563	-0.00523174	-0.00165994	0.00361745	-0.00693733	-0.000664695	0.00410416	-0.00543355	-0.00419273	-0.00196842	-0.00641704	-0.00404921	-0.00258341	-0.00551502	-0.00311837	0.00338614	-0.00962289		-3.73935	-0.00335672	0.00241898	-0.00913243	-0.00406205	-0.0017427	-0.00638139	-0.00342855	0.00134894	-0.00820603	-0.00566805	-0.000203613	-0.0111325	-0.00308403	0.000130213	-0.00629827	-0.00064136	0.000173219
-3.7193	0.0034912	0.00720305	-0.000220651	0.000729746	0.00289941	-0.00143992	-0.00544788	-0.00103128	-0.00986449	0.00814414	0.0135659	0.00272235	-0.00249824	-0.000627206	-0.00436927	-0.00117322	0.00454955	-0.006896	-0.000930758	0.00393278	-0.0057943	-0.00385098	-0.00177242	-0.00592953	-0.00410094	-0.0028847	-0.00531718	-0.00341377	0.00316853	-0.00999608		-3.7193	-0.00286783	0.00307157	-0.00880723	-0.00415208	-0.00214223	-0.00616194	-0.00340411	0.00114973	-0.00795796	-0.00633433	-0.00030729	-0.0123614	-0.00338372	-2.66901e-05	-0.00674075	6.69099e-05	0.000909746
-3.69925	0.00448872	0.00877426	0.000203177	0.000574808	0.00258346	-0.00143384	-0.0051436	-0.000619224	-0.00966798	0.00799909	0.0131589	0.00283923	-0.00225312	-0.000914432	-0.00359182	-0.000408494	0.00579138	-0.00660837	-0.00107	0.00386771	-0.00600772	-0.00361855	-0.00166172	-0.00557538	-0.00422132	-0.00317049	-0.00527216	-0.0037203	0.00274335	-0.010184		-3.69925	-0.00282337	0.00338009	-0.00902684	-0.00432084	-0.00263329	-0.00600838	-0.00351449	0.000768678	-0.00779766	-0.00680241	-0.000204827	-0.0134	-0.00365037	-0.000132243	-0.0071685	0.000732814	0.00174253
-3.6792	0.0054278	0.010276	0.000579598	0.000493267	0.00239704	-0.00141051	-0.00465507	-0.000139399	-0.00917075	0.00811194	0.0132291	0.00299479	-0.00178647	-0.000739769	-0.00283317	0.000310698	0.00695584	-0.00633444	-0.00104666	0.00395773	-0.00605104	-0.00329788	-0.00146422	-0.00513154	-0.00427916	-0.0032496	-0.00530872	-0.00420059	0.00202212	-0.0104233		-3.6792	-0.0028791	0.00356076	-0.00931896	-0.00395706	-0.00259634	-0.00531779	-0.00371647	0.000341116	-0.00777405	-0.00714599	-5.58866e-07	-0.0142914	-0.0036521	-9.43671e-05	-0.00720984	0.00139521	0.00262831
-3.65915	0.00600085	0.0113462	0.000655489	0.000143718	0.00182466	-0.00153722	-0.00413002	0.000399284	-0.00865933	0.00822762	0.0133243	0.00313097	-0.00119867	-1.38165e-05	-0.00238352	0.000860479	0.00783938	-0.00611842	-0.000900787	0.0043262	-0.00612778	-0.00294123	-0.0012833	-0.00459915	-0.00438313	-0.00314234	-0.00562393	-0.00474642	0.0011071	-0.0105999		-3.65915	-0.00318335	0.00346138	-0.00982807	-0.00332249	-0.00224816	-0.00439682	-0.00382329	0.000162189	-0.00780878	-0.00739812	0.000224479	-0.0150207	-0.00359363	-4.26385e-05	-0.00714463	0.00211416	0.00362101
-3.6391	0.00633746	0.0122187	0.000456259	-0.00020408	0.00129196	-0.00170012	-0.00369723	0.000707039	-0.00810149	0.00847	0.0136105	0.0033295	-0.000567768	0.00116182	-0.00229736	0.00112079	0.00826733	-0.00602575	-0.000831007	0.00457107	-0.00623309	-0.00256728	-0.00106781	-0.00406674	-0.00438508	-0.00280443	-0.00596573	-0.00545162	-2.21383e-05	-0.0108811		-3.6391	-0.00372962	0.00311909	-0.0105783	-0.00273982	-0.00163389	-0.00384575	-0.00378463	0.000184336	-0.00775359	-0.00758323	0.000396043	-0.0155625	-0.00351179	1.26564e-05	-0.00703623	0.00259583	0.00431401
-3.61905	0.00655147	0.0128613	0.000241656	-0.000623667	0.000695781	-0.00194311	-0.00329826	0.000877848	-0.00747438	0.00882822	0.0140921	0.00356439	1.38222e-05	0.00230213	-0.00227449	0.00105238	0.00823545	-0.00613069	-0.000679177	0.0049058	-0.00626416	-0.00226773	-0.000928872	-0.00360658	-0.004431	-0.00250627	-0.00635573	-0.00630535	-0.00131324	-0.0112975		-3.61905	-0.00417067	0.00278861	-0.0111299	-0.00214488	-0.000732778	-0.00355698	-0.0039951	-6.98661e-05	-0.00792033	-0.00766444	0.000594134	-0.015923	-0.00320643	0.000153251	-0.00656611	0.00298022	0.00485182
-3.599	0.00631868	0.0128578	-0.000220415	-0.00112287	7.44194e-05	-0.00232016	-0.00263824	0.00134662	-0.00662311	0.00919967	0.0145489	0.00385043	0.000564127	0.00328922	-0.00216097	0.000706975	0.00794584	-0.00653189	-0.000351347	0.00539949	-0.00610218	-0.00190484	-0.000762252	-0.00304744	-0.00436049	-0.00207491	-0.00664606	-0.00703001	-0.00252726	-0.0115328		-3.599	-0.00450319	0.00251868	-0.0115251	-0.00149757	0.000409525	-0.00340466	-0.00419057	-0.000191774	-0.00818936	-0.00757715	0.000607201	-0.0157615	-0.00282624	0.000340117	-0.00599259	0.00321604	0.00518536
-3.57895	0.00597792	0.0125583	-0.000602428	-0.00158768	-0.000409072	-0.00276629	-0.0022867	0.00139493	-0.00596834	0.00942113	0.0148333	0.00400895	0.000997448	0.00401468	-0.00201979	0.000314048	0.00736432	-0.00673623	-0.000145739	0.00573356	-0.00602503	-0.001753	-0.000756039	-0.00274997	-0.00429062	-0.00169805	-0.00688319	-0.00771151	-0.00368292	-0.0117401		-3.57895	-0.00460464	0.00275097	-0.0119602	-0.000866125	0.00159296	-0.00332521	-0.00443687	-0.000393631	-0.0084801	-0.00776616	0.000559781	-0.0160921	-0.00251155	0.000421	-0.0054441	0.00345339	0.00546959
-3.5589	0.00531928	0.0118415	-0.00120289	-0.00195839	-0.000553447	-0.00336334	-0.00185198	0.00169123	-0.00539519	0.00998568	0.0155895	0.00438183	0.00137148	0.00447115	-0.00172819	-0.000377376	0.00650718	-0.00726194	0.000102506	0.00612892	-0.00592391	-0.00138968	-0.000518677	-0.00226069	-0.00429298	-0.0014995	-0.00708646	-0.00833875	-0.00473734	-0.0119402		-3.5589	-0.00467295	0.0028039	-0.0121498	-0.000417171	0.00245437	-0.00328871	-0.00464964	-0.000650156	-0.00864913	-0.00753046	0.000645955	-0.0157069	-0.002165	0.000541611	-0.00487161	0.00356777	0.00558536
-3.53885	0.00452028	0.0108464	-0.0018058	-0.00242934	-0.000749943	-0.00410873	-0.00123213	0.00201341	-0.00447767	0.0104989	0.0162655	0.00473227	0.00159326	0.00462528	-0.00143876	-0.00132312	0.00534666	-0.00799289	0.000350434	0.00644946	-0.0057486	-0.00109208	-0.000279614	-0.00190455	-0.00426197	-0.00130441	-0.00721952	-0.00888061	-0.00564716	-0.0121141		-3.53885	-0.00476292	0.00287605	-0.0124019	5.55112e-06	0.00327425	-0.00326315	-0.00462781	-0.000449276	-0.00880634	-0.00725393	0.000710284	-0.0152181	-0.0019734	0.000591896	-0.00453869	0.00365695	0.00564349
-3.5188	0.00367632	0.0097311	-0.00237846	-0.00279506	-0.000791751	-0.00479836	-0.000726494	0.00221825	-0.00367124	0.010788	0.0166509	0.00492518	0.00150358	0.00437293	-0.00136577	-0.00214744	0.00438651	-0.00868138	0.000622081	0.00672804	-0.00548388	-0.000915518	-0.000175857	-0.00165518	-0.00437309	-0.00123754	-0.00750865	-0.00924638	-0.00648935	-0.0120034		-3.5188	-0.00436537	0.00330613	-0.0120369	0.000188912	0.00363178	-0.00325396	-0.00475078	-0.000489007	-0.00901256	-0.0069371	0.000752104	-0.0146263	-0.00188948	0.000553567	-0.00433252	0.00384791	0.00585272
-3.49875	0.00287288	0.00868424	-0.00293848	-0.00320766	-0.000890201	-0.00552511	-0.000299119	0.00254399	-0.00314223	0.0107997	0.0166747	0.00492483	0.00156109	0.00411134	-0.000989161	-0.00303121	0.0033677	-0.00943013	0.000713245	0.00678184	-0.00535535	-0.000920021	-0.000289902	-0.00155014	-0.00438416	-0.00125564	-0.00751268	-0.00953026	-0.00699118	-0.0120693		-3.49875	-0.0039988	0.0037127	-0.0117103	0.000350578	0.00394776	-0.00324661	-0.0046593	-0.000158407	-0.00916019	-0.00637357	0.00103251	-0.0137797	-0.00196409	0.000536063	-0.00446423	0.00401707	0.00600019
-3.4787	0.0017841	0.00723936	-0.00367117	-0.003419	-0.000708983	-0.00612901	0.000245497	0.0031368	-0.00264581	0.0103957	0.0161645	0.00462692	0.00145336	0.0036919	-0.000785182	-0.00384336	0.00239304	-0.0100798	0.000795302	0.00673357	-0.00514296	-0.000883303	-0.000239884	-0.00152672	-0.00436637	-0.00122653	-0.00750621	-0.0095882	-0.00727586	-0.0119005		-3.4787	-0.00329016	0.00438361	-0.0109639	0.000510163	0.00426029	-0.00323996	-0.00448157	0.000178004	-0.00914114	-0.00560885	0.0014734	-0.0126911	-0.00209902	0.000571734	-0.00476977	0.00418308	0.00616395
-3.45865	0.000818642	0.00589553	-0.00425825	-0.00363732	-0.000515679	-0.00675896	0.000900037	0.00393681	-0.00213674	0.00972248	0.0152852	0.00415976	0.00122036	0.00319755	-0.000756831	-0.0043533	0.00178103	-0.0104876	0.00075161	0.00645568	-0.00495246	-0.000761506	-6.87596e-05	-0.00145425	-0.00437834	-0.00124612	-0.00751055	-0.00956333	-0.00743795	-0.0116887		-3.45865	-0.00232321	0.00519578	-0.0098422	0.000556844	0.00435181	-0.00323812	-0.00412489	0.000638414	-0.0088882	-0.00496665	0.00175152	-0.0116848	-0.00222533	0.000678062	-0.00512872	0.00432963	0.00633189
-3.4386	-0.000167675	0.00458256	-0.00491791	-0.00383139	-0.000332389	-0.00733038	0.00141657	0.00453327	-0.00170013	0.008593	0.0137948	0.00339121	0.000834489	0.00262233	-0.000953352	-0.00472505	0.00132005	-0.0107701	0.000605318	0.00604343	-0.0048328	-0.000656817	8.44255e-05	-0.00139806	-0.00441656	-0.00130849	-0.00752462	-0.00938604	-0.00742117	-0.0113509		-3.4386	-0.0012223	0.00610351	-0.00854812	0.000544137	0.00432689	-0.00323862	-0.00350213	0.00135834	-0.0083626	-0.00443236	0.00189501	-0.0107597	-0.00229354	0.000866404	-0.00545348	0.00452014	0.00655646
-3.41855	-0.00100817	0.00343894	-0.00545529	-0.00383614	7.59685e-05	-0.00774825	0.00204904	0.00542271	-0.00132463	0.00743113	0.0122523	0.00260998	0.000424215	0.00213612	-0.00128769	-0.00510981	0.000774941	-0.0109946	0.000356404	0.00546093	-0.00474812	-0.000573804	0.000219502	-0.00136711	-0.0044589	-0.00137726	-0.00754054	-0.00902001	-0.00739077	-0.0106492		-3.41855	-0.000333091	0.006603	-0.00726919	0.000476583	0.00419448	-0.00324131	-0.00286736	0.00215709	-0.0078918	-0.00382165	0.00221113	-0.00985444	-0.00238518	0.00112093	-0.00589129	0.00463615	0.00670584
-3.3985	-0.00188179	0.0023639	-0.00612747	-0.00384593	0.00032718	-0.00801903	0.00292971	0.00645856	-0.000599137	0.00598409	0.0103417	0.0016265	-0.000118259	0.00155711	-0.00179362	-0.0052291	0.00058767	-0.0110459	3.98065e-05	0.00476103	-0.00468142	-0.000518586	0.000358995	-0.00139617	-0.00444448	-0.00135388	-0.00753508	-0.00843094	-0.00690496	-0.00995693		-3.3985	0.000658465	0.00736659	-0.00604966	0.000272006	0.00379411	-0.0032501	-0.00226322	0.00293885	-0.00746529	-0.00315137	0.00253164	-0.00883438	-0.00248394	0.00135883	-0.00632671	0.00465367	0.00671622
-3.37845	-0.00269431	0.00139326	-0.00678188	-0.00393174	0.000508877	-0.00837235	0.00364573	0.00725035	4.11123e-05	0.00434508	0.00817182	0.000518335	-0.000624086	0.00101865	-0.00226683	-0.00525933	0.000463383	-0.010982	-0.000284374	0.00412305	-0.0046918	-0.000353253	0.000640922	-0.00134743	-0.00451279	-0.00146427	-0.00756132	-0.00785695	-0.00640247	-0.00931143		-3.37845	0.00161757	0.00796457	-0.00472943	0.000147827	0.00355159	-0.00325593	-0.0015128	0.00387079	-0.00689639	-0.00281146	0.00270207	-0.00832499	-0.00250895	0.00165254	-0.00667044	0.00472108	0.00678237
-3.3584	-0.0032314	0.000845589	-0.00730838	-0.00407531	0.000496285	-0.00864691	0.00429332	0.00794909	0.000637542	0.00262383	0.00596722	-0.000719557	-0.00110625	0.000655287	-0.00286779	-0.00511132	0.000515769	-0.0107384	-0.000213545	0.00365168	-0.00407877	-0.00033071	0.000666134	-0.00132756	-0.00462998	-0.00165136	-0.00760861	-0.0071168	-0.00567711	-0.0085565		-3.3584	0.00224016	0.00811404	-0.00363372	-0.000161266	0.0029499	-0.00327243	-0.000559588	0.00501912	-0.0061383	-0.00234717	0.00293431	-0.00762864	-0.00242323	0.00184927	-0.00669574	0.00452301	0.00645283
-3.33835	-0.00376529	0.000328264	-0.00785885	-0.00396815	0.000812099	-0.00874839	0.0050594	0.00862102	0.00149779	0.0012264	0.00407469	-0.00162188	-0.00167804	0.000256109	-0.00361219	-0.0048432	0.00071522	-0.0104016	-0.000205348	0.00323007	-0.00364076	-0.000119388	0.00103832	-0.00127709	-0.00474779	-0.00183638	-0.00765921	-0.00629752	-0.00481235	-0.00778268		-3.33835	0.00262926	0.0079067	-0.00264818	-0.00046643	0.00235932	-0.00329218	-0.000271716	0.00537893	-0.00592236	-0.00198099	0.00307133	-0.00703331	-0.00245448	0.00186772	-0.00677669	0.00442477	0.0062782
-3.3183	-0.00415276	-8.60699e-05	-0.00821945	-0.00389556	0.000963759	-0.00875487	0.0056813	0.00910788	0.00225472	-0.000142758	0.00223685	-0.00252237	-0.00247415	-0.000266264	-0.00468203	-0.00459417	0.000884511	-0.0100729	3.72583e-05	0.00297559	-0.00290107	-4.45289e-05	0.00109133	-0.00118039	-0.00472122	-0.00179492	-0.00764751	-0.00541269	-0.00380634	-0.00701904		-3.3183	0.00256433	0.00717561	-0.00204696	-0.000839817	0.00164309	-0.00332273	0.000219139	0.00586398	-0.0054257	-0.0018068	0.00299266	-0.00660626	-0.00251385	0.0017894	-0.00681709	0.00417536	0.00591488
-3.29825	-0.00461224	-0.000603965	-0.00862051	-0.00372496	0.00113237	-0.00858229	0.00619143	0.00942859	0.00295428	-0.00127348	0.000712834	-0.0032598	-0.00327925	-0.000732767	-0.00582574	-0.00432233	0.000983521	-0.00962819	0.000410614	0.00291203	-0.0020908	4.70647e-05	0.00109995	-0.00100582	-0.00480758	-0.00192903	-0.00768613	-0.00435715	-0.00253951	-0.00617479		-3.29825	0.00228581	0.00619692	-0.00162529	-0.00139538	0.000597834	-0.0033886	0.000641988	0.00610624	-0.00482227	-0.00148385	0.00305456	-0.00602226	-0.00279883	0.00119665	-0.00679431	0.00387625	0.00554795
-3.2782	-0.00485897	-0.00103789	-0.00868006	-0.00353437	0.00130405	-0.0083728	0.00687665	0.00970364	0.00404965	-0.00225248	-0.000473892	-0.00403107	-0.00402868	-0.0010777	-0.00697966	-0.00415397	0.000873517	-0.00918145	0.000899574	0.00290044	-0.0011013	0.000187858	0.00122248	-0.000846763	-0.00479027	-0.00190229	-0.00767824	-0.00332554	-0.00127571	-0.00537538		-3.2782	0.00202062	0.00549774	-0.0014565	-0.00195063	-0.000401746	-0.00349952	0.000963523	0.00617976	-0.00425271	-0.00124804	0.00300411	-0.0055002	-0.00311956	0.000620773	-0.00685989	0.00351527	0.00519293
-3.25815	-0.00491395	-0.00135301	-0.0084749	-0.00320957	0.00153217	-0.00795131	0.00716052	0.00954698	0.00477406	-0.00305222	-0.00120917	-0.00489527	-0.00476146	-0.00142859	-0.00809434	-0.0038832	0.00082539	-0.00859179	0.00156621	0.00327645	-0.000144032	0.000274211	0.00124095	-0.000692528	-0.00473755	-0.00182042	-0.00765468	-0.0021354	0.000377019	-0.00464781		-3.25815	0.0015688	0.00461965	-0.00148206	-0.00245471	-0.00122825	-0.00368117	0.00116889	0.00603979	-0.00370201	-0.000972004	0.00287425	-0.00481826	-0.00326249	9.4741e-06	-0.00653445	0.00311452	0.00488134
-3.2381	-0.00486796	-0.00168565	-0.00805026	-0.00292965	0.00177048	-0.00762979	0.00725568	0.00921207	0.00529928	-0.00345717	-0.00142897	-0.00548537	-0.00545256	-0.00193135	-0.00897378	-0.00348418	0.000828237	-0.0077966	0.00222391	0.00378548	0.000662335	0.000226008	0.00103955	-0.000587533	-0.00455776	-0.00153639	-0.00757912	-0.00110084	0.00185259	-0.00405427		-3.2381	0.00100952	0.00388993	-0.00187088	-0.00303912	-0.00198894	-0.0040893	0.00155925	0.00622388	-0.00310538	-0.000846287	0.00259664	-0.00428921	-0.00348701	-0.000658258	-0.00631575	0.00261791	0.00449576
-3.21805	-0.00455347	-0.00190044	-0.00720649	-0.00250639	0.00204211	-0.0070549	0.00699849	0.00856878	0.00542819	-0.00336501	-0.000902366	-0.00582764	-0.00609213	-0.00232196	-0.0098623	-0.00322239	0.000806256	-0.00725104	0.00315088	0.00482183	0.00147992	4.19934e-05	0.000525271	-0.000441284	-0.00438859	-0.00126288	-0.0075143	-1.85168e-05	0.0033998	-0.00343684		-3.21805	0.000608845	0.00385246	-0.00263477	-0.00354716	-0.00240304	-0.00469127	0.00200168	0.00644215	-0.0024388	-0.000650791	0.00224149	-0.00354307	-0.00368954	-0.00125769	-0.00612138	0.00220782	0.00425209
-3.19799	-0.00405907	-0.00197262	-0.00614551	-0.0019338	0.00252069	-0.00638829	0.00648868	0.00759247	0.00538488	-0.00334351	-0.000523963	-0.00616305	-0.00658746	-0.00273421	-0.0104407	-0.00288202	0.00100792	-0.00677197	0.00398533	0.0059261	0.00204455	-0.000110102	0.000197418	-0.000417622	-0.00409274	-0.000771675	-0.0074138	0.000812878	0.00463472	-0.00300896		-3.19799	0.000446394	0.00433253	-0.00343974	-0.00384979	-0.00255475	-0.00514482	0.00247626	0.00686028	-0.00190776	-0.000511882	0.00177642	-0.00280018	-0.00376175	-0.00178851	-0.00573499	0.0018076	0.00401148
-3.17794	-0.00348429	-0.00197619	-0.00499238	-0.00146365	0.00278404	-0.00571135	0.00585213	0.00658173	0.00512252	-0.00311179	0.000135595	-0.00635918	-0.00683414	-0.00304366	-0.0106246	-0.00264239	0.00128722	-0.00657201	0.00466646	0.00695433	0.0023786	-0.00027651	-7.95018e-05	-0.000473519	-0.00373922	-0.00016656	-0.00731187	0.00151696	0.00566439	-0.00263047		-3.17794	0.000277894	0.00489873	-0.00434294	-0.00410842	-0.00264661	-0.00557023	0.00326043	0.00771469	-0.00119382	-0.000480542	0.00134842	-0.00230951	-0.00386382	-0.00217579	-0.00555185	0.00134272	0.00361469
-3.15789	-0.00278195	-0.00154516	-0.00401874	-0.000855816	0.00319642	-0.00490805	0.00503722	0.00554393	0.00453052	-0.00281755	0.00077533	-0.00641043	-0.00699432	-0.00332634	-0.0106623	-0.00196965	0.00197281	-0.00591211	0.00516191	0.00772605	0.00259778	-0.000511067	-0.000128251	-0.000893882	-0.00341089	0.00040992	-0.0072317	0.00237396	0.00704984	-0.00230192		-3.15789	0.000365777	0.00565344	-0.00492189	-0.00417264	-0.0026654	-0.00567988	0.00384954	0.00852557	-0.000826489	-0.000700688	0.000877148	-0.00227852	-0.00365767	-0.00220309	-0.00511226	0.00087999	0.00313167
-3.13784	-0.00210698	-0.000713376	-0.00350059	-0.000211173	0.00355613	-0.00397848	0.0041044	0.00478428	0.00342451	-0.00274467	0.00103377	-0.00652311	-0.00666239	-0.0033541	-0.00997069	-0.001522	0.00261739	-0.0056614	0.00575547	0.00880829	0.00270265	-0.000652949	-0.000121784	-0.00118411	-0.00307936	0.00100353	-0.00716224	0.0029457	0.0079759	-0.00208449		-3.13784	0.000708993	0.00655371	-0.00513573	-0.00413794	-0.00265542	-0.00562046	0.00426921	0.00919083	-0.000652416	-0.000718664	0.000660893	-0.00209822	-0.00330321	-0.00211888	-0.00448754	0.000508385	0.00264637
-3.11779	-0.00157574	0.000191077	-0.00334256	0.000497243	0.00387589	-0.00288141	0.00302549	0.00400464	0.00204634	-0.00281995	0.00105525	-0.00669514	-0.00617733	-0.00330363	-0.00905103	-0.00114909	0.00322086	-0.00551903	0.00609107	0.00934111	0.00284103	-0.000840899	-0.000179095	-0.0015027	-0.00279211	0.00152556	-0.00710979	0.00343148	0.00880805	-0.00194509		-3.11779	0.00104334	0.00722651	-0.00513984	-0.00398543	-0.00260646	-0.0053644	0.00493365	0.0101217	-0.00025436	-0.0010451	0.000264796	-0.002355	-0.00284324	-0.00182588	-0.00386059	9.50354e-05	0.00202868
-3.09774	-0.00107075	0.000994557	-0.00313606	0.00105753	0.00410224	-0.00198719	0.00183081	0.00306701	0.000594623	-0.00309342	0.000573216	-0.00676007	-0.00552687	-0.00308909	-0.00796465	-0.000509444	0.00417807	-0.00519696	0.0060652	0.00937956	0.00275084	-0.00109909	-0.000191955	-0.00200623	-0.00252184	0.00202226	-0.00706594	0.00380641	0.00954707	-0.00193425		-3.09774	0.00168633	0.00835143	-0.00497876	-0.00386753	-0.00256201	-0.00517305	0.0053041	0.0106367	-2.85109e-05	-0.00159092	-0.0004784	-0.00270343	-0.0020509	-0.00100461	-0.00309718	-0.000288127	0.0014023
-3.07769	-0.000832914	0.00142222	-0.00308804	0.00164682	0.00434354	-0.0010499	0.000920141	0.00243888	-0.000598592	-0.00354571	-0.000182936	-0.00690849	-0.00469454	-0.00269309	-0.006696	-3.02064e-05	0.0048137	-0.00487411	0.00590586	0.00924072	0.002571	-0.0011079	-0.000147521	-0.00206828	-0.00249041	0.00208032	-0.00706115	0.00442229	0.0104272	-0.00158262		-3.07769	0.00219541	0.00891998	-0.00452916	-0.00377886	-0.00252411	-0.00503362	0.00532608	0.0107904	-0.000138203	-0.00188395	-0.000779979	-0.00298793	-0.00131984	-4.81345e-05	-0.00259154	-0.000688194	0.000803801
-3.05764	-0.000758228	0.00161216	-0.00312862	0.00211939	0.00466051	-0.00042173	-0.000201079	0.00171589	-0.00211805	-0.00406263	-0.00102813	-0.00709713	-0.00385187	-0.00213446	-0.00556928	0.000702536	0.00570306	-0.00429799	0.00561714	0.00894671	0.00228758	-0.00114224	-0.000151396	-0.00213309	-0.00252853	0.00200991	-0.00706697	0.00488585	0.0111902	-0.00141853		-3.05764	0.00306622	0.0097239	-0.00359146	-0.00351248	-0.00238177	-0.0046432	0.0048559	0.0103594	-0.000647616	-0.00219614	-0.00104122	-0.00335105	-0.000409945	0.00133859	-0.00215848	-0.000992595	0.000188123
-3.03759	-0.000972678	0.001414	-0.00335936	0.00256809	0.00513257	3.60429e-06	-0.00130976	0.000770001	-0.00338952	-0.0047104	-0.00195957	-0.00746124	-0.002986	-0.00139697	-0.00457504	0.00150239	0.00662238	-0.00361759	0.005226	0.00854981	0.00190219	-0.00119088	-0.000113524	-0.00226823	-0.00272334	0.00165148	-0.00709816	0.00552876	0.0120151	-0.000957607		-3.03759	0.00385763	0.0101159	-0.00240068	-0.0034056	-0.0023103	-0.00450091	0.00440514	0.00974378	-0.000933497	-0.00224845	-0.00102964	-0.00346726	0.000561525	0.00280147	-0.00167842	-0.00121881	-0.000252201
-3.01754	-0.00136951	0.000900277	-0.0036393	0.00305477	0.0058261	0.000283441	-0.00209237	-8.08935e-05	-0.00410384	-0.00510714	-0.00250065	-0.00771363	-0.0020238	-0.000540571	-0.00350702	0.00241708	0.00754565	-0.00271149	0.00502845	0.00834917	0.00170774	-0.00111749	-0.000146099	-0.00208888	-0.00297764	0.00118763	-0.00714291	0.00625039	0.0131653	-0.000664521		-3.01754	0.00455923	0.0102005	-0.00108206	-0.00323592	-0.00217693	-0.00429492	0.00373016	0.00890689	-0.00144656	-0.00237111	-0.00105467	-0.00368754	0.00143997	0.00432648	-0.00144655	-0.00137269	-0.000512924
-2.99749	-0.00201536	0.000166241	-0.00419697	0.0033929	0.0065866	0.000199204	-0.00278331	-0.000778772	-0.00478786	-0.00515817	-0.00258188	-0.00773446	-0.00114309	0.000280966	-0.00256714	0.00353668	0.00858397	-0.00151061	0.00483258	0.00818879	0.00147638	-0.000801489	-0.000111352	-0.00149162	-0.00321816	0.000753744	-0.00719005	0.00687005	0.0139297	-0.000189641		-2.99749	0.00529218	0.0101493	0.000435069	-0.00323126	-0.00217289	-0.00428962	0.0026727	0.00752151	-0.00217612	-0.00243733	-0.000984803	-0.00388986	0.00211863	0.00546363	-0.00122636	-0.00143178	-0.000547188
-2.97744	-0.00262708	-0.000533489	-0.00472068	0.00353911	0.00714917	-7.09419e-05	-0.00333627	-0.00141973	-0.0052528	-0.00511573	-0.00243766	-0.0077938	-0.000538273	0.000802178	-0.00187872	0.00453318	0.0094844	-0.000418041	0.00468224	0.00810104	0.00126344	-0.000602511	-0.000113714	-0.00109131	-0.00301568	0.000600299	-0.00663166	0.00741127	0.0145325	0.000290087		-2.97744	0.00574351	0.00973677	0.00175026	-0.003146	-0.00209559	-0.00419641	0.00181488	0.00643073	-0.00280098	-0.00212617	-0.000758869	-0.00349348	0.00276014	0.00653787	-0.0010176	-0.00141032	-0.000420396
-2.95739	-0.00315659	-0.0010165	-0.00529667	0.00356657	0.00754255	-0.000409416	-0.00340949	-0.00172734	-0.00509163	-0.00487809	-0.00202032	-0.00773586	-0.000143042	0.00109692	-0.00138301	0.00563472	0.0105563	0.00071316	0.00472481	0.00819346	0.00125616	-0.000393382	-2.51871e-05	-0.000761577	-0.00301142	0.000306761	-0.0063296	0.00784719	0.0149405	0.000753867		-2.95739	0.0056525	0.00905564	0.00224936	-0.00292231	-0.00193219	-0.00391243	0.000852551	0.00509731	-0.00339221	-0.00169937	-0.00039593	-0.00300281	0.0032248	0.0074048	-0.000955206	-0.00135756	-0.000267655
-2.93734	-0.00365704	-0.00129029	-0.0060238	0.00353104	0.00781868	-0.00075659	-0.00321193	-0.00180312	-0.00462074	-0.00447858	-0.00140742	-0.00754973	5.22462e-05	0.00129647	-0.00119198	0.00637801	0.0111993	0.00155669	0.00478873	0.00828337	0.00129409	-0.000124262	0.00011834	-0.000366864	-0.00289968	8.50009e-05	-0.00588437	0.00815219	0.0151515	0.00115285		-2.93734	0.00568088	0.00876767	0.00259408	-0.00280149	-0.0018401	-0.00376288	-0.00013429	0.00383476	-0.00410334	-0.0012303	-4.47607e-05	-0.00241584	0.00377417	0.00812213	-0.000573784	-0.00127846	-0.000144988
-2.91729	-0.0041853	-0.00147777	-0.00689283	0.0032476	0.00769492	-0.00119973	-0.00268156	-0.00167843	-0.00368469	-0.00395586	-0.000666122	-0.0072456	7.8257e-05	0.00151009	-0.00135358	0.00692249	0.011578	0.00226701	0.00470854	0.00819149	0.0012256	0.000384738	0.000960762	-0.000191285	-0.00264931	-2.33501e-05	-0.00527527	0.00841279	0.0149465	0.00187909		-2.91729	0.00572829	0.00926336	0.00219323	-0.00262799	-0.00169825	-0.00355773	-0.00101363	0.00260395	-0.00463121	-0.000812122	0.000170642	-0.00179489	0.00409455	0.00854045	-0.000351348	-0.00108234	8.40023e-05
-2.89724	-0.00471011	-0.00156128	-0.00785894	0.00343804	0.00804245	-0.00116636	-0.00219602	-0.00163543	-0.00275662	-0.00338675	0.000117106	-0.0068906	-0.000269623	0.00152373	-0.00206298	0.007021	0.0116098	0.00243216	0.00464875	0.007991	0.0013065	0.000781755	0.00173318	-0.000169665	-0.00231544	-0.000110424	-0.00452045	0.00851577	0.0148821	0.00214939		-2.89724	0.0056467	0.00995017	0.00134322	-0.00232094	-0.00139261	-0.00324928	-0.00180564	0.00150822	-0.00511949	-0.000390075	0.000603825	-0.00138398	0.00432507	0.00875625	-0.000106109	-0.000980984	0.000124997
-2.87719	-0.00519882	-0.0016483	-0.00874934	0.00344864	0.00806591	-0.00116863	-0.00133562	-0.000969967	-0.00170128	-0.00281912	0.000960886	-0.00659912	-0.000789413	0.00137833	-0.00295715	0.00666429	0.0111608	0.00216776	0.00429375	0.00744697	0.00114053	0.00113017	0.00242911	-0.000168767	-0.00177635	0.000109818	-0.00366251	0.00864415	0.0146689	0.00261942		-2.87719	0.00550919	0.010424	0.000594359	-0.00203907	-0.00117457	-0.00290356	-0.00243338	0.000401318	-0.00526808	0.000121834	0.001047	-0.000803329	0.00454503	0.00884815	0.000241915	-0.0009379	9.98186e-05
-2.85714	-0.00563923	-0.00167145	-0.00960701	0.00344468	0.00796023	-0.00107087	-0.000302348	0.000526111	-0.00113081	-0.00226256	0.00175807	-0.0062832	-0.00125742	0.00116421	-0.00367905	0.0062034	0.0107988	0.00160804	0.00356133	0.00625312	0.000869547	0.00141901	0.00303416	-0.000196139	-0.00107702	0.000540145	-0.00269418	0.00866181	0.0142403	0.0030833		-2.85714	0.00560306	0.0110447	0.00016145	-0.00163506	-0.000720054	-0.00255007	-0.00314305	-0.000591417	-0.00569468	0.00063541	0.00173648	-0.000465654	0.00458123	0.00866442	0.000498048	-0.000805516	8.7506e-05
-2.83709	-0.00602111	-0.00183373	-0.0102085	0.00335618	0.00772726	-0.00101491	0.000667567	0.00206672	-0.000731583	-0.00200341	0.00216936	-0.00617619	-0.00193581	0.000678387	-0.00455001	0.00548398	0.0104266	0.000541315	0.00290028	0.00527407	0.000526492	0.00143141	0.00305591	-0.000193094	-0.000533049	0.00114841	-0.00221451	0.00848473	0.0135785	0.00339099		-2.83709	0.00565873	0.0115145	-0.00019703	-0.0012983	-0.000312303	-0.0022843	-0.0032171	-0.000952308	-0.00548189	0.00123693	0.00283403	-0.000360178	0.00471019	0.00848268	0.000937713	-0.000725774	7.74248e-05
-2.81704	-0.00620917	-0.0018316	-0.0105867	0.00344826	0.0075922	-0.000695682	0.00152549	0.00348722	-0.000436231	-0.00191573	0.00237028	-0.00620174	-0.0024816	0.000247591	-0.00521079	0.00448465	0.00985367	-0.000884368	0.00204932	0.00404907	4.95772e-05	0.00147702	0.00310264	-0.00014859	0.000174018	0.00238185	-0.00203381	0.00807744	0.012643	0.00351184		-2.81704	0.00573599	0.0117554	-0.000283438	-0.000891916	0.000261174	-0.00204501	-0.00328012	-0.00129073	-0.00526951	0.00173225	0.00390365	-0.000439149	0.00478447	0.00824565	0.00132329	-0.000641771	0.000108845
-2.79699	-0.00637548	-0.0019603	-0.0107907	0.00355417	0.00749114	-0.000382809	0.00226324	0.00473546	-0.000208981	-0.00207548	0.00221532	-0.00636627	-0.00293025	-0.000305382	-0.00555513	0.00336728	0.00919977	-0.00246522	0.00122423	0.00290548	-0.000457009	0.00156479	0.00317671	-4.71269e-05	0.000823335	0.00371477	-0.0020681	0.00754948	0.0114835	0.00361551		-2.79699	0.00573441	0.0116682	-0.000199378	-0.000452279	0.000943237	-0.0018478	-0.00340218	-0.00167826	-0.0051261	0.00228255	0.00509288	-0.000527779	0.00485296	0.00806372	0.00164219	-0.000552455	0.000167578
-2.77694	-0.00664945	-0.00224355	-0.0110554	0.00364442	0.00742304	-0.000134195	0.00268448	0.00579265	-0.000423689	-0.00244756	0.00173148	-0.00662661	-0.00339497	-0.000905049	-0.00588489	0.00232305	0.0086263	-0.0039802	0.000490356	0.00202679	-0.00104608	0.00158819	0.00307449	0.000101894	0.00142875	0.00501549	-0.00215798	0.00686894	0.010121	0.00361686		-2.77694	0.0054541	0.0112752	-0.000366995	6.84942e-05	0.00176958	-0.00163259	-0.00335461	-0.00197668	-0.00473255	0.00268741	0.00608347	-0.00070866	0.00477787	0.00785994	0.00169581	-0.000513695	0.000225073
-2.75689	-0.00654874	-0.00227263	-0.0108249	0.00355174	0.00715018	-4.67033e-05	0.00302303	0.00655589	-0.000509822	-0.00308157	0.000794949	-0.00695808	-0.00360026	-0.00137785	-0.00582266	0.00145703	0.00816939	-0.00525532	-0.000217748	0.00146948	-0.00190498	0.00161812	0.00299705	0.00023918	0.00204772	0.00639981	-0.00230438	0.00594002	0.00827423	0.00360581		-2.75689	0.00521287	0.0106047	-0.000178919	0.000630537	0.00271676	-0.00145568	-0.00324358	-0.00220146	-0.0042857	0.00324928	0.00729156	-0.000793008	0.00440031	0.00751813	0.0012825	-0.000397634	0.000451955
-2.73684	-0.00625319	-0.00222379	-0.0102826	0.0034876	0.00709252	-0.00011733	0.00297396	0.00683597	-0.000888051	-0.00386336	-0.000414755	-0.00731197	-0.00370495	-0.00176602	-0.00564387	0.000470846	0.00748914	-0.00654745	-0.000871642	0.00103497	-0.00277825	0.00173499	0.00309042	0.00037956	0.00244609	0.00734325	-0.00245107	0.00507336	0.0067785	0.00336822		-2.73684	0.00483035	0.00975676	-9.60619e-05	0.00116128	0.00359186	-0.0012693	-0.00318212	-0.0024032	-0.00396104	0.00395753	0.00869085	-0.000775797	0.00402602	0.00734269	0.000709345	-0.000284517	0.000664132
-2.71679	-0.00582615	-0.00206792	-0.00958437	0.00322898	0.00688496	-0.000427	0.00293804	0.00686168	-0.000985609	-0.00471077	-0.00185179	-0.00756975	-0.00348761	-0.0019944	-0.00498082	-0.000170862	0.00715929	-0.00750102	-0.00146294	0.000727193	-0.00365307	0.00172681	0.00300139	0.000452222	0.00270677	0.00798799	-0.00257444	0.00399316	0.00517818	0.00280814		-2.71679	0.00459158	0.00931882	-0.00013566	0.0017097	0.00453356	-0.00111416	-0.00311992	-0.00217482	-0.00406502	0.00442494	0.00966554	-0.000815666	0.00348901	0.00708197	-0.000103953	-0.000238596	0.000844873
-2.69674	-0.00528562	-0.00175626	-0.00881498	0.00287137	0.00679551	-0.00105276	0.00266998	0.00651544	-0.00117547	-0.00568934	-0.00343289	-0.00794578	-0.00297855	-0.00188778	-0.00406931	-0.000693199	0.00679371	-0.00818011	-0.00189656	0.000603049	-0.00439617	0.00179099	0.00307791	0.000504067	0.00303052	0.00867407	-0.00261303	0.00315134	0.00420733	0.00209536		-2.69674	0.00425046	0.00897693	-0.000476019	0.00215922	0.00529313	-0.00097469	-0.00304415	-0.00167173	-0.00441656	0.00488286	0.0105852	-0.000819453	0.00300011	0.00682747	-0.000827242	-7.50094e-05	0.00125352
-2.67669	-0.00453575	-0.00135875	-0.00771274	0.00247683	0.00658084	-0.00162718	0.00224376	0.00587396	-0.00138644	-0.00642709	-0.00451435	-0.00833983	-0.0025023	-0.00174041	-0.00326419	-0.000859146	0.00662599	-0.00834428	-0.00238911	0.000336069	-0.00511428	0.00190978	0.00329024	0.000529318	0.00311867	0.00890654	-0.0026692	0.00237522	0.00393592	0.000814515		-2.67669	0.00385045	0.00874206	-0.00104116	0.00249143	0.00588334	-0.000900468	-0.00339598	-0.00157396	-0.00521801	0.00535779	0.0114833	-0.00076775	0.0025027	0.00649777	-0.00149237	5.21885e-05	0.00158066
-2.65664	-0.00354341	-0.000640621	-0.0064462	0.00196517	0.00621237	-0.00228203	0.00185514	0.00519617	-0.00148588	-0.00713982	-0.00530077	-0.00897887	-0.00178572	-0.00131977	-0.00225168	-0.00142908	0.00608365	-0.0089418	-0.00273924	0.000290003	-0.00576848	0.00211104	0.00362874	0.000593329	0.0031362	0.00896767	-0.00269526	0.00136107	0.00359687	-0.000874723		-2.65664	0.00362762	0.00874093	-0.0014857	0.00271307	0.0063118	-0.000885669	-0.00364048	-0.00129202	-0.00598894	0.00620168	0.0130051	-0.000601715	0.00189689	0.00603209	-0.0022383	0.000143693	0.00181094
-2.63659	-0.00213346	0.000319316	-0.00458624	0.00128466	0.00559272	-0.0030234	0.00182333	0.00470571	-0.00105905	-0.00766783	-0.00556219	-0.00977347	-0.00113846	-0.00074475	-0.00153218	-0.00116098	0.00595027	-0.00827222	-0.0033355	-6.87612e-05	-0.00660223	0.00227371	0.00396634	0.000581081	0.00308233	0.00889891	-0.00273425	0.00086482	0.00372558	-0.00199594		-2.63659	0.00310109	0.00834547	-0.0021433	0.00283602	0.00659584	-0.000923795	-0.00377623	-0.00084976	-0.00670271	0.00676953	0.0142247	-0.000685638	0.00131419	0.00550854	-0.00288017	0.000377461	0.00226384
-2.61654	-0.000698641	0.00139827	-0.00279555	0.000497277	0.00477701	-0.00378245	0.00165805	0.00409339	-0.000777292	-0.00813322	-0.0056407	-0.0106257	-0.000199777	0.00025054	-0.000650093	-0.0011379	0.00554237	-0.00781818	-0.00364291	-0.00023111	-0.0070547	0.00245858	0.00431805	0.00059912	0.00293439	0.00872017	-0.00285139	0.00050089	0.00397194	-0.00297016		-2.61654	0.00272325	0.00797919	-0.00253268	0.00283274	0.00671259	-0.00104712	-0.00421168	-0.000876088	-0.00754727	0.00749735	0.0155863	-0.000591581	0.000791775	0.00508594	-0.00350239	0.000648471	0.00273145
-2.59649	0.000914593	0.00267583	-0.000846648	-0.000216334	0.00400946	-0.00444213	0.00135523	0.00339527	-0.00068482	-0.00822739	-0.0052182	-0.0112366	0.000813094	0.00146873	0.000157459	-0.00119245	0.00486832	-0.00725321	-0.00385629	-0.000299376	-0.00741321	0.00262508	0.00461684	0.000633327	0.00286447	0.00857818	-0.00284924	0.000178901	0.00413653	-0.00377873		-2.59649	0.00275994	0.00793412	-0.00241424	0.00276531	0.0067342	-0.00120358	-0.00467833	-0.00108235	-0.00827431	0.00804129	0.0167378	-0.000655248	0.000181594	0.00474179	-0.0043786	0.000951298	0.00321241
-2.57644	0.00243887	0.0039445	0.000933237	-0.00109609	0.00295829	-0.00515047	0.00108892	0.00283402	-0.000656183	-0.00813997	-0.00467633	-0.0116036	0.00177034	0.00267442	0.000866267	-0.00114702	0.00436718	-0.00666122	-0.00408942	-0.000394165	-0.00778467	0.00262258	0.00472319	0.000521957	0.00291304	0.00849932	-0.00267324	-0.000139061	0.00424593	-0.00452405		-2.57644	0.00281932	0.00783497	-0.00219633	0.00253404	0.00656653	-0.00149846	-0.00497056	-0.00112344	-0.00881767	0.00863643	0.0180698	-0.000796974	-0.000296008	0.00446263	-0.00505465	0.00124256	0.00367508
-2.55639	0.00386103	0.00539709	0.00232497	-0.00195654	0.00189926	-0.00581233	0.000901889	0.00254401	-0.000740233	-0.007957	-0.00409571	-0.0118183	0.00252192	0.00366135	0.00138249	-0.00114735	0.00380498	-0.00609967	-0.00436203	-0.000603353	-0.0081207	0.00271053	0.00490724	0.000513827	0.00295303	0.00838251	-0.00247645	-0.000252279	0.00441585	-0.0049204		-2.55639	0.00283649	0.00767292	-0.00199994	0.00211758	0.00620724	-0.00197208	-0.00491596	-0.0009237	-0.00890823	0.00906849	0.0192087	-0.0010717	-0.000867843	0.00418059	-0.00591627	0.00157573	0.00413102
-2.53634	0.0053268	0.00720448	0.00344912	-0.00250734	0.00106846	-0.00608314	0.000939695	0.00268685	-0.00080746	-0.00741784	-0.00343437	-0.0114013	0.00328928	0.00467536	0.00190319	-0.00116338	0.00328529	-0.00561206	-0.00469541	-0.000916523	-0.0084743	0.0028415	0.00506245	0.000620548	0.00291692	0.00815099	-0.00231715	-0.00045291	0.00431433	-0.00522015		-2.53634	0.00294281	0.00785074	-0.00196513	0.00174127	0.00584116	-0.00235861	-0.00482094	-0.00070116	-0.00894072	0.00895482	0.0194096	-0.0015	-0.00135771	0.00394421	-0.00665963	0.00181931	0.00447295
-2.51629	0.0065438	0.0089231	0.00416449	-0.00322362	0.000196016	-0.00664326	0.000883004	0.00283562	-0.00106961	-0.00668859	-0.00255167	-0.0108255	0.00381003	0.00539484	0.00222523	-0.00109125	0.0030557	-0.0052382	-0.00503507	-0.00124743	-0.00882272	0.00306532	0.00534331	0.000787324	0.00311453	0.00793312	-0.00170406	-0.000573649	0.00453006	-0.00567735		-2.51629	0.0031102	0.00838655	-0.00216614	0.00125691	0.00532899	-0.00281518	-0.00425353	-5.6923e-05	-0.00845013	0.00878886	0.0195694	-0.00199165	-0.00169126	0.00392232	-0.00730485	0.00189659	0.00460803
-2.49624	0.00741136	0.01031	0.00451276	-0.00354509	-0.000396909	-0.00669328	0.00104861	0.00341012	-0.00131291	-0.00601942	-0.00187333	-0.0101655	0.00417675	0.00598639	0.00236711	-0.000985413	0.00313733	-0.00510816	-0.00519584	-0.00130618	-0.00908551	0.00302208	0.0053664	0.000677773	0.00342637	0.00790938	-0.00105664	-0.000450381	0.00473663	-0.00563739		-2.49624	0.00324421	0.00907624	-0.00258781	0.000700542	0.00468988	-0.00328879	-0.00340202	0.00106446	-0.0078685	0.00847533	0.0193669	-0.00241627	-0.00201413	0.00382852	-0.00785679	0.00190416	0.00458426
-2.47619	0.00801842	0.0114027	0.00463416	-0.00369519	-0.000762402	-0.00662798	0.0013122	0.00410599	-0.00148159	-0.00510392	-0.00109196	-0.00911587	0.00467437	0.00671263	0.00263611	-0.000881597	0.00344038	-0.00520358	-0.00540838	-0.0014315	-0.00938526	0.00318974	0.00554859	0.000830887	0.00335143	0.00711705	-0.000414191	-0.00036429	0.00481663	-0.00554521		-2.47619	0.00365108	0.0101093	-0.00280712	0.000144671	0.00396131	-0.00367196	-0.00252058	0.00220143	-0.00724259	0.00783305	0.0185002	-0.00283415	-0.00217656	0.00379571	-0.00814883	0.00173398	0.00430181
-2.45614	0.00841919	0.0122598	0.00457854	-0.00377819	-0.00103596	-0.00652042	0.00129661	0.00464499	-0.00205177	-0.00436047	-0.000414259	-0.00830668	0.00496615	0.00716897	0.00276332	-0.00100883	0.00371047	-0.00572813	-0.00569994	-0.00167897	-0.00972092	0.00324067	0.0055823	0.000899054	0.0036985	0.00688038	0.000516613	-0.000412058	0.00468737	-0.00551149		-2.45614	0.00417539	0.0112845	-0.00293372	-0.000444816	0.00304029	-0.00392992	-0.00116597	0.00391565	-0.00624759	0.00734227	0.0177826	-0.00309803	-0.002455	0.00360734	-0.00851735	0.00147847	0.00382964
-2.43609	0.00842959	0.0126217	0.0042375	-0.00374317	-0.00111969	-0.00636664	0.00173845	0.00572118	-0.00224427	-0.00374297	0.000177872	-0.00766382	0.0050994	0.00735839	0.0028404	-0.00067664	0.00447404	-0.00582732	-0.00595794	-0.00197623	-0.00993966	0.00348875	0.00587597	0.00110152	0.00405935	0.00653916	0.00157954	-0.000496062	0.00448633	-0.00547845		-2.43609	0.00465489	0.0123071	-0.00299734	-0.000952574	0.00221524	-0.00412038	0.000245288	0.00566142	-0.00517085	0.00679524	0.0168261	-0.00323559	-0.002498	0.00365754	-0.00865354	0.00100849	0.00308785
-2.41604	0.00828321	0.0126869	0.00387955	-0.00350588	-0.000899944	-0.00611181	0.00189567	0.00653439	-0.00274305	-0.00336857	0.000552122	-0.00728927	0.00520106	0.00746993	0.00293219	-0.000454876	0.00521216	-0.00612191	-0.00597632	-0.00191969	-0.0100329	0.00355086	0.00597011	0.00113161	0.00440601	0.00613885	0.00267318	-0.000570816	0.00431497	-0.0054566		-2.41604	0.00507756	0.0130718	-0.00291664	-0.00121447	0.0015288	-0.00395773	0.00169781	0.00742253	-0.0040269	0.00614432	0.0156256	-0.00333699	-0.00242705	0.00362325	-0.00847734	0.000443253	0.00209756
-2.39599	0.00788395	0.0123137	0.00345418	-0.00332695	-0.000588535	-0.00606536	0.0021553	0.00732351	-0.0030129	-0.00306156	0.00086879	-0.00699191	0.00544295	0.00784267	0.00304324	-0.000474564	0.00556988	-0.00651901	-0.00609275	-0.00203152	-0.010154	0.00381379	0.006259	0.00136858	0.00490702	0.00594891	0.00386513	-0.000472364	0.00443184	-0.00537657		-2.39599	0.0052802	0.0134212	-0.00286083	-0.0015408	0.000790332	-0.00387193	0.00294686	0.00900147	-0.00310775	0.00547793	0.0142792	-0.00332337	-0.00218345	0.0037703	-0.0081372	-8.84811e-05	0.00122052
-2.37594	0.0072812	0.0115792	0.0029832	-0.0026247	0.00024629	-0.00549568	0.00232403	0.00810239	-0.00345434	-0.00309442	0.000802273	-0.00699111	0.00573353	0.00828696	0.0031801	-0.000375493	0.0060022	-0.00675319	-0.00602531	-0.00187988	-0.0101707	0.00412954	0.00651332	0.00174576	0.00538992	0.00623466	0.00454518	-0.000333828	0.00462552	-0.00529318		-2.37594	0.00537576	0.0135609	-0.00280937	-0.00169714	0.000119897	-0.00351417	0.00383537	0.010108	-0.00243725	0.0052407	0.013378	-0.00289664	-0.00191085	0.0038635	-0.0076852	-0.000618493	0.00035387
-2.35589	0.00642454	0.0104691	0.00237999	-0.00186883	0.001245	-0.00498265	0.00237604	0.00861819	-0.00386611	-0.00294593	0.00113876	-0.00703062	0.00593009	0.00886048	0.00299969	-0.000382844	0.00634946	-0.00711515	-0.00576624	-0.00146089	-0.0100716	0.00432991	0.00668935	0.00197047	0.0059398	0.00724386	0.00463574	-0.000264127	0.0047211	-0.00524935		-2.35589	0.00536725	0.01346	-0.00272551	-0.0016221	-0.000171804	-0.0030724	0.00481454	0.0113284	-0.00169933	0.00489968	0.0122842	-0.00248482	-0.00142888	0.0041228	-0.00698056	-0.00109824	-0.000379002
-2.33584	0.00563937	0.00933692	0.00194182	-0.000881877	0.00239881	-0.00416256	0.00229476	0.00891491	-0.0043254	-0.00307119	0.00109774	-0.00724013	0.00624214	0.00979569	0.00268859	-0.000345274	0.00686041	-0.00755096	-0.0054219	-0.000919783	-0.00992401	0.00452598	0.00684895	0.002203	0.0064324	0.00832365	0.00454116	-4.06805e-06	0.0051214	-0.00512954		-2.33584	0.00514558	0.0128291	-0.00253798	-0.00144005	-0.000152832	-0.00272727	0.00571891	0.0123461	-0.00090831	0.00460956	0.0112703	-0.00205121	-0.000740129	0.00481355	-0.00629381	-0.00145786	-0.000830585
-2.31579	0.0046915	0.00805761	0.00132539	-4.29426e-05	0.00345426	-0.00354014	0.00222483	0.00901953	-0.00456987	-0.00329558	0.00103585	-0.00762701	0.0065417	0.0109087	0.00217473	5.36018e-05	0.00764536	-0.00753815	-0.0050047	-0.000244549	-0.00976486	0.00451862	0.00674976	0.00228748	0.00674521	0.00913957	0.00435085	0.000267805	0.00554314	-0.00500753		-2.31579	0.00504263	0.0124376	-0.00235231	-0.00111386	0.000266118	-0.00249384	0.0064532	0.0130961	-0.000189739	0.00438042	0.0103074	-0.00154658	5.01352e-06	0.00558166	-0.00557163	-0.00173808	-0.0009864
-2.29574	0.00372914	0.0069283	0.000529983	0.000803587	0.00442109	-0.00281392	0.00226052	0.00928019	-0.00475914	-0.00347397	0.0011183	-0.00806623	0.00674032	0.0118158	0.00166489	0.000681528	0.00862152	-0.00725846	-0.00468932	0.000191295	-0.00956993	0.00429659	0.00643856	0.00215463	0.00721006	0.0102299	0.00419026	0.000717557	0.00586244	-0.00442733		-2.29574	0.00483408	0.0118913	-0.00222311	-0.000674055	0.00100465	-0.00235276	0.00683192	0.0134851	0.00017873	0.00404194	0.00916407	-0.00108019	0.000847005	0.00655605	-0.00486204	-0.00194175	-0.000977764
-2.27569	0.00300775	0.00625118	-0.000235682	0.00153427	0.00520987	-0.00214134	0.0022218	0.00938411	-0.0049405	-0.00361941	0.00132402	-0.00856285	0.00692004	0.0127256	0.00111451	0.00127443	0.00969786	-0.007149	-0.00420472	0.000707249	-0.0091167	0.0041596	0.0061478	0.00217141	0.00745345	0.0107304	0.0041765	0.00112671	0.00627545	-0.00402203		-2.27569	0.00453419	0.0112017	-0.00213334	-0.000301273	0.00174244	-0.00234499	0.00706516	0.0137748	0.000355524	0.00398614	0.00856963	-0.000597357	0.00197012	0.0079267	-0.00398645	-0.00203442	-0.000868717
-2.25564	0.00205409	0.00541681	-0.00130862	0.00234007	0.00585366	-0.00117352	0.00228694	0.00939925	-0.00482537	-0.00367699	0.00167022	-0.0090242	0.00680519	0.013157	0.000453348	0.00195625	0.0108414	-0.00692894	-0.00385017	0.00109822	-0.00879856	0.00387388	0.00566859	0.00207916	0.00748254	0.0109218	0.0040433	0.00162998	0.00675186	-0.0034919		-2.25564	0.00423138	0.0106769	-0.00221419	0.000183048	0.00265159	-0.00228549	0.00736406	0.0143411	0.000387074	0.00378429	0.00781421	-0.000245629	0.00301852	0.00940087	-0.00336382	-0.00214791	-0.000746929
-2.23559	0.00152164	0.00504067	-0.00199738	0.00284112	0.00617167	-0.000489427	0.00248183	0.00953179	-0.00456813	-0.0036578	0.00211096	-0.00942657	0.00663128	0.0133078	-4.526e-05	0.00296335	0.0121604	-0.00623367	-0.00339686	0.0015856	-0.00837931	0.00335599	0.00497533	0.00173665	0.00743973	0.0109176	0.00396188	0.00206709	0.00702775	-0.00289357		-2.23559	0.00404675	0.0103151	-0.00222163	0.000560108	0.00333294	-0.00221272	0.00741648	0.0148992	-6.62061e-05	0.00381716	0.00752657	0.00010775	0.00412463	0.0109411	-0.0026918	-0.0021639	-0.000678766
-2.21554	0.00102374	0.00459759	-0.00255012	0.00329371	0.00632601	0.000261416	0.00245745	0.00929857	-0.00438366	-0.00353304	0.00268164	-0.00974773	0.00632715	0.0131748	-0.000520543	0.00387334	0.0131951	-0.00544846	-0.00311677	0.00176536	-0.00799889	0.00275367	0.00418455	0.00132278	0.00743104	0.0108523	0.00400979	0.00241493	0.00706458	-0.00223472		-2.21554	0.00378643	0.0100477	-0.00247489	0.000807296	0.00385471	-0.00224012	0.00753072	0.0157996	-0.000738192	0.00411167	0.00755145	0.000671893	0.00527805	0.0125735	-0.00201744	-0.00214039	-0.000583397
-2.19549	0.000767706	0.00426165	-0.00272623	0.00359786	0.00632132	0.000874399	0.00255179	0.00906402	-0.00396045	-0.00336891	0.00334996	-0.0100878	0.00599082	0.0128705	-0.000888843	0.00508673	0.0145325	-0.00435899	-0.00291002	0.00181425	-0.00763429	0.00199947	0.00327823	0.000720708	0.00761309	0.0108735	0.00435267	0.00264738	0.00683586	-0.00154109		-2.19549	0.00328888	0.00956524	-0.00298749	0.00101648	0.00420425	-0.00217129	0.00770441	0.0168125	-0.00140372	0.00439052	0.00769137	0.00108966	0.0061822	0.0136739	-0.00130946	-0.00209797	-0.000546029
-2.17544	0.000826467	0.00418023	-0.0025273	0.00368553	0.00613471	0.00123635	0.00280335	0.00900064	-0.00339394	-0.00330073	0.00390765	-0.0105091	0.00555309	0.0122552	-0.00114903	0.00597679	0.0150511	-0.00309751	-0.00255313	0.00205318	-0.00715944	0.000997775	0.00229403	-0.000298478	0.00784678	0.0109431	0.00475049	0.00272533	0.00632416	-0.000873494		-2.17544	0.00262466	0.00896811	-0.00371879	0.00106441	0.00429497	-0.00216615	0.00823772	0.0184933	-0.00201787	0.00448242	0.00755024	0.0014146	0.00705752	0.0146635	-0.000548479	-0.00203796	-0.000560893
-2.15539	0.00100087	0.00410626	-0.00210453	0.00361874	0.00585106	0.00138642	0.00309372	0.00878444	-0.00259701	-0.00320858	0.00438768	-0.0108048	0.00495066	0.0113145	-0.00141315	0.00668841	0.0151858	-0.001809	-0.00235997	0.00215035	-0.00687029	0.00013055	0.00152368	-0.00126258	0.00843724	0.0113371	0.00553734	0.00288451	0.00597854	-0.000209513		-2.15539	0.00170369	0.0081522	-0.00474482	0.00104293	0.00423751	-0.00215165	0.00895353	0.0201638	-0.00225679	0.00451693	0.00734878	0.00168508	0.00769311	0.0152193	0.000166939	-0.0020037	-0.000618506
-2.13534	0.00148602	0.00437028	-0.00139823	0.00340297	0.00548064	0.00132531	0.00347405	0.00877556	-0.00182746	-0.00307196	0.00476241	-0.0109063	0.00436422	0.010308	-0.00157953	0.00699901	0.0145871	-0.000589115	-0.00199487	0.00260534	-0.00659509	-0.000774147	0.000855868	-0.00240416	0.00908552	0.0119319	0.00623913	0.00285443	0.00550482	0.000204046		-2.13534	0.000854263	0.00735423	-0.00564571	0.000817914	0.0038681	-0.00223227	0.00953485	0.0215535	-0.00248384	0.00440103	0.00694658	0.00185548	0.00827408	0.0156081	0.00094004	-0.00193934	-0.0006349
-2.11529	0.00238534	0.00515712	-0.000386434	0.00308545	0.00505561	0.00111528	0.00413003	0.00899438	-0.00073431	-0.00316692	0.00485982	-0.0111937	0.00385942	0.0092937	-0.00157486	0.00740528	0.0142841	0.000526447	-0.00140209	0.00356608	-0.00637025	-0.00160157	0.000432953	-0.0036361	0.00985006	0.0128226	0.00687757	0.00290931	0.00542236	0.000396257		-2.11529	1.38414e-05	0.00646687	-0.00643919	0.000468728	0.00329759	-0.00236013	0.0103441	0.0231727	-0.00248439	0.00404819	0.00626084	0.00183554	0.00874123	0.0159027	0.00157976	-0.00188086	-0.000636837
-2.09524	0.00333279	0.00613483	0.000530748	0.00258199	0.0044245	0.000739491	0.004996	0.00964952	0.000342484	-0.00323342	0.00479576	-0.0112626	0.00336571	0.00812452	-0.0013931	0.0075306	0.0137423	0.00131891	-0.000897858	0.00449303	-0.00628875	-0.00245348	0.000120567	-0.00502752	0.0107223	0.0139989	0.00744576	0.00275514	0.0055032	7.0824e-06		-2.09524	-0.0012549	0.00520835	-0.00771814	6.8189e-05	0.00263461	-0.00249823	0.0114898	0.0249655	-0.00198584	0.00362348	0.00563395	0.00161301	0.00919142	0.0162972	0.00208564	-0.00179069	-0.00056105
-2.07519	0.00439897	0.00742509	0.00137284	0.00209776	0.00389539	0.000300122	0.00586553	0.0102651	0.00146601	-0.0033891	0.00450691	-0.0112851	0.00287638	0.0069354	-0.00118264	0.00763726	0.0133589	0.00191565	-0.000319725	0.00556475	-0.0062042	-0.00315213	-5.7806e-05	-0.00624646	0.0115565	0.0153079	0.00780501	0.00246142	0.00564884	-0.000726004		-2.07519	-0.0021237	0.00426294	-0.00851033	-0.000333794	0.00196285	-0.00263044	0.0124581	0.026414	-0.00149783	0.00300591	0.00477751	0.00123431	0.00951368	0.0166256	0.00240181	-0.00162528	-0.000333099
-2.05514	0.0054175	0.00864716	0.00218783	0.00144948	0.00319175	-0.000292783	0.00715153	0.0113436	0.00295947	-0.00371224	0.00396689	-0.0113914	0.00281572	0.00614155	-0.000510116	0.00791073	0.0134221	0.00239934	0.000162683	0.00652309	-0.00619772	-0.00372704	-8.29906e-05	-0.00737109	0.0124657	0.0168681	0.00806334	0.0022869	0.00591125	-0.00133745		-2.05514	-0.00280311	0.00359586	-0.00920208	-0.000717962	0.00132713	-0.00276305	0.013249	0.027392	-0.000894089	0.00249536	0.00430616	0.000684561	0.00971309	0.0168979	0.00252832	-0.00146577	-8.04501e-05
-2.03509	0.00612907	0.00945712	0.00280101	0.000640599	0.00242392	-0.00114272	0.00819838	0.0121681	0.00422865	-0.00406154	0.00326827	-0.0113914	0.0024817	0.00500775	-4.43378e-05	0.00795644	0.0133897	0.0025232	0.000638537	0.00740443	-0.00612736	-0.00425564	-0.000165736	-0.00834555	0.0131254	0.0181118	0.00813901	0.00199172	0.00602857	-0.00204512		-2.03509	-0.00331865	0.00292214	-0.00955943	-0.00112893	0.000677841	-0.0029357	0.0141844	0.028484	-0.000115261	0.00219255	0.00410983	0.000275267	0.00971989	0.0169609	0.00247888	-0.00125144	0.000279547
-2.01504	0.00675944	0.0100294	0.00348952	-2.8175e-05	0.00192132	-0.00197767	0.00937698	0.013289	0.00546497	-0.00444885	0.00230698	-0.0112047	0.00254572	0.00450528	0.000586153	0.00785866	0.0132695	0.0024478	0.00125326	0.00862671	-0.0061202	-0.00466746	-7.60319e-05	-0.00925889	0.013339	0.0188571	0.00782088	0.00159216	0.00599761	-0.0028133		-2.01504	-0.00343436	0.00273279	-0.00960151	-0.00155877	2.66166e-05	-0.00314416	0.0145142	0.0286558	0.000372615	0.00180732	0.00373621	-0.000121563	0.00959202	0.0168235	0.00236052	-0.00104207	0.000642381
-1.99499	0.00719373	0.010232	0.00415545	-0.000690865	0.00159833	-0.00298006	0.0103788	0.014248	0.00650956	-0.0046051	0.0015535	-0.0107637	0.00268621	0.00428326	0.00108917	0.00780676	0.0132044	0.00240913	0.00159345	0.0093595	-0.00617261	-0.00485702	3.68894e-05	-0.00975092	0.0135282	0.0194424	0.00761404	0.00129439	0.0059162	-0.00332741		-1.99499	-0.00336076	0.0027274	-0.00944892	-0.00185845	-0.000421154	-0.00329575	0.0147827	0.0285667	0.000998586	0.0015585	0.00348566	-0.000368669	0.00941104	0.0166027	0.00221933	-0.000867081	0.000954472
-1.97494	0.00712358	0.00983387	0.00441328	-0.00118551	0.00142435	-0.00379537	0.0114364	0.0155552	0.00731756	-0.0048839	0.000668591	-0.0104364	0.00282389	0.00458294	0.00106484	0.00780493	0.0131229	0.002487	0.00215149	0.0103236	-0.00602064	-0.00491837	0.000165951	-0.0100027	0.0134764	0.0196838	0.00726909	0.00108481	0.0057623	-0.00359269		-1.97494	-0.00305702	0.00292854	-0.00904259	-0.00218636	-0.0008882	-0.00348452	0.0147957	0.0280658	0.00152566	0.00156072	0.00319608	-7.46416e-05	0.00882479	0.0157154	0.00193417	-0.000718631	0.00122361
-1.95489	0.006877	0.00911105	0.00464296	-0.00150383	0.00148639	-0.00449406	0.0124095	0.0168759	0.00794313	-0.0050924	-0.000211507	-0.0099733	0.00337461	0.00575591	0.00099331	0.00757145	0.0127617	0.00238123	0.00259149	0.0111357	-0.00595274	-0.00494865	0.000204035	-0.0101013	0.0132263	0.0194694	0.00698319	0.000922202	0.00561688	-0.00377248		-1.95489	-0.00275182	0.00326821	-0.00877185	-0.00247684	-0.00128389	-0.00366979	0.0146813	0.0273333	0.0020293	0.0016033	0.00298988	0.000216716	0.00835462	0.0149769	0.00173235	-0.000639455	0.00133329
-1.93484	0.00642982	0.00824081	0.00461884	-0.00178056	0.00153121	-0.00509232	0.0127853	0.0175973	0.0079732	-0.00535883	-0.00111977	-0.00959788	0.00406714	0.00712517	0.00100911	0.00696676	0.0118678	0.00206569	0.00311595	0.0120515	-0.00581961	-0.00508377	0.000131793	-0.0102993	0.0128034	0.0188414	0.00676534	0.00104572	0.00596939	-0.00387795		-1.93484	-0.00237824	0.00362776	-0.00838423	-0.00256967	-0.0014124	-0.00372694	0.0143883	0.0264909	0.00228566	0.00181821	0.00296996	0.000666469	0.0073787	0.0134234	0.00133399	-0.00061548	0.00130367
-1.91479	0.00588822	0.00755701	0.00421943	-0.00182464	0.00184421	-0.00549349	0.0132786	0.0185055	0.00805168	-0.00556549	-0.00195416	-0.00917681	0.00471677	0.00849678	0.000936764	0.00625919	0.0109042	0.00161418	0.00339799	0.0127136	-0.00591758	-0.00503077	2.68885e-05	-0.0100884	0.0122737	0.0178742	0.0066732	0.00100022	0.00598668	-0.00398624		-1.91479	-0.00183061	0.00417829	-0.00783952	-0.00272359	-0.00161241	-0.00383477	0.0141244	0.0258424	0.00240636	0.00215665	0.00317974	0.00113355	0.00671289	0.012236	0.00118979	-0.000698325	0.00110323
-1.89474	0.00521064	0.00713013	0.00329114	-0.00186188	0.00206594	-0.0057897	0.0134393	0.0191403	0.00773833	-0.00602942	-0.00290378	-0.00915507	0.0055243	0.0100062	0.00104236	0.00572691	0.0102695	0.00118427	0.00415026	0.0140382	-0.00573772	-0.00487889	3.92918e-05	-0.00979708	0.0115916	0.0165821	0.00660119	0.00108765	0.00605732	-0.00388202		-1.89474	-0.00127566	0.00498958	-0.0075409	-0.00261407	-0.0014621	-0.00376604	0.0136593	0.0250019	0.0023166	0.00266294	0.00375444	0.00157144	0.00576516	0.0106565	0.0008738	-0.000815693	0.000845191
-1.87469	0.00444584	0.00684316	0.00204853	-0.0018644	0.00236587	-0.00609467	0.0131476	0.0191024	0.00719291	-0.00618713	-0.00355692	-0.00881735	0.00657259	0.0117596	0.00138556	0.00456981	0.00896658	0.000173045	0.00456919	0.0148266	-0.00568827	-0.00472962	-6.38215e-05	-0.00939542	0.0109656	0.0151756	0.00675558	0.00113036	0.00608342	-0.0038227		-1.87469	-0.000949569	0.00558345	-0.00748259	-0.00225695	-0.00091729	-0.00359661	0.0132215	0.0243512	0.00209177	0.00284161	0.00406537	0.00161785	0.00508402	0.00943204	0.000736002	-0.000980636	0.000516087
-1.85464	0.00386607	0.00677181	0.000960327	-0.00150229	0.00290343	-0.00590802	0.0127954	0.0191584	0.0064324	-0.00659365	-0.00446906	-0.00871825	0.00757205	0.0134467	0.00169735	0.00337383	0.00765923	-0.000911561	0.00489601	0.0154851	-0.0056931	-0.00444826	-0.000142679	-0.00875384	0.0102925	0.0136876	0.00689743	0.00129329	0.00614868	-0.0035621		-1.85464	-0.000619671	0.00629968	-0.00753902	-0.0019644	-0.000425623	-0.00350319	0.0127955	0.023932	0.00165902	0.00331292	0.0048161	0.00180974	0.00459547	0.00854024	0.00065071	-0.00107695	0.000187863
-1.83459	0.00324484	0.00656288	-7.31951e-05	-0.00124162	0.00339875	-0.00588199	0.012296	0.0188803	0.00571167	-0.00655262	-0.00461415	-0.00849109	0.00844275	0.014924	0.00196153	0.00195273	0.00618386	-0.0022784	0.00526316	0.0161008	-0.00557445	-0.00413582	-0.000140864	-0.00813077	0.00977983	0.01238	0.00717966	0.00146909	0.00619252	-0.00325435		-1.83459	-7.28532e-06	0.00726025	-0.00727482	-0.0014424	0.000510998	-0.0033958	0.0121585	0.0235552	0.000761791	0.0039737	0.00601046	0.00193694	0.00419123	0.0078353	0.00054715	-0.00119712	-6.2263e-05
-1.81454	0.00272367	0.00632075	-0.000873422	-0.000763351	0.0040348	-0.0055615	0.0116874	0.0184366	0.00493825	-0.00652809	-0.00466235	-0.00839384	0.00928347	0.0163091	0.00225786	0.000702879	0.00485783	-0.00345208	0.00552865	0.0164946	-0.00543724	-0.00385225	-8.61716e-05	-0.00761833	0.00925895	0.0113592	0.00715869	0.00163613	0.00622989	-0.00295763		-1.81454	0.000408424	0.00796443	-0.00714759	-0.000934441	0.00146303	-0.00333192	0.0117926	0.0237431	-0.000157859	0.0044419	0.00691029	0.00197352	0.0041337	0.00763282	0.000634567	-0.00126683	-0.00016035
-1.79449	0.00240768	0.00615578	-0.00134041	-0.000354135	0.00454538	-0.00525365	0.0110437	0.0177689	0.00431852	-0.00626382	-0.00425514	-0.0082725	0.00992951	0.0175605	0.00229855	-0.000716671	0.0032961	-0.00472944	0.0058568	0.0168235	-0.00510986	-0.00361794	1.70974e-05	-0.00725298	0.00847545	0.010427	0.00652393	0.00175777	0.00599346	-0.00247791		-1.79449	0.000922601	0.00880519	-0.00695999	-0.00035371	0.002577	-0.00328442	0.011726	0.0239787	-0.00052678	0.00479065	0.00767666	0.00190463	0.00453259	0.00814596	0.000919221	-0.00129079	-9.75582e-05
-1.77444	0.00199314	0.00583924	-0.00185295	0.00019232	0.00524941	-0.00486477	0.0106634	0.0175171	0.00380969	-0.00588673	-0.00354414	-0.00822933	0.010627	0.0189191	0.00233484	-0.001917	0.00216966	-0.00600365	0.00591867	0.0165882	-0.00475083	-0.00341049	0.000212515	-0.0070335	0.00779019	0.0101768	0.00540355	0.00213027	0.0062286	-0.00196807		-1.77444	0.00148071	0.0095051	-0.00654368	0.000299916	0.00384867	-0.00324884	0.0113132	0.0238541	-0.0012276	0.00505091	0.00835831	0.00174351	0.00508558	0.00878186	0.0013893	-0.00127056	0.000102698
-1.75439	0.00180972	0.00553816	-0.00191873	0.000612692	0.00575443	-0.00452905	0.0102982	0.017136	0.00346047	-0.00542289	-0.00261489	-0.00823088	0.0112432	0.0202444	0.00224202	-0.00296794	0.00120719	-0.00714308	0.00613928	0.0166064	-0.00432787	-0.00325138	0.000446901	-0.00694966	0.00699278	0.00993234	0.00405323	0.00234889	0.00630313	-0.00160535		-1.75439	0.00182334	0.0098493	-0.00620263	0.000720429	0.00467286	-0.00323201	0.0107939	0.0233757	-0.00178789	0.00514626	0.00884026	0.00145225	0.00575972	0.00966894	0.0018505	-0.00121812	0.000383369
-1.73434	0.00137331	0.00499632	-0.00224971	0.00138385	0.00672263	-0.00395494	0.00989587	0.016581	0.0032107	-0.00493172	-0.00161418	-0.00824927	0.0117483	0.0214522	0.00204436	-0.00390085	0.000439617	-0.00824131	0.00618428	0.0163087	-0.00394009	-0.00312283	0.000722175	-0.00696783	0.00624818	0.00958263	0.00291374	0.00299455	0.00696526	-0.00097615		-1.73434	0.00214213	0.0100716	-0.00578735	0.00121101	0.00563834	-0.00321633	0.0105114	0.0230647	-0.00204197	0.0049674	0.00894602	0.000988769	0.00638582	0.0104116	0.00236004	-0.00117581	0.000660435
-1.71429	0.00122951	0.00463461	-0.00217558	0.00185842	0.00735219	-0.00363535	0.0096272	0.0161871	0.00306732	-0.00448161	-0.000599343	-0.00836388	0.0121771	0.0224672	0.00188696	-0.00454217	-3.31167e-06	-0.00908102	0.00651067	0.0164338	-0.0034125	-0.00299012	0.00100012	-0.00698036	0.00542297	0.00903676	0.00180918	0.00341078	0.00723001	-0.000408436		-1.71429	0.00223013	0.00990924	-0.00544899	0.00144937	0.00610862	-0.00320989	0.0103013	0.0225908	-0.00198816	0.00481394	0.0090273	0.000600583	0.00682656	0.0108599	0.00279318	-0.00111148	0.000934169
-1.69424	0.00108917	0.00434771	-0.00216937	0.00231487	0.00803247	-0.00340273	0.00965587	0.0160263	0.0032854	-0.00381162	0.000541665	-0.0081649	0.0123549	0.023039	0.00167076	-0.00516092	-0.000361214	-0.00996063	0.00667838	0.0162077	-0.00285095	-0.00313867	0.00109339	-0.00737074	0.00453973	0.00847763	0.000601839	0.00417423	0.00812423	0.000224232		-1.69424	0.00229989	0.00971013	-0.00511036	0.00160651	0.00641901	-0.00320598	0.010306	0.0224315	-0.00181952	0.00498626	0.00962472	0.000347812	0.00720901	0.0111654	0.00325267	-0.0011763	0.00108977
-1.67419	0.000765914	0.00394967	-0.00241784	0.00288714	0.00895115	-0.00317688	0.00944404	0.0155169	0.00337117	-0.00321288	0.00161522	-0.00804097	0.0125063	0.0234118	0.00160074	-0.00532763	-0.000393083	-0.0102622	0.00673412	0.0158569	-0.00238868	-0.0033298	0.00122156	-0.00788116	0.00385763	0.00801554	-0.000300287	0.00490318	0.00882194	0.000984432		-1.67419	0.00213795	0.00917113	-0.00489523	0.00159779	0.00640177	-0.00320619	0.0103811	0.0219527	-0.00119048	0.00484845	0.00962639	7.0502e-05	0.00739806	0.011184	0.00361209	-0.00107687	0.00132799
-1.65414	0.000479626	0.00368771	-0.00272845	0.00344929	0.00993188	-0.0030333	0.0088834	0.0146809	0.00308587	-0.00273805	0.00241134	-0.00788743	0.0123133	0.023192	0.00143452	-0.00506279	8.06347e-05	-0.0102062	0.00685683	0.0158043	-0.0020906	-0.00356856	0.00119909	-0.0083362	0.00315807	0.00770908	-0.00139293	0.00555941	0.00956732	0.00155149		-1.65414	0.00181654	0.00846049	-0.00482741	0.00136522	0.00594252	-0.00321209	0.0105172	0.0215771	-0.000542672	0.0046091	0.00934048	-0.000122279	0.00748162	0.0110647	0.00389853	-0.00109992	0.00135932
-1.63409	1.69164e-06	0.00325882	-0.00325544	0.00400952	0.0109602	-0.00294115	0.00828802	0.0136256	0.00295043	-0.0023957	0.00290566	-0.00769706	0.0120362	0.0227727	0.00129969	-0.00490598	0.000432871	-0.0102448	0.00674109	0.015441	-0.00195885	-0.00385815	0.00107979	-0.0087961	0.00261297	0.00744858	-0.00222264	0.00630338	0.0104905	0.00211622		-1.63409	0.00135715	0.00758199	-0.00486768	0.00114726	0.00537617	-0.00308165	0.0110904	0.0215675	0.00061321	0.00460786	0.00935957	-0.000143862	0.00711779	0.0104229	0.00381268	-0.0012103	0.00126486
-1.61404	-0.000413083	0.00296163	-0.0037878	0.00461927	0.0120601	-0.00282153	0.00803309	0.0131566	0.0029096	-0.00215582	0.00315665	-0.0074683	0.0112838	0.0215629	0.00100481	-0.00437956	0.0010686	-0.00982773	0.00649922	0.0149242	-0.00192575	-0.00417101	0.000895979	-0.00923799	0.00226896	0.00752722	-0.00298931	0.00692043	0.0112493	0.00259158		-1.61404	0.000585751	0.00625451	-0.00508301	0.000848941	0.0047092	-0.00301131	0.0117784	0.0217426	0.00181413	0.00453187	0.00917381	-0.00011007	0.00657272	0.00968923	0.00345621	-0.00104163	0.00146631
-1.59398	-0.000740374	0.00277179	-0.00425253	0.00520077	0.0131035	-0.00270195	0.00768216	0.0124013	0.00296298	-0.00203357	0.00314447	-0.00721162	0.0105014	0.0203363	0.000666491	-0.0041228	0.00127119	-0.00951679	0.00661811	0.0150725	-0.00183628	-0.00454337	0.000617158	-0.00970391	0.00181258	0.00736924	-0.00374408	0.00795576	0.0127872	0.00312429		-1.59398	0.000145759	0.0053494	-0.00505789	0.000603879	0.00411595	-0.00290819	0.0124243	0.0220432	0.00280542	0.00447356	0.00892641	2.07102e-05	0.00587843	0.00890969	0.00284718	-0.000954162	0.0016277
-1.57393	-0.00113026	0.00247878	-0.00473929	0.00560802	0.0138846	-0.00266855	0.00766221	0.012138	0.00318639	-0.00213025	0.00269897	-0.00695948	0.00957849	0.0187629	0.000394071	-0.00408099	0.00120034	-0.00936232	0.00672385	0.0153218	-0.00187409	-0.00503632	0.000282134	-0.0103548	0.00166782	0.00765188	-0.00431625	0.00915717	0.0147739	0.00354042		-1.57393	-0.00030873	0.00440174	-0.00501921	0.000331772	0.0034341	-0.00277055	0.0131129	0.0224825	0.0037433	0.00433683	0.00844447	0.000229187	0.00534081	0.00853526	0.00214636	-0.000882949	0.00179455
-1.55388	-0.00150083	0.00227072	-0.00527237	0.00599122	0.0145488	-0.00256632	0.00754081	0.0119101	0.00317156	-0.00235773	0.00203444	-0.00674991	0.00834933	0.0168388	-0.000140099	-0.00432932	0.000753659	-0.0094123	0.00728026	0.0161717	-0.00161124	-0.0054491	-9.29237e-05	-0.0108053	0.00162003	0.00791547	-0.0046754	0.010239	0.0165666	0.00391128		-1.55388	-0.000887222	0.00333755	-0.00511199	0.000154779	0.00290332	-0.00259376	0.0138948	0.0230962	0.00469344	0.00451971	0.00864857	0.000390853	0.00457689	0.00793136	0.00122241	-0.000569082	0.00220175
-1.53383	-0.00181348	0.00210624	-0.00573319	0.00631279	0.0150312	-0.00240559	0.00810585	0.0126543	0.00355743	-0.00253872	0.00145944	-0.00653687	0.00734099	0.0154629	-0.000780961	-0.00427036	0.000382905	-0.00892362	0.00785734	0.0171489	-0.00143421	-0.00554339	-0.000417527	-0.0106693	0.00172549	0.00826379	-0.00481281	0.011342	0.0183914	0.00429252		-1.53383	-0.00125936	0.00250225	-0.00502097	4.10013e-06	0.00239597	-0.00238777	0.0147292	0.0238241	0.00563436	0.00497342	0.00908944	0.00085741	0.00380086	0.00731628	0.000285441	-0.000183723	0.00283726
-1.51378	-0.00215107	0.00190161	-0.00620375	0.00672711	0.0156995	-0.00224526	0.00887508	0.0138523	0.00389781	-0.00296956	0.000664579	-0.00660371	0.00628947	0.014256	-0.00167701	-0.00441542	-0.000207241	-0.00862361	0.00838857	0.0181256	-0.00134844	-0.00563699	-0.000553262	-0.0107207	0.00183991	0.00852282	-0.00484299	0.0125797	0.0203192	0.00484013		-1.51378	-0.00167887	0.00173832	-0.00509605	7.41279e-05	0.00230398	-0.00215573	0.0161567	0.0255321	0.00678125	0.00527842	0.00937767	0.00117917	0.00308269	0.00667904	-0.000513664	0.000357554	0.00374192
-1.49373	-0.0024338	0.00175624	-0.00662383	0.00679154	0.0157515	-0.00216836	0.0100573	0.0155644	0.00455019	-0.00321316	0.000353076	-0.0067794	0.0055478	0.013566	-0.00247039	-0.00464869	-0.000869814	-0.00842757	0.00913551	0.0194169	-0.00114585	-0.00564812	-0.00077524	-0.010521	0.00192304	0.00882867	-0.00498259	0.0135664	0.0218971	0.00523566		-1.49373	-0.00156134	0.00173259	-0.00485528	0.000209394	0.00234304	-0.00192425	0.0173997	0.0268137	0.00798567	0.00547013	0.00960459	0.00133567	0.0024842	0.00616375	-0.00119536	0.00104641	0.00489094
-1.47368	-0.00247391	0.00186307	-0.00681088	0.00682018	0.0157099	-0.00206951	0.0113547	0.0175747	0.00513473	-0.00351088	0.000116974	-0.00713873	0.00511486	0.0133236	-0.00309384	-0.00488801	-0.0014983	-0.00827772	0.00973086	0.0203828	-0.000921105	-0.00572515	-0.000896985	-0.0105533	0.00219912	0.0091061	-0.00470786	0.014256	0.0230739	0.00543817		-1.47368	-0.00112561	0.00236185	-0.00461307	0.000398085	0.00250799	-0.00171182	0.0187901	0.0284369	0.00914338	0.00586316	0.0101606	0.00156575	0.00212656	0.00582049	-0.00156737	0.00182383	0.00620107
-1.45363	-0.00267303	0.00177607	-0.00712213	0.0066979	0.0154482	-0.00205241	0.0128571	0.0198658	0.00584846	-0.00383242	-3.68168e-05	-0.00762802	0.0047593	0.0133306	-0.003812	-0.00483535	-0.00160082	-0.00806989	0.0103349	0.0213136	-0.000643898	-0.00569072	-0.000946575	-0.0104349	0.00259691	0.00931048	-0.00411666	0.0149118	0.0240143	0.00580923		-1.45363	-0.000392962	0.00367987	-0.0044658	0.000768017	0.00304662	-0.00151059	0.020236	0.029982	0.01049	0.00625817	0.0108165	0.00169983	0.00207261	0.00571624	-0.00157102	0.00262733	0.00751849
-1.43358	-0.00252824	0.00209912	-0.0071556	0.00656065	0.015164	-0.00204273	0.0142266	0.0219643	0.00648882	-0.00407142	-6.71068e-05	-0.00807574	0.00458955	0.0135422	-0.00436308	-0.00481534	-0.00152326	-0.00810742	0.0108333	0.021997	-0.000330482	-0.00568193	-0.000968913	-0.010395	0.00289754	0.00936981	-0.00357474	0.0149832	0.0240343	0.00593207		-1.43358	0.000547308	0.00545035	-0.00435573	0.00110076	0.00355227	-0.00135075	0.0219236	0.0315465	0.0123008	0.00655689	0.0113811	0.00173266	0.0023273	0.00582134	-0.00116674	0.00347033	0.00884717
-1.41353	-0.00251242	0.00230116	-0.007326	0.00652757	0.0149015	-0.00184636	0.0152954	0.0238394	0.00675133	-0.00432252	-0.000119084	-0.00852597	0.00447665	0.0137561	-0.00480283	-0.00457899	-0.000990127	-0.00816784	0.0114738	0.0229214	2.62745e-05	-0.00554111	-0.000919377	-0.0101628	0.00319836	0.00935349	-0.00295676	0.0151472	0.0241086	0.00618573		-1.41353	0.00188308	0.00788158	-0.00411541	0.00140138	0.00404069	-0.00123792	0.023379	0.0327659	0.013992	0.00682746	0.0119085	0.00174641	0.0025212	0.00585926	-0.000816856	0.00417458	0.00993259
-1.39348	-0.00240976	0.00265067	-0.00747018	0.00645884	0.0146803	-0.00176262	0.0162462	0.025398	0.00709447	-0.00441149	-8.92915e-05	-0.00873368	0.00452901	0.0142447	-0.00518664	-0.00435803	-0.000445103	-0.00827097	0.0116125	0.0228313	0.000393717	-0.00528414	-0.000834557	-0.00973372	0.0038365	0.00974516	-0.00207216	0.0150276	0.0237155	0.00633969		-1.39348	0.00320408	0.0102155	-0.00380732	0.00170848	0.0045914	-0.00117445	0.0252672	0.034581	0.0159534	0.00699158	0.0121637	0.00181949	0.0030074	0.0062306	-0.000215809	0.00465616	0.010646
-1.37343	-0.00225029	0.0030784	-0.00757897	0.00646752	0.0145498	-0.00161472	0.0170268	0.0267381	0.00731544	-0.00457534	-0.000172999	-0.00897769	0.00420439	0.0139228	-0.00551401	-0.00358953	0.000640949	-0.00782001	0.0120397	0.0231921	0.000887387	-0.00519997	-0.000627861	-0.00977209	0.00419846	0.0096921	-0.00129518	0.0147375	0.0229796	0.00649537		-1.37343	0.00431567	0.0121422	-0.00351082	0.00184232	0.00487247	-0.00118783	0.0266908	0.0357302	0.0176514	0.00739404	0.0127807	0.00200742	0.00349904	0.00671434	0.000283746	0.00484925	0.0108935
-1.35338	-0.00225128	0.00326314	-0.00776569	0.00632734	0.0141799	-0.00152524	0.0176633	0.0279331	0.00739356	-0.0045951	-0.000220164	-0.00897003	0.00402389	0.0135536	-0.00550582	-0.00294615	0.00160021	-0.0074925	0.0124379	0.0234543	0.00142148	-0.00513956	-0.000393897	-0.00988522	0.0048333	0.0101329	-0.000466261	0.0141067	0.0219388	0.00627471		-1.35338	0.00519187	0.0136865	-0.0033028	0.00217291	0.00559412	-0.00124829	0.0279617	0.0366079	0.0193155	0.00786293	0.0136024	0.00212342	0.00391521	0.0072497	0.000580729	0.00466295	0.0105758
-1.33333	-0.00220405	0.00351051	-0.0079186	0.00651366	0.0143631	-0.00133573	0.0180443	0.0288925	0.0071962	-0.00480671	-0.000466928	-0.0091465	0.00376255	0.0131291	-0.00560395	-0.002408	0.00229811	-0.00711411	0.0128687	0.0236593	0.00207811	-0.00520928	-0.000247622	-0.0101709	0.00536015	0.0104476	0.00027275	0.0132258	0.0205515	0.00590018		-1.33333	0.00572387	0.0146272	-0.00317944	0.00228416	0.00595933	-0.00139101	0.0293165	0.0378056	0.0208273	0.00825731	0.0142058	0.00230885	0.00435591	0.0079034	0.000808422	0.00429848	0.00993067
-1.31328	-0.00206529	0.00379428	-0.00792485	0.00669827	0.0145321	-0.00113554	0.0180749	0.0294871	0.00666269	-0.00474106	-0.000416973	-0.00906514	0.00327116	0.0123237	-0.00578141	-0.0019705	0.00287891	-0.00681991	0.0135212	0.0241236	0.00291866	-0.00525995	4.96151e-05	-0.0105695	0.00595774	0.010981	0.000934511	0.0122679	0.0192412	0.00529448		-1.31328	0.00611242	0.0153126	-0.00308773	0.00246461	0.00651496	-0.00158575	0.0304501	0.0387285	0.0221717	0.00859339	0.0147346	0.00245215	0.00469436	0.00856582	0.000822897	0.00363262	0.0088273
-1.29323	-0.00213731	0.00380322	-0.00807784	0.00686049	0.0147065	-0.000985537	0.0182455	0.0301031	0.00638801	-0.00511363	-0.000807068	-0.00942019	0.00294613	0.0115073	-0.00561507	-0.00144634	0.00325145	-0.00614413	0.0142052	0.0248326	0.0035778	-0.00535955	0.000202314	-0.0109214	0.00665425	0.011781	0.0015275	0.011168	0.0180464	0.00428961		-1.29323	0.00623714	0.0157068	-0.00323257	0.00252868	0.00687888	-0.00182152	0.0310521	0.0393173	0.0227869	0.008817	0.0150356	0.0025984	0.00478424	0.00893082	0.00063766	0.002758	0.00742883
-1.27318	-0.00199643	0.00394325	-0.00793611	0.00682184	0.0147041	-0.00106046	0.0180634	0.0303402	0.00578657	-0.00528478	-0.00109315	-0.00947642	0.00254967	0.0108878	-0.00578844	-0.000959271	0.00352767	-0.00544622	0.0150835	0.0256765	0.00449049	-0.00509812	0.000699034	-0.0108953	0.0073046	0.0126016	0.00200756	0.0099265	0.0166739	0.00317908		-1.27318	0.00596597	0.0153692	-0.0034373	0.00252952	0.0071314	-0.00207236	0.031613	0.0398209	0.0234051	0.00879339	0.0149822	0.00260455	0.00493997	0.00953718	0.000342763	0.00176616	0.00587798
-1.25313	-0.00199713	0.00383677	-0.00783103	0.00683385	0.0147936	-0.00112589	0.0179346	0.030519	0.00535021	-0.00566222	-0.00151234	-0.0098121	0.00207891	0.0101266	-0.00596874	-0.000646771	0.00357783	-0.00487137	0.015805	0.0264056	0.00520434	-0.00504088	0.000962687	-0.0110444	0.00800866	0.0135314	0.00248593	0.00857216	0.0152338	0.00191051		-1.25313	0.00572079	0.0150954	-0.00365379	0.00258824	0.00749119	-0.00231471	0.0319098	0.0402719	0.0235478	0.00868696	0.0147305	0.00264341	0.00494323	0.0099995	-0.000113046	0.000750453	0.00431719
-1.23308	-0.00200969	0.0037012	-0.00772058	0.00653008	0.0144355	-0.00137538	0.0177634	0.0305262	0.00500066	-0.00607755	-0.00192816	-0.0102269	0.00192997	0.0100287	-0.00616871	-0.000391647	0.00361992	-0.00440321	0.0165093	0.0271815	0.00583708	-0.00503306	0.00125644	-0.0113226	0.00889097	0.0147761	0.00300588	0.00705936	0.0136568	0.000461937		-1.23308	0.0052542	0.0145096	-0.00400116	0.00252071	0.00757591	-0.0025345	0.0316824	0.0401669	0.0231979	0.00845085	0.0142522	0.00264946	0.00493989	0.0102816	-0.000401836	-0.0002075	0.00287055
-1.21303	-0.00204084	0.00351365	-0.00759532	0.00630789	0.0143148	-0.00169907	0.0176361	0.0304592	0.00481303	-0.00638265	-0.00224058	-0.0105247	0.00184167	0.0100236	-0.00634027	-0.000368515	0.00350449	-0.00424152	0.0170989	0.027794	0.00640393	-0.0050745	0.00158129	-0.0117303	0.0095008	0.0156094	0.00339218	0.00570139	0.0122287	-0.000825926		-1.21303	0.00478842	0.0140954	-0.0045186	0.00255447	0.00782734	-0.0027184	0.0311953	0.04002	0.0223707	0.00803213	0.0135253	0.00253892	0.00481106	0.0104849	-0.000862832	-0.00104791	0.00163093
-1.19298	-0.00196226	0.00343826	-0.00736278	0.005957	0.0139778	-0.00206383	0.017227	0.0299641	0.00448981	-0.00676354	-0.00265067	-0.0108764	0.00199089	0.0104158	-0.006434	-0.000571745	0.00328503	-0.00442852	0.017723	0.0285941	0.00685188	-0.00488667	0.00207707	-0.0118504	0.00991874	0.01622	0.0036175	0.00421254	0.0105784	-0.00215332		-1.19298	0.0041381	0.0134906	-0.00521442	0.00239382	0.00765462	-0.00286698	0.0304817	0.0395922	0.0213711	0.00722106	0.01206	0.00238209	0.00469452	0.0106459	-0.00125688	-0.00173798	0.0006518
-1.17293	-0.00148918	0.0037135	-0.00669185	0.0053099	0.0132642	-0.00264443	0.0174989	0.0301385	0.00485928	-0.00696808	-0.00273568	-0.0112005	0.00257258	0.0113194	-0.00617425	-0.00104757	0.00290952	-0.00500467	0.0184212	0.029502	0.00734046	-0.0045809	0.00268604	-0.0118478	0.0106231	0.0169994	0.00424679	0.0031936	0.0096197	-0.00323249		-1.17293	0.0036927	0.0131263	-0.00574087	0.00234013	0.00765787	-0.00297761	0.0295686	0.0391452	0.019992	0.00670667	0.0112089	0.00220448	0.00444208	0.0104292	-0.00154506	-0.00232687	-0.000121122
-1.15288	-0.000756259	0.00443988	-0.0059524	0.00447093	0.01227	-0.00332811	0.0179037	0.0302215	0.00558586	-0.00709196	-0.00275286	-0.0114311	0.00367489	0.0130337	-0.00568391	-0.00171673	0.00229468	-0.00572815	0.0188012	0.0299096	0.00769271	-0.00437487	0.0034035	-0.0121532	0.0108797	0.0172873	0.0044721	0.00225284	0.00859752	-0.00409183		-1.15288	0.00305789	0.0126804	-0.00656465	0.00225285	0.00756298	-0.00305727	0.0287842	0.0390567	0.0185118	0.00600664	0.0100632	0.00195004	0.00430523	0.010162	-0.00155154	-0.00260736	-0.000457433
-1.13283	-0.000110557	0.00502993	-0.00525104	0.00354317	0.0110905	-0.00400419	0.0184399	0.0302895	0.00659033	-0.00681635	-0.00259822	-0.0110345	0.0046368	0.0144332	-0.00515962	-0.00230869	0.00204783	-0.00666521	0.0192827	0.0304986	0.00806674	-0.00385261	0.00437734	-0.0120826	0.0113245	0.0178216	0.00482742	0.00147271	0.0077452	-0.00479978		-1.13283	0.00242585	0.0121792	-0.00732751	0.00211293	0.00742081	-0.00319495	0.0278695	0.0387672	0.0169718	0.00534653	0.00906855	0.00162452	0.00477038	0.0104424	-0.000901699	-0.00282586	-0.000664959
-1.11278	0.000742924	0.00590584	-0.00442	0.00259345	0.009751	-0.00456409	0.0190209	0.0302604	0.00778147	-0.00643669	-0.00239973	-0.0104736	0.00621587	0.0168699	-0.00443819	-0.00349469	0.00111102	-0.00810039	0.0196126	0.030894	0.00833118	-0.00341652	0.00521731	-0.0120504	0.0115891	0.0179845	0.00519361	0.00091446	0.00712874	-0.00529982		-1.11278	0.00194466	0.0116403	-0.00775095	0.0020021	0.00720138	-0.00319719	0.0269605	0.0383659	0.015555	0.00455721	0.00774872	0.00136571	0.0053456	0.0106888	2.42349e-06	-0.00314027	-0.00100276
-1.09273	0.00167616	0.00697695	-0.00362463	0.00163633	0.00835553	-0.00508288	0.019778	0.0305096	0.00904636	-0.00599687	-0.00218944	-0.0098043	0.00775208	0.0189507	-0.00344656	-0.0044133	0.00036057	-0.00918716	0.0194548	0.0306244	0.00828524	-0.00284845	0.00623312	-0.01193	0.0119174	0.0182056	0.0056292	0.000428864	0.00651594	-0.00565821		-1.09273	0.00131198	0.0110399	-0.00841595	0.00194333	0.00708508	-0.00319841	0.0260298	0.037649	0.0144106	0.00382633	0.0066692	0.000983456	0.00598713	0.0109129	0.0010614	-0.00310093	-0.000849122
-1.07268	0.00274537	0.00819957	-0.00270883	0.000887456	0.00702066	-0.00524575	0.0202017	0.0302969	0.0101064	-0.00539697	-0.00188914	-0.0089048	0.00965266	0.0215117	-0.00220635	-0.00523421	-0.000322055	-0.0101464	0.0194016	0.0305132	0.00828994	-0.0024192	0.00702837	-0.0118668	0.0121933	0.0182017	0.006185	0.000256002	0.00645627	-0.00594427		-1.07268	0.000844985	0.0103023	-0.00861231	0.00192397	0.00704675	-0.00319882	0.0253767	0.0374552	0.0132982	0.00298407	0.00543065	0.000537486	0.00682443	0.0112467	0.00240218	-0.0030167	-0.00064764
-1.05263	0.00393354	0.00954744	-0.00168036	6.36764e-05	0.0056611	-0.00553375	0.020674	0.0301741	0.0111739	-0.00479071	-0.00152627	-0.00805515	0.0115336	0.0239628	-0.000895615	-0.0058682	-0.000824295	-0.0109121	0.0188436	0.0298276	0.00785955	-0.00207702	0.00764914	-0.0118032	0.0125947	0.0184322	0.00675714	0.00022136	0.00639056	-0.00594784		-1.05263	0.000424704	0.00958044	-0.00873103	0.00211067	0.00728117	-0.00305983	0.0247352	0.0369968	0.0124736	0.00197961	0.00409758	-0.000138357	0.00816954	0.0122536	0.00408546	-0.00299014	-0.000476147
-1.03258	0.0049555	0.0107575	-0.000846478	-0.00066852	0.00444247	-0.00577951	0.0206874	0.02948	0.0118948	-0.00444313	-0.00137802	-0.00750824	0.0137489	0.0268235	0.000674339	-0.00597923	-0.000956209	-0.0110023	0.0185873	0.0295306	0.007644	-0.00188574	0.00807089	-0.0118424	0.0132123	0.0188707	0.00755394	0.000396713	0.00650423	-0.00571081		-1.03258	-2.13475e-05	0.00875017	-0.00879286	0.00232805	0.0076339	-0.00297781	0.0239499	0.0362183	0.0116814	0.00104046	0.00320535	-0.00112443	0.00958657	0.013316	0.00585712	-0.00285094	-0.000251138
-1.01253	0.00591105	0.0118772	-5.50724e-05	-0.00141315	0.00310528	-0.00593157	0.0204748	0.0286744	0.0122752	-0.00405022	-0.000961634	-0.0071388	0.0156547	0.029422	0.0018873	-0.00585566	-0.000856669	-0.0108546	0.0181265	0.0290611	0.007192	-0.00175615	0.00815136	-0.0116637	0.0141989	0.0196519	0.00874585	0.000471916	0.00641209	-0.00546826		-1.01253	-0.000280355	0.00802007	-0.00858077	0.00254488	0.0079545	-0.00286474	0.0231987	0.035181	0.0112164	0.000573176	0.00297113	-0.00182478	0.0111307	0.0147047	0.00755672	-0.00270425	-9.19105e-06
-0.992481	0.00665573	0.0127295	0.000581993	-0.00177353	0.0023289	-0.00587596	0.0201025	0.0280776	0.0121274	-0.00417187	-0.00117671	-0.00716703	0.0172237	0.0314852	0.00296221	-0.00527861	-0.000351208	-0.010206	0.0179896	0.0290552	0.00692403	-0.00169321	0.00820481	-0.0115912	0.0150857	0.0205689	0.00960252	0.000729839	0.00658244	-0.00512276		-0.992481	-0.000586976	0.00714234	-0.0083163	0.00271716	0.00815055	-0.00271624	0.0230461	0.0349228	0.0111695	0.000351096	0.00291586	-0.00221367	0.0131103	0.0168708	0.00934988	-0.0025471	0.00025495
-0.972431	0.00728717	0.0135559	0.00101842	-0.00182708	0.00186823	-0.0055224	0.0197705	0.0274202	0.0121208	-0.00433998	-0.001421	-0.00725895	0.0186173	0.0332857	0.00394881	-0.00447088	0.000353544	-0.00929531	0.0180073	0.0292208	0.00679374	-0.00145326	0.00807967	-0.0109862	0.0161753	0.0220182	0.0103324	0.00100076	0.00684668	-0.00484515		-0.972431	-0.00100098	0.00625712	-0.00825908	0.00288346	0.00829686	-0.00252994	0.0230617	0.0346297	0.0114936	0.000297991	0.00305658	-0.0024606	0.0148599	0.0191105	0.0106093	-0.00238427	0.000533417
-0.952381	0.00752009	0.0139116	0.00112853	-0.00185317	0.00157866	-0.00528501	0.0193187	0.0269206	0.0117168	-0.00474847	-0.00201755	-0.00747939	0.0197573	0.0347574	0.00475708	-0.00358758	0.00113909	-0.00831426	0.0179041	0.0292389	0.00656931	-0.00143175	0.00778016	-0.0106437	0.0170079	0.0233341	0.0106817	0.0010962	0.00672869	-0.00453629		-0.952381	-0.00106895	0.00583522	-0.00797312	0.00297565	0.00826113	-0.00230983	0.0233982	0.0348817	0.0119147	0.000723729	0.00366802	-0.00222056	0.0164022	0.0212879	0.0115166	-0.00222888	0.000803217
-0.932331	0.00737521	0.0138293	0.000921163	-0.00168675	0.00165266	-0.00502616	0.0188695	0.026676	0.011063	-0.00548437	-0.00313466	-0.00783408	0.0205749	0.0358225	0.00532723	-0.00251734	0.00194469	-0.00697936	0.0177424	0.029097	0.00638774	-0.00134687	0.00768047	-0.0103742	0.0178889	0.0247261	0.0110518	0.00124448	0.00675887	-0.00426991		-0.932331	-0.00145851	0.0053213	-0.00823832	0.00311602	0.00829598	-0.00206395	0.02402	0.0353676	0.0126724	0.0014285	0.00462372	-0.00176672	0.0178695	0.0235509	0.0121881	-0.00210056	0.00102868
-0.912281	0.00701263	0.013433	0.000592273	-0.00165473	0.00177248	-0.00508193	0.0183013	0.0263529	0.0102497	-0.00635724	-0.00440931	-0.00830517	0.0209955	0.0364137	0.00557728	-0.00164639	0.00250014	-0.00579293	0.0177075	0.0291795	0.00623552	-0.00148836	0.00730173	-0.0102785	0.0186551	0.0261724	0.0111378	0.00127791	0.0066531	-0.00409728		-0.912281	-0.00199402	0.00505355	-0.00904159	0.00324637	0.00830119	-0.00180844	0.0249117	0.035962	0.0138613	0.00223929	0.00574573	-0.00126715	0.0192519	0.0256975	0.0128064	-0.00202174	0.00116825
-0.892231	0.00621983	0.0126241	-0.000184467	-0.00143316	0.00227245	-0.00513878	0.0177531	0.0263012	0.00920495	-0.00747936	-0.00568172	-0.009277	0.0215564	0.0373241	0.00578874	-0.00072475	0.00291591	-0.00436541	0.0178219	0.0294001	0.0062437	-0.00159554	0.0069043	-0.0100954	0.019051	0.027331	0.010771	0.00133014	0.00657702	-0.00391674		-0.892231	-0.00214777	0.00538577	-0.00968131	0.0032725	0.00810994	-0.00156494	0.0257152	0.0365076	0.0149227	0.00314207	0.00702175	-0.000737611	0.0202361	0.0273165	0.0131557	-0.00201289	0.00118398
-0.87218	0.00515852	0.0115095	-0.00119248	-0.00127343	0.0027609	-0.00530777	0.017231	0.026156	0.00830603	-0.00857744	-0.00635622	-0.0107987	0.0217073	0.0376975	0.00571705	-0.000341675	0.00262995	-0.00331331	0.0177893	0.0293519	0.00622675	-0.00153664	0.00662118	-0.00969446	0.0198732	0.029084	0.0106623	0.0015373	0.00669083	-0.00361623		-0.87218	-0.00237223	0.00563969	-0.0103842	0.00346345	0.00827522	-0.00134832	0.0270606	0.0376445	0.0164768	0.00409352	0.00849581	-0.000308766	0.0209265	0.0284247	0.0134283	-0.00208787	0.00105109
-0.85213	0.00399647	0.0103467	-0.00235379	-0.00116435	0.00318032	-0.00550902	0.0164638	0.0255176	0.00740995	-0.00959989	-0.00657335	-0.0126264	0.0216373	0.0377733	0.00550126	-3.43179e-05	0.00260739	-0.00267603	0.0176729	0.029156	0.00618979	-0.00151109	0.00631965	-0.00934182	0.0203259	0.0305295	0.0101224	0.00176839	0.00686052	-0.00332374		-0.85213	-0.00239858	0.00602079	-0.010818	0.00334563	0.00788062	-0.00118936	0.028254	0.0386738	0.0178341	0.00507493	0.00986311	0.000286746	0.0212376	0.0289522	0.013523	-0.00225078	0.000764978
-0.83208	0.00262521	0.00904131	-0.00379089	-0.0012386	0.00335424	-0.00583143	0.0161167	0.025229	0.00700441	-0.0105681	-0.0065356	-0.0146006	0.0213775	0.0375874	0.00516759	-2.94694e-05	0.00246983	-0.00252877	0.0174853	0.0288192	0.00615133	-0.00147252	0.00608003	-0.00902507	0.0209527	0.0323701	0.00953522	0.00215055	0.00724348	-0.00294239		-0.83208	-0.0026485	0.00603669	-0.0113337	0.0033704	0.00782796	-0.00108715	0.0292846	0.0394224	0.0191468	0.00613407	0.0113775	0.000890609	0.0211914	0.0288971	0.0134858	-0.00245906	0.000404942
-0.81203	0.00149968	0.00807397	-0.0050746	-0.00113112	0.00358873	-0.00585098	0.0160429	0.0252249	0.00686096	-0.0115926	-0.00647177	-0.0167134	0.0211054	0.0372872	0.00492373	-0.000239445	0.00240019	-0.00287908	0.0171822	0.0283191	0.00604535	-0.00164	0.00572663	-0.00900663	0.0216329	0.034184	0.00908172	0.0025388	0.00766644	-0.00258883		-0.81203	-0.00271344	0.00631613	-0.011743	0.00324832	0.00755535	-0.00105872	0.0300628	0.0399623	0.0201634	0.00735174	0.0131041	0.00159936	0.020807	0.0283195	0.0132945	-0.00269157	1.19477e-05
-0.79198	0.000651256	0.0073595	-0.00605698	-0.00119116	0.00352519	-0.00590752	0.0160164	0.0254369	0.00659596	-0.0120963	-0.00608241	-0.0181101	0.0205437	0.0366329	0.00445456	-0.00063559	0.00239742	-0.0036686	0.0170235	0.0280328	0.0060142	-0.00176535	0.00569473	-0.00922543	0.022214	0.0359039	0.00852412	0.00292735	0.00813674	-0.00228204		-0.79198	-0.00284263	0.00621043	-0.0118957	0.00319546	0.00748608	-0.00109516	0.0305344	0.0402039	0.0208649	0.00819931	0.0143655	0.00203313	0.020028	0.0272028	0.0128531	-0.00286133	-0.000268087
-0.77193	-0.000295213	0.00654454	-0.00713497	-0.00132892	0.00334224	-0.00600008	0.0164688	0.02593	0.00700762	-0.0125126	-0.00564926	-0.0193759	0.0201123	0.036102	0.00412266	-0.00117345	0.00235931	-0.00470621	0.016805	0.0276389	0.00597098	-0.00215906	0.0053361	-0.00965421	0.0228132	0.0375792	0.00804732	0.00339127	0.00873225	-0.00194971		-0.77193	-0.002791	0.00621874	-0.0118007	0.0031789	0.00755366	-0.00119586	0.0307827	0.0402839	0.0212815	0.00906765	0.0156983	0.00243699	0.0191244	0.0256881	0.0125607	-0.00306362	-0.000592965
-0.75188	-0.000653039	0.00618564	-0.00749172	-0.00159864	0.00305827	-0.00625556	0.0168171	0.0264216	0.00721253	-0.0126277	-0.00519441	-0.0200609	0.0197248	0.0355973	0.00385234	-0.00154884	0.00263352	-0.00573119	0.0168355	0.0275404	0.00613056	-0.00203938	0.00561407	-0.00969283	0.0236751	0.0393277	0.00802246	0.00380946	0.00927674	-0.00165783		-0.75188	-0.00253547	0.00635073	-0.0114217	0.00303575	0.00743271	-0.0013612	0.0306154	0.0399218	0.021309	0.00957131	0.0163594	0.00278326	0.0180822	0.0240641	0.0121003	-0.00320958	-0.000820622
-0.73183	-0.000592171	0.00630297	-0.00748731	-0.00167585	0.00298211	-0.00633381	0.0175767	0.0273811	0.00777238	-0.0125129	-0.00476209	-0.0202637	0.0192724	0.0347879	0.00375682	-0.00205861	0.00260688	-0.00672411	0.0168269	0.0274699	0.00618391	-0.00215826	0.00570332	-0.0100198	0.0242675	0.0406746	0.00786031	0.00396343	0.00948262	-0.00155575		-0.73183	-0.00220463	0.00666615	-0.0110754	0.00302547	0.00762148	-0.00157054	0.0302518	0.0396637	0.0208399	0.00979696	0.0165284	0.00306549	0.0168573	0.0221018	0.0116128	-0.00327433	-0.000919633
-0.711779	-0.00026576	0.00666387	-0.00719539	-0.00163257	0.00298449	-0.00624963	0.0186483	0.0286565	0.00863999	-0.0123145	-0.00440341	-0.0202256	0.0192758	0.0344806	0.00407101	-0.00231767	0.00266541	-0.00730075	0.0166251	0.0271694	0.00608076	-0.00222655	0.00582077	-0.0102739	0.0250759	0.0420873	0.00806456	0.00438715	0.0100382	-0.0012639		-0.711779	-0.0018957	0.00683267	-0.0106241	0.00284343	0.00750215	-0.0018153	0.0299292	0.0395614	0.020297	0.00964421	0.01608	0.00320838	0.0157627	0.020271	0.0112544	-0.00324593	-0.000876373
-0.691729	0.000310679	0.00725802	-0.00663666	-0.00156615	0.0032333	-0.0063656	0.0198001	0.0300571	0.00954324	-0.0118865	-0.00414377	-0.0196292	0.0191438	0.0339427	0.00434495	-0.00268161	0.00255437	-0.00791759	0.0164556	0.0270662	0.005845	-0.0023754	0.00605019	-0.010801	0.0260518	0.0434326	0.00867101	0.0045049	0.0101922	-0.00118245		-0.691729	-0.0013059	0.00740463	-0.0100164	0.00270668	0.00748296	-0.0020696	0.0293384	0.0393578	0.0193189	0.00927935	0.0152064	0.00335225	0.0148402	0.0186637	0.0110167	-0.00312741	-0.000693193
-0.671679	0.000869289	0.00773927	-0.00600069	-0.00132924	0.00359521	-0.00625369	0.0207549	0.031028	0.0104819	-0.0114355	-0.00402413	-0.0188469	0.0190902	0.0336108	0.00456954	-0.00274838	0.00264529	-0.00814204	0.0161526	0.0268426	0.00546248	-0.00248864	0.00620637	-0.0111837	0.026751	0.0443226	0.00917937	0.00462279	0.0103364	-0.00109086		-0.671679	-0.000824301	0.00793542	-0.00958403	0.00254615	0.00728402	-0.00219171	0.0291487	0.0394834	0.018814	0.00860949	0.0138439	0.00337512	0.0142584	0.0174899	0.011027	-0.00293655	-0.000390074
-0.651629	0.0015708	0.00848074	-0.00533914	-0.000819522	0.00418244	-0.00582149	0.0218727	0.03239	0.0113554	-0.010909	-0.00404847	-0.0177695	0.0188939	0.0327275	0.00506022	-0.00289299	0.00260023	-0.00838622	0.0161895	0.0272191	0.00515993	-0.00245137	0.00642117	-0.0113239	0.0276782	0.045312	0.0100444	0.00494735	0.0107654	-0.00087073		-0.651629	0.000159834	0.00883678	-0.00851711	0.00233217	0.00700126	-0.00233693	0.0286208	0.0391784	0.0180631	0.00786482	0.012464	0.00326566	0.0141086	0.0170695	0.0111478	-0.00275851	-9.92205e-05
-0.631579	0.00259757	0.00953523	-0.00434009	-0.000235935	0.00488477	-0.00535664	0.0231212	0.0336268	0.0126156	-0.0105408	-0.00423334	-0.0168483	0.0194598	0.0327085	0.00621105	-0.00304488	0.0025261	-0.00861586	0.0162613	0.0276518	0.00487076	-0.00235029	0.00673111	-0.0114317	0.0289425	0.046584	0.0113011	0.00529082	0.0112213	-0.000639634		-0.631579	0.00161003	0.0104011	-0.00718104	0.00216441	0.00674365	-0.00241483	0.0282185	0.0389192	0.0175177	0.00668913	0.0104027	0.00297557	0.0140574	0.0170383	0.0110765	-0.0023025	0.000531971
-0.611529	0.00351942	0.0104976	-0.00345875	0.000413133	0.00560322	-0.00477696	0.0242004	0.0347676	0.0136333	-0.0100864	-0.00452419	-0.0156486	0.0200547	0.0327083	0.00740112	-0.00288545	0.00255476	-0.00832566	0.0163095	0.0281542	0.00446475	-0.0020273	0.00720909	-0.0112637	0.0302289	0.0476701	0.0127878	0.00557205	0.0116009	-0.000456807		-0.611529	0.0033374	0.0122274	-0.00555261	0.00199106	0.00639979	-0.00241767	0.0278594	0.0387534	0.0169655	0.00582011	0.00899892	0.00264129	0.0152121	0.0187885	0.0116356	-0.00197259	0.00102529
-0.591479	0.00428606	0.0112827	-0.0027106	0.00131368	0.00646751	-0.00384016	0.0251283	0.0355574	0.0146992	-0.0097805	-0.00491215	-0.0146488	0.0208792	0.0329607	0.0087977	-0.00284508	0.00241071	-0.00810087	0.0164134	0.0284892	0.00433755	-0.00183578	0.00754504	-0.0112166	0.0318612	0.0491976	0.0145249	0.00601092	0.0122037	-0.000181906		-0.591479	0.00508094	0.0140497	-0.0038878	0.00184986	0.00604471	-0.00234499	0.0278546	0.0388417	0.0168674	0.00466821	0.00720638	0.00213005	0.0171623	0.0217888	0.0125357	-0.00157631	0.00151983
-0.571429	0.00482327	0.0118041	-0.00215756	0.00222957	0.00718321	-0.00272407	0.0258892	0.0360702	0.0157081	-0.00952336	-0.00534029	-0.0137064	0.0219144	0.0334058	0.0104231	-0.00284804	0.00218015	-0.00787624	0.0168316	0.0288307	0.00483256	-0.00142457	0.00821527	-0.0110644	0.0336774	0.0506832	0.0166717	0.00631802	0.012646	-9.98211e-06		-0.571429	0.00692515	0.0160255	-0.00217516	0.00175817	0.0057219	-0.00220556	0.0280797	0.0391924	0.016967	0.00386122	0.00605106	0.00167137	0.020096	0.0258751	0.0143169	-0.00120956	0.00196444
-0.551378	0.00502633	0.0119656	-0.00191297	0.00321762	0.00786041	-0.00142517	0.0265846	0.0364359	0.0167333	-0.00944845	-0.00579106	-0.0131058	0.0231709	0.0341162	0.0122256	-0.00300514	0.00173341	-0.00774369	0.0172768	0.0291746	0.005379	-0.00106293	0.008772	-0.0108978	0.0355121	0.0522625	0.0187617	0.00681755	0.01339	0.000245122		-0.551378	0.00920202	0.0185761	-0.000172014	0.00161254	0.00531588	-0.0020908	0.028392	0.0399176	0.0168664	0.003135	0.00507413	0.00119587	0.0234905	0.0304578	0.0165232	-0.000865274	0.00231104
-0.531328	0.00494994	0.0118179	-0.00191803	0.00403875	0.00829182	-0.000214329	0.0270843	0.0367051	0.0174635	-0.00940146	-0.00620554	-0.0125974	0.0247939	0.0353808	0.0142071	-0.00340646	0.000872617	-0.00768553	0.0176934	0.0291401	0.00624677	-0.000718147	0.00933318	-0.0107695	0.0374837	0.0539434	0.0210241	0.00743445	0.0142971	0.000571777		-0.531328	0.0112726	0.0208114	0.00173379	0.0016648	0.00517389	-0.0018443	0.0289518	0.0408121	0.0170915	0.00269534	0.00447014	0.000920553	0.0275292	0.0356293	0.019429	-0.000448967	0.00273139
-0.511278	0.0046183	0.0113219	-0.00208528	0.00473342	0.00854591	0.000920932	0.0275616	0.036903	0.0182202	-0.00926747	-0.00633059	-0.0122043	0.0266743	0.0370054	0.0163432	-0.00370825	0.000238853	-0.00765535	0.0187308	0.0296099	0.00785177	-0.000273788	0.00988157	-0.0104291	0.0397516	0.0555763	0.0239269	0.00789649	0.0150541	0.000738844		-0.511278	0.0133679	0.0227583	0.00397741	0.00187412	0.00535524	-0.001607	0.0295962	0.0417878	0.0174045	0.00234618	0.00412134	0.000571019	0.0319769	0.041252	0.0227018	1.0764e-05	0.00318944
-0.491228	0.00443135	0.0110118	-0.00214913	0.00521271	0.00852477	0.00190066	0.0273717	0.0362716	0.0184718	-0.00920671	-0.0064898	-0.0119236	0.0288508	0.0392799	0.0184218	-0.00417145	-0.000598334	-0.00774457	0.0199447	0.0299557	0.00993375	0.000125612	0.0103288	-0.0100776	0.0422688	0.0573165	0.027221	0.0083229	0.015796	0.000849788		-0.491228	0.0154705	0.0248529	0.00608813	0.00216311	0.0057232	-0.00139697	0.0299498	0.0423568	0.0175428	0.0020271	0.00394879	0.000105404	0.0364635	0.0467762	0.0261507	0.000467635	0.00363263
-0.471178	0.00392697	0.010308	-0.00245403	0.00537474	0.00828245	0.00246703	0.0271431	0.0356751	0.0186111	-0.00917268	-0.0065397	-0.0118057	0.0312428	0.0419863	0.0204993	-0.00482765	-0.00163959	-0.00801572	0.0212254	0.0304328	0.0120181	0.000449594	0.0108105	-0.00991135	0.0450228	0.0590451	0.0310004	0.00863135	0.0164404	0.000822255		-0.471178	0.0177859	0.0270581	0.00851371	0.00256483	0.0062614	-0.00113173	0.0303743	0.0429299	0.0178188	0.00187637	0.00387992	-0.000127173	0.0412707	0.0526602	0.0298812	0.000969531	0.00417632
-0.451128	0.00361267	0.00993158	-0.00270623	0.00535651	0.00782456	0.00288847	0.0270858	0.0354614	0.0187102	-0.00924839	-0.00649967	-0.0119971	0.0333575	0.0445281	0.0221869	-0.00547129	-0.00251859	-0.00842399	0.0232178	0.0312054	0.0152302	0.000884053	0.0112553	-0.0094872	0.0483547	0.0615245	0.035185	0.0088155	0.0168019	0.000829065		-0.451128	0.0196855	0.028617	0.0107539	0.00291275	0.00679134	-0.000965848	0.0307447	0.0432081	0.0182813	0.00182314	0.00391544	-0.00026915	0.0459636	0.0583633	0.0335639	0.00161469	0.00491722
-0.431078	0.00362593	0.00986436	-0.00261251	0.00493639	0.00706984	0.00280295	0.0269446	0.0352516	0.0186376	-0.00929436	-0.00633651	-0.0122522	0.035454	0.0470962	0.0238117	-0.00630304	-0.00357648	-0.0090296	0.0252233	0.032171	0.0182757	0.00118365	0.0113239	-0.00895658	0.0517964	0.0638581	0.0397347	0.00896423	0.0170667	0.000861804		-0.431078	0.0220148	0.0307318	0.0132978	0.0031506	0.00714824	-0.000847045	0.0316846	0.0441419	0.0192273	0.00201289	0.0042381	-0.000212325	0.0502231	0.0635096	0.0369365	0.00243624	0.00602384
-0.411028	0.00383289	0.0101452	-0.00247946	0.00440967	0.00628003	0.0025393	0.0273404	0.0357934	0.0188874	-0.0094037	-0.00620599	-0.0126014	0.0376304	0.049942	0.0253188	-0.00708705	-0.00445508	-0.00971902	0.0275337	0.0337713	0.021296	0.00148342	0.0115684	-0.00860153	0.0553761	0.0664248	0.0443275	0.00899778	0.0171167	0.000878855		-0.411028	0.0239794	0.0322615	0.0156973	0.00330987	0.00739053	-0.000770789	0.0325434	0.0448986	0.0201881	0.00215555	0.00442496	-0.000113853	0.0538158	0.0678397	0.0397919	0.00321604	0.00710252
-0.390977	0.00483063	0.0111567	-0.00149548	0.00383998	0.00556592	0.00211404	0.0278452	0.0363784	0.019312	-0.00942222	-0.00578616	-0.0130583	0.0391516	0.0519641	0.026339	-0.00798995	-0.00535918	-0.0106207	0.0302922	0.0366466	0.0239379	0.00172378	0.0116905	-0.00824293	0.0592721	0.0695212	0.049023	0.00894813	0.0169861	0.000910119		-0.390977	0.0261635	0.0342334	0.0180935	0.00355454	0.00782658	-0.000717509	0.0333962	0.0452846	0.0215078	0.00214472	0.00435157	-6.213e-05	0.0569072	0.0717881	0.0420262	0.00394733	0.00813743
-0.370927	0.00613422	0.0125793	-0.000310866	0.00320301	0.00495851	0.00144751	0.0282944	0.0371205	0.0194683	-0.00955618	-0.00534594	-0.0137664	0.0407626	0.0543186	0.0272065	-0.00847887	-0.00574942	-0.0112083	0.0332299	0.0405234	0.0259364	0.00199465	0.0118713	-0.00788204	0.0631187	0.0728018	0.0534357	0.00869583	0.0165228	0.000868838		-0.370927	0.0281076	0.035941	0.0202742	0.00342486	0.00756349	-0.00071378	0.0339314	0.0453142	0.0225486	0.00221201	0.0044049	1.91173e-05	0.0592546	0.075062	0.0434472	0.00464148	0.00913761
-0.350877	0.00791796	0.0144939	0.00134198	0.00258567	0.00449184	0.000679498	0.0294414	0.0387087	0.0201741	-0.00969742	-0.00489913	-0.0144957	0.0420812	0.0562543	0.0279082	-0.00881587	-0.00598849	-0.0116433	0.0359676	0.0446856	0.0272496	0.00208748	0.0118957	-0.00772073	0.0671171	0.07667	0.0575642	0.00849293	0.016126	0.000859822		-0.350877	0.0295687	0.0372344	0.021903	0.00346655	0.0076401	-0.000706988	0.034499	0.0451531	0.0238448	0.00208566	0.0042605	-8.919e-05	0.0611906	0.0778311	0.0445501	0.00534288	0.0101625
-0.330827	0.0103786	0.0170525	0.00370464	0.00193644	0.00397177	-9.8892e-05	0.0305864	0.0406181	0.0205546	-0.00967586	-0.00423943	-0.0151123	0.0430882	0.0578234	0.0283529	-0.00884112	-0.00587139	-0.0118108	0.0383842	0.0487696	0.0279987	0.00223652	0.0119255	-0.00745243	0.0709992	0.0809668	0.0610316	0.0081455	0.0154572	0.000833811		-0.330827	0.0311798	0.0388268	0.0235327	0.00329768	0.00731637	-0.000721001	0.0354212	0.0454583	0.025384	0.00180722	0.00426957	-0.000655131	0.062618	0.0800196	0.0452164	0.00586337	0.0109343
-0.310777	0.0132005	0.0202223	0.00617875	0.00128557	0.00350267	-0.00093153	0.0320355	0.042486	0.021585	-0.00942873	-0.0032647	-0.0155928	0.0441483	0.0594488	0.0288477	-0.00860982	-0.0054348	-0.0117848	0.0411935	0.0530722	0.0293148	0.00234592	0.0120487	-0.00735686	0.0745349	0.0853306	0.0637392	0.00779077	0.0148684	0.000713101		-0.310777	0.0327605	0.0403879	0.025133	0.00300579	0.00676032	-0.00074874	0.0367422	0.0463296	0.0271547	0.00138485	0.00431698	-0.00154729	0.0635579	0.0817386	0.0453772	0.00636362	0.0116877
-0.290727	0.0161429	0.0233475	0.00893827	0.000840559	0.0030772	-0.00139608	0.0340643	0.0448501	0.0232785	-0.00932408	-0.00256424	-0.0160839	0.0453769	0.0612108	0.0295431	-0.0083558	-0.004942	-0.0117696	0.0436101	0.057044	0.0301761	0.00227683	0.0120377	-0.007484	0.0785191	0.090041	0.0669972	0.00750469	0.0143956	0.000613781		-0.290727	0.0344069	0.0423589	0.0264549	0.00268912	0.00616474	-0.000786495	0.0384961	0.0475468	0.0294453	0.0010823	0.00452563	-0.00236102	0.0645616	0.0833185	0.0458047	0.00668469	0.0121832
-0.270677	0.0198244	0.0271615	0.0124873	0.000643876	0.00290956	-0.00162181	0.0364235	0.0476561	0.0251909	-0.00919927	-0.00183222	-0.0165663	0.0468146	0.063148	0.0304812	-0.00793011	-0.00425059	-0.0116096	0.0467184	0.0613615	0.0320753	0.0022123	0.0120907	-0.00766607	0.0819651	0.0945872	0.0693431	0.00719502	0.0139126	0.000477426		-0.270677	0.0364278	0.0448759	0.0279797	0.00221216	0.00528605	-0.000861721	0.0404747	0.0488462	0.0321033	0.000924632	0.00464421	-0.00279495	0.0657029	0.0848945	0.0465112	0.00694329	0.0125995
-0.250627	0.0237344	0.0314741	0.0159947	0.000400273	0.002666	-0.00186546	0.0393471	0.0510904	0.0276038	-0.00890155	-0.00102312	-0.01678	0.04838	0.0650442	0.0317159	-0.0074349	-0.00361165	-0.0112581	0.0499688	0.0656837	0.0342539	0.00211077	0.0123513	-0.0081298	0.0853809	0.0993328	0.0714291	0.00695595	0.0135628	0.000349123		-0.250627	0.0381799	0.0472518	0.029108	0.00189648	0.00473025	-0.000937296	0.042837	0.0507242	0.0349498	0.000796352	0.00450067	-0.00290797	0.0669141	0.0864731	0.047355	0.00703212	0.0127737
-0.230576	0.0270128	0.035073	0.0189526	0.000213236	0.00259988	-0.00217341	0.0419239	0.0538576	0.0299902	-0.00851059	-0.000129001	-0.0168922	0.0497458	0.0666978	0.0327939	-0.00675694	-0.00258512	-0.0109288	0.0524819	0.0687912	0.0361726	0.00205617	0.0126213	-0.00850891	0.0877273	0.102725	0.07273	0.00679387	0.0133334	0.000254361		-0.230576	0.0397486	0.049296	0.0302013	0.00141913	0.00390698	-0.00106873	0.0451241	0.0524723	0.0377758	0.00079902	0.00427764	-0.00267959	0.067477	0.087028	0.0479261	0.00700703	0.0127992
-0.210526	0.0302578	0.0386983	0.0218173	6.25158e-05	0.00249905	-0.00237402	0.0446782	0.0567801	0.0325763	-0.00788517	0.000896191	-0.0166665	0.0512739	0.0683422	0.0342056	-0.00623644	-0.00175985	-0.010713	0.0551124	0.0715768	0.038648	0.00187831	0.0128483	-0.00909167	0.0897408	0.105678	0.0738035	0.00655553	0.0130304	8.0633e-05		-0.210526	0.0416327	0.0515269	0.0317386	0.00117361	0.00352568	-0.00117847	0.0472097	0.0541125	0.040307	0.000939592	0.00398729	-0.0021081	0.0679802	0.0874886	0.0484717	0.00674309	0.0124805
-0.190476	0.033305	0.0421885	0.0244215	-7.83582e-06	0.00261213	-0.0026278	0.0474087	0.0597811	0.0350362	-0.00719236	0.00201431	-0.016399	0.0533939	0.0706905	0.0360973	-0.00548636	-0.000632586	-0.0103401	0.0579511	0.0742708	0.0416313	0.00166048	0.0130255	-0.00970454	0.0912425	0.10802	0.0744653	0.00696121	0.0135997	0.000322682		-0.190476	0.0437786	0.0538777	0.0336794	0.000910144	0.00313713	-0.00131684	0.0494286	0.0558849	0.0429723	0.00111785	0.00351823	-0.00128253	0.0684462	0.0876266	0.0492658	0.0062807	0.0118848
-0.170426	0.0361783	0.0455005	0.026856	-3.3398e-05	0.00271713	-0.00278393	0.0498078	0.0626629	0.0369528	-0.00639444	0.00320067	-0.0159896	0.0554963	0.0730377	0.0379548	-0.00499836	7.24071e-05	-0.0100691	0.06069	0.0765413	0.0448387	0.00138752	0.0132737	-0.0104987	0.0927641	0.110002	0.075526	0.00756364	0.0144222	0.000705074		-0.170426	0.0463055	0.0565174	0.0360936	0.000712356	0.00294266	-0.00151795	0.0513129	0.0574655	0.0451602	0.00153448	0.00328465	-0.000215694	0.0691089	0.0879869	0.0502309	0.00574196	0.0111187
-0.150376	0.0387923	0.0483886	0.029196	8.52772e-05	0.00299	-0.00281945	0.0519539	0.065503	0.0384048	-0.00544175	0.00460957	-0.0154931	0.0581072	0.076029	0.0401853	-0.00408461	0.000995453	-0.00916467	0.0639513	0.0792612	0.0486414	0.00113319	0.0133695	-0.0111031	0.0942353	0.111787	0.0766836	0.00826889	0.0154437	0.00109409		-0.150376	0.0487934	0.0589737	0.0386131	0.000586368	0.0028639	-0.00169117	0.0533777	0.0595196	0.0472357	0.00174835	0.00297946	0.000517239	0.0697398	0.0883987	0.0510809	0.00506752	0.0102106
-0.130326	0.0408807	0.0506974	0.031064	0.000364774	0.00361726	-0.00288771	0.0533287	0.0675967	0.0390608	-0.00467675	0.00575767	-0.0151112	0.0603206	0.0785403	0.0421008	-0.00339326	0.00172519	-0.00851172	0.0671935	0.0819522	0.0524348	0.000750484	0.0133047	-0.0118037	0.0951498	0.112641	0.0776581	0.00903636	0.0165722	0.00150056		-0.130326	0.0516634	0.0618109	0.0415158	0.000648231	0.00318724	-0.00189077	0.0547724	0.0609439	0.0486009	0.00218112	0.0031454	0.00121683	0.0705162	0.0889676	0.0520649	0.00414749	0.00896052
-0.110276	0.0423735	0.0523209	0.0324261	0.000546745	0.00410913	-0.00301564	0.054037	0.0690719	0.0390021	-0.0038586	0.00675296	-0.0144702	0.0623161	0.0809375	0.0436947	-0.00250032	0.00254092	-0.00754156	0.0700072	0.08411	0.0559043	0.000332868	0.013259	-0.0125932	0.0963782	0.113563	0.0791932	0.00999938	0.0179783	0.00202045		-0.110276	0.0541595	0.0640583	0.0442607	0.000792622	0.0037023	-0.00211705	0.05551	0.0619581	0.0490619	0.0022985	0.00325155	0.00134545	0.0713183	0.0895801	0.0530565	0.00337549	0.0078612
-0.0902256	0.0434835	0.0534821	0.0334848	0.00074279	0.00460427	-0.00311869	0.0541869	0.0701934	0.0381804	-0.00305064	0.00750081	-0.0136021	0.0638264	0.0828787	0.0447742	-0.00163221	0.00327536	-0.00653979	0.0724421	0.0859702	0.0589139	-5.59117e-05	0.0130827	-0.0131945	0.0969878	0.113653	0.0803226	0.0107779	0.0191924	0.00236351		-0.0902256	0.056624	0.0662151	0.0470329	0.000938087	0.0042245	-0.00234832	0.0553917	0.062215	0.0485683	0.00247313	0.00356996	0.0013763	0.0721295	0.0903115	0.0539474	0.00264665	0.0067406
-0.0701754	0.0437474	0.0538031	0.0336917	0.000910962	0.00500044	-0.00317851	0.0532002	0.0698836	0.0365168	-0.00246	0.00803766	-0.0129576	0.0647669	0.0843881	0.0451458	-0.000777021	0.00392759	-0.00548164	0.0738314	0.0870623	0.0606004	-0.000584961	0.0127401	-0.0139101	0.0972997	0.113408	0.0811912	0.0116634	0.0205871	0.00273978		-0.0701754	0.0582305	0.0676851	0.0487759	0.00123369	0.00502507	-0.00255769	0.0547054	0.0620447	0.0473662	0.00233983	0.00341335	0.00126631	0.0723249	0.0906371	0.0540128	0.00207911	0.00585411
-0.0501253	0.0434828	0.0537058	0.0332598	0.00115387	0.00545066	-0.00314292	0.051611	0.0686478	0.0345743	-0.00203062	0.00812058	-0.0121818	0.0651276	0.0850644	0.0451908	0.000318625	0.00497887	-0.00434162	0.0747689	0.0878847	0.0616532	-0.00104028	0.0125476	-0.0146281	0.0969142	0.112415	0.0814136	0.012256	0.0215938	0.00291809		-0.0501253	0.0587302	0.0680092	0.0494512	0.00163926	0.00601205	-0.00273353	0.0534555	0.0615202	0.0453908	0.0019183	0.00276474	0.00107187	0.0724486	0.0908617	0.0540356	0.00163904	0.00512124
-0.0300752	0.0424618	0.0528128	0.0321109	0.00130025	0.00572655	-0.00312605	0.0498578	0.0672446	0.032471	-0.00186574	0.00783326	-0.0115647	0.0646812	0.084573	0.0447894	0.00125987	0.0057656	-0.00324587	0.0749759	0.0880738	0.0618781	-0.00178247	0.0119354	-0.0155004	0.0962101	0.111535	0.0808855	0.0126133	0.0221988	0.00302786		-0.0300752	0.0584596	0.0676028	0.0493163	0.00198256	0.00683891	-0.00287379	0.0517429	0.0610178	0.0424681	0.00118359	0.00169078	0.000676403	0.0723992	0.0909886	0.0538098	0.00129732	0.00450172
-0.0100251	0.0413859	0.0519286	0.0308432	0.00144877	0.00595686	-0.00305932	0.0480174	0.0654751	0.0305597	-0.00171059	0.00740243	-0.0108236	0.0644147	0.0842746	0.0445548	0.00204539	0.00648688	-0.0023961	0.0741085	0.0874916	0.0607254	-0.00263988	0.011241	-0.0165207	0.0944514	0.109734	0.0791689	0.0129242	0.0227963	0.00305216		-0.0100251	0.0574324	0.0664796	0.0483851	0.00226802	0.00751485	-0.00297881	0.0498438	0.0603016	0.0393861	0.000362485	0.0011537	-0.000428733	0.0724102	0.0907483	0.054072	0.00112123	0.00414218
0.0100251	0.0395587	0.0501787	0.0289388	0.00160342	0.00627882	-0.00307198	0.0471513	0.0646865	0.0296161	-0.0015533	0.00698536	-0.010092	0.0643213	0.0842975	0.0443452	0.00291863	0.00746804	-0.00163078	0.0730537	0.0867288	0.0593785	-0.00356925	0.0104685	-0.017607	0.0924388	0.108085	0.0767924	0.0129573	0.0229715	0.00294313		0.0100251	0.0558481	0.0651588	0.0465375	0.00254375	0.00813994	-0.00305244	0.048537	0.0601903	0.0368837	-0.000298358	0.00100493	-0.00160165	0.0725957	0.0909914	0.0541999	0.00111017	0.00407207
0.0300752	0.037949	0.0485147	0.0273834	0.00177587	0.00671003	-0.00315829	0.0467453	0.0640136	0.0294769	-0.00147907	0.00651862	-0.00947676	0.06404	0.083577	0.044503	0.00350933	0.00833879	-0.00132012	0.0717106	0.0858304	0.0575908	-0.00461894	0.00964408	-0.018882	0.090273	0.10646	0.0740858	0.0126761	0.0227167	0.00263541		0.0300752	0.05384	0.0636845	0.0439955	0.00274285	0.00866953	-0.00318384	0.0474117	0.0603798	0.0344435	-0.0011257	0.000974964	-0.00322637	0.0727204	0.0907958	0.0546449	0.00114494	0.00411406
0.0501253	0.0364695	0.0469567	0.0259823	0.0018845	0.00697561	-0.00320662	0.0472582	0.0641927	0.0303238	-0.00139047	0.00612632	-0.00890727	0.0641327	0.0833169	0.0449485	0.00381812	0.00895975	-0.00132351	0.0701558	0.0847472	0.0555643	-0.00552723	0.00890736	-0.0199618	0.0880562	0.104732	0.0713807	0.0123276	0.022383	0.0022722		0.0501253	0.0523137	0.063046	0.0415815	0.00278528	0.00875373	-0.00318317	0.0469841	0.0610272	0.032941	-0.00183613	0.00103046	-0.00470272	0.0735255	0.0911526	0.0558983	0.00110429	0.00408746
0.0701754	0.0357953	0.046238	0.0253526	0.00201342	0.00730628	-0.00327944	0.0491492	0.0657107	0.0325877	-0.00125505	0.00601035	-0.00852045	0.0650573	0.0835861	0.0465285	0.00417861	0.00981871	-0.00146149	0.0693885	0.0842781	0.0544989	-0.00638107	0.00830236	-0.0210645	0.0868568	0.104053	0.0696604	0.0118428	0.0218485	0.00183712		0.0701754	0.0512624	0.0630447	0.0394801	0.0028789	0.00893953	-0.00318174	0.0467886	0.0617556	0.0318216	-0.00216269	0.00104274	-0.00536812	0.0751178	0.092342	0.0578936	0.00104124	0.00411095
0.0902256	0.0359182	0.046248	0.0255885	0.0020013	0.00757312	-0.00357051	0.0519874	0.0679131	0.0360616	-0.00107422	0.00610262	-0.00825106	0.066694	0.0844297	0.0489583	0.00453418	0.0107752	-0.0017068	0.0691522	0.0842577	0.0540467	-0.00699117	0.00783182	-0.0218142	0.0858815	0.1035	0.068263	0.011314	0.0212657	0.00136225		0.0902256	0.0510342	0.0644046	0.0376639	0.00271852	0.00862126	-0.00318422	0.0483656	0.0641921	0.0325391	-0.00221636	0.00135335	-0.00578606	0.0777392	0.0944507	0.0610278	0.000985704	0.00409448
0.110276	0.0368918	0.0470984	0.0266852	0.00198926	0.00788854	-0.00391003	0.0561774	0.07169	0.0406648	-0.000787469	0.00645564	-0.00803058	0.0689275	0.0859836	0.0518715	0.00468816	0.0113321	-0.00195577	0.0699022	0.084742	0.0550624	-0.00759928	0.00740776	-0.0226063	0.0852671	0.10333	0.0672044	0.0107603	0.0205561	0.000964456		0.110276	0.0513872	0.066167	0.0366074	0.00229702	0.00778549	-0.00319144	0.0508213	0.0673928	0.0342498	-0.00194992	0.00174819	-0.00564803	0.0810069	0.096974	0.0650397	0.000860126	0.00396475
0.130326	0.0390191	0.0492852	0.0287529	0.00204605	0.00829773	-0.00420564	0.0614127	0.0763206	0.0465047	-0.000430445	0.00686012	-0.00772101	0.0721255	0.0882901	0.0559609	0.00475731	0.0116852	-0.00217062	0.0717679	0.086102	0.0574338	-0.00787523	0.00726832	-0.0230188	0.0853619	0.10387	0.0668538	0.0101692	0.0198423	0.000496		0.130326	0.0525296	0.0688759	0.0361832	0.00191604	0.00703107	-0.00319898	0.0545131	0.0713161	0.0377101	-0.0015325	0.00224068	-0.00530568	0.0847385	0.0999753	0.0695016	0.000599975	0.00361979
0.150376	0.042045	0.0524812	0.0316087	0.00222388	0.00900155	-0.00455379	0.0673139	0.0812628	0.053365	-8.74022e-05	0.00751262	-0.00768742	0.0755567	0.0908292	0.0602841	0.004689	0.0117868	-0.00240877	0.074628	0.0886597	0.0605962	-0.00813774	0.0071722	-0.0234477	0.0862962	0.104987	0.0676058	0.00965019	0.0192617	3.86581e-05		0.150376	0.0549087	0.0727686	0.0370489	0.00130966	0.0058329	-0.00321358	0.0591673	0.0762187	0.0421159	-0.000702546	0.00267304	-0.00407813	0.0886852	0.103539	0.0738313	0.000183604	0.00303555
0.170426	0.0455854	0.0565679	0.034603	0.00242911	0.00963892	-0.0047807	0.0738728	0.0873332	0.0604124	0.00041232	0.00817738	-0.00735274	0.0800141	0.0948598	0.0651684	0.0045485	0.0116432	-0.00254622	0.0784582	0.0921282	0.0647883	-0.00829789	0.00726765	-0.0238634	0.0873662	0.106094	0.0686388	0.00925958	0.0188111	-0.000291923		0.170426	0.0579225	0.0773622	0.0384827	0.00078328	0.00479635	-0.00322979	0.0641679	0.0811242	0.0472115	0.000692744	0.00339106	-0.00200558	0.0928119	0.107126	0.0784978	-0.000244868	0.00238626
0.190476	0.0497472	0.0614522	0.0380423	0.00257935	0.0102436	-0.00508494	0.0808734	0.094123	0.0676238	0.000796799	0.00875641	-0.00716282	0.0843173	0.0985767	0.070058	0.0041858	0.0110907	-0.00271911	0.0825084	0.0958575	0.0691594	-0.00837325	0.00717761	-0.0239241	0.0886585	0.107554	0.0697628	0.0090195	0.0187289	-0.00068994		0.190476	0.0613557	0.0818205	0.0408909	0.000259058	0.0037688	-0.00325069	0.0703411	0.0870395	0.0536427	0.00211764	0.00454567	-0.000310384	0.0970379	0.110974	0.0831016	-0.000645364	0.00173807
0.210526	0.0542244	0.0667957	0.0416532	0.00271177	0.0107981	-0.00537461	0.0875034	0.100508	0.0744993	0.00139901	0.00982421	-0.0070262	0.0885389	0.102551	0.0745266	0.00384495	0.0105262	-0.00283627	0.0868832	0.099964	0.0738025	-0.00826446	0.00718268	-0.0237116	0.089605	0.108264	0.0709458	0.00882797	0.0186665	-0.00101055		0.210526	0.0648698	0.0863381	0.0434015	-0.000239846	0.00279746	-0.00327715	0.076339	0.092984	0.0596939	0.00347822	0.00598205	0.000974393	0.100535	0.114124	0.086947	-0.00108791	0.00105195
0.230576	0.0586004	0.0723136	0.0448873	0.00275568	0.0110948	-0.00558342	0.0940455	0.107032	0.0810589	0.00221129	0.0109938	-0.0065712	0.0926777	0.106777	0.0785786	0.00350898	0.00999215	-0.00297419	0.0912057	0.103981	0.07843	-0.00808821	0.00724253	-0.0234189	0.0910212	0.109273	0.0727693	0.00890779	0.0191765	-0.00136095		0.230576	0.0682991	0.0906143	0.0459839	-0.000612217	0.0020787	-0.00330314	0.0823042	0.0990281	0.0655804	0.00491732	0.00802488	0.00180977	0.103593	0.116899	0.0902861	-0.00149372	0.000458773
0.250627	0.0629929	0.0779004	0.0480854	0.00275845	0.0113982	-0.00588133	0.100181	0.113117	0.0872451	0.00292581	0.0120242	-0.0061726	0.096941	0.111405	0.0824772	0.002796	0.00897341	-0.00338141	0.0955535	0.108458	0.0826488	-0.00781615	0.00732012	-0.0229524	0.0922189	0.109994	0.0744443	0.00899487	0.0197118	-0.00172209		0.250627	0.0728225	0.0958589	0.0497861	-0.000864386	0.00159628	-0.00332505	0.0880781	0.104964	0.071192	0.00644305	0.010438	0.00244807	0.106663	0.120317	0.0930086	-0.00184109	1.90903e-05
0.270677	0.067791	0.0841226	0.0514594	0.00253121	0.0113585	-0.00629609	0.106842	0.120513	0.0931704	0.00381372	0.01306	-0.00543255	0.101286	0.115979	0.0865926	0.00196484	0.00780942	-0.00387974	0.100796	0.113868	0.087723	-0.00732057	0.00763262	-0.0222738	0.0951658	0.112432	0.0779	0.00887174	0.0199125	-0.00216904		0.270677	0.077788	0.10109	0.0544861	-0.00103572	0.00127111	-0.00334255	0.0945714	0.111892	0.0772512	0.00762876	0.0125373	0.00272025	0.110037	0.124151	0.0959218	-0.00201548	-9.50738e-05
0.290727	0.0724808	0.0901531	0.0548085	0.00249433	0.0114281	-0.00643944	0.112392	0.126496	0.0982894	0.00437983	0.0137273	-0.00496765	0.105038	0.12003	0.0900471	0.00102774	0.00656756	-0.00451208	0.105044	0.118448	0.0916393	-0.00659135	0.00822174	-0.0214044	0.097544	0.114464	0.0806236	0.00858955	0.0198823	-0.00270325		0.290727	0.0825785	0.105762	0.0593947	-0.00129832	0.000778066	-0.0033747	0.101131	0.118468	0.0837941	0.00866116	0.0143342	0.00298814	0.113124	0.127819	0.0984302	-0.00204682	7.77734e-05
0.310777	0.076756	0.0956908	0.0578213	0.00211155	0.0110025	-0.00677938	0.117907	0.132326	0.103487	0.00490949	0.0141572	-0.00433826	0.108125	0.123204	0.0930472	-0.000166071	0.00502832	-0.00536047	0.108858	0.12255	0.0951647	-0.00595448	0.00869182	-0.0206008	0.0994919	0.116313	0.0826706	0.00800845	0.0193673	-0.0033504		0.310777	0.0873271	0.110268	0.0643864	-0.00132079	0.000736232	-0.00337781	0.106844	0.124163	0.0895249	0.00933537	0.0156158	0.00305493	0.11527	0.130751	0.0997893	-0.00202616	0.000359073
0.330827	0.0807296	0.100825	0.0606346	0.00167543	0.0104351	-0.00708419	0.122791	0.137697	0.107885	0.00541975	0.0143525	-0.00351303	0.110501	0.125784	0.0952176	-0.00134646	0.00379739	-0.00649031	0.112218	0.12629	0.0981452	-0.00527878	0.00925447	-0.019812	0.102112	0.1187	0.0855235	0.00721149	0.0185727	-0.00414971		0.330827	0.0920768	0.11425	0.0699038	-0.00149856	0.000407701	-0.00340482	0.112113	0.129437	0.0947895	0.00961719	0.016313	0.00292138	0.116959	0.13327	0.100647	-0.00197995	0.000743909
0.350877	0.0844658	0.105551	0.063381	0.000972376	0.00959401	-0.00764925	0.126903	0.142004	0.111802	0.00559725	0.0141121	-0.0029176	0.112333	0.127858	0.0968083	-0.00271258	0.00240781	-0.00783297	0.115358	0.129877	0.10084	-0.0046639	0.00983273	-0.0191605	0.105034	0.121445	0.088622	0.00647276	0.0178507	-0.0049052		0.350877	0.0972848	0.118787	0.075783	-0.0015779	0.000262624	-0.00341843	0.117079	0.134416	0.099741	0.00971371	0.016553	0.0028744	0.118422	0.135514	0.101331	-0.00179766	0.00121843
0.370927	0.0884537	0.110382	0.0665258	0.000461005	0.00869114	-0.00776913	0.13	0.145468	0.114532	0.00550768	0.013549	-0.00253369	0.114322	0.130302	0.0983419	-0.00369558	0.00148139	-0.00887255	0.118261	0.133102	0.103419	-0.00415187	0.0103287	-0.0186325	0.108334	0.124646	0.0920229	0.00582736	0.0172532	-0.00559846		0.370927	0.101894	0.122257	0.0815307	-0.0018925	-0.000300345	-0.00348465	0.12211	0.139563	0.104656	0.009561	0.0163215	0.00280056	0.120242	0.138023	0.102462	-0.00138247	0.00204013
0.390977	0.0921231	0.114688	0.069558	0.000122986	0.00806497	-0.00781899	0.132999	0.148702	0.117297	0.00513399	0.0126482	-0.00238022	0.116283	0.132798	0.0997675	-0.00460713	0.000895301	-0.0101096	0.121637	0.136877	0.106397	-0.00390645	0.0106282	-0.0184411	0.112524	0.128543	0.0965049	0.00517613	0.0166529	-0.00630067		0.390977	0.107017	0.126023	0.088012	-0.00213026	-0.000708326	-0.00355219	0.126792	0.14419	0.109394	0.00911259	0.0155689	0.00265632	0.121637	0.140175	0.103098	-0.000981777	0.00284015
0.411028	0.0954893	0.118597	0.0723815	-0.000234446	0.0074422	-0.00791109	0.135222	0.151045	0.119399	0.0043589	0.0114726	-0.00275478	0.117701	0.134589	0.100812	-0.00547471	0.000202031	-0.0111515	0.124281	0.140077	0.108485	-0.00381298	0.0107381	-0.018364	0.11717	0.132804	0.101537	0.0046381	0.0160107	-0.00673453		0.411028	0.111449	0.12901	0.0938883	-0.00237415	-0.00110407	-0.00364423	0.130771	0.148265	0.113278	0.0084863	0.0144263	0.0025463	0.123097	0.14231	0.103884	-0.000539871	0.00378377
0.431078	0.0989124	0.122537	0.0752875	-0.000389552	0.00700309	-0.00778219	0.136993	0.153224	0.120762	0.00359877	0.0102318	-0.00303424	0.1183	0.135581	0.101019	-0.00628705	-0.000439288	-0.0121348	0.126806	0.143209	0.110404	-0.00413058	0.0104403	-0.0187015	0.122082	0.136965	0.1072	0.00417795	0.0153194	-0.00696354		0.431078	0.116084	0.132193	0.0999748	-0.00271504	-0.00160101	-0.00382907	0.133897	0.151311	0.116483	0.00761092	0.0128372	0.0023846	0.124288	0.14385	0.104727	-2.38703e-05	0.004712
0.451128	0.101811	0.125879	0.0777435	-0.000468601	0.0067569	-0.0076941	0.137559	0.154086	0.121031	0.0028703	0.00942967	-0.00368907	0.118733	0.136578	0.100887	-0.00710633	-0.0012375	-0.0129752	0.129029	0.146042	0.112017	-0.00484436	0.00978916	-0.0194779	0.127438	0.141532	0.113345	0.0039923	0.0150344	-0.00704976		0.451128	0.120165	0.134948	0.105382	-0.00290804	-0.00184339	-0.00397269	0.136786	0.153995	0.119578	0.00690656	0.0115298	0.00228328	0.125329	0.145301	0.105357	0.000474485	0.00560105
0.471178	0.104965	0.129433	0.0804972	-0.000471965	0.00663993	-0.00758386	0.137516	0.154202	0.12083	0.00209781	0.0086917	-0.00449608	0.119261	0.137762	0.100761	-0.00763239	-0.00162766	-0.0136371	0.130977	0.148709	0.113245	-0.00547834	0.00913855	-0.0200952	0.132313	0.145501	0.119125	0.00407798	0.014961	-0.00680502		0.471178	0.123884	0.137665	0.110103	-0.00311317	-0.00206399	-0.00416235	0.139381	0.156362	0.122399	0.005917	0.0096599	0.00217411	0.125974	0.146424	0.105525	0.000960643	0.00641228
0.491228	0.107393	0.132056	0.0827306	-0.00037555	0.0066726	-0.0074237	0.137117	0.153634	0.120599	0.00122852	0.00802243	-0.00556539	0.119243	0.138687	0.0997996	-0.00793286	-0.00186923	-0.0139965	0.132883	0.151319	0.114446	-0.00636375	0.0081781	-0.0209056	0.137961	0.149899	0.126023	0.00421276	0.0149249	-0.00649941		0.491228	0.126794	0.139615	0.113973	-0.00331708	-0.0022439	-0.00439025	0.140997	0.157778	0.124217	0.00474002	0.00759885	0.00188119	0.126174	0.147288	0.105059	0.001354	0.00705679
0.511278	0.110055	0.135056	0.0850543	-0.000392096	0.00664947	-0.00743367	0.136513	0.152583	0.120444	0.000879323	0.00797352	-0.00621488	0.119532	0.139953	0.0991113	-0.00827743	-0.0022065	-0.0143484	0.133999	0.15325	0.114747	-0.00737301	0.00716728	-0.0219133	0.142465	0.153381	0.131548	0.00443291	0.014955	-0.00608919		0.511278	0.128945	0.14091	0.11698	-0.00351544	-0.00238362	-0.00464726	0.141514	0.157933	0.125094	0.00336166	0.00526729	0.00145603	0.126428	0.148197	0.104659	0.00164852	0.00749417
0.531328	0.112144	0.13737	0.0869186	-0.000394289	0.00675256	-0.00754114	0.135386	0.151201	0.11957	0.000537024	0.00782652	-0.00675248	0.119792	0.141048	0.0985365	-0.00828977	-0.00230595	-0.0142736	0.13511	0.155287	0.114933	-0.00836497	0.00590825	-0.0226382	0.145963	0.155819	0.136106	0.00490454	0.0153487	-0.00553963		0.531328	0.130519	0.142123	0.118916	-0.00375272	-0.00251212	-0.00499331	0.142375	0.157942	0.126808	0.00227857	0.00355654	0.00100061	0.126699	0.149024	0.104374	0.00182262	0.00768582
0.551378	0.114052	0.139374	0.0887304	-0.000250101	0.00704886	-0.00754906	0.134393	0.149924	0.118862	0.000373081	0.00773401	-0.00698785	0.120338	0.142576	0.0981009	-0.00829063	-0.00244987	-0.0141314	0.136012	0.157193	0.114831	-0.00938194	0.00460678	-0.0233707	0.149037	0.157748	0.140326	0.00524115	0.0154045	-0.00492221		0.551378	0.131688	0.143444	0.119931	-0.003876	-0.00256542	-0.00518659	0.142654	0.157632	0.127675	0.00120206	0.00229194	0.000112181	0.126302	0.149431	0.103174	0.00186263	0.0076116
0.571429	0.115365	0.140619	0.0901114	-0.000193705	0.00719304	-0.00758045	0.13332	0.148683	0.117957	0.000316948	0.00756365	-0.00692975	0.120344	0.143457	0.097231	-0.00819748	-0.00250785	-0.0138871	0.136391	0.158292	0.114489	-0.010243	0.00341215	-0.0238981	0.150483	0.158371	0.142595	0.00552916	0.0156211	-0.00456273		0.571429	0.13177	0.143695	0.119846	-0.00418887	-0.00266994	-0.00570781	0.142978	0.15715	0.128806	0.000145998	0.00155303	-0.00126104	0.12556	0.14922	0.101901	0.00190401	0.00734679
0.591479	0.116912	0.141848	0.0919754	-0.000239603	0.00717321	-0.00765242	0.13237	0.147748	0.116992	0.000444069	0.00741356	-0.00652542	0.12077	0.144771	0.0967688	-0.00825921	-0.00286788	-0.0136505	0.136877	0.159131	0.114623	-0.0109823	0.00227825	-0.0242429	0.152201	0.159305	0.145096	0.00569809	0.0156285	-0.00423236		0.591479	0.131654	0.144006	0.119301	-0.00425679	-0.00268803	-0.00582555	0.142808	0.155996	0.12962	-0.000657881	0.000954206	-0.00226997	0.124734	0.149005	0.100463	0.00179809	0.00689697
0.611529	0.118399	0.143065	0.0937337	-0.000235747	0.00717759	-0.00764909	0.131231	0.146468	0.115994	0.000667169	0.00724309	-0.00590875	0.121645	0.146411	0.0968791	-0.00813848	-0.00289515	-0.0133818	0.136821	0.159545	0.114098	-0.0114132	0.00135026	-0.0241766	0.153082	0.159745	0.146419	0.00593624	0.0158156	-0.00394312		0.611529	0.131022	0.143785	0.118258	-0.00436069	-0.0027132	-0.00600817	0.142823	0.155111	0.130535	-0.00138786	0.000412635	-0.00318835	0.12463	0.149431	0.0998296	0.00160667	0.00626792
0.631579	0.119456	0.14365	0.0952619	-0.000126594	0.00707083	-0.00732402	0.130832	0.146469	0.115195	0.000980726	0.00699122	-0.00502977	0.122733	0.148262	0.0972039	-0.00820479	-0.00311052	-0.0132991	0.136339	0.159504	0.113174	-0.0118757	0.000395226	-0.0241467	0.153244	0.159537	0.146952	0.00605536	0.015822	-0.00371125		0.631579	0.131084	0.144161	0.118007	-0.00451973	-0.00274671	-0.00629275	0.142588	0.154379	0.130796	-0.00201508	-2.228e-05	-0.00400788	0.124683	0.149634	0.0997325	0.00150957	0.00581506
0.651629	0.120676	0.144304	0.0970471	-0.000188658	0.00667495	-0.00705227	0.129882	0.14601	0.113755	0.00136067	0.0068082	-0.00408687	0.123674	0.149857	0.097492	-0.00833645	-0.00341328	-0.0132596	0.136077	0.159596	0.112558	-0.0118629	-6.11226e-05	-0.0236647	0.153712	0.159636	0.147787	0.00604219	0.0156601	-0.00357574		0.651629	0.130453	0.143728	0.117177	-0.00457975	-0.002758	-0.00640151	0.14256	0.153681	0.131439	-0.00247461	-0.000209569	-0.00473966	0.1254	0.150359	0.10044	0.00143512	0.00524395
0.671679	0.12185	0.144809	0.098892	-1.8846e-05	0.00643723	-0.00647492	0.128874	0.144744	0.113005	0.00145824	0.00658886	-0.00367239	0.124159	0.150837	0.09748	-0.00861297	-0.00384133	-0.0133846	0.135025	0.158675	0.111376	-0.0117969	-0.00051048	-0.0230834	0.153624	0.159503	0.147745	0.00592334	0.0153659	-0.00351918		0.671679	0.130018	0.143604	0.116432	-0.00467188	-0.00277406	-0.00656971	0.142667	0.153649	0.131684	-0.00313564	-0.000441496	-0.00582978	0.126012	0.150859	0.101165	0.00138253	0.00478153
0.691729	0.122839	0.144875	0.100802	0.000270781	0.00624535	-0.00570378	0.12776	0.143593	0.111927	0.00159031	0.00631607	-0.00313544	0.124512	0.151534	0.0974894	-0.00900978	-0.00433729	-0.0136823	0.134075	0.15774	0.110409	-0.0114256	-0.000435555	-0.0224156	0.153994	0.159942	0.148047	0.00595007	0.0153482	-0.00344804		0.691729	0.129708	0.143776	0.11564	-0.00474047	-0.00278512	-0.00669583	0.141839	0.15229	0.131387	-0.00331956	-0.000615851	-0.00602327	0.127212	0.151769	0.102655	0.00154203	0.00466568
0.711779	0.123516	0.144821	0.102211	0.000606984	0.00612087	-0.0049069	0.126963	0.142754	0.111172	0.00146763	0.00589507	-0.00295981	0.125111	0.152523	0.0977003	-0.0094646	-0.00474377	-0.0141854	0.133245	0.156759	0.109731	-0.0111662	-0.000420274	-0.0219122	0.154171	0.160438	0.147903	0.00603142	0.0153209	-0.00325801		0.711779	0.13016	0.144156	0.116165	-0.0048437	-0.00280048	-0.00688692	0.142084	0.152726	0.131443	-0.00356751	-0.000592729	-0.00654229	0.128981	0.153275	0.104687	0.00180091	0.00484013
0.73183	0.123871	0.144385	0.103356	0.000980405	0.00605083	-0.00409002	0.125763	0.141412	0.110115	0.000992372	0.00524713	-0.00326238	0.12471	0.152266	0.0971549	-0.0102152	-0.00545095	-0.0149795	0.132417	0.155697	0.109137	-0.0108212	-0.000345326	-0.021297	0.15461	0.160806	0.148413	0.00596843	0.015065	-0.00312813		0.73183	0.13036	0.144167	0.116554	-0.00480543	-0.00279495	-0.0068159	0.141844	0.152744	0.130944	-0.00404047	-0.000677728	-0.00740322	0.130387	0.154289	0.106485	0.00228525	0.00542289
0.75188	0.123877	0.143804	0.10395	0.00156641	0.00621028	-0.00307747	0.124935	0.140458	0.109413	0.000368216	0.00459287	-0.00385644	0.124231	0.152059	0.0964032	-0.0106823	-0.00581164	-0.0155529	0.13143	0.154561	0.108299	-0.0105791	-0.000387306	-0.0207709	0.155281	0.161335	0.149227	0.00613756	0.0152304	-0.00295529		0.75188	0.130888	0.144146	0.11763	-0.00488114	-0.0028057	-0.00695658	0.141377	0.152596	0.130157	-0.00395165	-0.000504282	-0.00739901	0.131974	0.155482	0.108466	0.00287811	0.00620313
0.77193	0.123789	0.143231	0.104347	0.00205938	0.00634724	-0.00222848	0.123289	0.138508	0.10807	-0.000616927	0.00360485	-0.0048387	0.1233	0.151464	0.0951363	-0.0108499	-0.00585658	-0.0158431	0.130659	0.153509	0.107808	-0.0102957	-7.45052e-05	-0.0205169	0.155197	0.161446	0.148949	0.00639428	0.0155326	-0.00274408		0.77193	0.131437	0.144162	0.118712	-0.00469402	-0.00277771	-0.00661033	0.140539	0.151838	0.12924	-0.00356336	-0.000175886	-0.00695084	0.133098	0.156427	0.10977	0.00361614	0.00711105
0.79198	0.123574	0.142433	0.104715	0.00237037	0.00632472	-0.00158398	0.122687	0.137976	0.107397	-0.00169409	0.00252938	-0.00591756	0.121706	0.150163	0.0932495	-0.011128	-0.00599806	-0.016258	0.130511	0.153207	0.107816	-0.0102389	-2.45172e-05	-0.0204533	0.156026	0.162338	0.149714	0.00657169	0.0157341	-0.00259068		0.79198	0.132154	0.144327	0.11998	-0.0045252	-0.00274777	-0.00630263	0.139561	0.151482	0.127641	-0.00319829	0.000231738	-0.00662833	0.13405	0.157405	0.110696	0.00449514	0.00821308
0.81203	0.122742	0.141338	0.104146	0.00296019	0.00665796	-0.000737573	0.1217	0.137034	0.106367	-0.00282688	0.00158991	-0.00724367	0.120045	0.148764	0.0913261	-0.0111836	-0.00598415	-0.0163831	0.130201	0.15242	0.107981	-0.00986773	0.000315744	-0.0200512	0.156904	0.163196	0.150611	0.00675539	0.0159224	-0.00241161		0.81203	0.132681	0.144127	0.121235	-0.00434938	-0.0027106	-0.00598817	0.139141	0.151702	0.126581	-0.00254302	0.000764756	-0.0058508	0.135024	0.158344	0.111703	0.00543351	0.00935245
0.83208	0.122005	0.14058	0.10343	0.00342855	0.00683704	2.00697e-05	0.121283	0.136697	0.105869	-0.00387212	0.000617389	-0.00836163	0.118466	0.147458	0.0894753	-0.0110124	-0.0056858	-0.016339	0.130323	0.152276	0.108371	-0.00951785	0.000801879	-0.0198376	0.157876	0.164084	0.151668	0.00715874	0.0163598	-0.00204237		0.83208	0.133193	0.143904	0.122482	-0.00413431	-0.00265436	-0.00561427	0.138512	0.151612	0.125411	-0.00166608	0.00153876	-0.00487093	0.135504	0.158725	0.112282	0.00630857	0.0103693
0.85213	0.121199	0.139715	0.102682	0.00382077	0.00706323	0.000578307	0.120854	0.136683	0.105026	-0.00459971	-0.000121739	-0.00907768	0.116736	0.145835	0.0876366	-0.0104377	-0.00506813	-0.0158073	0.130056	0.151713	0.1084	-0.00902321	0.00126367	-0.0193101	0.158775	0.16492	0.152631	0.00759165	0.0168433	-0.00166001		0.85213	0.133353	0.143205	0.123501	-0.00398262	-0.00260547	-0.00535977	0.137479	0.151314	0.123643	-0.000521715	0.00283823	-0.00388166	0.135528	0.158682	0.112374	0.00712307	0.0112644
0.87218	0.120031	0.138483	0.101579	0.00393758	0.00697646	0.000898705	0.121096	0.137215	0.104977	-0.0050802	-0.000418571	-0.00974183	0.114958	0.144193	0.085724	-0.00978151	-0.00436822	-0.0151948	0.130286	0.15205	0.108522	-0.00858539	0.00178912	-0.0189599	0.160666	0.166608	0.154725	0.00826924	0.0177628	-0.00122434		0.87218	0.133701	0.143088	0.124313	-0.00379841	-0.00253282	-0.00506399	0.136269	0.150572	0.121966	0.00069659	0.00456465	-0.00317147	0.134936	0.158231	0.11164	0.00782395	0.0119605
0.892231	0.119345	0.137753	0.100936	0.00424069	0.00702111	0.00146027	0.121029	0.137648	0.10441	-0.00524161	-0.000413696	-0.0100695	0.113882	0.143247	0.0845171	-0.00891245	-0.00341347	-0.0144114	0.130219	0.151967	0.108471	-0.00782932	0.00261182	-0.0182705	0.161569	0.167536	0.155602	0.0087442	0.0183811	-0.000892657		0.892231	0.133846	0.142769	0.124922	-0.00362252	-0.00244628	-0.00479876	0.134603	0.149388	0.119819	0.00200005	0.00676165	-0.00276155	0.134274	0.157754	0.110793	0.00856265	0.0127579
0.912281	0.11893	0.137231	0.100629	0.00433326	0.00700238	0.00166414	0.121135	0.138344	0.103926	-0.00506449	-0.000123737	-0.0100052	0.113443	0.143062	0.0838245	-0.00766006	-0.00219062	-0.0131295	0.130273	0.151959	0.108586	-0.00715621	0.00341877	-0.0177312	0.162596	0.16885	0.156341	0.00932161	0.0191659	-0.000522704		0.912281	0.133872	0.142454	0.125291	-0.0033915	-0.00230017	-0.00448283	0.133259	0.148596	0.117921	0.00309178	0.00890115	-0.00271758	0.133708	0.157313	0.110103	0.00902132	0.0131443
0.932331	0.118259	0.136708	0.0998102	0.0042974	0.00695398	0.00164082	0.1213	0.138698	0.103902	-0.00465242	0.000375245	-0.00968009	0.113544	0.143292	0.0837964	-0.00625732	-0.000822333	-0.0116923	0.130012	0.151575	0.10845	-0.00631174	0.0042925	-0.016916	0.163122	0.169661	0.156583	0.00978582	0.0198243	-0.000252646		0.932331	0.133247	0.141724	0.124769	-0.00316617	-0.00211449	-0.00421784	0.132427	0.148275	0.116579	0.00411731	0.0108742	-0.00263957	0.13373	0.157775	0.109685	0.00933059	0.0133743
0.952381	0.117871	0.136414	0.0993283	0.00424187	0.00696355	0.00152019	0.121789	0.139617	0.103961	-0.0040175	0.000902063	-0.00893706	0.113543	0.143386	0.0836995	-0.00480452	0.000622168	-0.0102312	0.129752	0.151281	0.108223	-0.00550188	0.00515411	-0.0161579	0.163696	0.170516	0.156876	0.0101703	0.0203731	-3.25899e-05		0.952381	0.132571	0.140807	0.124335	-0.00314343	-0.00209315	-0.00419371	0.131178	0.147347	0.115009	0.00453675	0.0118698	-0.00279629	0.133556	0.15789	0.109222	0.00952371	0.0134884
0.972431	0.117341	0.136187	0.0984945	0.00421472	0.00705156	0.00137788	0.122024	0.140128	0.10392	-0.00312025	0.0017438	-0.0079843	0.113747	0.1436	0.0838938	-0.00327422	0.00199662	-0.00854506	0.129139	0.150808	0.107471	-0.00471161	0.0059917	-0.0154149	0.164156	0.171339	0.156973	0.0105458	0.0209796	0.000111885		0.972431	0.131711	0.139879	0.123543	-0.0028824	-0.00188978	-0.00387501	0.12942	0.145565	0.113275	0.00473007	0.0124978	-0.00303764	0.133431	0.158152	0.108709	0.00992844	0.0136701
0.992481	0.117179	0.136215	0.0981434	0.0040627	0.00706884	0.00105656	0.122194	0.14061	0.103778	-0.00228673	0.0023806	-0.00695405	0.114081	0.143817	0.0843439	-0.00195292	0.00306337	-0.0069692	0.128584	0.150357	0.10681	-0.00397665	0.00671927	-0.0146726	0.163722	0.171248	0.156195	0.0109672	0.0215973	0.000337051		0.992481	0.131561	0.139719	0.123403	-0.00274508	-0.00177682	-0.00371334	0.128689	0.144797	0.11258	0.00449215	0.0121848	-0.00320052	0.133422	0.158474	0.10837	0.010207	0.0138262
1.01253	0.117161	0.136564	0.097758	0.00399134	0.00709542	0.000887264	0.12226	0.14072	0.103801	-0.00174025	0.00256285	-0.00604335	0.114812	0.1446	0.0850248	-0.00101269	0.00382524	-0.00585063	0.128198	0.149994	0.106402	-0.00347466	0.00713081	-0.0140801	0.163839	0.171936	0.155741	0.0111611	0.0219042	0.000418108		1.01253	0.130896	0.13928	0.122511	-0.00268058	-0.00175835	-0.00360281	0.127794	0.143493	0.112094	0.00384948	0.010936	-0.00323703	0.133237	0.158757	0.107717	0.0105815	0.0140742
1.03258	0.117519	0.13752	0.0975171	0.00404577	0.00731717	0.000774369	0.122655	0.141192	0.104117	-0.00117597	0.00284494	-0.00519689	0.115495	0.145448	0.085543	-0.000302577	0.00429612	-0.00490127	0.12765	0.14943	0.105869	-0.0030374	0.00749098	-0.0135658	0.163453	0.172373	0.154534	0.01129	0.0221049	0.000475206		1.03258	0.130693	0.139271	0.122115	-0.00262553	-0.0017558	-0.00349527	0.126897	0.142314	0.111479	0.00285073	0.00885033	-0.00314887	0.133693	0.159374	0.108012	0.0110091	0.0144081
1.05263	0.117815	0.138599	0.0970313	0.00395279	0.00748182	0.000423765	0.122555	0.141102	0.104008	-0.000890564	0.00279869	-0.00457982	0.116116	0.14624	0.0859929	8.66935e-05	0.00452311	-0.00434973	0.127206	0.148738	0.105675	-0.00274165	0.00759687	-0.0130802	0.163054	0.172837	0.15327	0.0112438	0.0221231	0.000364525		1.05263	0.129571	0.138241	0.120902	-0.00274033	-0.00186915	-0.00361152	0.126898	0.142081	0.111716	0.00172453	0.00623071	-0.00278166	0.134452	0.160323	0.108581	0.0115633	0.0149415
1.07268	0.117538	0.138843	0.0962319	0.00380115	0.00765366	-5.1372e-05	0.122238	0.140783	0.103693	-0.000768791	0.00264501	-0.00418259	0.116776	0.146886	0.0866668	0.000183872	0.00453754	-0.00416979	0.126551	0.147973	0.105129	-0.00277669	0.00734218	-0.0128956	0.162553	0.172972	0.152134	0.0111437	0.0220403	0.000246991		1.07268	0.129269	0.138122	0.120416	-0.00288082	-0.00185668	-0.00390496	0.127064	0.141886	0.112242	0.000404703	0.00316471	-0.0023553	0.135277	0.161159	0.109395	0.0119682	0.0153363
1.09273	0.116935	0.138776	0.0950946	0.00357527	0.00784358	-0.00069303	0.121915	0.14052	0.103311	-0.000962015	0.00218493	-0.00410896	0.116703	0.146925	0.0864805	-1.49183e-05	0.00452509	-0.00455493	0.125592	0.147004	0.104179	-0.00299977	0.0068159	-0.0128154	0.161543	0.172399	0.150687	0.0110588	0.0220559	6.16281e-05		1.09273	0.128744	0.137253	0.120236	-0.00295172	-0.00169166	-0.00421179	0.127555	0.142071	0.113038	-0.000738997	0.000314107	-0.0017921	0.135818	0.161576	0.110059	0.0124658	0.0159226
1.11278	0.116103	0.138376	0.0938305	0.00324196	0.00799031	-0.00150639	0.121145	0.139944	0.102345	-0.00146572	0.00161468	-0.00454612	0.116451	0.146614	0.0862883	-0.000522719	0.00427164	-0.00531708	0.124661	0.145997	0.103324	-0.00339875	0.00602813	-0.0128256	0.160938	0.172523	0.149352	0.0109818	0.0220221	-5.85688e-05		1.11278	0.128115	0.13647	0.119761	-0.00305483	-0.00145765	-0.00465202	0.12835	0.142597	0.114102	-0.00183409	-0.000406821	-0.00326137	0.135687	0.161342	0.110032	0.0127909	0.0164314
1.13283	0.11572	0.138683	0.0927581	0.00274205	0.00801588	-0.00253178	0.120069	0.138653	0.101485	-0.00197176	0.00115242	-0.00509594	0.115946	0.145969	0.0859229	-0.000962937	0.00424104	-0.00616692	0.124367	0.145506	0.103228	-0.00403189	0.00500375	-0.0130675	0.159686	0.171411	0.147961	0.0109848	0.0220159	-4.6358e-05		1.13283	0.127182	0.135673	0.118691	-0.00308917	-0.00117939	-0.00499894	0.128733	0.142703	0.114763	-0.00282072	0.000236704	-0.00587814	0.135878	0.161423	0.110333	0.012851	0.0167688
1.15288	0.11492	0.138474	0.0913663	0.00235052	0.00801974	-0.0033187	0.119234	0.137912	0.100555	-0.00267661	0.000808968	-0.00616219	0.115254	0.145264	0.0852433	-0.00158292	0.00392889	-0.00709473	0.123573	0.144395	0.102751	-0.00470313	0.00385483	-0.0132611	0.158006	0.169544	0.146468	0.0108606	0.0217764	-5.5309e-05		1.15288	0.126248	0.134544	0.117951	-0.00312522	-0.000911484	-0.00533896	0.128863	0.142576	0.115149	-0.00373672	0.000791717	-0.00826516	0.135629	0.160956	0.110302	0.0126688	0.0169984
1.17293	0.113827	0.137853	0.089802	0.00185964	0.0078785	-0.00415921	0.118221	0.137275	0.0991676	-0.00331971	0.000647536	-0.00728695	0.11432	0.144341	0.0842994	-0.00212677	0.00357722	-0.00783076	0.12323	0.143998	0.102462	-0.00564503	0.00257889	-0.013869	0.15636	0.167627	0.145092	0.0107333	0.0214903	-2.37456e-05		1.17293	0.125815	0.133934	0.117697	-0.0031473	-0.000688241	-0.00560637	0.129428	0.143168	0.115689	-0.00437998	0.00141678	-0.0101767	0.13537	0.160696	0.110045	0.0122481	0.0169575
1.19298	0.11267	0.137026	0.0883133	0.00148914	0.00779066	-0.00481237	0.11694	0.136376	0.0975046	-0.00391611	0.000602383	-0.0084346	0.113184	0.143029	0.083338	-0.00250756	0.00325463	-0.00826975	0.122807	0.143598	0.102015	-0.00663549	0.00120578	-0.0144768	0.154246	0.165124	0.143369	0.0104128	0.0209143	-8.87117e-05		1.19298	0.125245	0.133373	0.117117	-0.00305395	-0.000525939	-0.00558197	0.130242	0.14411	0.116373	-0.00508012	0.00189184	-0.0120521	0.134682	0.159962	0.109403	0.0114774	0.016542
1.21303	0.111645	0.136382	0.0869088	0.00118556	0.00761833	-0.00524722	0.115781	0.135662	0.0959002	-0.00440493	0.000609288	-0.00941914	0.111373	0.140949	0.0817978	-0.00280955	0.00293122	-0.00855032	0.122123	0.142791	0.101455	-0.00752717	0.00010532	-0.0151597	0.152089	0.162571	0.141606	0.00991219	0.0200892	-0.00026482		1.21303	0.124584	0.13233	0.116839	-0.00282522	-0.000437823	-0.00521261	0.130679	0.144637	0.116721	-0.00550345	0.0020963	-0.0131032	0.133746	0.158833	0.10866	0.0105588	0.0158311
1.23308	0.110341	0.135325	0.0853579	0.000816011	0.00734255	-0.00571053	0.114516	0.134887	0.0941457	-0.00474268	0.000602379	-0.0100877	0.109895	0.139131	0.0806594	-0.00290065	0.00276398	-0.00856529	0.121543	0.142196	0.10089	-0.00849498	-0.000922246	-0.0160677	0.150435	0.160849	0.140021	0.00961713	0.0194559	-0.000221644		1.23308	0.12469	0.132405	0.116975	-0.00254817	-0.000436649	-0.0046597	0.130618	0.144583	0.116653	-0.00588657	0.00214601	-0.0139191	0.132708	0.157753	0.107663	0.00938804	0.0147031
1.25313	0.109319	0.134547	0.0840923	0.000481084	0.00697497	-0.0060128	0.112942	0.133876	0.0920085	-0.00500638	0.000529346	-0.0105421	0.108049	0.136753	0.0793449	-0.00273232	0.00296962	-0.00843427	0.121387	0.141996	0.100778	-0.00935	-0.00179083	-0.0169092	0.14811	0.158466	0.137753	0.00901157	0.0183487	-0.000325597		1.25313	0.123713	0.131362	0.116063	-0.00212939	-0.00047105	-0.00378773	0.130316	0.144404	0.116227	-0.00649581	0.00196778	-0.0149594	0.131229	0.156082	0.106377	0.0082022	0.0134017
1.27318	0.108536	0.134076	0.0829953	0.000332766	0.00671296	-0.00604743	0.111748	0.13334	0.0901552	-0.0051881	0.000201315	-0.0105775	0.106096	0.134449	0.0777441	-0.00272453	0.0029904	-0.00843946	0.120887	0.141431	0.100343	-0.010009	-0.00257817	-0.0174398	0.146507	0.156477	0.136538	0.00856463	0.017424	-0.000294706		1.27318	0.124188	0.132363	0.116013	-0.0018241	-0.000549204	-0.003099	0.129299	0.143345	0.115253	-0.00697683	0.00173242	-0.0156861	0.130625	0.155295	0.105954	0.00689431	0.0118865
1.29323	0.107604	0.133159	0.0820484	0.000332871	0.00677222	-0.00610647	0.110123	0.132419	0.0878281	-0.00505559	-1.38414e-06	-0.0101098	0.104694	0.132767	0.0766215	-0.00235708	0.00324633	-0.00796048	0.12053	0.140985	0.100075	-0.0104937	-0.00305159	-0.0179358	0.145169	0.1549	0.135438	0.00809538	0.0165211	-0.000330337		1.29323	0.123815	0.132281	0.11535	-0.00146346	-0.000465491	-0.00246143	0.128089	0.142169	0.114009	-0.00733973	0.00126158	-0.015941	0.129673	0.15403	0.105315	0.00578197	0.0104407
1.31328	0.10714	0.132799	0.0814814	0.000179779	0.0066536	-0.00629404	0.108857	0.131962	0.0857528	-0.00498941	-0.000455624	-0.00952319	0.103025	0.130886	0.0751635	-0.00207382	0.00347947	-0.0076271	0.120682	0.141364	0.100001	-0.0107948	-0.00339442	-0.0181952	0.144199	0.153694	0.134704	0.00765758	0.0157348	-0.00041967		1.31328	0.123745	0.132566	0.114924	-0.0012145	-0.000185456	-0.00224355	0.126683	0.140914	0.112451	-0.00772185	0.00077126	-0.016215	0.129119	0.15323	0.105009	0.00479042	0.0090567
1.33333	0.106299	0.131897	0.0807012	8.22029e-05	0.00669361	-0.0065292	0.107527	0.131009	0.0840457	-0.00500251	-0.000996548	-0.00900847	0.101462	0.129107	0.0738173	-0.00177838	0.00373848	-0.00729524	0.12027	0.140953	0.0995874	-0.0109447	-0.00367596	-0.0182134	0.142817	0.152173	0.13346	0.00744739	0.0152768	-0.000382022		1.33333	0.123355	0.132702	0.114009	-0.000986253	0.000318374	-0.00229088	0.125226	0.139685	0.110766	-0.00820476	0.000162097	-0.0165716	0.128523	0.152321	0.104724	0.00391208	0.00782814
1.35338	0.10515	0.130672	0.0796287	-3.74191e-05	0.00682751	-0.00690235	0.106588	0.130209	0.0829658	-0.00476819	-0.00149023	-0.00804616	0.0998685	0.12723	0.0725066	-0.00169184	0.00374837	-0.00713206	0.119953	0.140602	0.0993052	-0.0108965	-0.00368502	-0.018108	0.142232	0.151124	0.13334	0.00709379	0.014636	-0.000448406		1.35338	0.123167	0.132742	0.113593	-0.000950667	0.000576403	-0.00247774	0.12399	0.138494	0.109487	-0.00875498	-0.000518951	-0.016991	0.127958	0.151369	0.104546	0.00313454	0.00674594
1.37343	0.104047	0.129571	0.0785225	4.79251e-05	0.00718463	-0.00708878	0.105332	0.129353	0.0813118	-0.00439333	-0.00200455	-0.00678211	0.0985363	0.125646	0.0714264	-0.00148381	0.00405099	-0.00701861	0.119355	0.13976	0.0989502	-0.0105342	-0.00363777	-0.0174306	0.141995	0.150366	0.133623	0.00677737	0.0140649	-0.0005102		1.37343	0.122839	0.132495	0.113182	-0.00105401	0.000582684	-0.0026907	0.12252	0.137146	0.107895	-0.00927764	-0.00115274	-0.0174025	0.127469	0.150588	0.10435	0.00244256	0.00589239
1.39348	0.103763	0.129238	0.0782869	-8.36608e-05	0.00736179	-0.00752911	0.104528	0.128812	0.0802434	-0.00417394	-0.00239197	-0.00595592	0.097246	0.12422	0.0702717	-0.00121726	0.00457721	-0.00701173	0.119305	0.139572	0.0990375	-0.0102853	-0.00366395	-0.0169066	0.142371	0.149933	0.13481	0.00710716	0.0144749	-0.000260526		1.39348	0.122051	0.131848	0.112254	-0.00138064	0.000154836	-0.00291612	0.120845	0.135542	0.106149	-0.00971486	-0.00167304	-0.0177567	0.127679	0.150478	0.104879	0.00193099	0.00527544
1.41353	0.103064	0.128457	0.0776709	9.74016e-05	0.00784405	-0.00764925	0.103927	0.127822	0.0800323	-0.00385923	-0.00221314	-0.00550531	0.0961224	0.122934	0.0693104	-0.00115305	0.00478474	-0.00709083	0.118877	0.139057	0.0986977	-0.00989274	-0.00354631	-0.0162392	0.14271	0.149501	0.135918	0.0072827	0.0147352	-0.00016983		1.41353	0.122115	0.132252	0.111978	-0.00191385	-0.000648555	-0.00317914	0.119018	0.13367	0.104367	-0.0100415	-0.00205531	-0.0180278	0.127307	0.149898	0.104717	0.00167202	0.00497213
1.43358	0.103197	0.128555	0.0778399	0.000371873	0.00843923	-0.00769548	0.103389	0.12705	0.0797283	-0.00361311	-0.00166678	-0.00555944	0.0954077	0.122222	0.0685932	-0.00124506	0.00482019	-0.0073103	0.118417	0.138386	0.0984469	-0.0094491	-0.00340599	-0.0154922	0.143784	0.149572	0.137997	0.0076893	0.0152972	8.13732e-05		1.43358	0.12152	0.131552	0.111488	-0.00250847	-0.00147772	-0.00353922	0.11677	0.131219	0.102321	-0.0099286	-0.00227859	-0.0175786	0.127126	0.149513	0.104739	0.00179468	0.00512306
1.45363	0.102931	0.128197	0.0776649	0.000580874	0.00886227	-0.00770053	0.102973	0.125877	0.0800695	-0.00348485	-0.000984379	-0.00598532	0.0944426	0.12123	0.0676549	-0.00152235	0.00463178	-0.00767648	0.117897	0.137726	0.0980682	-0.00899494	-0.00309486	-0.014895	0.144121	0.149129	0.139114	0.0080491	0.0158406	0.000257584		1.45363	0.120801	0.130627	0.110975	-0.00311417	-0.00211366	-0.00411469	0.115142	0.129672	0.100613	-0.00961762	-0.00212438	-0.0171109	0.126732	0.149305	0.104159	0.00180122	0.00513208
1.47368	0.102767	0.127991	0.0775438	0.000899978	0.00933871	-0.00753875	0.103071	0.125164	0.0809777	-0.00337469	-0.000134249	-0.00661512	0.0934477	0.120441	0.0664542	-0.00192596	0.00411261	-0.00796454	0.117156	0.136461	0.0978519	-0.00868982	-0.0028699	-0.0145097	0.144571	0.149099	0.140043	0.00829354	0.0162177	0.000369438		1.47368	0.120192	0.129836	0.110549	-0.00387276	-0.00256412	-0.00518139	0.114649	0.129404	0.0998933	-0.0090211	-0.00172296	-0.0163192	0.126319	0.149215	0.103422	0.00170225	0.00501981
1.49373	0.102894	0.128076	0.0777127	0.00128292	0.00972699	-0.00716115	0.103506	0.124875	0.0821374	-0.00326937	0.000572186	-0.00711093	0.0926118	0.119734	0.0654893	-0.00239404	0.00364268	-0.00843075	0.116631	0.135683	0.0975788	-0.00833938	-0.00264214	-0.0140366	0.144859	0.149035	0.140684	0.00858588	0.0166987	0.000473047		1.49373	0.118645	0.12769	0.1096	-0.00445968	-0.00273471	-0.00618465	0.112955	0.12776	0.098151	-0.00828447	-0.00124801	-0.0153209	0.125654	0.148816	0.102493	0.00194978	0.00533127
1.51378	0.103067	0.128214	0.0779197	0.00154976	0.00999615	-0.00689662	0.104115	0.124504	0.0837256	-0.00330038	0.00114196	-0.00774272	0.0912625	0.118444	0.0640807	-0.00285161	0.00311004	-0.00881327	0.116051	0.134735	0.0973677	-0.00797812	-0.00222042	-0.0137358	0.145504	0.149313	0.141696	0.00910975	0.0174507	0.000768758		1.51378	0.117873	0.126513	0.109233	-0.00495819	-0.00281591	-0.00710047	0.112643	0.127885	0.0974004	-0.00738974	-0.000680411	-0.0140991	0.124995	0.148597	0.101394	0.00223512	0.00576242
1.53383	0.10379	0.129015	0.0785645	0.00174579	0.0100527	-0.00656106	0.104723	0.123822	0.0856239	-0.00329038	0.00170272	-0.00828347	0.0907088	0.117952	0.0634661	-0.00333899	0.00248388	-0.00916185	0.115563	0.133892	0.0972337	-0.00781752	-0.00184388	-0.0137912	0.146068	0.149841	0.142295	0.00934404	0.0177988	0.000889283		1.53383	0.116258	0.124476	0.10804	-0.00536344	-0.00285994	-0.00786695	0.111728	0.127188	0.0962674	-0.00646205	-0.000164165	-0.0127599	0.123677	0.147586	0.099768	0.00261289	0.0063923
1.55388	0.104178	0.129447	0.078909	0.00207629	0.0102442	-0.00609165	0.105362	0.12343	0.0872938	-0.00339146	0.00213056	-0.00891348	0.0899315	0.11736	0.0625031	-0.00322164	0.0023599	-0.00880317	0.114491	0.132749	0.0962327	-0.0075507	-0.00132521	-0.0137762	0.145787	0.149782	0.141792	0.00957886	0.0180963	0.0010614		1.55388	0.116135	0.124088	0.108181	-0.00552999	-0.00287434	-0.00818563	0.110781	0.126544	0.0950193	-0.00551327	0.000311926	-0.0113385	0.122266	0.146605	0.0979273	0.0030554	0.00721686
1.57393	0.104957	0.130362	0.0795525	0.00223522	0.0102576	-0.0057872	0.106001	0.123139	0.0888636	-0.00356681	0.00248252	-0.00961613	0.0886423	0.116112	0.0611731	-0.00338999	0.00195294	-0.00873293	0.113948	0.131936	0.0959599	-0.00714515	-0.00053508	-0.0137552	0.145867	0.150137	0.141597	0.00960457	0.0181166	0.00109255		1.57393	0.114877	0.122411	0.107344	-0.00558885	-0.00287903	-0.00829868	0.110216	0.126421	0.0940118	-0.0042958	0.000764694	-0.00935629	0.120782	0.145608	0.0959551	0.00371533	0.00842355
1.59398	0.105396	0.130876	0.0799165	0.00241706	0.0101814	-0.0053473	0.106175	0.122774	0.089575	-0.00376142	0.00271483	-0.0102377	0.0879387	0.115522	0.0603555	-0.00332829	0.00167749	-0.00833406	0.113549	0.131262	0.0958355	-0.00672026	0.000314969	-0.0137555	0.145705	0.150394	0.141016	0.00941117	0.0178457	0.000976647		1.59398	0.114121	0.121737	0.106505	-0.00548034	-0.00277683	-0.00818385	0.109469	0.125988	0.0929494	-0.00332427	0.0010923	-0.00774084	0.118616	0.143715	0.0935174	0.00433516	0.0096262
1.61404	0.105821	0.131489	0.0801535	0.00248692	0.00993729	-0.00496344	0.106567	0.122775	0.0903594	-0.00382224	0.00306354	-0.010708	0.0866736	0.114137	0.0592101	-0.00310748	0.00158221	-0.00779717	0.113028	0.130552	0.0955041	-0.006232	0.00130384	-0.0137678	0.145023	0.149987	0.14006	0.00884732	0.017056	0.000638647		1.61404	0.113242	0.120458	0.106026	-0.00502283	-0.00268572	-0.00735995	0.10871	0.125496	0.0919246	-0.00245914	0.00134356	-0.00626185	0.116714	0.142187	0.0912399	0.00487587	0.0107175
1.63409	0.105812	0.131501	0.0801242	0.00257818	0.00968011	-0.00452374	0.106141	0.121991	0.0902909	-0.00415701	0.00310176	-0.0114158	0.0850906	0.112369	0.057812	-0.00288701	0.00142495	-0.00719897	0.1121	0.129266	0.0949342	-0.0056631	0.00237391	-0.0137001	0.145408	0.151176	0.139639	0.00817748	0.0161604	0.000194565		1.63409	0.112008	0.118918	0.105098	-0.00452825	-0.00256036	-0.00649615	0.108242	0.125318	0.0911659	-0.00183249	0.00138532	-0.0050503	0.114729	0.14058	0.0888785	0.00528816	0.0115882
1.65414	0.105591	0.131371	0.0798113	0.00252015	0.00923336	-0.00419306	0.105612	0.12141	0.0898149	-0.0041758	0.00333536	-0.011687	0.0834966	0.11042	0.0565732	-0.00235262	0.00192816	-0.0066334	0.111867	0.128926	0.0948082	-0.00516537	0.00351323	-0.013844	0.145167	0.151642	0.138691	0.00736473	0.0151273	-0.000397879		1.65414	0.111057	0.117825	0.104288	-0.00387115	-0.00236899	-0.00537331	0.107401	0.124856	0.0899457	-0.0013643	0.00142774	-0.00415634	0.112492	0.138579	0.0864054	0.00565686	0.0123063
1.67419	0.105747	0.131676	0.0798185	0.0024321	0.00873783	-0.00387364	0.105017	0.120983	0.0890515	-0.00432862	0.00335714	-0.0120144	0.0817052	0.108075	0.0553356	-0.00190551	0.00263499	-0.00644601	0.111307	0.128079	0.0945352	-0.00450722	0.00467151	-0.0136859	0.145386	0.152441	0.138331	0.00643015	0.0139131	-0.00105284		1.67419	0.110107	0.116753	0.103462	-0.00308133	-0.00205076	-0.0041119	0.105662	0.123194	0.088129	-0.00106288	0.00150267	-0.00362842	0.110177	0.13645	0.0839046	0.00586103	0.0126977
1.69424	0.10537	0.131286	0.0794537	0.0021669	0.00800994	-0.00367613	0.104196	0.120486	0.0879046	-0.00436341	0.00337973	-0.0121065	0.0799305	0.105758	0.0541032	-0.0013462	0.00360836	-0.00630076	0.110583	0.12704	0.0941259	-0.00392704	0.00572988	-0.013584	0.145165	0.152755	0.137575	0.00567336	0.0129684	-0.00162173		1.69424	0.109695	0.116736	0.102655	-0.00233924	-0.00152877	-0.0031497	0.10406	0.121834	0.0862867	-0.00107014	0.00133611	-0.00347639	0.108033	0.134555	0.081511	0.00588603	0.012706
1.71429	0.104641	0.130382	0.0789001	0.0020014	0.00746402	-0.00346123	0.103047	0.120132	0.0859633	-0.0044358	0.00337179	-0.0122434	0.0782507	0.103576	0.0529257	-0.000902813	0.00467786	-0.00648349	0.110551	0.126783	0.0943184	-0.00333812	0.0068337	-0.0135099	0.145179	0.153249	0.137109	0.00507658	0.0122768	-0.0021236		1.71429	0.109034	0.116064	0.102005	-0.00153652	-0.000592417	-0.00248061	0.102224	0.120055	0.084393	-0.00107235	0.00131972	-0.00346442	0.106327	0.133319	0.0793355	0.00581278	0.0124923
1.73434	0.103742	0.12923	0.0782539	0.00187753	0.00699725	-0.00324218	0.102015	0.119799	0.0842303	-0.00449104	0.0033698	-0.0123519	0.0766963	0.101566	0.051827	-0.000683721	0.0056281	-0.00699554	0.110178	0.126143	0.0942144	-0.00289152	0.00764984	-0.0134329	0.144984	0.152687	0.13728	0.00443088	0.0113814	-0.00251967		1.73434	0.107833	0.114968	0.100699	-0.000859093	0.000386371	-0.00210456	0.100879	0.119052	0.0827063	-0.00134948	0.0010619	-0.00376086	0.104864	0.132121	0.077607	0.00558325	0.0120109
1.75439	0.102469	0.12753	0.0774085	0.00192474	0.00672406	-0.00287458	0.101002	0.11953	0.0824738	-0.00427701	0.00347534	-0.0120294	0.0751726	0.099624	0.0507213	-0.000756149	0.00611532	-0.00762762	0.110012	0.125675	0.0943486	-0.00259265	0.00826572	-0.013451	0.145415	0.153264	0.137566	0.0039469	0.0106986	-0.00280479		1.75439	0.106876	0.114242	0.0995094	-0.000185194	0.00143447	-0.00180486	0.0993987	0.117518	0.0812797	-0.00165746	0.000828797	-0.00414373	0.103925	0.131642	0.0762081	0.00519484	0.0113158
1.77444	0.101006	0.125612	0.0764005	0.00185656	0.0065235	-0.00281038	0.0999116	0.119276	0.0805467	-0.00408489	0.0036504	-0.0118202	0.0739686	0.0979266	0.0500106	-0.000891298	0.00640323	-0.00818582	0.109274	0.124821	0.0937258	-0.00239272	0.00886184	-0.0136473	0.145216	0.153007	0.137426	0.00351979	0.0100475	-0.00300793		1.77444	0.104945	0.112464	0.0974274	0.000459917	0.00247595	-0.00155612	0.0979225	0.116425	0.0794204	-0.00187038	0.000770229	-0.00451099	0.102576	0.13045	0.0747013	0.00475393	0.0105143
1.79449	0.0997566	0.124038	0.0754749	0.00176459	0.00624266	-0.00271349	0.0988714	0.11886	0.0788826	-0.00394601	0.00378913	-0.0116811	0.0728694	0.096286	0.0494528	-0.00139666	0.00605009	-0.00884341	0.108364	0.123437	0.0932903	-0.00242461	0.00914319	-0.0139924	0.14537	0.152996	0.137743	0.00345475	0.00972854	-0.00281905		1.79449	0.104157	0.111883	0.0964321	0.00105829	0.00347317	-0.0013566	0.0964189	0.115081	0.077757	-0.00211443	0.0006957	-0.00492457	0.101571	0.129753	0.0733898	0.00414139	0.00950405
1.81454	0.098682	0.122621	0.0747429	0.00188198	0.00629344	-0.00252949	0.0979736	0.118579	0.0773687	-0.00376304	0.00404183	-0.0115679	0.0718375	0.0948012	0.0488738	-0.00223919	0.00507224	-0.00955062	0.107207	0.121904	0.0925108	-0.00257612	0.00925853	-0.0144108	0.14482	0.152316	0.137323	0.00357274	0.00980672	-0.00266124		1.81454	0.102972	0.110609	0.0953353	0.00142127	0.00407786	-0.00123532	0.0951065	0.113861	0.0763523	-0.0023942	0.000703584	-0.00549199	0.101355	0.129928	0.0727817	0.00348024	0.00847902
1.83459	0.0972388	0.120816	0.0736613	0.00194837	0.00630353	-0.0024068	0.0968959	0.117998	0.0757939	-0.00349824	0.00423665	-0.0112331	0.0713789	0.0939749	0.048783	-0.00352643	0.00340459	-0.0104575	0.106415	0.120793	0.0920371	-0.0024806	0.00951083	-0.014472	0.144001	0.151017	0.136984	0.00375477	0.0098648	-0.00235527		1.83459	0.102388	0.109939	0.0948376	0.00178266	0.00473153	-0.0011662	0.0937773	0.112436	0.0751188	-0.00256871	0.000817117	-0.00595455	0.101378	0.130266	0.0724897	0.00276686	0.00734769
1.85464	0.0959819	0.119261	0.0727027	0.00194949	0.0062723	-0.00237331	0.0957757	0.117267	0.0742848	-0.00350925	0.00417638	-0.0111949	0.0709489	0.0933243	0.0485734	-0.00498126	0.00129705	-0.0112596	0.105355	0.119366	0.0913442	-0.00250547	0.00956524	-0.0145762	0.14308	0.149984	0.136177	0.00442072	0.0106388	-0.00179734		1.85464	0.101594	0.108997	0.0941899	0.00218794	0.00534348	-0.000967604	0.0923668	0.110886	0.0738478	-0.0026702	0.00108016	-0.00642055	0.101621	0.13077	0.0724725	0.00198458	0.00609514
1.87469	0.0948216	0.117927	0.0717164	0.00188016	0.0061583	-0.00239799	0.0949407	0.115907	0.0739748	-0.00346932	0.00419342	-0.0111321	0.0706607	0.0929777	0.0483436	-0.00655746	-0.00108616	-0.0120288	0.104424	0.118149	0.0906995	-0.00251303	0.00966155	-0.0146876	0.141025	0.147452	0.134598	0.00508708	0.0114638	-0.0012896		1.87469	0.101142	0.108644	0.0936405	0.00239972	0.00573154	-0.000932109	0.0921448	0.110546	0.0737435	-0.00263114	0.00150034	-0.00676261	0.101875	0.131133	0.0726163	0.00115911	0.00475313
1.89474	0.0930251	0.116056	0.0699944	0.00179779	0.00608126	-0.00248568	0.0940327	0.114551	0.0735146	-0.00348653	0.00412322	-0.0110963	0.070382	0.0925257	0.0482384	-0.00817125	-0.0036001	-0.0127424	0.102816	0.116103	0.0895298	-0.00238958	0.00982663	-0.0146058	0.139841	0.146241	0.13344	0.00560058	0.0121061	-0.000904898		1.89474	0.100683	0.107908	0.0934579	0.00254977	0.00602307	-0.000923538	0.0920263	0.110144	0.0739084	-0.00247323	0.00197306	-0.00691952	0.101999	0.131162	0.0728361	0.00027468	0.00329648
1.91479	0.0919721	0.115004	0.0689403	0.0017676	0.00607414	-0.00253894	0.0934804	0.113547	0.0734135	-0.00364184	0.00388122	-0.0111649	0.0707582	0.0928743	0.0486422	-0.00945442	-0.00571986	-0.013189	0.101997	0.115051	0.0889426	-0.00221323	0.0100332	-0.0144597	0.138761	0.145049	0.132473	0.00660755	0.0135261	-0.000311016		1.91479	0.0999627	0.106825	0.0931005	0.0031628	0.00722138	-0.00089579	0.091688	0.10956	0.0738157	-0.00223329	0.00246599	-0.00693258	0.102402	0.131519	0.0732838	-0.00050218	0.00204258
1.93484	0.090969	0.114253	0.0676854	0.00170045	0.00617795	-0.00277705	0.0931378	0.112603	0.073673	-0.00374169	0.00374576	-0.0112292	0.0707511	0.0928655	0.0486367	-0.0105131	-0.00749989	-0.0135262	0.100493	0.113123	0.0878631	-0.00201265	0.0102158	-0.0142411	0.136951	0.143221	0.130681	0.00729577	0.0145376	5.39904e-05		1.93484	0.0996488	0.106207	0.0930905	0.00365303	0.00806207	-0.000756004	0.0915966	0.109443	0.0737503	-0.00206676	0.00278402	-0.00691753	0.102306	0.131198	0.0734128	-0.0013856	0.000732183
1.95489	0.0902113	0.113812	0.0666107	0.00179031	0.00630555	-0.00272492	0.0930171	0.111876	0.0741585	-0.00389101	0.0035712	-0.0113532	0.0710477	0.0932602	0.0488352	-0.0113276	-0.00875972	-0.0138955	0.0987373	0.110769	0.0867058	-0.00183571	0.0102148	-0.0138862	0.13525	0.141479	0.129021	0.00805939	0.0156537	0.000465049		1.95489	0.0996185	0.106183	0.0930545	0.00421364	0.00905531	-0.000628029	0.0913065	0.108918	0.0736953	-0.00176733	0.00305507	-0.00658973	0.102165	0.130778	0.073552	-0.00170619	0.000205905
1.97494	0.089417	0.113336	0.0654978	0.0017313	0.0063419	-0.0028793	0.0926641	0.110934	0.0743946	-0.00388378	0.00343659	-0.0112042	0.0710633	0.0933727	0.0487538	-0.0119536	-0.00949116	-0.0144161	0.0974538	0.109397	0.0855109	-0.00154968	0.0103366	-0.013436	0.133876	0.14025	0.127502	0.00856815	0.0163936	0.000742737		1.97494	0.098911	0.1053	0.0925217	0.00502708	0.0104675	-0.000413323	0.0904871	0.107903	0.0730711	-0.00159476	0.00308519	-0.00627471	0.10179	0.130011	0.0735678	-0.00205249	-0.000210334
1.99499	0.0881891	0.112376	0.064002	0.00179301	0.00649841	-0.00291239	0.0921288	0.10966	0.0745979	-0.00376446	0.00350524	-0.0110342	0.0710296	0.0932571	0.048802	-0.0122584	-0.00966416	-0.0148527	0.0957277	0.107239	0.0842167	-0.00145917	0.0102725	-0.0131908	0.132216	0.138842	0.12559	0.00915886	0.0172682	0.00104952		1.99499	0.0991376	0.105533	0.0927422	0.00601429	0.0120136	1.49362e-05	0.0903628	0.107773	0.072953	-0.00135868	0.0030136	-0.00573096	0.10107	0.128938	0.0732006	-0.00225546	-0.000333935
2.01504	0.0872532	0.111652	0.0628549	0.00193683	0.00664974	-0.00277609	0.0915383	0.108418	0.0746589	-0.00362098	0.00347771	-0.0107197	0.0706402	0.0926335	0.048647	-0.0125421	-0.00958908	-0.0154951	0.0938335	0.105179	0.0824884	-0.00139351	0.00991158	-0.0126986	0.130232	0.1371	0.123364	0.00951756	0.017865	0.00117011		2.01504	0.0984179	0.104771	0.092065	0.00714348	0.0138102	0.000476769	0.0894853	0.106792	0.0721784	-0.00125567	0.00273313	-0.00524447	0.0999738	0.127359	0.0725886	-0.0022997	-0.000182899
2.03509	0.0859789	0.110746	0.0612121	0.00207615	0.00674256	-0.00259026	0.0912433	0.107797	0.0746898	-0.00346442	0.00363527	-0.0105641	0.0698225	0.0913406	0.0483045	-0.0127579	-0.0094957	-0.0160202	0.091894	0.103088	0.0806999	-0.001393	0.00964428	-0.0124303	0.128744	0.13573	0.121758	0.00991105	0.0184994	0.00132269		2.03509	0.0982769	0.104893	0.0916607	0.00821389	0.0154179	0.0010099	0.0892578	0.10679	0.071726	-0.00125113	0.00230771	-0.00480998	0.0983681	0.125024	0.0717117	-0.0021862	0.000216765
2.05514	0.0849322	0.109826	0.0600386	0.00240438	0.00697594	-0.00216718	0.0908946	0.107053	0.0747362	-0.00332259	0.00371186	-0.010357	0.0688557	0.0894744	0.048237	-0.0132887	-0.00959063	-0.0169868	0.0903709	0.101422	0.0793197	-0.00147787	0.00898165	-0.0119374	0.127572	0.134843	0.120301	0.0102944	0.0191629	0.00142586		2.05514	0.0969994	0.103372	0.0906268	0.0093197	0.0170465	0.00159289	0.088623	0.106225	0.0710205	-0.00126493	0.00183511	-0.00436496	0.0963064	0.12204	0.0705724	-0.00197433	0.000798149
2.07519	0.0838471	0.108926	0.0587679	0.0028421	0.00728947	-0.00160528	0.0902209	0.106472	0.0739699	-0.00324986	0.00373324	-0.010233	0.0680457	0.0876857	0.0484058	-0.0131879	-0.00922341	-0.0171524	0.0882004	0.0990787	0.0773221	-0.00165627	0.00809056	-0.0114031	0.126269	0.133703	0.118835	0.0106642	0.0197942	0.0015342		2.07519	0.0963155	0.102968	0.0896629	0.0102919	0.0184159	0.00216784	0.0877501	0.105503	0.0699971	-0.0015855	0.00113382	-0.00430481	0.0939422	0.118797	0.0690876	-0.00159602	0.00160046
2.09524	0.0825562	0.107792	0.0573202	0.00319199	0.00747993	-0.00109595	0.0894398	0.10557	0.0733095	-0.00310284	0.0039296	-0.0101353	0.0664236	0.0846169	0.0482303	-0.012944	-0.00884469	-0.0170433	0.0862985	0.0972659	0.0753312	-0.00188722	0.00724618	-0.0110206	0.125333	0.133042	0.117624	0.0109564	0.0203382	0.00157463		2.09524	0.0956557	0.102432	0.0888794	0.0109974	0.0193874	0.00260744	0.0871094	0.104908	0.0693111	-0.00169948	0.000683767	-0.00408273	0.0914545	0.115389	0.0675197	-0.00109622	0.00255483
2.11529	0.0808006	0.106167	0.0554342	0.00350524	0.00763104	-0.000620555	0.0880777	0.10441	0.0717456	-0.00297339	0.0040716	-0.0100184	0.0649274	0.0819503	0.0479044	-0.0127182	-0.00852088	-0.0169155	0.0848864	0.0958817	0.0738912	-0.0018661	0.00657957	-0.0103118	0.124261	0.132342	0.11618	0.0112318	0.0208727	0.00159087		2.11529	0.0948616	0.10198	0.0877434	0.0115751	0.0201072	0.00304302	0.0859325	0.103802	0.0680631	-0.00196045	0.000229505	-0.00415041	0.0885814	0.111598	0.0655646	-0.000524679	0.00358184
2.13534	0.0791724	0.104463	0.0538815	0.0041649	0.00817306	0.000156746	0.0866343	0.103477	0.0697922	-0.00275728	0.00448244	-0.00999701	0.0634647	0.0794011	0.0475283	-0.012399	-0.00808627	-0.0167117	0.0835832	0.0946967	0.0724698	-0.00198504	0.00585022	-0.00982031	0.123099	0.131213	0.114985	0.011577	0.0215759	0.00157811		2.13534	0.0936085	0.100869	0.0863482	0.0119291	0.020542	0.00331625	0.0850685	0.102763	0.0673744	-0.00221584	-0.000191755	-0.00423992	0.0856598	0.107892	0.0634279	0.000301526	0.005035
2.15539	0.0779048	0.103306	0.0525041	0.00479087	0.00865284	0.000928894	0.0848745	0.10222	0.0675295	-0.00245929	0.00512827	-0.0100469	0.0615316	0.0763959	0.0466674	-0.0119523	-0.00758975	-0.0163149	0.0822674	0.0934569	0.071078	-0.00199906	0.00527304	-0.00927116	0.122198	0.13043	0.113965	0.0116747	0.0218702	0.00147921		2.15539	0.0923919	0.0996535	0.0851303	0.0120027	0.0206051	0.00340039	0.0840486	0.101621	0.0664763	-0.00241135	-0.000392449	-0.00443024	0.0830469	0.104851	0.0612429	0.000895213	0.00609881
2.17544	0.0761937	0.101621	0.050766	0.00521718	0.00895176	0.0014826	0.0828883	0.100934	0.0648424	-0.00229294	0.00568553	-0.0102714	0.0596969	0.0739288	0.045465	-0.0109661	-0.00658598	-0.0153463	0.081931	0.093689	0.0701731	-0.00210484	0.00483839	-0.00904807	0.12169	0.12992	0.11346	0.0116779	0.0220124	0.00134349		2.17544	0.090337	0.0976829	0.0829912	0.0117627	0.0202369	0.00328855	0.0834524	0.10107	0.0658349	-0.00283174	-0.00073495	-0.00492854	0.0804674	0.101922	0.0590132	0.00153454	0.00712424
2.19549	0.0749058	0.100292	0.0495201	0.00571669	0.00938648	0.00204689	0.0809362	0.0996771	0.0621953	-0.00221377	0.00623142	-0.010659	0.057807	0.0714298	0.0441842	-0.00978112	-0.0052944	-0.0142678	0.0812088	0.0932049	0.0692126	-0.00213526	0.00460784	-0.00887835	0.121731	0.129828	0.113634	0.0113238	0.0216237	0.00102395		2.19549	0.0886081	0.0958005	0.0814158	0.01127	0.0195406	0.00299932	0.0829317	0.100441	0.0654226	-0.00325793	-0.00106065	-0.00545521	0.0780313	0.0992712	0.0567914	0.0021056	0.00798514
2.21554	0.0742021	0.0997369	0.0486674	0.00607164	0.0097269	0.00241637	0.0793952	0.09892	0.0598705	-0.00206516	0.00675003	-0.0108803	0.0559998	0.0693939	0.0426057	-0.00856417	-0.00395854	-0.0131698	0.0806402	0.0929758	0.0683046	-0.00214705	0.00464176	-0.00893586	0.121182	0.129322	0.113041	0.0109614	0.0212087	0.000714027		2.21554	0.0874367	0.0945629	0.0803104	0.0107573	0.0188464	0.00266822	0.0827032	0.100626	0.0647806	-0.00370473	-0.00139645	-0.00601302	0.0758977	0.096948	0.0548473	0.00260064	0.00868911
2.23559	0.0732572	0.0987632	0.0477512	0.00639501	0.0101672	0.00262286	0.0776625	0.0978304	0.0574945	-0.00185467	0.00732843	-0.0110378	0.0543021	0.0676345	0.0409697	-0.0072478	-0.00251876	-0.0119769	0.0798658	0.0926155	0.0671161	-0.00217828	0.00487027	-0.00922683	0.120632	0.12866	0.112605	0.0103795	0.0204918	0.000267226		2.23559	0.0861234	0.0931689	0.0790779	0.0101103	0.0180284	0.00219224	0.0820735	0.100024	0.0641229	-0.00401505	-0.00153368	-0.00649642	0.0745091	0.0956826	0.0533357	0.00304783	0.00926626
2.25564	0.072602	0.0981269	0.047077	0.00652909	0.010581	0.00247715	0.0758864	0.0964523	0.0553205	-0.00175735	0.0078086	-0.0113233	0.0526237	0.0660009	0.0392465	-0.00589532	-0.00106636	-0.0107243	0.0788883	0.0919876	0.065789	-0.00236744	0.00512029	-0.00985517	0.120296	0.128009	0.112584	0.00985872	0.0198681	-0.000150616		2.25564	0.0853591	0.0924034	0.0783148	0.00937804	0.0170823	0.00167381	0.0817098	0.100218	0.0632014	-0.00436741	-0.00167646	-0.00705836	0.0733632	0.0946555	0.052071	0.00345367	0.00974087
2.27569	0.0719542	0.0974357	0.0464728	0.00698174	0.0115309	0.00243261	0.0743119	0.0950609	0.053563	-0.00165708	0.00822055	-0.0115347	0.0515159	0.0652125	0.0378192	-0.0044849	0.000412481	-0.00938229	0.0785705	0.0920599	0.065081	-0.00278708	0.00521312	-0.0107873	0.120441	0.127971	0.112911	0.00909558	0.0188954	-0.000704219		2.27569	0.0844366	0.0912705	0.0776027	0.00867907	0.0161977	0.00116045	0.0813418	0.0998621	0.0628214	-0.00458438	-0.00167263	-0.00749612	0.0727043	0.0943982	0.0510104	0.00379488	0.0101159
2.29574	0.0712974	0.0966587	0.0459362	0.00714935	0.0123454	0.00195332	0.0729322	0.0939222	0.0519422	-0.00151633	0.00868924	-0.0117219	0.050802	0.0648856	0.0367183	-0.00284537	0.00210077	-0.00779152	0.0776129	0.0911963	0.0640296	-0.00302624	0.00551523	-0.0115677	0.119555	0.127095	0.112014	0.00853379	0.0182467	-0.00117913		2.29574	0.0834724	0.0900625	0.0768823	0.00798491	0.0152858	0.000683988	0.0807984	0.0994737	0.0621231	-0.00441633	-0.00155765	-0.007275	0.0728009	0.0950168	0.050585	0.00411039	0.0104217
2.31579	0.0707765	0.0961798	0.0453732	0.00718406	0.0131013	0.00126681	0.0716815	0.0924979	0.0508651	-0.00146981	0.00892603	-0.0118657	0.0506987	0.0653302	0.0360672	-0.00099619	0.00410854	-0.00610092	0.0764704	0.0902781	0.0626628	-0.00354109	0.00563482	-0.012717	0.119424	0.126913	0.111935	0.00799148	0.0176622	-0.00167924		2.31579	0.0830855	0.0891733	0.0769976	0.00744037	0.0146036	0.000277172	0.0803988	0.0992277	0.06157	-0.00399248	-0.00121495	-0.00677001	0.0723628	0.0949497	0.0497759	0.00433709	0.0106078
2.33584	0.0705271	0.0959216	0.0451325	0.00718797	0.0138253	0.00055065	0.0709349	0.0921697	0.0497001	-0.0014892	0.00909966	-0.0120781	0.0503435	0.0653157	0.0353713	0.000730492	0.00601842	-0.00455743	0.0752966	0.0895594	0.0610338	-0.00394385	0.00556779	-0.0134555	0.118743	0.12675	0.110735	0.00756428	0.0172849	-0.00215631		2.33584	0.0827137	0.088727	0.0767005	0.00686847	0.0137892	-5.22379e-05	0.0803318	0.099499	0.0611645	-0.00354821	-0.000866771	-0.00622965	0.0722823	0.095388	0.0491767	0.00447242	0.0106475
2.35589	0.0700364	0.0953571	0.0447157	0.00705842	0.014386	-0.000269141	0.070353	0.0914073	0.0492986	-0.00126926	0.00943002	-0.0119685	0.0509006	0.0666575	0.0351437	0.00270941	0.00854929	-0.00313047	0.0742811	0.0889071	0.059655	-0.00442373	0.00551322	-0.0143607	0.117957	0.126235	0.109678	0.00731285	0.017143	-0.0025173		2.35589	0.0832765	0.0894242	0.0771288	0.00624534	0.0129215	-0.000430822	0.0797473	0.0989089	0.0605858	-0.00305813	-0.000421768	-0.00569449	0.0726769	0.0967042	0.0486496	0.00459771	0.0105812
2.37594	0.0693906	0.0945655	0.0442158	0.00673693	0.0147002	-0.00122636	0.0696789	0.0909869	0.0483709	-0.00119955	0.00964338	-0.0120425	0.0513706	0.0676035	0.0351377	0.00425559	0.010567	-0.00205579	0.072969	0.0879616	0.0579765	-0.00480205	0.00529799	-0.0149021	0.117234	0.125938	0.108531	0.00722743	0.0171805	-0.00272566		2.37594	0.0838121	0.089841	0.0777831	0.00563658	0.0118214	-0.000548274	0.0785159	0.0975585	0.0594734	-0.00242128	0.000319455	-0.00516201	0.0733961	0.0981821	0.04861	0.00449748	0.0102129
2.39599	0.0689573	0.0940646	0.04385	0.00644063	0.0149327	-0.00205143	0.0691396	0.0901375	0.0481416	-0.00119311	0.00972901	-0.0121152	0.0523448	0.0692896	0.0353999	0.00567095	0.0123984	-0.00105649	0.0715699	0.0867945	0.0563453	-0.00526987	0.00489132	-0.0154311	0.115544	0.124894	0.106193	0.00731641	0.0174614	-0.00282861		2.39599	0.0846262	0.0908914	0.0783611	0.0051077	0.0108444	-0.000629029	0.0783141	0.0977357	0.0588924	-0.00156319	0.00112576	-0.00425213	0.0741326	0.0999881	0.048277	0.00422181	0.00957327
2.41604	0.0687873	0.0939609	0.0436138	0.00584901	0.014764	-0.00306595	0.0685872	0.089348	0.0478263	-0.00126656	0.00965196	-0.0121851	0.0527317	0.0702858	0.0351775	0.0068316	0.0139572	-0.000293987	0.0699375	0.0853562	0.0545189	-0.00576205	0.00434861	-0.0158727	0.113956	0.123755	0.104157	0.00725376	0.0174919	-0.00298437		2.41604	0.0851747	0.0917761	0.0785733	0.00405701	0.00883593	-0.000721911	0.077651	0.0972968	0.0580052	-0.00100259	0.0020201	-0.00402528	0.0748576	0.101538	0.0481772	0.00384446	0.00873676
2.43609	0.0683309	0.0933968	0.0432649	0.00532697	0.0144552	-0.00380131	0.0683395	0.0885426	0.0481363	-0.00161305	0.0093394	-0.0125655	0.0531608	0.0712471	0.0350744	0.00771204	0.015161	0.000263032	0.0687715	0.0845901	0.0529529	-0.00612055	0.0037886	-0.0160297	0.112626	0.122768	0.102484	0.0077689	0.0183231	-0.0027853		2.43609	0.0862731	0.0935385	0.0790077	0.00315372	0.0071844	-0.000876951	0.0764238	0.0962664	0.0565811	-0.000506147	0.00312306	-0.00413535	0.0757945	0.103348	0.0482413	0.00343425	0.00777417
2.45614	0.0683134	0.0935435	0.0430834	0.00503664	0.0142096	-0.00413633	0.0687987	0.0887532	0.0488443	-0.00214629	0.00876824	-0.0130608	0.0538408	0.0725299	0.0351517	0.00866543	0.0163204	0.0010105	0.0678311	0.0838796	0.0517826	-0.00638595	0.00316406	-0.015936	0.111531	0.121745	0.101318	0.00794861	0.0186459	-0.00274863		2.45614	0.0866506	0.0944634	0.0788378	0.00227735	0.00554663	-0.000991934	0.0752308	0.095475	0.0549866	0.000482065	0.00434955	-0.00338543	0.0763432	0.104511	0.0481756	0.0028376	0.00645942
2.47619	0.0681248	0.0933947	0.0428549	0.00472202	0.0137878	-0.00434378	0.0691778	0.0887813	0.0495744	-0.00259631	0.00819496	-0.0133876	0.053949	0.0727535	0.0351446	0.00963959	0.0178304	0.00144879	0.0667073	0.0828838	0.0505309	-0.00666912	0.0024908	-0.015829	0.110334	0.120485	0.100183	0.00808643	0.0189471	-0.00277429		2.47619	0.0869412	0.0955378	0.0783447	0.00130719	0.00380037	-0.00118598	0.0736534	0.094401	0.0529058	0.00122447	0.00542029	-0.00297134	0.0770558	0.105912	0.0482	0.00256708	0.00555441
2.49624	0.0679294	0.0932658	0.042593	0.00437762	0.0131647	-0.00440948	0.0697887	0.0890777	0.0504997	-0.00340386	0.00718689	-0.0139946	0.0537498	0.0726631	0.0348366	0.0101997	0.0187057	0.00169361	0.0659046	0.0825271	0.0492822	-0.00679333	0.00185303	-0.0154397	0.109732	0.119733	0.0997318	0.0079301	0.0187124	-0.00285216		2.49624	0.0865891	0.095407	0.0777712	0.000523436	0.0024972	-0.00145033	0.0721806	0.0934744	0.0508867	0.00195176	0.00635255	-0.00244902	0.0773981	0.106737	0.0480595	0.0023442	0.00470998
2.51629	0.0676576	0.0929762	0.042339	0.00418595	0.0125408	-0.00416889	0.0702598	0.089317	0.0512027	-0.00419973	0.00616244	-0.0145619	0.0531308	0.0718293	0.0344324	0.0107564	0.0195811	0.00193176	0.0651615	0.0819784	0.0483446	-0.00683888	0.00146407	-0.0151418	0.109559	0.119056	0.100061	0.00761803	0.0182016	-0.00296554		2.51629	0.0865672	0.0959614	0.077173	-0.00025032	0.00122894	-0.00172957	0.0704166	0.0923914	0.0484418	0.00268823	0.00711127	-0.0017348	0.0778757	0.107787	0.0479646	0.00251569	0.00451526
2.53634	0.0673399	0.0925826	0.0420971	0.00420912	0.0122514	-0.00383318	0.0705622	0.0891273	0.0519971	-0.00503372	0.00493972	-0.0150072	0.0526958	0.0711945	0.0341972	0.0111359	0.0203853	0.00188656	0.0646838	0.0818281	0.0475394	-0.00687283	0.000985068	-0.0147307	0.109815	0.11896	0.10067	0.00711445	0.017309	-0.00308005		2.53634	0.0854824	0.0952083	0.0757564	-0.000641799	0.000649257	-0.00193286	0.0683426	0.0910132	0.045672	0.0035078	0.00777095	-0.000755338	0.0781025	0.108391	0.0478138	0.00268197	0.00431413
2.55639	0.0671758	0.0923804	0.0419712	0.00402342	0.0115931	-0.00354628	0.070612	0.0886139	0.0526101	-0.00566686	0.00400533	-0.0153391	0.0519433	0.0700591	0.0338274	0.0114599	0.0211843	0.00173553	0.0639442	0.0814071	0.0464814	-0.00675252	0.000843346	-0.0143484	0.109946	0.118926	0.100966	0.00642827	0.0160486	-0.00319211		2.55639	0.0844921	0.0944127	0.0745715	-0.00086014	0.000384594	-0.00210487	0.0665893	0.0901113	0.0430674	0.00428233	0.00823156	0.000333093	0.0782678	0.108865	0.0476711	0.00301955	0.00445196
2.57644	0.0668298	0.0918478	0.0418119	0.00411093	0.0112205	-0.0029986	0.0709002	0.0884621	0.0533384	-0.00614989	0.00306897	-0.0153688	0.0508651	0.0686869	0.0330432	0.0115114	0.0217945	0.00122838	0.0633692	0.080996	0.0457424	-0.00662556	0.000822106	-0.0140732	0.110158	0.119089	0.101227	0.00571227	0.0146533	-0.00322875		2.57644	0.0832776	0.0933653	0.0731899	-0.000762661	0.000722097	-0.00224742	0.0657424	0.0901858	0.041299	0.00491263	0.00847634	0.00134892	0.077905	0.108665	0.047145	0.00343343	0.00482292
2.59649	0.0666222	0.0915849	0.0416594	0.00427743	0.0109942	-0.00243935	0.0708258	0.0881631	0.0534884	-0.00638704	0.0023252	-0.0150993	0.0501149	0.0676893	0.0325404	0.0112792	0.0221435	0.000414821	0.0626611	0.0803067	0.0450155	-0.00639914	0.00100599	-0.0138043	0.110489	0.119339	0.101638	0.00484086	0.013041	-0.00335932		2.59649	0.0815984	0.0916639	0.0715329	-0.000488636	0.00144639	-0.00242367	0.0646551	0.0898226	0.0394877	0.00537832	0.00860592	0.00215071	0.07755	0.10856	0.0465402	0.00402729	0.00552016
2.61654	0.0662494	0.0910539	0.0414449	0.00453033	0.0110257	-0.00196504	0.0708351	0.0881187	0.0535515	-0.00631873	0.0018259	-0.0144634	0.049621	0.0670965	0.0321455	0.0108664	0.0222082	-0.000475458	0.0619377	0.0797382	0.0441371	-0.00640359	0.00120878	-0.014016	0.111209	0.119695	0.102724	0.00383309	0.0113058	-0.00363965		2.61654	0.0797607	0.0892583	0.0702631	-5.09834e-05	0.00250208	-0.00260405	0.0641978	0.0902876	0.0381081	0.00563468	0.00867481	0.00259456	0.0764535	0.107599	0.0453082	0.00467649	0.00634249
2.63659	0.065743	0.0903655	0.0411206	0.00460237	0.0109394	-0.00173467	0.0705066	0.0875577	0.0534556	-0.00613572	0.00145133	-0.0137228	0.0489019	0.0661885	0.0316152	0.0099851	0.0217423	-0.00177205	0.0612851	0.0792082	0.043362	-0.00616012	0.00168731	-0.0140076	0.111303	0.119773	0.102833	0.00270709	0.00946383	-0.00404964		2.63659	0.0778338	0.086686	0.0689815	0.000523309	0.00380993	-0.00276331	0.0636941	0.0904507	0.0369375	0.00573537	0.00865265	0.0028181	0.0753036	0.106635	0.0439721	0.00516362	0.00700278
2.65664	0.0651749	0.0895663	0.0407835	0.00502253	0.0115089	-0.00146385	0.0698527	0.0864623	0.0532431	-0.00583264	0.00137559	-0.0130409	0.0483325	0.0655167	0.0311483	0.00860785	0.020681	-0.00346526	0.0602742	0.0782917	0.0422566	-0.00598307	0.00222152	-0.0141877	0.111668	0.120093	0.103243	0.00179802	0.00813566	-0.00453962		2.65664	0.0756213	0.0839414	0.0673013	0.00123947	0.00536846	-0.00288951	0.0632674	0.0905448	0.0359901	0.00527291	0.00806198	0.00248384	0.0741053	0.105591	0.0426197	0.00585397	0.00807678
2.67669	0.0644825	0.0886122	0.0403528	0.00556751	0.0121874	-0.00105233	0.0688553	0.0850599	0.0526507	-0.00502193	0.00184757	-0.0118914	0.0476625	0.0646031	0.0307218	0.0072571	0.0195826	-0.00506837	0.0595733	0.0776829	0.0414637	-0.00579683	0.00276682	-0.0143605	0.111632	0.120116	0.103148	0.00100568	0.00712237	-0.00511102		2.67669	0.0731228	0.0809857	0.0652599	0.00207779	0.0071377	-0.00298212	0.0629183	0.0907145	0.0351222	0.0046535	0.0073859	0.0019211	0.0725153	0.104051	0.0409799	0.00630852	0.00892102
2.69674	0.0635789	0.0873597	0.0397981	0.00611161	0.0129072	-0.000683979	0.0677117	0.083837	0.0515865	-0.00436226	0.00226171	-0.0109862	0.046964	0.0637896	0.0301385	0.00541872	0.0180279	-0.00719046	0.0589362	0.0772427	0.0406298	-0.00571808	0.00324114	-0.0146773	0.111016	0.119646	0.102386	0.000395803	0.00649933	-0.00570772		2.69674	0.0710833	0.0784567	0.0637099	0.00280087	0.0086503	-0.00304857	0.0624077	0.0908089	0.0340064	0.00401258	0.00654626	0.0014789	0.0707639	0.102308	0.03922	0.00672503	0.00970414
2.71679	0.0628399	0.0862422	0.0394376	0.00664843	0.0136469	-0.000350084	0.0659969	0.081905	0.0500887	-0.00378585	0.00267269	-0.0102444	0.0462227	0.0626316	0.0298137	0.00380958	0.0164655	-0.00884633	0.0579851	0.0762881	0.0396821	-0.00565085	0.00357935	-0.014881	0.110708	0.119476	0.101939	-8.98086e-05	0.00610203	-0.00628164		2.71679	0.0683513	0.0754435	0.061259	0.00329022	0.00975636	-0.00317592	0.0616745	0.0902594	0.0330896	0.00285669	0.0052493	0.00046407	0.0686777	0.0999691	0.0373862	0.0069232	0.0102502
2.73684	0.0619397	0.0850454	0.038834	0.0072421	0.0143727	0.000111473	0.0648643	0.0808194	0.0489092	-0.00335023	0.00292323	-0.00962369	0.0453795	0.0615647	0.0291943	0.00220548	0.0147776	-0.0103666	0.0574432	0.0758259	0.0390604	-0.00551112	0.00403818	-0.0150604	0.109647	0.118618	0.100676	-0.000356988	0.00605723	-0.0067712		2.73684	0.0663712	0.0730058	0.0597366	0.00397507	0.0111179	-0.00316772	0.0618689	0.0904953	0.0332425	0.001796	0.00441796	-0.000825957	0.0662627	0.0971325	0.0353929	0.00692713	0.010525
2.75689	0.0608771	0.0836344	0.0381197	0.00770843	0.0150158	0.000401027	0.063374	0.0793611	0.0473869	-0.00309157	0.00310938	-0.00929252	0.044495	0.0602592	0.0287309	0.000677995	0.0130849	-0.0117289	0.0565812	0.0748843	0.0382781	-0.00559096	0.00420727	-0.0153892	0.108822	0.117991	0.0996537	-0.000624571	0.00601822	-0.00726737		2.75689	0.0643301	0.0707378	0.0579224	0.00438165	0.0119269	-0.00316354	0.0617796	0.0904763	0.0330829	0.000629779	0.00388617	-0.00262662	0.063982	0.0941601	0.0338039	0.00682139	0.0106033
2.77694	0.059743	0.0820881	0.037398	0.00776971	0.0151766	0.000362806	0.0620461	0.0780871	0.046005	-0.00275731	0.00351072	-0.00902533	0.0429703	0.0581591	0.0277815	-0.00063732	0.0115755	-0.0128501	0.0554503	0.0735382	0.0373623	-0.00569505	0.00425651	-0.0156466	0.107223	0.116571	0.0978756	-0.00068368	0.00614608	-0.00751344		2.77694	0.0626926	0.0688648	0.0565203	0.00478024	0.0127203	-0.00315987	0.0618106	0.0906802	0.0329409	-0.000644293	0.00358867	-0.00487725	0.0621236	0.0917884	0.0324588	0.00684591	0.0108592
2.79699	0.0588078	0.0809699	0.0366457	0.00800112	0.0155154	0.000486829	0.060739	0.077233	0.044245	-0.00281707	0.0035443	-0.00917844	0.0414268	0.0561589	0.0266947	-0.00184963	0.0102564	-0.0139557	0.0547006	0.0727465	0.0366547	-0.00598227	0.00409878	-0.0160633	0.106216	0.115599	0.0968323	-0.000882197	0.00618558	-0.00794998		2.79699	0.0611427	0.0672035	0.055082	0.00510955	0.0133762	-0.0031571	0.0616637	0.0905064	0.0328209	-0.00180411	0.003583	-0.00719121	0.060249	0.0892077	0.0312902	0.00661389	0.0106861
2.81704	0.0575663	0.079422	0.0357106	0.008103	0.0157118	0.000494162	0.0592794	0.0759843	0.0425744	-0.00301513	0.00361891	-0.00964917	0.039582	0.05362	0.025544	-0.00270628	0.00924116	-0.0146537	0.0535618	0.0712608	0.0358628	-0.0062844	0.00388387	-0.0164527	0.104781	0.114406	0.0951554	-0.000846744	0.00626402	-0.00795751		2.81704	0.0595588	0.0655867	0.0535309	0.00533259	0.0138205	-0.00315534	0.061296	0.0898922	0.0326999	-0.00272061	0.00370844	-0.00914966	0.0584287	0.0867358	0.0301217	0.00641269	0.0104864
2.83709	0.0564277	0.0779582	0.0348972	0.00791968	0.0156372	0.000202132	0.0579843	0.0746463	0.0413223	-0.0032472	0.00370842	-0.0102028	0.0377261	0.0512178	0.0242344	-0.00304588	0.00872496	-0.0148167	0.053031	0.0705225	0.0355395	-0.00655694	0.00399759	-0.0171115	0.103286	0.113149	0.0934241	-0.000733829	0.00650241	-0.00797007		2.83709	0.0584256	0.0644445	0.0524067	0.00539403	0.0139429	-0.00315487	0.0606054	0.0886072	0.0326037	-0.00339344	0.00398427	-0.0107711	0.056948	0.084736	0.0291601	0.00641465	0.010497
2.85714	0.0555492	0.0769708	0.0341275	0.00777061	0.0154987	4.24828e-05	0.0569995	0.0741225	0.0398765	-0.00371104	0.00369998	-0.0111221	0.0355873	0.0483489	0.0228257	-0.00346049	0.00790716	-0.0148281	0.0519138	0.0690683	0.0347593	-0.00658966	0.00403134	-0.0172107	0.101958	0.112155	0.0917614	-0.000758563	0.0064842	-0.00800132		2.85714	0.0574627	0.0633704	0.051555	0.00551415	0.0141823	-0.00315398	0.0601476	0.0876124	0.0326828	-0.00390269	0.00423605	-0.0120414	0.0554607	0.0825184	0.0284031	0.00641375	0.0105716
2.87719	0.0547204	0.0760635	0.0333773	0.00760569	0.0152568	-4.54004e-05	0.0569266	0.0745214	0.0393318	-0.00406852	0.00369431	-0.0118313	0.0340801	0.0463027	0.0218575	-0.00342851	0.00774737	-0.0146044	0.0511741	0.0680524	0.0342957	-0.00664437	0.00416877	-0.0174575	0.100882	0.111422	0.090341	-0.000877958	0.00630101	-0.00805692		2.87719	0.0573711	0.0634927	0.0512495	0.00570043	0.0145535	-0.00315264	0.0594773	0.0862331	0.0327216	-0.00427995	0.00442738	-0.0129873	0.0542022	0.0807321	0.0276723	0.00664286	0.0108894
2.89724	0.0538965	0.0751099	0.0326831	0.0075198	0.0149605	7.91117e-05	0.0569906	0.0752931	0.038688	-0.00442895	0.00367707	-0.012535	0.0322741	0.0438706	0.0206775	-0.00353648	0.0072644	-0.0143374	0.0508114	0.0675316	0.0340913	-0.00651634	0.00451241	-0.0175451	0.100386	0.111396	0.089376	-0.00103717	0.0060656	-0.00813993		2.89724	0.0571888	0.0633817	0.050996	0.00575934	0.0146709	-0.00315223	0.058265	0.0840658	0.0324642	-0.00473141	0.00451749	-0.0139803	0.053049	0.0791157	0.0269824	0.00703629	0.011398
2.91729	0.0532963	0.0743913	0.0322013	0.00745392	0.0147461	0.000161704	0.0576114	0.0769658	0.038257	-0.00489187	0.00362552	-0.0134093	0.031394	0.0425863	0.0202016	-0.00331078	0.00735634	-0.0139779	0.0504092	0.0669811	0.0338373	-0.0063386	0.0050022	-0.0176794	0.0999122	0.111372	0.0884528	-0.00133771	0.00557882	-0.00825424		2.91729	0.057375	0.0634959	0.0512541	0.00595257	0.015056	-0.00315091	0.058177	0.0830922	0.0332618	-0.0048024	0.00457408	-0.0141789	0.0523304	0.0778339	0.0268269	0.00749185	0.0119954
2.93734	0.0530437	0.0741679	0.0319195	0.00734202	0.0144407	0.000243385	0.0583816	0.0787444	0.0380189	-0.00521054	0.00365659	-0.0140777	0.03043	0.0411914	0.0196685	-0.003336	0.00672691	-0.0133989	0.0498799	0.066207	0.0335528	-0.00617696	0.00559371	-0.0179476	0.0996601	0.111929	0.0873916	-0.00185672	0.00472764	-0.00844107		2.93734	0.0566556	0.0627967	0.0505146	0.00601181	0.0151741	-0.00315052	0.0577924	0.0819592	0.0336257	-0.00495144	0.00444675	-0.0143496	0.0518046	0.0768326	0.0267766	0.00808627	0.0127687
2.95739	0.0528688	0.0739689	0.0317687	0.00707898	0.013992	0.000166001	0.0586836	0.0797614	0.0376059	-0.00537756	0.00353932	-0.0142944	0.0296243	0.0399906	0.019258	-0.00376841	0.00573005	-0.0132669	0.0495713	0.0659516	0.033191	-0.00590764	0.00633517	-0.0181505	0.100248	0.113306	0.0871891	-0.00205201	0.00447162	-0.00857564		2.95739	0.0564307	0.0626417	0.0502198	0.00590683	0.0149649	-0.00315122	0.0571903	0.0805664	0.0338141	-0.00525156	0.00427913	-0.0147823	0.0516221	0.0764417	0.0268024	0.00884746	0.0137683
2.97744	0.0527977	0.0739211	0.0316743	0.00702212	0.0136337	0.000410558	0.0598045	0.0819436	0.0376653	-0.00579847	0.00310055	-0.0146975	0.0294617	0.0397517	0.0191717	-0.00416087	0.00437982	-0.0127016	0.049588	0.066017	0.0331591	-0.0055711	0.00710388	-0.0182461	0.100449	0.114235	0.0866619	-0.00233012	0.00406673	-0.00872698		2.97744	0.0560987	0.0624028	0.0497947	0.00568608	0.0145249	-0.00315274	0.0568384	0.0794896	0.0341872	-0.00536039	0.00402485	-0.0147456	0.0509458	0.0753682	0.0265234	0.00937191	0.0145238
2.99749	0.0529275	0.0740215	0.0318335	0.00698884	0.0132852	0.000692487	0.0603594	0.0833541	0.0373646	-0.00581587	0.00289214	-0.0145239	0.0300929	0.0404634	0.0197224	-0.00413749	0.00386342	-0.0121384	0.049473	0.0659396	0.0330064	-0.00524731	0.00785608	-0.0183507	0.101079	0.11555	0.0866073	-0.00245239	0.0038016	-0.00870639		2.99749	0.0559152	0.062151	0.0496793	0.00536683	0.0138887	-0.00315508	0.055947	0.0777305	0.0341636	-0.00559195	0.00365136	-0.0148353	0.0509595	0.0750565	0.0268625	0.00991959	0.0153093
3.01754	0.0531621	0.0740964	0.0322278	0.00684369	0.0128574	0.000830015	0.0609663	0.084784	0.0371486	-0.00566805	0.00254704	-0.0138831	0.0310284	0.0417167	0.02034	-0.00368035	0.00430216	-0.0116629	0.0498319	0.0665791	0.0330848	-0.00506576	0.00824828	-0.0183798	0.101003	0.115892	0.0861148	-0.00247505	0.0037973	-0.00874741		3.01754	0.0557712	0.0616647	0.0498778	0.00508991	0.0133371	-0.00315726	0.055416	0.0765118	0.0343201	-0.00581942	0.00330184	-0.0149407	0.0508989	0.0747627	0.0270352	0.0101582	0.0157106
3.03759	0.0538876	0.0748768	0.0328983	0.00649558	0.0122896	0.000701537	0.0612419	0.086023	0.0364607	-0.00564296	0.00208212	-0.013368	0.0319936	0.0430787	0.0209084	-0.00335928	0.0046526	-0.0113712	0.049557	0.066386	0.0327279	-0.00489402	0.00856532	-0.0183534	0.101449	0.116841	0.086056	-0.00247451	0.00371805	-0.00866708		3.03759	0.0555769	0.0609986	0.0501552	0.00452793	0.012218	-0.00316215	0.0549978	0.0755954	0.0344001	-0.00605057	0.002991	-0.0150921	0.0521409	0.0760493	0.0282325	0.0104162	0.0161567
3.05764	0.054221	0.0750898	0.0333523	0.00663329	0.0121871	0.00107949	0.0610864	0.0864015	0.0357713	-0.00569614	0.00145083	-0.0128431	0.0334788	0.0451339	0.0218238	-0.00277132	0.005552	-0.0110946	0.0496128	0.066772	0.0324535	-0.00499091	0.0085157	-0.0184975	0.101903	0.117698	0.0861086	-0.00247755	0.00360223	-0.00855733		3.05764	0.0556851	0.0606824	0.0506879	0.00390648	0.0109814	-0.00316847	0.0547239	0.074853	0.0345947	-0.00625963	0.0027215	-0.0152408	0.053323	0.0772528	0.0293932	0.0104054	0.016331
3.07769	0.0545663	0.0751975	0.0339352	0.00656016	0.011945	0.00117535	0.0604319	0.0858984	0.0349654	-0.00574076	0.000866841	-0.0123484	0.0353913	0.0477024	0.0230802	-0.00136154	0.00797149	-0.0106946	0.0491057	0.0664004	0.0318111	-0.00515822	0.00815501	-0.0184715	0.102102	0.118163	0.0860413	-0.00228064	0.00372929	-0.00829058		3.07769	0.0554827	0.0599345	0.0510309	0.00312874	0.00943559	-0.00317812	0.0541981	0.0739257	0.0344706	-0.00635989	0.00260524	-0.015325	0.0546852	0.078532	0.0308385	0.0102522	0.0163606
3.09774	0.0550696	0.0753973	0.034742	0.00668157	0.0121151	0.00124806	0.0596722	0.0850723	0.0342721	-0.00592026	0.00024036	-0.0120809	0.0369473	0.0498833	0.0240112	-4.5598e-05	0.0103545	-0.0104457	0.048029	0.0653263	0.0307316	-0.00531071	0.00765345	-0.0182749	0.10148	0.117989	0.0849709	-0.00197956	0.00401462	-0.00797373		3.09774	0.0553563	0.0590156	0.0516969	0.00235728	0.00790491	-0.00319035	0.0544191	0.0739939	0.0348444	-0.00646733	0.00249898	-0.0154336	0.0561103	0.0799304	0.0322902	0.00989064	0.0162012
3.11779	0.0554895	0.0754729	0.035506	0.00694919	0.0125665	0.00133189	0.0589983	0.0838919	0.0341047	-0.00627974	-0.000404418	-0.0121551	0.0381339	0.0515043	0.0247634	0.00142174	0.0131277	-0.0102842	0.0468776	0.0641005	0.0296548	-0.00566287	0.00677845	-0.0181042	0.100523	0.117296	0.0837488	-0.00157658	0.00442115	-0.00757432		3.11779	0.0555627	0.0588323	0.0522932	0.00150669	0.00622181	-0.00320843	0.055141	0.0746906	0.0355914	-0.00658426	0.00240064	-0.0155692	0.0580803	0.0819983	0.0341624	0.00967146	0.0162493
3.13784	0.0556584	0.0751351	0.0361817	0.00745916	0.0132882	0.00163017	0.0580308	0.0823426	0.0337189	-0.00647492	-0.000902924	-0.0120469	0.0391991	0.053079	0.0253193	0.00312313	0.0162412	-0.00999493	0.0454548	0.0625148	0.0283949	-0.00606829	0.00574018	-0.0178767	0.0993861	0.116422	0.08235	-0.00111893	0.00491726	-0.00715512		3.13784	0.0553088	0.0584639	0.0521538	0.000873402	0.00497353	-0.00322672	0.0553794	0.0750836	0.0356753	-0.00683141	0.0021999	-0.0158627	0.0597458	0.0835944	0.0358972	0.00935424	0.0162692
3.15789	0.0559109	0.0747767	0.0370451	0.00817188	0.0143155	0.00202826	0.0571205	0.0807895	0.0334514	-0.00686797	-0.00154933	-0.0121866	0.0400999	0.0544646	0.0257353	0.00482388	0.0193735	-0.00972571	0.0441899	0.0612065	0.0271733	-0.00666393	0.00464354	-0.0179714	0.097718	0.114743	0.0806927	-0.000542158	0.00548334	-0.00656765		3.15789	0.054621	0.0579745	0.0512675	0.000157972	0.00357139	-0.00325544	0.0559378	0.0759597	0.0359158	-0.00691261	0.0022111	-0.0160363	0.0619771	0.086076	0.0378782	0.00917724	0.0164589
3.17794	0.0563018	0.0746865	0.0379171	0.00895961	0.0155185	0.00240069	0.0566908	0.0798649	0.0335167	-0.00738941	-0.00212448	-0.0126543	0.0400509	0.0545919	0.02551	0.00591733	0.0215894	-0.00975478	0.0426376	0.0595409	0.0257344	-0.00714257	0.00363066	-0.0179158	0.0965489	0.113741	0.0793569	-7.19705e-06	0.00593315	-0.00594754		3.17794	0.0542676	0.0586697	0.0498655	-0.000323102	0.00263621	-0.00328241	0.056023	0.0761778	0.0358682	-0.00703527	0.00220354	-0.0162741	0.0639199	0.0882562	0.0395835	0.00907393	0.016667
3.19799	0.0563472	0.0741862	0.0385082	0.00974679	0.0166376	0.00285598	0.0560342	0.0783983	0.0336702	-0.00787689	-0.00255452	-0.0131993	0.0399257	0.0546927	0.0251586	0.00732413	0.0242667	-0.00961841	0.0412476	0.0581379	0.0243573	-0.0076411	0.00282435	-0.0181066	0.094826	0.112082	0.0775699	0.00048767	0.00637856	-0.00540323		3.19799	0.0528167	0.0585521	0.0470813	-0.000655869	0.00199491	-0.00330664	0.0563424	0.0767183	0.0359665	-0.00733812	0.0020037	-0.0166799	0.0655385	0.0900838	0.0409931	0.00901079	0.016828
3.21805	0.056267	0.0734219	0.0391121	0.0105613	0.0176761	0.00344647	0.0556831	0.0774491	0.0339171	-0.00828991	-0.00295653	-0.0136233	0.0392747	0.054122	0.0244275	0.00881926	0.0271404	-0.00950188	0.0399205	0.0568311	0.02301	-0.00795707	0.00219567	-0.0181098	0.0934498	0.110881	0.0760184	0.000971441	0.00678314	-0.00484026		3.21805	0.0517646	0.0589754	0.0445538	-0.000937882	0.0014565	-0.00333226	0.0561155	0.0765398	0.0356912	-0.007409	0.00212838	-0.0169464	0.0670112	0.0919804	0.042042	0.00912919	0.0172061
3.2381	0.0562375	0.0728616	0.0396134	0.0112931	0.0185595	0.00402659	0.0548005	0.0758866	0.0337144	-0.00883318	-0.00333639	-0.01433	0.0380408	0.0527796	0.0233019	0.00982603	0.0288571	-0.00920507	0.0383854	0.0551858	0.0215851	-0.00811996	0.00172571	-0.0179656	0.0917181	0.109125	0.0743117	0.00158302	0.00741391	-0.00424787		3.2381	0.0507111	0.0591537	0.0422685	-0.00104997	0.00110487	-0.0032048	0.055911	0.0764269	0.0353952	-0.00768765	0.00197702	-0.0173523	0.068539	0.0939242	0.0431537	0.00930334	0.0175704
3.25815	0.0559948	0.0721018	0.0398879	0.0117222	0.0190387	0.00440582	0.0543854	0.0748967	0.033874	-0.00908912	-0.00362437	-0.0145539	0.0366953	0.0515266	0.021864	0.0103027	0.029749	-0.00914353	0.0372057	0.0539627	0.0204487	-0.00799071	0.00165377	-0.0176352	0.089428	0.10661	0.0722457	0.0020385	0.00784801	-0.003771		3.25815	0.0492182	0.0592072	0.0392292	-0.00099255	0.00113335	-0.00311845	0.055146	0.0751444	0.0351476	-0.00785676	0.0019454	-0.0176589	0.069279	0.0950076	0.0435505	0.00944305	0.0178267
3.2782	0.0557577	0.0714428	0.0400726	0.0120919	0.0193222	0.00486164	0.0534959	0.0735261	0.0334657	-0.00928516	-0.00391101	-0.0146593	0.0353952	0.0503233	0.0204671	0.0106374	0.0300587	-0.00878395	0.0360734	0.0527183	0.0194285	-0.00776645	0.00170008	-0.017233	0.0872396	0.104524	0.0699553	0.00241934	0.00819825	-0.00335958		3.2782	0.0481046	0.0593054	0.0369037	-0.000907721	0.0011826	-0.00299804	0.0549286	0.0746736	0.0351837	-0.00766903	0.00194433	-0.0172824	0.0699375	0.0958765	0.0439985	0.00947823	0.0179565
3.29825	0.0554099	0.0705446	0.0402753	0.0119874	0.0190767	0.00489822	0.0529694	0.0728649	0.0330739	-0.00923813	-0.00400818	-0.0144681	0.0337963	0.0489207	0.0186718	0.0106196	0.0296907	-0.00845143	0.0347936	0.0512733	0.0183139	-0.00722893	0.00213129	-0.0165892	0.0847764	0.102057	0.0674956	0.00261188	0.00829462	-0.00307085		3.29825	0.046874	0.0590432	0.0347049	-0.000723124	0.00138739	-0.00283364	0.0545228	0.0739142	0.0351314	-0.00768928	0.00179241	-0.017171	0.0701602	0.096399	0.0439214	0.00987217	0.0185015
3.3183	0.0550513	0.0697948	0.0403077	0.0115717	0.0184268	0.00471651	0.0524051	0.0724363	0.032374	-0.00908589	-0.00405958	-0.0141122	0.0325603	0.0481717	0.0169489	0.0103473	0.0287648	-0.00807015	0.0337468	0.0502553	0.0172382	-0.00663614	0.00248891	-0.0157612	0.0824727	0.0996134	0.0653321	0.00289482	0.00857039	-0.00278076		3.3183	0.0457706	0.0585823	0.032959	-0.000512754	0.00160872	-0.00263422	0.0536931	0.0726562	0.03473	-0.00764634	0.00157427	-0.016867	0.0703097	0.0967505	0.0438689	0.010058	0.0186474
3.33835	0.0545302	0.0688231	0.0402373	0.0109366	0.0175174	0.00435568	0.0515572	0.0717309	0.0313834	-0.00888116	-0.00416403	-0.0135983	0.0315665	0.0478305	0.0153025	0.0100131	0.0275075	-0.00748131	0.032405	0.0487404	0.0160696	-0.00634315	0.002513	-0.0151993	0.0804848	0.0978879	0.0630817	0.0031615	0.008833	-0.00251001		3.33835	0.0449718	0.058325	0.0316186	-0.000300705	0.00180666	-0.00240807	0.0529043	0.0713711	0.0344374	-0.00749141	0.00132086	-0.0163037	0.0702342	0.096732	0.0437364	0.00997917	0.0183649
3.3584	0.0539274	0.0677037	0.0401511	0.00997019	0.0162615	0.0036789	0.0506112	0.0710225	0.0301998	-0.00855257	-0.00415568	-0.0129495	0.0307303	0.0476036	0.013857	0.00974282	0.0261027	-0.0066171	0.031425	0.0478645	0.0149855	-0.00591735	0.00285573	-0.0146904	0.0781689	0.0960817	0.0602561	0.00336826	0.00903475	-0.00229822		3.3584	0.0443347	0.0579944	0.030675	-0.000250122	0.00168213	-0.00218237	0.0518163	0.0697542	0.0338783	-0.00737557	0.000924247	-0.0156754	0.069691	0.0961049	0.0432771	0.009848	0.0181711
3.37845	0.0533102	0.0666824	0.0399379	0.00887489	0.0149218	0.00282794	0.0494555	0.0703774	0.0285336	-0.00821186	-0.00418812	-0.0122356	0.0299702	0.0475373	0.0124031	0.00952921	0.024642	-0.00558355	0.0300486	0.0463837	0.0137134	-0.00549787	0.00314948	-0.0141452	0.0758101	0.0940509	0.0575693	0.00372629	0.00948882	-0.00203624		3.37845	0.0437947	0.0577975	0.0297919	-0.000320642	0.00134616	-0.00198744	0.0506646	0.0682469	0.0330823	-0.00731175	0.000344585	-0.0149681	0.0692487	0.0955385	0.042959	0.00961852	0.0178197
3.3985	0.0530267	0.0661258	0.0399275	0.00757565	0.0133799	0.00177136	0.048698	0.070201	0.027195	-0.00770685	-0.00420986	-0.0112039	0.0300599	0.0484348	0.0116851	0.0095975	0.0233966	-0.0042016	0.0286578	0.0447965	0.012519	-0.0052861	0.00329444	-0.0138666	0.0737406	0.0923741	0.055107	0.00390333	0.00970667	-0.00190001		3.3985	0.0436593	0.0577794	0.0295392	-0.000545498	0.000808702	-0.0018997	0.0490843	0.0661089	0.0320597	-0.00710959	-0.000133091	-0.0140861	0.0690364	0.0953123	0.0427606	0.0092508	0.0172823
3.41855	0.0526604	0.0656105	0.0397102	0.00658482	0.0120651	0.00110452	0.0481354	0.0702189	0.0260519	-0.00714724	-0.0042038	-0.0100907	0.0297994	0.0484561	0.0111427	0.00938035	0.0216264	-0.00286566	0.0269667	0.042833	0.0111004	-0.00512222	0.00344418	-0.0136886	0.071451	0.0904549	0.0524471	0.00410617	0.00997513	-0.00176279		3.41855	0.0433421	0.0575659	0.0291183	-0.000945519	0.000207209	-0.00209825	0.0469511	0.0636171	0.0302851	-0.00688059	-0.000635773	-0.0131254	0.068534	0.0945715	0.0424965	0.00878566	0.0166076
3.4386	0.052396	0.0652503	0.0395418	0.00549046	0.0107903	0.000190658	0.0479647	0.0707199	0.0252095	-0.00680135	-0.00433211	-0.00927059	0.0304814	0.0495488	0.0114141	0.00934158	0.0205628	-0.00187968	0.0252598	0.0408903	0.00962922	-0.0050571	0.00351014	-0.0136243	0.0690008	0.0881555	0.049846	0.0042665	0.0101948	-0.00166184		3.4386	0.0439528	0.0579387	0.0299669	-0.00131221	-4.61354e-05	-0.00257829	0.0452643	0.061501	0.0290276	-0.00674072	-0.00118623	-0.0122952	0.0677285	0.0934221	0.0420349	0.0082379	0.0158256
3.45865	0.051851	0.0647327	0.0389694	0.00455661	0.00968834	-0.000575122	0.0480704	0.0714397	0.024701	-0.00633225	-0.004116	-0.0085485	0.0310654	0.0503232	0.0118077	0.00924862	0.0194682	-0.000970969	0.0231546	0.0384447	0.00786439	-0.00519019	0.00348263	-0.013863	0.066238	0.0853961	0.0470798	0.00435947	0.0103122	-0.00159331		3.45865	0.0441795	0.0579924	0.0303666	-0.00194173	-0.000263598	-0.00361987	0.0435368	0.0594536	0.0276199	-0.00651482	-0.00155185	-0.0114778	0.0671669	0.0927132	0.0416206	0.00762151	0.0148616
3.4787	0.0515701	0.0647305	0.0384097	0.00363262	0.00868362	-0.00141839	0.048089	0.071826	0.024352	-0.00597865	-0.00386978	-0.00808752	0.0317081	0.0510964	0.0123198	0.00885575	0.0181926	-0.000481154	0.0213079	0.0364143	0.00620139	-0.00543975	0.00339274	-0.0142722	0.063737	0.0828517	0.0446223	0.00450526	0.0104957	-0.00148514		3.4787	0.0445181	0.0582933	0.030743	-0.00261365	-0.000398453	-0.00482886	0.0415181	0.0572301	0.0258062	-0.00642135	-0.00187896	-0.0109637	0.0669342	0.0925111	0.0413572	0.0071118	0.0140583
3.49875	0.0512651	0.064865	0.0376652	0.00279236	0.00783096	-0.00224625	0.0481022	0.0719458	0.0242586	-0.00567406	-0.00352616	-0.00782196	0.032078	0.0513716	0.0127844	0.00825291	0.0167934	-0.000287627	0.0200495	0.0352029	0.00489607	-0.00567276	0.00322408	-0.0145696	0.0612201	0.0799855	0.0424547	0.00450868	0.0104795	-0.00146218		3.49875	0.0445038	0.058196	0.0308116	-0.00350028	-0.000581207	-0.00641936	0.0397969	0.0553637	0.0242301	-0.00636639	-0.0021132	-0.0106196	0.0664702	0.0921442	0.0407962	0.00659758	0.013128
3.5188	0.050816	0.0649631	0.0366689	0.00208773	0.00720408	-0.00302862	0.0482473	0.0719045	0.0245902	-0.00552431	-0.00330967	-0.00773895	0.0328495	0.0521645	0.0135344	0.00712031	0.0148098	-0.000569173	0.0187171	0.0337621	0.00367205	-0.00590198	0.00308348	-0.0148874	0.0595448	0.0782507	0.0408389	0.00434259	0.0102455	-0.00156032		3.5188	0.0446052	0.0580931	0.0311173	-0.00430922	-0.000795949	-0.00782249	0.0379328	0.0532763	0.0225893	-0.006499	-0.00229309	-0.0107049	0.0658519	0.0914454	0.0402584	0.00600898	0.0121098
3.53885	0.0503547	0.0650637	0.0356456	0.00155532	0.00679691	-0.00368627	0.0485895	0.0720637	0.0251154	-0.00528351	-0.00291232	-0.0076547	0.0334284	0.0526914	0.0141654	0.00611795	0.0132803	-0.00104445	0.0181452	0.0332938	0.00299659	-0.00618887	0.00285199	-0.0152297	0.0573993	0.0758228	0.0389757	0.00415184	0.00998875	-0.00168508		3.53885	0.0448977	0.0582366	0.0315589	-0.00503059	-0.00105485	-0.00900633	0.0361431	0.0513157	0.0209705	-0.00674568	-0.00243134	-0.01106	0.0648253	0.0902539	0.0393967	0.00542051	0.0111268
3.5589	0.0501553	0.0655131	0.0347976	0.00104748	0.00643267	-0.00433771	0.0490161	0.0721755	0.0258567	-0.0051581	-0.00268897	-0.00762724	0.034377	0.0538497	0.0149043	0.00487077	0.0115559	-0.00181442	0.0176257	0.032856	0.00239546	-0.00641677	0.00253058	-0.0153641	0.0562795	0.0746373	0.0379218	0.00407493	0.00986978	-0.00171991		3.5589	0.0451261	0.0583013	0.0319509	-0.00575058	-0.00134633	-0.0101548	0.0349351	0.0498143	0.0200559	-0.00702185	-0.00236734	-0.0116764	0.0638834	0.0893426	0.0384242	0.00485859	0.0100761
3.57895	0.0502093	0.0662035	0.0342152	0.000885211	0.00638446	-0.00461404	0.0495551	0.0721807	0.0269296	-0.00507427	-0.00253473	-0.0076138	0.0349911	0.054546	0.0154363	0.00318849	0.00944994	-0.00307296	0.0178157	0.0333636	0.00226777	-0.00661157	0.00216198	-0.0153851	0.0552228	0.0733578	0.0370879	0.00364207	0.00926391	-0.00197976		3.57895	0.0454802	0.058468	0.0324923	-0.00631883	-0.0016436	-0.0109941	0.0340902	0.0488164	0.0193641	-0.007222	-0.00207509	-0.0123689	0.0634769	0.0891814	0.0377724	0.00429075	0.00909177
3.599	0.049805	0.0662079	0.0334021	0.000776558	0.00633813	-0.00478501	0.0503664	0.0724306	0.0283021	-0.00500057	-0.00245567	-0.00754548	0.0358846	0.0558058	0.0159635	0.00185194	0.00776302	-0.00405915	0.0182925	0.034099	0.0024861	-0.00695477	0.00160349	-0.015513	0.054483	0.0723598	0.0366061	0.00331842	0.00880721	-0.00217038		3.599	0.0455351	0.0582169	0.0328533	-0.00677171	-0.00192754	-0.0116159	0.0337604	0.0484041	0.0191166	-0.0074914	-0.00172073	-0.0132621	0.0624522	0.0881965	0.0367078	0.00368258	0.00797952
3.61905	0.0495827	0.0663298	0.0328355	0.000800534	0.00638396	-0.00478289	0.0510348	0.0726959	0.0293737	-0.00485088	-0.00222213	-0.00747964	0.0365365	0.0567035	0.0163694	0.000699943	0.00648234	-0.00508246	0.018609	0.0347046	0.00251346	-0.00709815	0.00126347	-0.0154598	0.0538458	0.0714746	0.0362169	0.00300489	0.00837812	-0.00236833		3.61905	0.0454037	0.0576079	0.0331994	-0.00711136	-0.00218189	-0.0120408	0.0333844	0.047877	0.0188917	-0.00770839	-0.00125044	-0.0141663	0.0610981	0.086796	0.0354002	0.00296354	0.00672044
3.6391	0.0491663	0.0660724	0.0322602	0.00101307	0.00667085	-0.00464471	0.05221	0.0736915	0.0307286	-0.00482011	-0.00212589	-0.00751433	0.036927	0.0572686	0.0165854	-0.000639592	0.00494354	-0.00622273	0.0194843	0.0359319	0.00303673	-0.00725732	0.00091029	-0.0154249	0.0531751	0.0706609	0.0356892	0.00272062	0.0080018	-0.00256055		3.6391	0.0450327	0.0566791	0.0333863	-0.00748507	-0.00239871	-0.0125714	0.0342305	0.0486984	0.0197625	-0.00769112	-0.000416372	-0.0149659	0.0596124	0.0852287	0.0339961	0.00254553	0.00578229
3.65915	0.0485828	0.0655014	0.0316642	0.00133201	0.00695813	-0.00429412	0.0531622	0.0744153	0.0319091	-0.0047827	-0.00205246	-0.00751295	0.037079	0.0575476	0.0166104	-0.00176174	0.00366802	-0.00719151	0.0201259	0.0366274	0.00362448	-0.00719254	0.000636463	-0.0150215	0.052803	0.0699969	0.0356091	0.00231944	0.00746198	-0.0028231		3.65915	0.0444309	0.0556047	0.0332572	-0.007645	-0.00257116	-0.0127188	0.0349777	0.0493267	0.0206288	-0.00766104	0.000329047	-0.0156511	0.0578764	0.0831826	0.0325702	0.00218034	0.0049985
3.6792	0.0482661	0.0651442	0.031388	0.00188185	0.00743282	-0.00366912	0.0535834	0.0743709	0.032796	-0.00456493	-0.00176922	-0.00736063	0.037397	0.0582088	0.0165853	-0.00282016	0.00249068	-0.00813099	0.0206205	0.0371794	0.00406151	-0.00732432	0.000432765	-0.0150814	0.0520241	0.0688717	0.0351764	0.0019827	0.00699453	-0.00302913		3.6792	0.0435629	0.0542651	0.0328607	-0.00787571	-0.0027048	-0.0130466	0.0360693	0.0503899	0.0217487	-0.00750285	0.00111647	-0.0161222	0.0569938	0.0821462	0.0318414	0.00216614	0.00479202
3.69925	0.0480892	0.064813	0.0313654	0.00234811	0.00788411	-0.00318789	0.0543287	0.0749452	0.0337123	-0.00439715	-0.00157637	-0.00721793	0.0374414	0.058314	0.0165688	-0.00379544	0.00145424	-0.00904513	0.0210545	0.0375345	0.00457446	-0.00747929	0.000185535	-0.0151441	0.0519419	0.0688008	0.0350831	0.00190519	0.006884	-0.00307363		3.69925	0.0423801	0.0528729	0.0318873	-0.00790044	-0.00280011	-0.0130008	0.0369933	0.0512535	0.0227331	-0.00722739	0.00191173	-0.0163665	0.0558152	0.0805165	0.0311139	0.00225629	0.00468915
3.7193	0.0477075	0.0642203	0.0311947	0.00280362	0.00832377	-0.00271653	0.0546814	0.0750976	0.0342651	-0.00440272	-0.00159849	-0.00720695	0.0371199	0.0580808	0.016159	-0.00493668	0.000413606	-0.010287	0.0208812	0.0370474	0.00471492	-0.00768331	2.47385e-05	-0.0153913	0.051221	0.067784	0.034658	0.00186733	0.00687521	-0.00314056		3.7193	0.0412165	0.0516667	0.0307663	-0.00800376	-0.00286814	-0.0131394	0.0382492	0.0523395	0.0241589	-0.00703284	0.00252855	-0.0165942	0.0551487	0.0794865	0.0308108	0.00245679	0.00479964
3.73935	0.0475139	0.0637715	0.0312562	0.00348706	0.00898943	-0.0020153	0.0555488	0.0759227	0.0351748	-0.00439252	-0.00161345	-0.00717159	0.0370012	0.0581653	0.0158371	-0.00545102	-0.000296076	-0.010606	0.0208584	0.036793	0.00492376	-0.00776645	-8.35324e-05	-0.0154494	0.0506245	0.067028	0.0342211	0.00166721	0.00665174	-0.00331733		3.73935	0.0399189	0.0508526	0.0289851	-0.00818992	-0.00298352	-0.0133963	0.0390278	0.0530817	0.0249738	-0.00674525	0.00316614	-0.0166567	0.0544275	0.0784067	0.0304483	0.00275745	0.00512169
3.7594	0.0472923	0.063251	0.0313336	0.00423771	0.00974617	-0.00127075	0.0559824	0.0762246	0.0357401	-0.00455927	-0.00179611	-0.00732242	0.0366873	0.0578459	0.0155287	-0.00560025	-0.000506364	-0.0106941	0.020433	0.0360068	0.00485925	-0.00788072	-0.000206669	-0.0155548	0.0499391	0.0663756	0.0335025	0.00169475	0.00677736	-0.00338785		3.7594	0.0387886	0.0500319	0.0275454	-0.00821773	-0.00298409	-0.0134514	0.040086	0.0541789	0.0259931	-0.00654622	0.00362553	-0.016718	0.0540913	0.0777241	0.0304586	0.00310671	0.00560739
3.77945	0.0472304	0.0629263	0.0315344	0.00494753	0.0103953	-0.000500245	0.0567831	0.0769576	0.0366086	-0.00476421	-0.00198558	-0.00754284	0.0360145	0.0571955	0.0148335	-0.00572834	-0.000771497	-0.0106852	0.01981	0.0350557	0.00456424	-0.00802514	-0.000327064	-0.0157232	0.0490722	0.0653749	0.0327695	0.00176166	0.00698995	-0.00346662		3.77945	0.0375579	0.0491791	0.0259367	-0.00831354	-0.002986	-0.0136411	0.0405295	0.0545448	0.0265142	-0.00664437	0.00390091	-0.0171897	0.0538803	0.0772783	0.0304822	0.00343754	0.00618244
3.7995	0.0472102	0.0627097	0.0317107	0.00577981	0.011154	0.00040563	0.0572728	0.077247	0.0372985	-0.004983	-0.00217115	-0.00779484	0.0353088	0.0562591	0.0143585	-0.00553789	-0.000605325	-0.0104705	0.0191884	0.0341185	0.00425839	-0.00823518	-0.000601277	-0.0158691	0.0479547	0.0641973	0.031712	0.00192453	0.0073566	-0.00350755		3.7995	0.0365736	0.0486984	0.0244488	-0.00835237	-0.00298675	-0.013718	0.041058	0.0551736	0.0269423	-0.00652022	0.00412588	-0.0171663	0.0542451	0.0775328	0.0309573	0.00364832	0.00655799
3.81955	0.0475169	0.0628855	0.0321484	0.00665769	0.0119694	0.00134595	0.0580043	0.0781357	0.0378728	-0.00533449	-0.00245348	-0.0082155	0.0344231	0.0551504	0.0136957	-0.00526456	-0.000360352	-0.0101688	0.0185231	0.0331514	0.00389471	-0.00820461	-0.000745799	-0.0156634	0.0467552	0.0628806	0.0306297	0.00201788	0.0076078	-0.00357204		3.81955	0.0356139	0.0482711	0.0229567	-0.00827787	-0.00298529	-0.0135705	0.0413645	0.0556279	0.0271011	-0.00657903	0.00416752	-0.0173256	0.0547622	0.0780599	0.0314646	0.00389766	0.00721851
3.8396	0.0478516	0.0632075	0.0324957	0.00759897	0.0129167	0.0022812	0.05882	0.0792001	0.03844	-0.00585005	-0.00284809	-0.00885201	0.0335487	0.0538774	0.0132199	-0.00494775	-6.54515e-05	-0.00983005	0.0177151	0.0319778	0.00345251	-0.00799807	-0.000887598	-0.0151085	0.0453158	0.0612022	0.0294294	0.00220405	0.00804441	-0.00363631		3.8396	0.0344874	0.0474727	0.0215021	-0.00816204	-0.00298294	-0.0133411	0.0412092	0.0556388	0.0267796	-0.0066588	0.00414655	-0.0174641	0.0552987	0.0786904	0.031907	0.00406765	0.00773147
3.85965	0.0481209	0.0635093	0.0327325	0.00858585	0.013991	0.0031807	0.0594642	0.0800695	0.0388589	-0.00642455	-0.00328347	-0.00956563	0.0327421	0.0526964	0.0127879	-0.00465654	0.000204946	-0.00951802	0.0171994	0.0313036	0.00309522	-0.00774657	-0.00106845	-0.0144247	0.0439599	0.0597735	0.0281463	0.00249084	0.00860321	-0.00362153		3.85965	0.0334555	0.0467365	0.0201745	-0.00800385	-0.00297956	-0.0130281	0.0409634	0.0555931	0.0263337	-0.00675505	0.00406092	-0.017571	0.0562606	0.079907	0.0326142	0.00411697	0.0080624
3.8797	0.0484676	0.0639719	0.0329632	0.00949491	0.0150888	0.00390106	0.0598065	0.0804769	0.0391362	-0.00706258	-0.00376022	-0.0103649	0.0319412	0.0513803	0.0125022	-0.00439617	0.000475478	-0.00926781	0.0167334	0.0306859	0.00278083	-0.00746117	-0.00127728	-0.013645	0.0430487	0.0591285	0.026969	0.00271663	0.00903964	-0.00360639		3.8797	0.0325882	0.0461131	0.0190633	-0.00780973	-0.00297512	-0.0126443	0.0403648	0.0551322	0.0255974	-0.00689444	0.00389044	-0.0176793	0.0571398	0.0809414	0.0333381	0.00401802	0.00817977
3.89975	0.0483872	0.0639706	0.0328038	0.0104914	0.0164633	0.00451956	0.0599632	0.0807041	0.0392222	-0.00790816	-0.00430805	-0.0115083	0.0311295	0.0500012	0.0122579	-0.0043693	0.00049615	-0.00923475	0.0160404	0.0296516	0.00242917	-0.00701221	-0.00150213	-0.0125223	0.0418287	0.0582015	0.0254559	0.00308391	0.00967023	-0.00350241		3.89975	0.0318943	0.0457241	0.0180645	-0.00759018	-0.00296964	-0.0122107	0.0399764	0.0550174	0.0249353	-0.00705237	0.0036568	-0.0177615	0.0580179	0.0819175	0.0341183	0.00379085	0.00809901
3.9198	0.0482824	0.0640208	0.032544	0.0112683	0.0178066	0.00473001	0.059699	0.080313	0.039085	-0.00872942	-0.00481832	-0.0126405	0.0309065	0.0495412	0.0122719	-0.00425184	0.000690463	-0.00919415	0.0157017	0.0291029	0.00230044	-0.0065658	-0.00179704	-0.0113346	0.0410735	0.0581165	0.0240304	0.00341987	0.0102585	-0.00341881		3.9198	0.0313716	0.0455021	0.0172412	-0.00735655	-0.00296322	-0.0117499	0.039416	0.0545884	0.0242436	-0.00725316	0.0033501	-0.0178564	0.0591018	0.0833384	0.0348653	0.00345967	0.00784676
3.93985	0.047989	0.0638499	0.0321282	0.0122117	0.0193417	0.00508177	0.0592696	0.0798617	0.0386776	-0.00947702	-0.00528249	-0.0136715	0.0304795	0.0487753	0.0121836	-0.00407396	0.00106093	-0.00920886	0.0153182	0.0283166	0.0023198	-0.00613331	-0.00201874	-0.0102479	0.0405553	0.0584011	0.0227095	0.00365641	0.0107028	-0.00339002		3.93985	0.0306329	0.0452679	0.0159978	-0.00724993	-0.00296006	-0.0115398	0.0391578	0.0547324	0.0235832	-0.00738597	0.00306195	-0.0178339	0.0599696	0.0843468	0.0355923	0.00304992	0.00745576
3.9599	0.0477274	0.0638126	0.0316422	0.013011	0.0208871	0.00513501	0.058808	0.0791353	0.0384806	-0.0104336	-0.00584733	-0.0150198	0.0305592	0.048663	0.0124554	-0.00405371	0.00127228	-0.00937971	0.015084	0.027582	0.00258608	-0.00553781	-0.0021561	-0.00891951	0.0399103	0.0587019	0.0211188	0.00389842	0.0111985	-0.00340162		3.9599	0.0303422	0.0452623	0.0154221	-0.00696721	-0.00295089	-0.0109835	0.038834	0.0547318	0.0229362	-0.00771518	0.00247363	-0.017904	0.0607265	0.0851634	0.0362897	0.00255147	0.0069302
3.97995	0.04693	0.0632149	0.030645	0.0137999	0.022419	0.00518076	0.058409	0.0785548	0.0382632	-0.0111808	-0.00619075	-0.0161708	0.0310067	0.0490726	0.0129408	-0.0041343	0.00140214	-0.00967073	0.0145153	0.0262921	0.00273844	-0.00494686	-0.00220869	-0.00768504	0.0395985	0.0593889	0.0198081	0.00402087	0.0115099	-0.00346818		3.97995	0.0302463	0.0455691	0.0149234	-0.00678747	-0.00294436	-0.0106306	0.0389256	0.0554316	0.0224197	-0.00774736	0.00228932	-0.017784	0.0609437	0.0853266	0.0365608	0.00206691	0.00637322
4	0.0458947	0.0622378	0.0295515	0.014474	0.0239266	0.00502142	0.0582672	0.0781122	0.0384222	-0.0119059	-0.0064975	-0.0173143	0.0316719	0.0498488	0.013495	-0.00428773	0.00147731	-0.0100528	0.0138885	0.0248787	0.00289826	-0.00441814	-0.0021016	-0.00673467	0.0388764	0.0598848	0.017868	0.00407851	0.0116678	-0.00351077		4	0.0302954	0.0460708	0.0145199	-0.00651821	-0.00293338	-0.010103	0.0390467	0.0563455	0.021748	-0.00791062	0.0019983	-0.0178196	0.0610932	0.0853556	0.0368308	0.00145117	0.00572323
[truncated: 159 more columns]
