# Supplementary material for: Moculus: an immersive virtual reality system for mice incorporating stereo vision
Source: Nat Methods. 2024 Dec 12;22(2):386–98. doi: 10.1038/s41592-024-02554-6 (PMC11810792; doi:10.1038/s41592-024-02554-6)
Supplement: Supplementary file 20 — Calcium curves and Statistical Source Data. [file 41592_2024_2554_MOESM20_ESM.xlsx]

## Sheet: Extended Data Fig. 7.
a
Top: velocity			Middle: avg. Ca2+			Bottom: individual cells calcium traces
time (s)	avg Ca2+		time (s)	avg vel.		time (s)	Cell1	Cell2	Cell3	Cell4	Cell5	Cell6	Cell7	Cell8	Cell9	Cell10	Cell11	Cell12	Cell13	Cell14	Cell15	Cell16	Cell17	Cell18	Cell19	Cell20	Cell21	Cell22	Cell23	Cell24	Cell25	Cell26	Cell27	Cell28	Cell29	Cell30	Cell31	Cell32	Cell33	Cell34	Cell35	Cell36	Cell37	Cell38	Cell39	Cell40	Cell41	Cell42	Cell43
15.7044	0.0669606		15.7096	0		15.7044	0.281276	-0.0253444	-0.0953042	-0.0750788	-0.16074	-0.188521	-0.200807	-0.275488	-0.361489	-0.342815	-0.415682	-0.47858	-0.584942	-0.546939	-0.646778	-0.657581	-0.687412	-0.768235	-0.84169	-0.915397	-0.950625	-0.878863	-0.975509	-1.09297	-1.13238	-1.19139	-1.23355	-1.2817	-1.34835	-1.37748	-1.49428	-1.49534	-1.54688	-1.59299	-1.64124	-1.72491	-1.75125	-1.75682	-1.84014	-1.88532	-1.92644	-1.97554	-2.0424
15.7564	0.0672443		15.7262	0		15.7564	0.264223	-0.0242846	-0.0950334	-0.0812021	-0.162205	-0.187273	-0.211296	-0.277523	-0.357257	-0.35564	-0.412192	-0.479097	-0.578135	-0.546049	-0.642506	-0.65792	-0.690966	-0.763455	-0.837091	-0.915005	-0.951855	-0.875606	-0.980849	-1.09819	-1.13408	-1.19318	-1.23536	-1.28435	-1.34731	-1.37973	-1.48969	-1.49465	-1.54989	-1.5901	-1.63682	-1.7286	-1.75058	-1.76504	-1.8425	-1.87508	-1.92453	-1.9733	-2.04634
15.8083	0.0694154		15.7428	0		15.8083	0.245148	-0.0221466	-0.088378	-0.0839357	-0.159057	-0.183743	-0.217519	-0.276291	-0.354068	-0.360598	-0.407387	-0.472325	-0.572809	-0.551201	-0.636862	-0.658153	-0.692818	-0.76501	-0.83155	-0.912697	-0.946058	-0.871019	-0.973068	-1.09964	-1.13143	-1.19635	-1.23625	-1.28931	-1.34168	-1.37618	-1.48546	-1.49103	-1.55293	-1.58659	-1.62383	-1.73037	-1.74707	-1.7682	-1.83696	-1.87148	-1.9193	-1.97338	-2.04414
15.8603	0.0718077		15.7593	0		15.8603	0.237253	-0.0218471	-0.0807347	-0.0821058	-0.152266	-0.17476	-0.223548	-0.271204	-0.352058	-0.356608	-0.408034	-0.462971	-0.57069	-0.559661	-0.633958	-0.66079	-0.691562	-0.768142	-0.8239	-0.904611	-0.94152	-0.863833	-0.965131	-1.09324	-1.1296	-1.19568	-1.23002	-1.29288	-1.33368	-1.37405	-1.48019	-1.48586	-1.55038	-1.58789	-1.61443	-1.72843	-1.74141	-1.76603	-1.82913	-1.87748	-1.91778	-1.98028	-2.03389
15.9123	0.0722054		15.7761	0		15.9123	0.221393	-0.0156208	-0.0696965	-0.0825018	-0.145791	-0.172889	-0.229827	-0.263838	-0.351691	-0.351019	-0.404049	-0.465125	-0.568252	-0.564234	-0.634311	-0.661487	-0.690944	-0.768926	-0.818907	-0.893544	-0.936317	-0.854707	-0.966033	-1.08657	-1.13443	-1.19209	-1.22559	-1.29267	-1.33295	-1.37193	-1.47091	-1.48784	-1.54439	-1.59419	-1.61282	-1.72804	-1.73951	-1.75817	-1.82414	-1.87905	-1.92338	-1.984	-2.02689
15.9642	0.0726327		15.793	0		15.9642	0.20397	-0.0136429	-0.0645289	-0.0780633	-0.144833	-0.174143	-0.234681	-0.264364	-0.346062	-0.338325	-0.40405	-0.466637	-0.566951	-0.564051	-0.635449	-0.661033	-0.690919	-0.762885	-0.81621	-0.889183	-0.935394	-0.847638	-0.972325	-1.08334	-1.13983	-1.19127	-1.21936	-1.29899	-1.33741	-1.36488	-1.47044	-1.49212	-1.53403	-1.58755	-1.61677	-1.7263	-1.74485	-1.75771	-1.82351	-1.87146	-1.9357	-1.98057	-2.02515
16.0162	0.0720846		15.8092	0		16.0162	0.195263	-0.0148563	-0.0756464	-0.0742257	-0.150088	-0.178412	-0.240884	-0.265948	-0.339593	-0.329037	-0.400791	-0.467172	-0.569895	-0.561249	-0.643098	-0.663173	-0.697407	-0.7574	-0.812942	-0.893058	-0.93922	-0.844896	-0.983603	-1.07549	-1.14564	-1.1951	-1.22265	-1.30338	-1.33883	-1.3698	-1.47352	-1.49656	-1.53096	-1.57882	-1.62391	-1.72295	-1.74979	-1.76053	-1.82355	-1.86722	-1.94739	-1.98192	-2.02205
16.0682	0.0701775		15.8264	0		16.0682	0.185949	-0.0232138	-0.0825803	-0.0727378	-0.151488	-0.180504	-0.243771	-0.269094	-0.338328	-0.321392	-0.401598	-0.465553	-0.573534	-0.563023	-0.645458	-0.664616	-0.701344	-0.760505	-0.812813	-0.902703	-0.938466	-0.837671	-0.989175	-1.07714	-1.1477	-1.20956	-1.23457	-1.30997	-1.34215	-1.37517	-1.47998	-1.49588	-1.53073	-1.56919	-1.62443	-1.72133	-1.75168	-1.76368	-1.82561	-1.87294	-1.95474	-1.98516	-2.01914
16.1201	0.0685743		15.843	0		16.1201	0.180109	-0.0340695	-0.0857404	-0.0738458	-0.148833	-0.179486	-0.239835	-0.272721	-0.336271	-0.324785	-0.407003	-0.458237	-0.576492	-0.564847	-0.647492	-0.666491	-0.705614	-0.762368	-0.811317	-0.905323	-0.940606	-0.831607	-0.992479	-1.0826	-1.14364	-1.21686	-1.23646	-1.3096	-1.33658	-1.3799	-1.48612	-1.48791	-1.5263	-1.56636	-1.62889	-1.72416	-1.74584	-1.76359	-1.82867	-1.88367	-1.94856	-1.99619	-2.01872
16.1721	0.0672929		15.8596	0		16.1721	0.166876	-0.043473	-0.0854116	-0.0783472	-0.149963	-0.175021	-0.239149	-0.271459	-0.338154	-0.329825	-0.409062	-0.458853	-0.572951	-0.562849	-0.643829	-0.664156	-0.710324	-0.765322	-0.811348	-0.899113	-0.941664	-0.824291	-0.992568	-1.08915	-1.14072	-1.21391	-1.23337	-1.30555	-1.33062	-1.3834	-1.47988	-1.48608	-1.53101	-1.57089	-1.63493	-1.7305	-1.74065	-1.75846	-1.84043	-1.89457	-1.93549	-1.99468	-2.02147
16.2241	0.0676684		15.8762	0		16.2241	0.148215	-0.0459066	-0.0810068	-0.0823496	-0.148515	-0.170143	-0.238263	-0.27111	-0.334913	-0.328554	-0.40687	-0.467135	-0.57133	-0.566086	-0.645616	-0.662467	-0.704967	-0.763162	-0.810385	-0.891519	-0.946568	-0.813152	-0.993117	-1.09045	-1.14057	-1.20785	-1.23137	-1.30537	-1.3202	-1.38103	-1.47429	-1.48588	-1.53218	-1.57415	-1.63802	-1.73177	-1.73411	-1.74804	-1.8518	-1.88532	-1.93067	-1.98582	-2.02657
16.276	0.0696814		15.8927	0		16.276	0.135924	-0.0419533	-0.0784058	-0.0827654	-0.151352	-0.168806	-0.231149	-0.269494	-0.333912	-0.326963	-0.400425	-0.464677	-0.573777	-0.557541	-0.650283	-0.66479	-0.700904	-0.758607	-0.809557	-0.889886	-0.950635	-0.803357	-0.998189	-1.0816	-1.14015	-1.20483	-1.22862	-1.30956	-1.30709	-1.37784	-1.47445	-1.48677	-1.53471	-1.57755	-1.63565	-1.72275	-1.72733	-1.74171	-1.85548	-1.88027	-1.93046	-1.97796	-2.02431
16.328	0.0688946		15.9093	0		16.328	0.129312	-0.0404125	-0.0796495	-0.0837299	-0.152869	-0.167199	-0.222991	-0.273801	-0.340862	-0.326818	-0.404326	-0.468375	-0.576259	-0.551508	-0.653478	-0.66824	-0.701474	-0.764582	-0.815879	-0.894005	-0.950205	-0.787924	-1.01221	-1.07621	-1.14223	-1.21046	-1.22903	-1.30467	-1.31038	-1.3791	-1.4801	-1.48939	-1.53869	-1.58242	-1.63175	-1.70882	-1.72402	-1.742	-1.85786	-1.87949	-1.94193	-1.97777	-2.02053
16.38	0.0668104		15.926	0		16.38	0.123928	-0.0347582	-0.0785762	-0.0796799	-0.153895	-0.171737	-0.205599	-0.275405	-0.346498	-0.331436	-0.413959	-0.473107	-0.576476	-0.549487	-0.652309	-0.672138	-0.710747	-0.7718	-0.824882	-0.900477	-0.952446	-0.787224	-1.02527	-1.07586	-1.13839	-1.21178	-1.22458	-1.29981	-1.32158	-1.38767	-1.48217	-1.48737	-1.53715	-1.59051	-1.62972	-1.70136	-1.72642	-1.74667	-1.84532	-1.88301	-1.95487	-1.98262	-2.02281
16.4319	0.0665701		15.9429	0		16.4319	0.12048	-0.0368062	-0.0752992	-0.0797999	-0.153462	-0.178288	-0.199639	-0.276986	-0.355006	-0.333838	-0.413675	-0.476316	-0.569025	-0.549219	-0.644928	-0.673838	-0.719899	-0.779643	-0.826874	-0.902578	-0.950468	-0.779517	-1.0259	-1.07666	-1.132	-1.21036	-1.2202	-1.29457	-1.33376	-1.3882	-1.4813	-1.48499	-1.53762	-1.58793	-1.62571	-1.70565	-1.73457	-1.75218	-1.82987	-1.88795	-1.95095	-1.97846	-2.02444
16.4839	0.0667175		15.9593	0		16.4839	0.115092	-0.0398647	-0.0728428	-0.0848909	-0.148862	-0.177755	-0.205152	-0.281626	-0.353875	-0.327796	-0.413369	-0.480816	-0.562107	-0.556111	-0.641304	-0.676242	-0.719094	-0.777432	-0.825211	-0.901044	-0.950392	-0.768125	-1.02439	-1.07624	-1.13107	-1.20694	-1.21948	-1.29431	-1.33608	-1.38544	-1.47706	-1.48638	-1.53696	-1.58355	-1.6238	-1.71343	-1.73876	-1.75026	-1.82368	-1.8836	-1.95079	-1.9776	-2.02693
16.5359	0.0660873		15.9761	0		16.5359	0.110784	-0.0469503	-0.0660378	-0.0912695	-0.148484	-0.176964	-0.217911	-0.285831	-0.353168	-0.332221	-0.406557	-0.476611	-0.551947	-0.558011	-0.641933	-0.68005	-0.716282	-0.771057	-0.82372	-0.895926	-0.945256	-0.771007	-1.02323	-1.07634	-1.13775	-1.20705	-1.21505	-1.30725	-1.33071	-1.38194	-1.47936	-1.49496	-1.53816	-1.57478	-1.62369	-1.72445	-1.73883	-1.75654	-1.83066	-1.88288	-1.94211	-1.97647	-2.02716
16.5878	0.0652952		15.9929	0		16.5878	0.106802	-0.0556807	-0.065816	-0.0917351	-0.150469	-0.171878	-0.224245	-0.291478	-0.351253	-0.331004	-0.406228	-0.474452	-0.547741	-0.561123	-0.64769	-0.686605	-0.711809	-0.769529	-0.821914	-0.895195	-0.935177	-0.778168	-1.02481	-1.0773	-1.14421	-1.20723	-1.21351	-1.31007	-1.33151	-1.37678	-1.48879	-1.50337	-1.54567	-1.56995	-1.62382	-1.72551	-1.74089	-1.76031	-1.83951	-1.88096	-1.9332	-1.97895	-2.02786
16.6398	0.0635151		16.0095	0		16.6398	0.104406	-0.0520782	-0.0700935	-0.0879929	-0.148681	-0.171718	-0.222165	-0.28414	-0.349222	-0.327536	-0.411626	-0.483854	-0.549405	-0.560342	-0.648113	-0.693833	-0.711415	-0.767831	-0.817875	-0.90116	-0.934039	-0.800201	-1.03036	-1.08336	-1.14439	-1.20392	-1.21939	-1.32063	-1.33384	-1.38107	-1.49095	-1.50525	-1.55575	-1.57496	-1.62567	-1.72314	-1.74202	-1.76329	-1.8425	-1.87915	-1.93198	-1.98756	-2.03197
16.6917	0.0617391		16.0258	0		16.6917	0.10446	-0.0441405	-0.0736655	-0.0862632	-0.148077	-0.177048	-0.225553	-0.275331	-0.347395	-0.320732	-0.413501	-0.490474	-0.556794	-0.562183	-0.648667	-0.706297	-0.721808	-0.77018	-0.817951	-0.908991	-0.934884	-0.813543	-1.03351	-1.08506	-1.14179	-1.20439	-1.22556	-1.32614	-1.3388	-1.38029	-1.49273	-1.50068	-1.56277	-1.58198	-1.62416	-1.72204	-1.74712	-1.76546	-1.83987	-1.87741	-1.93237	-1.99218	-2.03283
16.7437	0.0616005		16.0428	0		16.7437	0.0992176	-0.03595	-0.0802361	-0.090048	-0.151622	-0.179437	-0.226345	-0.265688	-0.336332	-0.310366	-0.415788	-0.493795	-0.564343	-0.561927	-0.64309	-0.708722	-0.7268	-0.768781	-0.820701	-0.920171	-0.942751	-0.82269	-1.03434	-1.0866	-1.13512	-1.2058	-1.23478	-1.32348	-1.33916	-1.37686	-1.48915	-1.49174	-1.55833	-1.58562	-1.6283	-1.72063	-1.75145	-1.75424	-1.84336	-1.87941	-1.93722	-1.99675	-2.0299
16.7957	0.0596473		16.0593	0		16.7957	0.091486	-0.0332966	-0.0902919	-0.0974806	-0.158757	-0.177609	-0.239793	-0.266603	-0.331786	-0.313966	-0.415177	-0.494923	-0.560679	-0.563601	-0.640461	-0.701834	-0.739858	-0.766094	-0.826071	-0.922301	-0.94347	-0.834816	-1.03577	-1.08986	-1.13582	-1.21488	-1.23473	-1.31621	-1.33328	-1.37824	-1.48133	-1.49509	-1.55595	-1.58332	-1.63746	-1.72864	-1.75089	-1.75158	-1.85959	-1.88284	-1.93797	-1.99578	-2.03175
16.8476	0.0587005		16.0762	0		16.8476	0.083773	-0.0377476	-0.0960251	-0.0960516	-0.16431	-0.174892	-0.241222	-0.272352	-0.327766	-0.314708	-0.411542	-0.491742	-0.564104	-0.568579	-0.636418	-0.695699	-0.748757	-0.76479	-0.82769	-0.922376	-0.943096	-0.840352	-1.03751	-1.09121	-1.14145	-1.22365	-1.23109	-1.30449	-1.33254	-1.37784	-1.47619	-1.49869	-1.54903	-1.5797	-1.64697	-1.72708	-1.75211	-1.75627	-1.86357	-1.88391	-1.93826	-1.99586	-2.03803
16.8996	0.0593066		16.0928	0		16.8996	0.0804695	-0.0348641	-0.0989316	-0.0988491	-0.157769	-0.176937	-0.239577	-0.275627	-0.329265	-0.320672	-0.402082	-0.489494	-0.566643	-0.569064	-0.639434	-0.691215	-0.746897	-0.765793	-0.824151	-0.916464	-0.942755	-0.841204	-1.03654	-1.08807	-1.14576	-1.22744	-1.23005	-1.29994	-1.33347	-1.38148	-1.47074	-1.49931	-1.5487	-1.57609	-1.64989	-1.71617	-1.74499	-1.75912	-1.85758	-1.87882	-1.94809	-1.9936	-2.03881
16.9516	0.0584135		16.1094	0		16.9516	0.0776482	-0.0309409	-0.0954828	-0.0967281	-0.147557	-0.18006	-0.241202	-0.285515	-0.332763	-0.323854	-0.400692	-0.487842	-0.569052	-0.573798	-0.643051	-0.690853	-0.751336	-0.768393	-0.819632	-0.91471	-0.947848	-0.848218	-1.042	-1.0821	-1.1488	-1.22263	-1.2295	-1.3041	-1.33336	-1.38665	-1.47082	-1.49178	-1.55217	-1.57795	-1.64444	-1.70775	-1.74241	-1.76835	-1.8509	-1.87697	-1.95468	-1.99136	-2.04272
17.0035	0.0580223		16.1262	0		17.0035	0.0816691	-0.0343219	-0.0960578	-0.0930105	-0.148448	-0.181997	-0.244447	-0.286057	-0.331301	-0.336242	-0.399802	-0.479876	-0.573948	-0.573298	-0.64296	-0.688477	-0.754054	-0.77163	-0.815738	-0.920261	-0.951778	-0.85449	-1.04739	-1.08251	-1.14717	-1.22108	-1.23282	-1.30727	-1.3348	-1.3843	-1.47913	-1.4819	-1.55314	-1.58361	-1.64087	-1.69914	-1.73674	-1.77321	-1.84971	-1.87478	-1.9557	-1.99995	-2.03969
17.0555	0.0568851		16.1428	0		17.0555	0.0859481	-0.0369945	-0.098079	-0.0950268	-0.15807	-0.178334	-0.260464	-0.284098	-0.329124	-0.343953	-0.404726	-0.478921	-0.571125	-0.574481	-0.644568	-0.688161	-0.753219	-0.768712	-0.81221	-0.931115	-0.948267	-0.863124	-1.0531	-1.08718	-1.14366	-1.22048	-1.23793	-1.31208	-1.333	-1.38227	-1.48222	-1.47717	-1.55357	-1.57889	-1.64357	-1.70889	-1.73701	-1.77577	-1.85747	-1.88083	-1.94876	-2.00169	-2.03586
17.1075	0.0565253		16.1592	0		17.1075	0.0829529	-0.038616	-0.0958004	-0.0981257	-0.166562	-0.169855	-0.26579	-0.284173	-0.317923	-0.3418	-0.408909	-0.476068	-0.575049	-0.573078	-0.643732	-0.690219	-0.753886	-0.765511	-0.81196	-0.935781	-0.945802	-0.867164	-1.05797	-1.09293	-1.1465	-1.2291	-1.23753	-1.31385	-1.33348	-1.37913	-1.48344	-1.47677	-1.54932	-1.5706	-1.65449	-1.72194	-1.73859	-1.78796	-1.86391	-1.88639	-1.93975	-2.00689	-2.02944
17.1594	0.0558493		16.1761	0		17.1594	0.0759456	-0.0442002	-0.0928499	-0.105926	-0.170282	-0.16799	-0.262193	-0.286309	-0.31444	-0.341525	-0.412391	-0.479146	-0.576869	-0.572087	-0.64865	-0.693636	-0.746769	-0.76887	-0.816388	-0.931178	-0.944747	-0.872768	-1.05173	-1.09686	-1.15279	-1.2366	-1.2357	-1.30768	-1.34024	-1.37662	-1.48772	-1.48109	-1.54853	-1.56657	-1.66069	-1.72388	-1.74238	-1.79164	-1.86146	-1.88678	-1.94687	-2.01097	-2.01982
17.2114	0.0552577		16.1927	0		17.2114	0.0670336	-0.051648	-0.0856156	-0.110387	-0.163681	-0.172569	-0.256271	-0.288583	-0.319176	-0.33448	-0.411696	-0.4813	-0.578187	-0.572809	-0.64866	-0.696561	-0.738335	-0.774723	-0.821142	-0.928572	-0.947364	-0.888646	-1.05015	-1.0928	-1.15351	-1.23735	-1.23657	-1.30385	-1.34241	-1.3778	-1.48923	-1.48526	-1.54861	-1.56954	-1.65527	-1.72447	-1.74574	-1.78906	-1.85828	-1.88769	-1.95004	-2.01442	-2.02779
17.2634	0.0539498		16.2094	0		17.2634	0.0676396	-0.061087	-0.0878238	-0.111398	-0.160817	-0.17569	-0.252128	-0.289293	-0.322793	-0.340208	-0.41092	-0.480667	-0.580743	-0.576586	-0.643432	-0.699807	-0.738872	-0.777423	-0.822923	-0.924831	-0.950315	-0.898721	-1.04864	-1.08849	-1.15738	-1.23503	-1.23573	-1.30421	-1.3458	-1.38055	-1.49071	-1.49065	-1.54974	-1.57593	-1.64384	-1.72264	-1.73974	-1.78661	-1.86194	-1.88528	-1.95205	-2.02037	-2.03777
17.3153	0.0532193		16.2262	0		17.3153	0.0727931	-0.0558455	-0.0914257	-0.115999	-0.160338	-0.182414	-0.254646	-0.285497	-0.323824	-0.349081	-0.40599	-0.483197	-0.576059	-0.577741	-0.63525	-0.705064	-0.740259	-0.7753	-0.823769	-0.932065	-0.950555	-0.903964	-1.04917	-1.08084	-1.15686	-1.22384	-1.24028	-1.31296	-1.34442	-1.38597	-1.4923	-1.49413	-1.54903	-1.58025	-1.6339	-1.7277	-1.7398	-1.78637	-1.86865	-1.88433	-1.94985	-2.01395	-2.04565
17.3673	0.0529088		16.2427	0		17.3673	0.0748221	-0.042851	-0.0921626	-0.119132	-0.1572	-0.180228	-0.259948	-0.279488	-0.320204	-0.350745	-0.399595	-0.477281	-0.57172	-0.578797	-0.636894	-0.70883	-0.745695	-0.770903	-0.821182	-0.939727	-0.947261	-0.906685	-1.05066	-1.07107	-1.15402	-1.2204	-1.24407	-1.32367	-1.33719	-1.39201	-1.49151	-1.49704	-1.55643	-1.58248	-1.63477	-1.7352	-1.73977	-1.79149	-1.87272	-1.88514	-1.94856	-1.99968	-2.04743
17.4193	0.0506561		16.2594	0		17.4193	0.0739782	-0.0415988	-0.0972116	-0.118336	-0.155603	-0.180513	-0.264516	-0.281966	-0.329263	-0.349604	-0.400831	-0.475945	-0.574856	-0.576623	-0.649889	-0.706714	-0.751448	-0.768354	-0.81831	-0.941356	-0.947421	-0.906033	-1.0486	-1.07227	-1.15239	-1.21941	-1.2488	-1.32803	-1.33051	-1.39154	-1.49977	-1.49827	-1.56348	-1.59151	-1.63501	-1.73595	-1.74632	-1.79147	-1.87928	-1.88638	-1.95274	-1.98664	-2.04152
17.4712	0.0494779		16.2762	0		17.4712	0.0750238	-0.0427047	-0.0912655	-0.118276	-0.149157	-0.181988	-0.271443	-0.275812	-0.339452	-0.345875	-0.401129	-0.47393	-0.573692	-0.57338	-0.658735	-0.701231	-0.746915	-0.770463	-0.81424	-0.939048	-0.941943	-0.912373	-1.05658	-1.07148	-1.14939	-1.22673	-1.25665	-1.32821	-1.3262	-1.39073	-1.50118	-1.49843	-1.56688	-1.60124	-1.6363	-1.73243	-1.75173	-1.78649	-1.87796	-1.88765	-1.96014	-1.98491	-2.04543
17.5232	0.0498761		16.293	0		17.5232	0.0751113	-0.0438044	-0.0852208	-0.119538	-0.148351	-0.17768	-0.274146	-0.272929	-0.337469	-0.3511	-0.407858	-0.474719	-0.574269	-0.5785	-0.657602	-0.697772	-0.737546	-0.771947	-0.816092	-0.92742	-0.939189	-0.91599	-1.0593	-1.07536	-1.15465	-1.22914	-1.25671	-1.33252	-1.32943	-1.3885	-1.50049	-1.50011	-1.56224	-1.58879	-1.64596	-1.73071	-1.74861	-1.77457	-1.87489	-1.88868	-1.96501	-1.98738	-2.03988
17.5752	0.0501029		16.3092	0		17.5752	0.0677725	-0.0392978	-0.0810071	-0.120313	-0.15384	-0.175048	-0.271794	-0.279018	-0.331818	-0.364219	-0.407298	-0.477453	-0.564483	-0.583266	-0.649745	-0.69557	-0.734179	-0.773913	-0.81829	-0.923367	-0.950388	-0.918898	-1.05705	-1.07933	-1.15687	-1.2223	-1.25202	-1.33701	-1.33301	-1.38881	-1.50054	-1.49816	-1.56131	-1.58309	-1.65264	-1.73161	-1.74441	-1.76873	-1.87535	-1.88691	-1.95987	-1.99209	-2.03524
17.6271	0.0500855		16.3262	0		17.6271	0.0582889	-0.0334604	-0.0711726	-0.123341	-0.161741	-0.172264	-0.268901	-0.279262	-0.327166	-0.372344	-0.404598	-0.477059	-0.554693	-0.589689	-0.644265	-0.695528	-0.730949	-0.77678	-0.821323	-0.92433	-0.956072	-0.924954	-1.04896	-1.08745	-1.15273	-1.21537	-1.25131	-1.34144	-1.33926	-1.38897	-1.5038	-1.49749	-1.55887	-1.57969	-1.65849	-1.73415	-1.74448	-1.77334	-1.87159	-1.88229	-1.95576	-2.002	-2.03391
17.6791	0.0491618		16.3429	0		17.6791	0.0549314	-0.0353946	-0.0693496	-0.11661	-0.168043	-0.175265	-0.269686	-0.28732	-0.328542	-0.367894	-0.40369	-0.477872	-0.555886	-0.588088	-0.644306	-0.69645	-0.731436	-0.776458	-0.825462	-0.929425	-0.958001	-0.919993	-1.04113	-1.09389	-1.14713	-1.21404	-1.24716	-1.34927	-1.34761	-1.39015	-1.50497	-1.49679	-1.55966	-1.58464	-1.65059	-1.73245	-1.74457	-1.78245	-1.87645	-1.88112	-1.94896	-2.00763	-2.0311
17.731	0.0485455		16.3593	0		17.731	0.0590379	-0.031815	-0.0709559	-0.11368	-0.168093	-0.176	-0.274377	-0.2899	-0.327818	-0.356852	-0.407357	-0.482009	-0.55874	-0.588121	-0.642009	-0.696512	-0.732456	-0.779624	-0.82191	-0.928517	-0.9514	-0.915707	-1.04632	-1.09287	-1.14482	-1.21886	-1.24398	-1.34675	-1.35272	-1.388	-1.50405	-1.49431	-1.55918	-1.59289	-1.64046	-1.73485	-1.75094	-1.78865	-1.87705	-1.8802	-1.95019	-2.01636	-2.0357
17.783	0.050698		16.3759	0		17.783	0.0706229	-0.0277879	-0.0719466	-0.115806	-0.16195	-0.173716	-0.275858	-0.287763	-0.317482	-0.348819	-0.412216	-0.482494	-0.565157	-0.584567	-0.632378	-0.698159	-0.731051	-0.780878	-0.819987	-0.926156	-0.942746	-0.916681	-1.05169	-1.09309	-1.14752	-1.22586	-1.24228	-1.34244	-1.35364	-1.38329	-1.49868	-1.49778	-1.55137	-1.58315	-1.64291	-1.73057	-1.75412	-1.78424	-1.87815	-1.87771	-1.95211	-2.0191	-2.02873
17.835	0.0513617		16.393	0		17.835	0.0730335	-0.0237034	-0.0747172	-0.119675	-0.148726	-0.174612	-0.283477	-0.287162	-0.31059	-0.355182	-0.416243	-0.482369	-0.571282	-0.577285	-0.627294	-0.703728	-0.740284	-0.775424	-0.813676	-0.926149	-0.945046	-0.924253	-1.05409	-1.09222	-1.14858	-1.2268	-1.24314	-1.33764	-1.34744	-1.37463	-1.4943	-1.49644	-1.54996	-1.57286	-1.65019	-1.71969	-1.7575	-1.78169	-1.88395	-1.87846	-1.94748	-2.02362	-2.02973
17.8869	0.0516026		16.4094	0		17.8869	0.068682	-0.0243097	-0.0744941	-0.121738	-0.139355	-0.175996	-0.28708	-0.287271	-0.316296	-0.362599	-0.414519	-0.479575	-0.573898	-0.57633	-0.630446	-0.708399	-0.746786	-0.770623	-0.815939	-0.924604	-0.94721	-0.938136	-1.04926	-1.09279	-1.14572	-1.22348	-1.2508	-1.33219	-1.33856	-1.3719	-1.49611	-1.49456	-1.54522	-1.56696	-1.6523	-1.71457	-1.7575	-1.78331	-1.88198	-1.8812	-1.94907	-2.02276	-2.03413
17.9389	0.0512693		16.426	0		17.9389	0.0616767	-0.0303079	-0.0764269	-0.109237	-0.139699	-0.17932	-0.283928	-0.28979	-0.323735	-0.371402	-0.410978	-0.47302	-0.573633	-0.574238	-0.634426	-0.705764	-0.752402	-0.764096	-0.819884	-0.928038	-0.953091	-0.946547	-1.04082	-1.09253	-1.14082	-1.22367	-1.2544	-1.33741	-1.33444	-1.37153	-1.49265	-1.48982	-1.54739	-1.56613	-1.65057	-1.71296	-1.74864	-1.78871	-1.87452	-1.88976	-1.9493	-2.01512	-2.03637
17.9909	0.0509999		16.4426	0		17.9909	0.0534704	-0.0324086	-0.0744182	-0.102417	-0.151294	-0.180099	-0.28155	-0.296724	-0.328025	-0.37649	-0.413002	-0.474883	-0.567831	-0.581758	-0.640871	-0.703999	-0.749535	-0.762705	-0.824511	-0.929681	-0.956149	-0.950286	-1.02743	-1.08882	-1.14452	-1.21454	-1.2543	-1.33302	-1.33438	-1.37237	-1.49038	-1.49039	-1.54647	-1.57215	-1.64485	-1.72302	-1.73847	-1.77895	-1.86649	-1.89387	-1.9497	-2.00106	-2.03323
18.0428	0.0504027		16.4593	0		18.0428	0.0538917	-0.0410914	-0.0750604	-0.100381	-0.161222	-0.178733	-0.270731	-0.299629	-0.326906	-0.381954	-0.414889	-0.479344	-0.556612	-0.588503	-0.645459	-0.701559	-0.746641	-0.766282	-0.825769	-0.937408	-0.956939	-0.95317	-1.0165	-1.08719	-1.14793	-1.21365	-1.25356	-1.32999	-1.33812	-1.37916	-1.48385	-1.49724	-1.54788	-1.5835	-1.64968	-1.7259	-1.73135	-1.77407	-1.8585	-1.89429	-1.95616	-1.99489	-2.03001
18.0948	0.0499314		16.4758	0		18.0948	0.0493763	-0.0434978	-0.0745733	-0.108606	-0.157774	-0.181664	-0.270608	-0.29589	-0.320102	-0.37932	-0.416912	-0.483143	-0.554645	-0.583488	-0.647315	-0.700366	-0.74493	-0.770788	-0.821631	-0.942596	-0.947832	-0.952618	-1.01766	-1.08544	-1.15374	-1.21583	-1.25177	-1.33452	-1.34682	-1.37683	-1.48093	-1.49665	-1.54053	-1.58181	-1.65708	-1.72392	-1.7379	-1.78094	-1.85956	-1.889	-1.95359	-2.0022	-2.03387
18.1468	0.0488418		16.4926	0		18.1468	0.0501862	-0.0492501	-0.0788186	-0.115766	-0.15092	-0.182813	-0.279187	-0.284948	-0.32221	-0.3704	-0.41432	-0.485973	-0.560867	-0.577165	-0.64724	-0.702039	-0.743864	-0.774082	-0.827118	-0.945882	-0.940163	-0.964736	-1.02538	-1.08161	-1.15544	-1.22466	-1.24821	-1.34027	-1.35114	-1.37496	-1.48507	-1.49367	-1.53868	-1.58031	-1.66317	-1.71704	-1.74373	-1.78934	-1.86395	-1.89078	-1.95273	-2.00566	-2.03931
18.1987	0.0488101		16.5093	0		18.1987	0.0481254	-0.0445713	-0.0862547	-0.114178	-0.149363	-0.179986	-0.280845	-0.27769	-0.326196	-0.363225	-0.404914	-0.484111	-0.570965	-0.57677	-0.639111	-0.697233	-0.745636	-0.777334	-0.828225	-0.940659	-0.935633	-0.976408	-1.0361	-1.08044	-1.15728	-1.2293	-1.24306	-1.3482	-1.34802	-1.36669	-1.48949	-1.4892	-1.54225	-1.57179	-1.66634	-1.7105	-1.75273	-1.79893	-1.86347	-1.88984	-1.94896	-2.00977	-2.03517
18.2507	0.0497088		16.5261	0		18.2507	0.0440774	-0.029049	-0.086909	-0.114725	-0.154424	-0.173457	-0.28366	-0.27931	-0.322102	-0.363958	-0.404382	-0.484405	-0.578979	-0.578456	-0.633558	-0.694373	-0.745765	-0.777089	-0.830902	-0.930751	-0.936975	-0.979442	-1.03899	-1.08465	-1.16124	-1.22584	-1.24382	-1.34835	-1.33999	-1.36301	-1.49493	-1.49135	-1.54499	-1.56364	-1.65438	-1.71112	-1.7555	-1.79193	-1.86768	-1.88803	-1.94657	-2.00795	-2.02981
18.3027	0.0487375		16.5423	0		18.3027	0.0449781	-0.0254043	-0.0862171	-0.108621	-0.159724	-0.16546	-0.285179	-0.280648	-0.317744	-0.373181	-0.410688	-0.482083	-0.574928	-0.586716	-0.630267	-0.694777	-0.753342	-0.777393	-0.834397	-0.92187	-0.944115	-0.973909	-1.03202	-1.09171	-1.15846	-1.22211	-1.25371	-1.34932	-1.33602	-1.37073	-1.50082	-1.50462	-1.55081	-1.56172	-1.6543	-1.71161	-1.75656	-1.78945	-1.86943	-1.88949	-1.95843	-2.01585	-2.0317
18.3546	0.0479685		16.5588	0		18.3546	0.0373794	-0.0269578	-0.0797817	-0.104744	-0.156048	-0.165204	-0.279224	-0.286836	-0.310684	-0.3729	-0.42141	-0.477522	-0.572518	-0.59453	-0.633593	-0.69584	-0.759759	-0.776753	-0.83132	-0.91533	-0.95153	-0.968819	-1.02519	-1.10055	-1.14937	-1.21665	-1.26061	-1.34587	-1.33446	-1.38038	-1.49943	-1.51175	-1.55213	-1.55995	-1.65546	-1.72118	-1.76049	-1.79623	-1.86663	-1.8906	-1.95997	-2.02201	-2.03795
18.4066	0.046932		16.5757	0		18.4066	0.0399689	-0.0351842	-0.0726274	-0.104111	-0.154123	-0.166422	-0.283437	-0.284845	-0.311795	-0.373158	-0.43333	-0.475443	-0.569122	-0.591213	-0.638613	-0.698185	-0.762062	-0.775001	-0.832997	-0.913877	-0.955984	-0.974365	-0.99849	-1.1015	-1.14252	-1.21882	-1.26647	-1.34011	-1.33589	-1.39101	-1.50096	-1.50875	-1.55383	-1.56391	-1.65788	-1.72497	-1.75939	-1.80292	-1.86865	-1.8994	-1.95993	-2.01688	-2.04214
18.4586	0.0471957		16.5926	0		18.4586	0.0443842	-0.0385485	-0.0691886	-0.104351	-0.148526	-0.173817	-0.281063	-0.282961	-0.312581	-0.371626	-0.433078	-0.480127	-0.573517	-0.594053	-0.639141	-0.695804	-0.756943	-0.772308	-0.831269	-0.921734	-0.958663	-0.978555	-0.964512	-1.09244	-1.14388	-1.2171	-1.25808	-1.33281	-1.34308	-1.38939	-1.50035	-1.49858	-1.55785	-1.56852	-1.66569	-1.72469	-1.76374	-1.80294	-1.86449	-1.89565	-1.96521	-2.00792	-2.04079
18.5105	0.0479354		16.6091	0		18.5105	0.0488003	-0.0299713	-0.0714662	-0.107539	-0.149717	-0.182384	-0.279977	-0.284688	-0.314103	-0.371097	-0.428202	-0.489482	-0.579199	-0.593478	-0.638984	-0.693625	-0.748069	-0.772315	-0.823635	-0.934647	-0.957148	-0.98429	-0.937836	-1.08621	-1.14775	-1.21706	-1.25575	-1.32534	-1.34727	-1.37944	-1.5017	-1.48823	-1.56086	-1.57446	-1.66614	-1.72602	-1.76363	-1.79781	-1.86199	-1.88846	-1.96454	-2.00573	-2.04198
18.5625	0.0492462		16.6257	0		18.5625	0.0582648	-0.0258382	-0.0728644	-0.11197	-0.152412	-0.179416	-0.281835	-0.277808	-0.317616	-0.376206	-0.420406	-0.494516	-0.574182	-0.592455	-0.636805	-0.690363	-0.741001	-0.772087	-0.82009	-0.945523	-0.950792	-0.983289	-0.925618	-1.07715	-1.14755	-1.22338	-1.25733	-1.32951	-1.34668	-1.36671	-1.50048	-1.49045	-1.55238	-1.5791	-1.67064	-1.73112	-1.75807	-1.79161	-1.8637	-1.88235	-1.96547	-2.01365	-2.04118
18.6145	0.0496701		16.6428	0		18.6145	0.0545003	-0.0276372	-0.0730662	-0.12488	-0.15106	-0.170739	-0.276591	-0.275507	-0.318154	-0.382477	-0.417376	-0.492837	-0.573053	-0.592226	-0.640637	-0.689234	-0.739344	-0.768683	-0.820656	-0.949303	-0.949748	-0.98634	-0.93061	-1.07416	-1.14537	-1.22315	-1.26029	-1.3354	-1.34457	-1.36087	-1.49475	-1.49858	-1.54875	-1.57812	-1.67688	-1.72963	-1.75595	-1.79283	-1.86303	-1.88233	-1.96573	-2.0173	-2.04142
18.6664	0.0492701		16.6593	0		18.6664	0.0552186	-0.0306676	-0.0756628	-0.128766	-0.155564	-0.164447	-0.27477	-0.283045	-0.322844	-0.389363	-0.425439	-0.48804	-0.566042	-0.586325	-0.642639	-0.686414	-0.740441	-0.767797	-0.827549	-0.947892	-0.950819	-0.991411	-0.938407	-1.07716	-1.14745	-1.21569	-1.26304	-1.34361	-1.33698	-1.36635	-1.49399	-1.50234	-1.54658	-1.57318	-1.67039	-1.73334	-1.75026	-1.79915	-1.85988	-1.88959	-1.9675	-2.02052	-2.03482
18.7184	0.0494888		16.6759	0		18.7184	0.0583238	-0.0357284	-0.076233	-0.128289	-0.148128	-0.166202	-0.275136	-0.285604	-0.3087	-0.385393	-0.429473	-0.479093	-0.567159	-0.582589	-0.640891	-0.689519	-0.737898	-0.76637	-0.834454	-0.948167	-0.956584	-0.993154	-0.943703	-1.07753	-1.14843	-1.21649	-1.25993	-1.34724	-1.33865	-1.3711	-1.50183	-1.49729	-1.55462	-1.56694	-1.66532	-1.73187	-1.74872	-1.79997	-1.86177	-1.89356	-1.97847	-2.01491	-2.03244
18.7704	0.0495157		16.6926	0		18.7704	0.0575776	-0.0331998	-0.0750745	-0.115709	-0.144983	-0.167775	-0.269881	-0.28561	-0.275101	-0.378452	-0.433551	-0.477529	-0.569548	-0.580807	-0.633175	-0.694983	-0.737819	-0.774418	-0.830405	-0.950309	-0.957943	-0.992973	-0.956044	-1.08161	-1.14934	-1.21726	-1.26004	-1.34955	-1.34086	-1.37802	-1.5095	-1.49898	-1.56523	-1.5672	-1.66339	-1.72922	-1.7506	-1.79834	-1.86625	-1.89527	-1.97486	-2.01669	-2.04143
18.8223	0.0530998		16.7093	0		18.8223	0.0603234	-0.0231257	-0.0701709	-0.101397	-0.146311	-0.166726	-0.268771	-0.27683	-0.220698	-0.371718	-0.431592	-0.477004	-0.561703	-0.5793	-0.616136	-0.708583	-0.735705	-0.776946	-0.820435	-0.947223	-0.952776	-0.986229	-0.965099	-1.08432	-1.14552	-1.22248	-1.25454	-1.34396	-1.34397	-1.38291	-1.50197	-1.50403	-1.56365	-1.57309	-1.65377	-1.73141	-1.75107	-1.79743	-1.86914	-1.89233	-1.95657	-2.01543	-2.04323
18.8743	0.0571766		16.7259	0		18.8743	0.0522707	-0.012804	-0.0665682	-0.0956844	-0.145842	-0.162436	-0.264846	-0.26963	-0.167957	-0.371349	-0.416041	-0.477726	-0.561638	-0.58183	-0.600545	-0.713334	-0.736763	-0.773747	-0.816529	-0.940128	-0.946754	-0.978164	-0.969262	-1.08277	-1.14363	-1.22213	-1.24871	-1.33861	-1.3505	-1.38417	-1.49504	-1.50269	-1.56775	-1.5671	-1.65029	-1.72502	-1.74945	-1.80158	-1.8666	-1.88205	-1.9409	-2.01211	-2.04487
18.9262	0.0589646		16.7428	0		18.9262	0.0467478	-0.00856093	-0.0674252	-0.0879735	-0.149561	-0.169801	-0.261964	-0.272993	-0.148061	-0.367438	-0.409162	-0.477654	-0.566112	-0.581444	-0.586796	-0.709129	-0.736639	-0.765858	-0.818409	-0.937293	-0.946246	-0.9778	-0.976814	-1.0801	-1.14828	-1.21539	-1.24313	-1.33261	-1.34672	-1.38455	-1.48631	-1.49847	-1.56372	-1.56536	-1.64539	-1.72867	-1.74325	-1.80187	-1.85409	-1.87361	-1.93755	-2.01829	-2.04199
18.9782	0.0579332		16.7593	0		18.9782	0.0445155	-0.0155375	-0.0727588	-0.0960792	-0.151403	-0.179294	-0.267968	-0.284195	-0.14646	-0.360694	-0.404588	-0.480587	-0.569146	-0.584641	-0.583203	-0.703165	-0.738412	-0.764506	-0.821477	-0.937848	-0.948745	-0.983549	-0.979719	-1.07773	-1.152	-1.21946	-1.24631	-1.3287	-1.34534	-1.38647	-1.48566	-1.49185	-1.56392	-1.55769	-1.64298	-1.72307	-1.74056	-1.80235	-1.84943	-1.8733	-1.94473	-2.02213	-2.0349
19.0302	0.0551758		16.7759	0		19.0302	0.0448661	-0.0356949	-0.0801495	-0.105985	-0.146672	-0.174169	-0.269389	-0.289361	-0.163753	-0.364341	-0.407181	-0.486458	-0.576361	-0.588563	-0.592035	-0.692067	-0.736488	-0.76929	-0.822501	-0.935163	-0.952797	-0.990985	-0.982364	-1.07929	-1.15233	-1.22209	-1.24705	-1.33378	-1.34435	-1.39575	-1.48543	-1.49387	-1.55984	-1.55681	-1.64489	-1.72352	-1.74449	-1.80352	-1.84752	-1.87315	-1.95455	-2.02372	-2.03728
19.0821	0.0532336		16.7928	0		19.0821	0.0479086	-0.0494218	-0.0859518	-0.113776	-0.147311	-0.165715	-0.271471	-0.284794	-0.179028	-0.367368	-0.418571	-0.489292	-0.574142	-0.588536	-0.594124	-0.692413	-0.735472	-0.770667	-0.821998	-0.927686	-0.952166	-0.990936	-0.975474	-1.08493	-1.15043	-1.22148	-1.24989	-1.3308	-1.34788	-1.40273	-1.47923	-1.50002	-1.55639	-1.56742	-1.64301	-1.72903	-1.75359	-1.80659	-1.85118	-1.88085	-1.95818	-2.01763	-2.03994
19.1341	0.0521597		16.8092	0		19.1341	0.0465281	-0.0524183	-0.0934124	-0.118478	-0.143966	-0.159408	-0.270719	-0.283479	-0.185397	-0.36831	-0.422121	-0.491385	-0.577689	-0.590007	-0.593246	-0.688643	-0.739271	-0.772918	-0.828243	-0.924079	-0.954837	-0.986853	-0.97236	-1.08756	-1.14886	-1.21766	-1.25442	-1.32966	-1.35383	-1.39962	-1.481	-1.50124	-1.55934	-1.57033	-1.64614	-1.73575	-1.75606	-1.81062	-1.85563	-1.8848	-1.96054	-2.01576	-2.03964
19.1861	0.0512549		16.8259	0		19.1861	0.0524729	-0.0481127	-0.0918824	-0.115116	-0.144186	-0.167017	-0.272003	-0.284599	-0.197081	-0.367637	-0.432679	-0.485648	-0.585492	-0.584189	-0.59432	-0.691409	-0.738218	-0.769219	-0.836638	-0.929856	-0.959168	-0.986133	-0.974174	-1.08483	-1.14908	-1.21166	-1.25853	-1.32765	-1.34848	-1.39307	-1.48524	-1.49678	-1.56066	-1.57682	-1.64773	-1.74648	-1.75528	-1.81132	-1.86223	-1.8813	-1.9588	-2.02523	-2.04219
19.238	0.0489379		16.8427	0		19.238	0.0545626	-0.0369373	-0.0864045	-0.122336	-0.147585	-0.178989	-0.268908	-0.297842	-0.197583	-0.368563	-0.44036	-0.489942	-0.585551	-0.579066	-0.60616	-0.69774	-0.751705	-0.774315	-0.838878	-0.939963	-0.961865	-0.989956	-0.986676	-1.07959	-1.15377	-1.21336	-1.26403	-1.32522	-1.34085	-1.39151	-1.4949	-1.49681	-1.5599	-1.57967	-1.64618	-1.74497	-1.75933	-1.81169	-1.8759	-1.88259	-1.95957	-2.03628	-2.04716
19.29	0.0463383		16.8593	0		19.29	0.0531059	-0.0356469	-0.0793209	-0.1342	-0.153804	-0.186674	-0.274974	-0.303517	-0.199971	-0.373893	-0.44015	-0.494672	-0.589497	-0.575383	-0.626076	-0.702752	-0.756965	-0.782159	-0.836641	-0.946171	-0.963899	-0.994178	-1.00049	-1.07811	-1.15703	-1.2143	-1.26734	-1.32965	-1.33613	-1.39689	-1.50298	-1.49407	-1.55447	-1.57529	-1.65058	-1.74512	-1.75968	-1.81488	-1.88519	-1.87819	-1.96336	-2.03727	-2.05195
19.342	0.0456259		16.8759	0		19.342	0.0466443	-0.0313143	-0.0705677	-0.138109	-0.158254	-0.188562	-0.27865	-0.295459	-0.206651	-0.380794	-0.435639	-0.496847	-0.585088	-0.577001	-0.633644	-0.700948	-0.757018	-0.784029	-0.831526	-0.946189	-0.96458	-1.00009	-0.998829	-1.08255	-1.15413	-1.21457	-1.26618	-1.32762	-1.3412	-1.39787	-1.49837	-1.49109	-1.5517	-1.5772	-1.64842	-1.73587	-1.76159	-1.81653	-1.88468	-1.88276	-1.96228	-2.02802	-2.05562
19.3939	0.0459437		16.8928	0		19.3939	0.0397369	-0.0315504	-0.0712427	-0.138233	-0.158234	-0.182556	-0.272273	-0.294149	-0.212326	-0.379487	-0.423978	-0.490117	-0.580832	-0.574289	-0.633163	-0.692722	-0.752908	-0.786585	-0.830731	-0.942729	-0.969018	-1.00529	-1.00182	-1.08743	-1.15403	-1.21804	-1.26535	-1.33151	-1.34723	-1.38996	-1.49345	-1.48872	-1.54803	-1.57335	-1.64514	-1.72588	-1.76026	-1.81464	-1.87927	-1.88587	-1.96003	-2.0219	-2.05315
19.4459	0.0466367		16.9093	0		19.4459	0.0362786	-0.0359717	-0.0701288	-0.126272	-0.154671	-0.181142	-0.265994	-0.291531	-0.229711	-0.380638	-0.421788	-0.477328	-0.574985	-0.573436	-0.62621	-0.691003	-0.736929	-0.788267	-0.830205	-0.94165	-0.971365	-1.007	-1.00223	-1.09578	-1.15386	-1.215	-1.26381	-1.33712	-1.34718	-1.38612	-1.49211	-1.48412	-1.55224	-1.57092	-1.64623	-1.71358	-1.7603	-1.81768	-1.86452	-1.88721	-1.96037	-2.0204	-2.05289
19.4979	0.0477498		16.9259	0		19.4979	0.0417722	-0.0390115	-0.0708672	-0.11573	-0.149639	-0.179514	-0.255913	-0.292214	-0.243623	-0.37851	-0.422017	-0.468699	-0.577263	-0.56986	-0.624776	-0.692898	-0.738234	-0.783711	-0.823315	-0.939018	-0.968985	-1.0039	-1.00638	-1.09972	-1.15327	-1.21223	-1.26187	-1.33963	-1.34828	-1.38915	-1.49064	-1.49018	-1.5523	-1.57382	-1.64585	-1.70454	-1.76438	-1.81071	-1.85952	-1.88653	-1.96992	-2.01808	-2.04978
19.5498	0.0475889		16.9426	0		19.5498	0.0476965	-0.0442914	-0.069747	-0.114769	-0.152173	-0.181936	-0.259878	-0.290391	-0.247357	-0.37907	-0.426162	-0.470045	-0.57488	-0.570604	-0.626139	-0.691811	-0.74317	-0.782905	-0.820432	-0.938643	-0.962108	-0.997173	-1.02155	-1.09325	-1.1554	-1.21073	-1.26832	-1.34104	-1.34143	-1.39739	-1.48961	-1.49774	-1.55685	-1.57237	-1.65306	-1.70837	-1.76149	-1.8082	-1.86575	-1.88068	-1.9751	-2.02313	-2.04444
19.6018	0.0482824		16.9591	0		19.6018	0.054062	-0.0483574	-0.0658936	-0.112639	-0.151309	-0.184287	-0.269135	-0.284359	-0.248635	-0.375451	-0.433249	-0.474472	-0.572824	-0.578872	-0.625657	-0.686662	-0.74809	-0.776726	-0.816403	-0.941436	-0.965366	-0.993442	-1.02204	-1.08606	-1.15679	-1.20382	-1.27077	-1.336	-1.34046	-1.40623	-1.48805	-1.50363	-1.55856	-1.57404	-1.65803	-1.71014	-1.75748	-1.80986	-1.86829	-1.8764	-1.97196	-2.02724	-2.04367
19.6538	0.0478904		16.9756	0		19.6538	0.0580374	-0.047177	-0.0650343	-0.11661	-0.155652	-0.181678	-0.271375	-0.286538	-0.250243	-0.371028	-0.436416	-0.478788	-0.575562	-0.584674	-0.626986	-0.682206	-0.748548	-0.771847	-0.815845	-0.944326	-0.974019	-0.99342	-1.02549	-1.08007	-1.15629	-1.2041	-1.26703	-1.33497	-1.33996	-1.40379	-1.49437	-1.50364	-1.55591	-1.56932	-1.66102	-1.71951	-1.75411	-1.81047	-1.8704	-1.86988	-1.96681	-2.03371	-2.04321
19.7057	0.04715		16.9925	0		19.7057	0.05919	-0.0370545	-0.0700674	-0.117742	-0.154473	-0.181854	-0.273804	-0.28544	-0.260597	-0.368082	-0.431434	-0.483708	-0.573052	-0.588801	-0.626421	-0.686121	-0.744296	-0.769822	-0.822496	-0.94111	-0.971376	-0.999871	-1.02906	-1.07979	-1.15995	-1.20672	-1.2601	-1.33157	-1.33999	-1.40101	-1.50359	-1.49841	-1.55654	-1.56953	-1.67259	-1.72814	-1.75816	-1.81433	-1.86235	-1.87257	-1.96122	-2.03731	-2.04775
19.7577	0.0472232		17.009	0		19.7577	0.0611021	-0.0278321	-0.0794742	-0.116325	-0.155102	-0.179792	-0.272196	-0.283425	-0.274759	-0.365757	-0.42545	-0.481255	-0.58317	-0.58697	-0.624059	-0.691636	-0.747604	-0.763841	-0.832175	-0.936116	-0.964692	-1.00069	-1.02939	-1.09024	-1.16139	-1.21433	-1.25808	-1.32849	-1.35056	-1.39854	-1.50148	-1.49717	-1.54981	-1.56714	-1.67094	-1.72929	-1.76085	-1.80971	-1.85902	-1.87977	-1.95884	-2.03379	-2.04663
19.8097	0.0482421		17.0258	0		19.8097	0.0564101	-0.0181399	-0.0790436	-0.11548	-0.156877	-0.17797	-0.275462	-0.281487	-0.27953	-0.370337	-0.419727	-0.484769	-0.575961	-0.587186	-0.617046	-0.692332	-0.748354	-0.767157	-0.840655	-0.928294	-0.954488	-1.0032	-1.03456	-1.09602	-1.16128	-1.22779	-1.25362	-1.32773	-1.35944	-1.39299	-1.49507	-1.49274	-1.54759	-1.56187	-1.65261	-1.72721	-1.75863	-1.80094	-1.85759	-1.88617	-1.95233	-2.0272	-2.0444
19.8616	0.0497364		17.0427	0		19.8616	0.0503122	-0.0257829	-0.0730244	-0.107964	-0.153031	-0.176183	-0.277659	-0.282068	-0.281092	-0.372586	-0.416876	-0.48391	-0.570294	-0.588588	-0.615859	-0.69137	-0.745664	-0.771357	-0.839444	-0.928299	-0.954488	-1.00853	-1.03703	-1.1023	-1.16178	-1.23284	-1.24693	-1.32856	-1.3566	-1.38611	-1.48346	-1.48785	-1.55179	-1.56189	-1.637	-1.72705	-1.75416	-1.79824	-1.86012	-1.8872	-1.94382	-2.02245	-2.03678
19.9136	0.0494784		17.0592	0		19.9136	0.0407128	-0.0363946	-0.0665882	-0.106255	-0.154564	-0.178155	-0.277788	-0.286334	-0.281865	-0.374935	-0.414283	-0.484911	-0.571363	-0.59726	-0.615314	-0.687303	-0.742536	-0.781745	-0.832263	-0.935182	-0.9619	-1.01104	-1.04152	-1.10404	-1.1603	-1.22786	-1.2408	-1.33105	-1.34943	-1.38037	-1.48473	-1.48625	-1.55805	-1.56143	-1.62847	-1.72651	-1.74828	-1.79442	-1.86145	-1.88748	-1.9453	-2.02287	-2.03428
19.9655	0.0486062		17.076	0		19.9655	0.0458812	-0.0391668	-0.0676899	-0.107925	-0.156195	-0.183068	-0.269919	-0.289501	-0.286419	-0.372444	-0.415563	-0.487256	-0.567263	-0.599083	-0.617483	-0.690274	-0.749268	-0.790248	-0.832946	-0.937881	-0.958618	-1.01559	-1.04448	-1.09904	-1.16195	-1.21592	-1.23828	-1.33423	-1.33904	-1.3798	-1.48087	-1.48756	-1.56183	-1.57245	-1.63918	-1.72412	-1.75063	-1.79648	-1.86522	-1.88367	-1.95116	-2.02354	-2.03766
20.0175	0.0474464		17.0927	0		20.0175	0.0513293	-0.0439129	-0.0749809	-0.110929	-0.153241	-0.186088	-0.261082	-0.291402	-0.295363	-0.369152	-0.420322	-0.484613	-0.571845	-0.597655	-0.625788	-0.689661	-0.754673	-0.789955	-0.840361	-0.942486	-0.958987	-1.01767	-1.0505	-1.0979	-1.16379	-1.20643	-1.24213	-1.33847	-1.33225	-1.38474	-1.47707	-1.48932	-1.56304	-1.57686	-1.65006	-1.71958	-1.74925	-1.80419	-1.87018	-1.88576	-1.94901	-2.02592	-2.03894
20.0695	0.0473608		17.109	0		20.0695	0.0537624	-0.0380809	-0.0736464	-0.116104	-0.153195	-0.187349	-0.257871	-0.295751	-0.302327	-0.367844	-0.43087	-0.487296	-0.570952	-0.590344	-0.62696	-0.691021	-0.754494	-0.787248	-0.844103	-0.940473	-0.957082	-1.01319	-1.04749	-1.09261	-1.16793	-1.20595	-1.2384	-1.3399	-1.33745	-1.3851	-1.47846	-1.48891	-1.56067	-1.57378	-1.6538	-1.7129	-1.74973	-1.80469	-1.86755	-1.88458	-1.95081	-2.01796	-2.03632
20.1214	0.0474515		17.1258	0		20.1214	0.0509585	-0.0363457	-0.0711706	-0.116255	-0.155825	-0.187125	-0.268752	-0.29686	-0.312175	-0.367105	-0.434232	-0.48669	-0.572808	-0.57966	-0.627262	-0.698175	-0.746777	-0.779092	-0.843269	-0.940932	-0.955219	-1.01388	-1.04331	-1.09043	-1.17037	-1.20968	-1.23632	-1.33674	-1.3413	-1.38622	-1.4707	-1.48691	-1.55838	-1.57341	-1.65109	-1.71609	-1.75089	-1.80075	-1.86542	-1.87996	-1.95501	-2.01575	-2.02681
20.1734	0.048033		17.1424	0		20.1734	0.0447591	-0.0351211	-0.0738111	-0.114774	-0.159309	-0.183862	-0.283473	-0.300695	-0.310493	-0.368731	-0.432126	-0.484686	-0.58097	-0.581034	-0.622448	-0.70142	-0.736583	-0.772846	-0.833897	-0.940801	-0.954922	-1.00849	-1.04156	-1.09136	-1.16475	-1.21601	-1.24078	-1.33607	-1.34552	-1.38819	-1.47568	-1.4824	-1.5559	-1.57684	-1.63999	-1.72064	-1.74668	-1.791	-1.85883	-1.88208	-1.96029	-2.01196	-2.02939
20.2254	0.0487938		17.1593	0		20.2254	0.03994	-0.0371601	-0.0737222	-0.115453	-0.158928	-0.182489	-0.28485	-0.301679	-0.296052	-0.369127	-0.431891	-0.487902	-0.579522	-0.579973	-0.613151	-0.705313	-0.732868	-0.76916	-0.823068	-0.938498	-0.953537	-1.00018	-1.03915	-1.08796	-1.16043	-1.21276	-1.25418	-1.34063	-1.34693	-1.38539	-1.47571	-1.48685	-1.55371	-1.58644	-1.62809	-1.71735	-1.74384	-1.78422	-1.85827	-1.88384	-1.9693	-2.0119	-2.03983
20.2773	0.0495105		17.176	0		20.2773	0.0374039	-0.0458813	-0.0781856	-0.116146	-0.152026	-0.174452	-0.276094	-0.298887	-0.272303	-0.371119	-0.423009	-0.486855	-0.574036	-0.584287	-0.610199	-0.701603	-0.730874	-0.763268	-0.816566	-0.939727	-0.95626	-0.994189	-1.04297	-1.08366	-1.16013	-1.21107	-1.26243	-1.3402	-1.34233	-1.3823	-1.47922	-1.48568	-1.55766	-1.59426	-1.61961	-1.71591	-1.73685	-1.78485	-1.86043	-1.89085	-1.96393	-2.01907	-2.0534
20.3293	0.0494312		17.1926	0		20.3293	0.0431213	-0.0474151	-0.0794334	-0.119681	-0.149219	-0.172927	-0.26549	-0.29894	-0.242601	-0.377777	-0.417642	-0.488666	-0.572322	-0.587374	-0.608717	-0.700457	-0.734713	-0.772117	-0.819287	-0.939923	-0.960299	-0.993395	-1.05062	-1.08135	-1.16399	-1.20937	-1.25966	-1.33949	-1.34174	-1.376	-1.48473	-1.49314	-1.55849	-1.59428	-1.62404	-1.71112	-1.73857	-1.79334	-1.86814	-1.89114	-1.9552	-2.01905	-2.05731
20.3813	0.0497257		17.2091	0		20.3813	0.0522657	-0.0468664	-0.0783992	-0.124358	-0.14585	-0.177872	-0.266637	-0.292005	-0.214069	-0.375524	-0.410964	-0.484052	-0.570434	-0.585457	-0.602012	-0.703768	-0.739904	-0.780659	-0.831764	-0.940321	-0.960995	-0.9963	-1.05151	-1.08421	-1.16478	-1.20629	-1.25404	-1.33257	-1.34	-1.37691	-1.48948	-1.50294	-1.5531	-1.59092	-1.63082	-1.71182	-1.75	-1.79986	-1.8718	-1.8888	-1.94688	-2.01858	-2.04851
20.4332	0.0507416		17.2258	0		20.4332	0.0659434	-0.0389935	-0.0761687	-0.125257	-0.145564	-0.181678	-0.277014	-0.291059	-0.189073	-0.375604	-0.413132	-0.479662	-0.571747	-0.587803	-0.594728	-0.709947	-0.736968	-0.789133	-0.841914	-0.938603	-0.958864	-0.995306	-1.04839	-1.08918	-1.15793	-1.21647	-1.2493	-1.32857	-1.3457	-1.38626	-1.49161	-1.50405	-1.54604	-1.58266	-1.63777	-1.72143	-1.76381	-1.80403	-1.86771	-1.88831	-1.94459	-2.00915	-2.03497
20.4852	0.0511802		17.2425	0		20.4852	0.0716891	-0.0383871	-0.0655465	-0.123409	-0.140466	-0.18813	-0.28131	-0.290188	-0.171196	-0.378256	-0.420628	-0.48296	-0.570736	-0.583169	-0.598036	-0.717106	-0.736906	-0.793506	-0.839702	-0.940406	-0.96101	-0.994659	-1.04832	-1.08928	-1.15322	-1.21127	-1.24798	-1.33583	-1.35488	-1.39728	-1.49219	-1.50457	-1.5474	-1.57955	-1.64044	-1.72011	-1.77126	-1.80227	-1.86472	-1.88764	-1.9531	-2.0019	-2.02759
20.5372	0.0520373		17.2587	0		20.5372	0.0695455	-0.039255	-0.0609975	-0.122054	-0.138213	-0.184655	-0.276692	-0.291946	-0.178162	-0.378743	-0.421839	-0.482236	-0.559438	-0.580693	-0.608734	-0.715383	-0.739065	-0.785263	-0.833174	-0.942241	-0.957253	-0.994652	-1.0417	-1.07751	-1.15059	-1.20394	-1.24722	-1.33	-1.35357	-1.39993	-1.48775	-1.49473	-1.55706	-1.57926	-1.63608	-1.72435	-1.76829	-1.79875	-1.85958	-1.89117	-1.95486	-2.00265	-2.02955
20.5891	0.0521001		17.2756	0		20.5891	0.0589685	-0.0336237	-0.0607158	-0.124084	-0.139005	-0.175137	-0.274276	-0.297468	-0.197909	-0.379437	-0.425372	-0.484694	-0.558131	-0.583884	-0.622602	-0.714683	-0.737494	-0.779709	-0.83114	-0.943129	-0.95218	-0.995022	-1.04242	-1.06484	-1.15318	-1.19805	-1.25445	-1.32716	-1.34948	-1.39712	-1.47552	-1.48874	-1.56595	-1.58106	-1.63736	-1.72563	-1.7674	-1.79145	-1.85892	-1.88626	-1.95783	-2.00782	-2.0371
20.6411	0.0510276		17.2925	0		20.6411	0.0464738	-0.0286687	-0.0694493	-0.1275	-0.143978	-0.168534	-0.279604	-0.300147	-0.220228	-0.376835	-0.422914	-0.483644	-0.561906	-0.582475	-0.626165	-0.707739	-0.73337	-0.774069	-0.831641	-0.942415	-0.95141	-0.994204	-1.0492	-1.06556	-1.1524	-1.19252	-1.26417	-1.32645	-1.34373	-1.39156	-1.47277	-1.49468	-1.56729	-1.58522	-1.6443	-1.7293	-1.76623	-1.78749	-1.86283	-1.89061	-1.95622	-2.0082	-2.03981
20.6931	0.0508891		17.3088	0		20.6931	0.0390206	-0.0240881	-0.0763551	-0.130159	-0.152328	-0.167629	-0.285784	-0.300573	-0.232854	-0.374254	-0.417318	-0.483787	-0.566061	-0.581373	-0.623838	-0.698768	-0.723046	-0.770799	-0.839951	-0.941011	-0.952595	-0.994448	-1.04863	-1.07349	-1.14926	-1.19739	-1.2674	-1.32425	-1.34514	-1.39073	-1.4706	-1.50279	-1.56702	-1.58046	-1.64984	-1.73489	-1.76784	-1.78365	-1.864	-1.89457	-1.94843	-2.00257	-2.03903
20.745	0.0506402		17.3256	0		20.745	0.0429486	-0.0248369	-0.0830346	-0.128448	-0.155782	-0.174053	-0.288095	-0.293979	-0.237668	-0.373999	-0.410729	-0.488669	-0.570545	-0.575352	-0.618013	-0.694594	-0.718996	-0.770488	-0.842854	-0.937334	-0.957597	-0.99886	-1.05184	-1.08298	-1.15486	-1.19899	-1.26073	-1.33198	-1.34922	-1.38947	-1.47217	-1.50093	-1.56116	-1.57703	-1.65082	-1.72494	-1.76117	-1.79017	-1.86541	-1.89124	-1.95346	-1.99588	-2.0388
20.797	0.0497964		17.3424	0		20.797	0.0482787	-0.0259741	-0.0878012	-0.123577	-0.157625	-0.183389	-0.285763	-0.28578	-0.241644	-0.374948	-0.412135	-0.492947	-0.56642	-0.57858	-0.621623	-0.691328	-0.722589	-0.773084	-0.843676	-0.933347	-0.958848	-1.00707	-1.05215	-1.09017	-1.15763	-1.20411	-1.24773	-1.32926	-1.34745	-1.38571	-1.47815	-1.49569	-1.56273	-1.57569	-1.64561	-1.71705	-1.7533	-1.80112	-1.86596	-1.89271	-1.95496	-1.99333	-2.04657
20.849	0.0487466		17.359	0		20.849	0.0492775	-0.0203246	-0.0865072	-0.120552	-0.15186	-0.18431	-0.28258	-0.283367	-0.248725	-0.376844	-0.414364	-0.493862	-0.568039	-0.58478	-0.625286	-0.695408	-0.725919	-0.776521	-0.842705	-0.938233	-0.956793	-1.00789	-1.05296	-1.08336	-1.1648	-1.21117	-1.24521	-1.32809	-1.34263	-1.3828	-1.47776	-1.49091	-1.56671	-1.57703	-1.63967	-1.71213	-1.7567	-1.80997	-1.86479	-1.89025	-1.95763	-2.00342	-2.05507
20.9009	0.0454652		17.3754	0		20.9009	0.0470909	-0.0147185	-0.0883297	-0.118337	-0.15369	-0.181845	-0.288886	-0.284828	-0.261595	-0.383461	-0.421136	-0.488478	-0.575902	-0.587781	-0.624258	-0.698901	-0.729946	-0.782991	-0.837449	-0.943503	-0.953965	-1.00489	-1.06373	-1.08443	-1.17252	-1.21193	-1.25228	-1.33285	-1.34523	-1.38718	-1.48132	-1.50023	-1.57158	-1.58183	-1.64013	-1.71499	-1.75904	-1.81071	-1.87271	-1.89487	-1.95201	-2.0087	-2.05755
20.9529	0.0439865		17.3926	0		20.9529	0.0433832	-0.0225166	-0.0847186	-0.119205	-0.159558	-0.181451	-0.288872	-0.287689	-0.268924	-0.386765	-0.435581	-0.476603	-0.579849	-0.586247	-0.628439	-0.699334	-0.732967	-0.78621	-0.838549	-0.95144	-0.958079	-1.00446	-1.06812	-1.09277	-1.16445	-1.20542	-1.25578	-1.3337	-1.34893	-1.39024	-1.48543	-1.51219	-1.5756	-1.58137	-1.64178	-1.72299	-1.76024	-1.79605	-1.8747	-1.89255	-1.94181	-2.01027	-2.05521
21.0049	0.0436737		17.4087	0		21.0049	0.0430514	-0.0363942	-0.0831837	-0.123441	-0.163385	-0.186917	-0.29533	-0.290567	-0.278068	-0.385948	-0.437574	-0.46785	-0.578492	-0.585861	-0.622599	-0.702225	-0.737762	-0.784582	-0.840351	-0.951756	-0.962719	-1.00377	-1.06277	-1.09223	-1.15493	-1.20103	-1.25682	-1.34025	-1.35112	-1.39269	-1.48935	-1.51281	-1.56874	-1.57659	-1.64467	-1.71946	-1.75408	-1.79182	-1.8744	-1.88812	-1.94474	-2.00968	-2.04522
21.0568	0.0436282		17.4255	0		21.0568	0.0475463	-0.050486	-0.080823	-0.123244	-0.165836	-0.19231	-0.295291	-0.294707	-0.280961	-0.38202	-0.439651	-0.472395	-0.573399	-0.593747	-0.624905	-0.708539	-0.741972	-0.783108	-0.843919	-0.94375	-0.96388	-1.00357	-1.0553	-1.0976	-1.15282	-1.20247	-1.25775	-1.34034	-1.35138	-1.39575	-1.49482	-1.50816	-1.55747	-1.5777	-1.65066	-1.71208	-1.7528	-1.79094	-1.87073	-1.88558	-1.9482	-2.00509	-2.04253
21.1088	0.0425976		17.4426	0		21.1088	0.0550776	-0.0552945	-0.0787363	-0.120816	-0.165417	-0.195259	-0.290828	-0.296046	-0.291697	-0.382326	-0.431993	-0.4811	-0.570977	-0.595109	-0.631908	-0.716562	-0.747855	-0.787038	-0.847423	-0.941501	-0.966304	-1.00237	-1.05115	-1.09693	-1.15579	-1.20917	-1.26179	-1.33823	-1.35016	-1.39869	-1.50006	-1.50397	-1.54534	-1.58809	-1.65891	-1.70501	-1.75516	-1.80631	-1.86486	-1.88962	-1.95522	-2.01043	-2.05084
21.1607	0.0408413		17.4589	0		21.1607	0.0544071	-0.0527028	-0.0725291	-0.121075	-0.161871	-0.194614	-0.287505	-0.298107	-0.30132	-0.38811	-0.426741	-0.490716	-0.567574	-0.599426	-0.63885	-0.718767	-0.745843	-0.788679	-0.844542	-0.937915	-0.962496	-0.998047	-1.05412	-1.09625	-1.16768	-1.20833	-1.26605	-1.33698	-1.36039	-1.40461	-1.49952	-1.50337	-1.5406	-1.59576	-1.66219	-1.69884	-1.75667	-1.81791	-1.86637	-1.89524	-1.95861	-2.01094	-2.05829
21.2127	0.0396795		17.4757	0		21.2127	0.0514618	-0.0521374	-0.0663914	-0.126453	-0.160662	-0.188255	-0.286676	-0.296196	-0.310005	-0.395815	-0.431204	-0.492448	-0.56703	-0.597416	-0.643939	-0.716243	-0.743202	-0.789843	-0.842361	-0.939604	-0.964329	-0.998751	-1.05703	-1.10466	-1.16812	-1.20508	-1.26399	-1.33692	-1.3696	-1.40034	-1.49636	-1.50608	-1.54624	-1.59864	-1.65749	-1.70839	-1.76306	-1.82366	-1.8638	-1.89668	-1.96604	-2.01265	-2.06675
21.2647	0.0384809		17.4926	0		21.2647	0.0440031	-0.0449733	-0.0606114	-0.134946	-0.16662	-0.186834	-0.29305	-0.290631	-0.322889	-0.400667	-0.440736	-0.492673	-0.566002	-0.590375	-0.641567	-0.714084	-0.740563	-0.789692	-0.840634	-0.947497	-0.969203	-1.0004	-1.05761	-1.10444	-1.15473	-1.20463	-1.26621	-1.33798	-1.37563	-1.40243	-1.49532	-1.51061	-1.55552	-1.59657	-1.65052	-1.71447	-1.76243	-1.82228	-1.87146	-1.8972	-1.96661	-2.01398	-2.06704
21.3166	0.0386865		17.5088	0		21.3166	0.0399913	-0.0408358	-0.0624734	-0.137611	-0.167853	-0.1823	-0.293631	-0.287658	-0.326031	-0.401479	-0.440993	-0.499886	-0.565384	-0.5819	-0.641416	-0.712999	-0.736791	-0.791762	-0.845125	-0.952582	-0.972647	-1.00576	-1.05729	-1.10255	-1.15574	-1.20485	-1.265	-1.34272	-1.37259	-1.39937	-1.48942	-1.51418	-1.55847	-1.58969	-1.64521	-1.71979	-1.75926	-1.81638	-1.87921	-1.89871	-1.95609	-2.00792	-2.05943
21.3686	0.0385943		17.5259	0		21.3686	0.0377334	-0.0439557	-0.0769932	-0.130599	-0.166935	-0.183692	-0.28741	-0.283946	-0.332937	-0.395566	-0.440156	-0.500755	-0.56806	-0.575645	-0.639899	-0.714638	-0.74088	-0.800793	-0.848685	-0.949654	-0.974084	-1.00408	-1.05827	-1.10391	-1.15993	-1.21384	-1.27029	-1.34597	-1.36334	-1.39655	-1.48531	-1.518	-1.56305	-1.59087	-1.65436	-1.72614	-1.75489	-1.8155	-1.87644	-1.89409	-1.94742	-2.00282	-2.05367
21.4206	0.0374896		17.5425	0		21.4206	0.0321966	-0.054755	-0.0878995	-0.126145	-0.163402	-0.190114	-0.282859	-0.28592	-0.338501	-0.395277	-0.441885	-0.503978	-0.56175	-0.581012	-0.642354	-0.710924	-0.734504	-0.799078	-0.846174	-0.949772	-0.970857	-1.00164	-1.06455	-1.10454	-1.16461	-1.21652	-1.27256	-1.34722	-1.36491	-1.39812	-1.47598	-1.52225	-1.56597	-1.58733	-1.6677	-1.72881	-1.74641	-1.81562	-1.87342	-1.8883	-1.95256	-1.99874	-2.04755
21.4725	0.0362614		17.5588	0		21.4725	0.026264	-0.0684352	-0.0934674	-0.129433	-0.156514	-0.188434	-0.288432	-0.289283	-0.340582	-0.39616	-0.440487	-0.501505	-0.565196	-0.586686	-0.640339	-0.707587	-0.731834	-0.800357	-0.845172	-0.947243	-0.964391	-1.00294	-1.06514	-1.10848	-1.1712	-1.2208	-1.27007	-1.34833	-1.36595	-1.39658	-1.47467	-1.52109	-1.57619	-1.58463	-1.67348	-1.73167	-1.7516	-1.8163	-1.87122	-1.89206	-1.96386	-2.00509	-2.05107
21.5245	0.0335814		17.5755	0		21.5245	0.025284	-0.0717008	-0.0864701	-0.142939	-0.161024	-0.193957	-0.298296	-0.294217	-0.344936	-0.393927	-0.45285	-0.499359	-0.574353	-0.594103	-0.639252	-0.707467	-0.735617	-0.80135	-0.843065	-0.948088	-0.957642	-1.01365	-1.06677	-1.11396	-1.16984	-1.22182	-1.26997	-1.34279	-1.37117	-1.4011	-1.48396	-1.52084	-1.57978	-1.58376	-1.67075	-1.73047	-1.75407	-1.81188	-1.87685	-1.90041	-1.97279	-2.01829	-2.06144
21.5765	0.0332461		17.5924	0		21.5765	0.0250885	-0.0606939	-0.0736588	-0.149731	-0.159697	-0.191296	-0.306113	-0.291538	-0.340984	-0.392697	-0.458984	-0.50153	-0.57329	-0.59675	-0.64935	-0.711624	-0.736523	-0.799577	-0.845053	-0.950022	-0.961561	-1.02442	-1.06671	-1.10811	-1.16661	-1.22143	-1.26722	-1.34525	-1.37114	-1.3996	-1.49403	-1.51149	-1.57499	-1.58241	-1.66112	-1.73006	-1.75548	-1.81002	-1.88477	-1.91304	-1.97182	-2.0289	-2.06417
21.6284	0.0342198		17.6086	0		21.6284	0.0270115	-0.0488047	-0.073166	-0.150959	-0.153994	-0.192849	-0.30193	-0.293529	-0.333863	-0.390634	-0.455909	-0.500157	-0.575459	-0.598181	-0.651895	-0.719667	-0.744401	-0.804505	-0.849712	-0.940622	-0.964939	-1.0242	-1.06026	-1.10116	-1.16337	-1.22692	-1.26562	-1.34724	-1.36649	-1.39806	-1.49946	-1.50383	-1.57376	-1.58045	-1.65674	-1.72504	-1.76332	-1.81266	-1.88415	-1.91528	-1.96797	-2.02902	-2.06346
21.6804	0.034526		17.6258	0		21.6804	0.035186	-0.0423972	-0.0831933	-0.148406	-0.155306	-0.19543	-0.298016	-0.296202	-0.33485	-0.388369	-0.450646	-0.501873	-0.568397	-0.596609	-0.652175	-0.724241	-0.744521	-0.795731	-0.850248	-0.936098	-0.972286	-1.02281	-1.05817	-1.10112	-1.15566	-1.22782	-1.27394	-1.34796	-1.36531	-1.4028	-1.4966	-1.50752	-1.56788	-1.57807	-1.65642	-1.72388	-1.76779	-1.81944	-1.88104	-1.91266	-1.97296	-2.01772	-2.06348
21.7324	0.035255		17.6424	0		21.7324	0.0484196	-0.0424624	-0.0998406	-0.140265	-0.159161	-0.193025	-0.296413	-0.300992	-0.338826	-0.389012	-0.442155	-0.499703	-0.565832	-0.589539	-0.64233	-0.721303	-0.75093	-0.788866	-0.852903	-0.932834	-0.973577	-1.0193	-1.05531	-1.10171	-1.15291	-1.22687	-1.27916	-1.34169	-1.35487	-1.40581	-1.49349	-1.5109	-1.56614	-1.57692	-1.65955	-1.72388	-1.77327	-1.82397	-1.87649	-1.91348	-1.98055	-2.00089	-2.05871
21.7843	0.0353736		17.6592	0		21.7843	0.0619449	-0.0470057	-0.10149	-0.13605	-0.164406	-0.197119	-0.296661	-0.312785	-0.337072	-0.390359	-0.439436	-0.49825	-0.564975	-0.592702	-0.633275	-0.720786	-0.750835	-0.789271	-0.847831	-0.930659	-0.972411	-1.02238	-1.05938	-1.10858	-1.15964	-1.22674	-1.27808	-1.33385	-1.34895	-1.4064	-1.4916	-1.51538	-1.55894	-1.57755	-1.65706	-1.72664	-1.77534	-1.82263	-1.87821	-1.9073	-1.98481	-1.99412	-2.05302
21.8363	0.0367402		17.6758	0		21.8363	0.0633059	-0.0467695	-0.090929	-0.128377	-0.164996	-0.196145	-0.300506	-0.313102	-0.335145	-0.390352	-0.443612	-0.490176	-0.561485	-0.601984	-0.632753	-0.718444	-0.736465	-0.787056	-0.843748	-0.935675	-0.972312	-1.01757	-1.06205	-1.10408	-1.16231	-1.22062	-1.27817	-1.33985	-1.35033	-1.4027	-1.48934	-1.50533	-1.5573	-1.58227	-1.65029	-1.73264	-1.77537	-1.81506	-1.87873	-1.90544	-1.97826	-1.99766	-2.04519
21.8883	0.0377283		17.6923	0		21.8883	0.0615682	-0.048551	-0.0788012	-0.128457	-0.163628	-0.19578	-0.301781	-0.313545	-0.338985	-0.394473	-0.445267	-0.485165	-0.566795	-0.609716	-0.638355	-0.714189	-0.732553	-0.794699	-0.841866	-0.944799	-0.972035	-1.00559	-1.05531	-1.09762	-1.16804	-1.21432	-1.27067	-1.34821	-1.35222	-1.3937	-1.49544	-1.496	-1.56074	-1.58755	-1.6429	-1.73391	-1.7762	-1.80998	-1.87441	-1.90289	-1.97334	-2.00655	-2.04515
21.9402	0.0369026		17.7092	0		21.9402	0.0536832	-0.0491643	-0.0771889	-0.132818	-0.165558	-0.198071	-0.296663	-0.308377	-0.346311	-0.393015	-0.450309	-0.484724	-0.570893	-0.608875	-0.651504	-0.710985	-0.725519	-0.799629	-0.839815	-0.943947	-0.972192	-1.00209	-1.0479	-1.1006	-1.17749	-1.21168	-1.27089	-1.35067	-1.36195	-1.39346	-1.50211	-1.49082	-1.56007	-1.59525	-1.63825	-1.73064	-1.7716	-1.808	-1.87201	-1.90652	-1.97176	-2.01438	-2.05125
21.9922	0.0352188		17.7258	0		21.9922	0.0517911	-0.0489908	-0.0864905	-0.135532	-0.171596	-0.195245	-0.291771	-0.306319	-0.352726	-0.393942	-0.451662	-0.48706	-0.57679	-0.60328	-0.657686	-0.705832	-0.734542	-0.798507	-0.838485	-0.938162	-0.968718	-1.00516	-1.04235	-1.10427	-1.18167	-1.21179	-1.27041	-1.34992	-1.36552	-1.39811	-1.50581	-1.49693	-1.5633	-1.59148	-1.64335	-1.72704	-1.76673	-1.81064	-1.86924	-1.91509	-1.9775	-2.01873	-2.05972
22.0442	0.0351965		17.7424	0		22.0442	0.0469458	-0.0460838	-0.0926935	-0.138198	-0.171067	-0.190931	-0.282481	-0.309648	-0.342175	-0.395121	-0.447958	-0.496389	-0.574499	-0.599667	-0.657434	-0.706348	-0.740115	-0.79772	-0.832518	-0.930819	-0.965555	-1.01349	-1.04272	-1.11357	-1.18277	-1.21515	-1.27383	-1.34444	-1.36404	-1.40219	-1.50144	-1.5088	-1.55989	-1.58376	-1.64575	-1.72062	-1.76717	-1.81537	-1.86927	-1.90825	-1.97686	-2.02042	-2.05996
22.0961	0.0363946		17.7591	0		22.0961	0.0385703	-0.044019	-0.0930866	-0.136419	-0.169304	-0.186145	-0.284638	-0.308659	-0.332855	-0.391632	-0.444021	-0.50023	-0.574559	-0.591732	-0.646072	-0.704774	-0.73246	-0.786478	-0.830778	-0.928909	-0.956921	-1.02355	-1.05032	-1.1182	-1.18005	-1.21517	-1.28111	-1.34418	-1.3592	-1.4084	-1.49636	-1.5154	-1.55903	-1.5766	-1.65245	-1.71738	-1.76946	-1.81366	-1.86539	-1.90529	-1.96174	-2.02473	-2.05775
22.1481	0.0367181		17.776	0		22.1481	0.0357196	-0.0488487	-0.0917246	-0.132206	-0.169205	-0.184211	-0.293525	-0.307438	-0.329306	-0.389158	-0.436075	-0.502451	-0.579454	-0.586585	-0.639554	-0.707457	-0.737203	-0.781947	-0.833041	-0.936733	-0.955938	-1.02341	-1.06161	-1.11496	-1.17333	-1.21361	-1.28673	-1.34244	-1.3531	-1.40622	-1.502	-1.51753	-1.55989	-1.57126	-1.653	-1.72843	-1.76998	-1.81301	-1.86039	-1.89712	-1.95285	-2.03458	-2.05914
22.2	0.0362441		17.7924	0		22.2	0.0389846	-0.05111	-0.0912946	-0.123626	-0.170833	-0.195702	-0.293202	-0.299785	-0.326811	-0.388213	-0.436818	-0.499325	-0.577013	-0.589144	-0.639099	-0.71092	-0.747598	-0.782918	-0.83897	-0.942036	-0.954523	-1.01418	-1.06561	-1.11325	-1.17113	-1.21119	-1.28121	-1.3357	-1.35492	-1.40621	-1.50438	-1.51175	-1.55734	-1.57533	-1.65501	-1.73793	-1.76461	-1.80694	-1.85608	-1.89264	-1.95238	-2.03023	-2.0659
22.252	0.034663		17.8087	0		22.252	0.0442708	-0.0464018	-0.0924023	-0.120308	-0.175015	-0.200212	-0.298126	-0.293738	-0.329188	-0.392549	-0.437797	-0.497257	-0.583625	-0.597325	-0.641102	-0.714591	-0.758509	-0.787217	-0.843879	-0.942069	-0.953426	-1.00904	-1.06412	-1.10388	-1.17306	-1.21915	-1.26988	-1.33896	-1.36275	-1.40299	-1.50285	-1.50539	-1.56417	-1.57446	-1.65197	-1.7468	-1.76194	-1.80841	-1.8658	-1.89928	-1.95459	-2.03022	-2.06493
22.304	0.0327639		17.8261	0		22.304	0.0473059	-0.0406751	-0.0927382	-0.126519	-0.170749	-0.20382	-0.294375	-0.295839	-0.334223	-0.400775	-0.437087	-0.49826	-0.590542	-0.609432	-0.648572	-0.714358	-0.758948	-0.79353	-0.849251	-0.942198	-0.956742	-1.00795	-1.05729	-1.09753	-1.17573	-1.22703	-1.26199	-1.34225	-1.37203	-1.40781	-1.49691	-1.50403	-1.57254	-1.58362	-1.64414	-1.74824	-1.76728	-1.81789	-1.87482	-1.90474	-1.967	-2.02203	-2.06524
22.3559	0.0313972		17.8422	0		22.3559	0.0442261	-0.0365442	-0.0851471	-0.135479	-0.170101	-0.203976	-0.293718	-0.296232	-0.349844	-0.401388	-0.439659	-0.501779	-0.588993	-0.613426	-0.6516	-0.708779	-0.755093	-0.7979	-0.852564	-0.947894	-0.964785	-1.01068	-1.05418	-1.09924	-1.17785	-1.23205	-1.26573	-1.35217	-1.36711	-1.41494	-1.49862	-1.50352	-1.57366	-1.59625	-1.64488	-1.74037	-1.7715	-1.82764	-1.87489	-1.91649	-1.96782	-2.01006	-2.06644
22.4079	0.0308756		17.8592	0		22.4079	0.0383792	-0.0390627	-0.0768917	-0.137437	-0.170746	-0.204092	-0.293866	-0.297819	-0.354608	-0.401675	-0.442034	-0.496045	-0.585742	-0.603531	-0.644466	-0.708538	-0.754229	-0.801424	-0.856384	-0.951266	-0.970738	-1.01835	-1.05637	-1.09878	-1.17326	-1.2398	-1.27396	-1.35648	-1.36178	-1.41635	-1.50077	-1.50145	-1.57016	-1.60149	-1.64376	-1.73629	-1.77483	-1.83636	-1.87512	-1.91593	-1.97467	-2.01873	-2.06712
22.4599	0.0308773		17.8757	0		22.4599	0.0445609	-0.0462884	-0.0793059	-0.132669	-0.173101	-0.205492	-0.286069	-0.298587	-0.354796	-0.402401	-0.444806	-0.488059	-0.581615	-0.596994	-0.639003	-0.711319	-0.758283	-0.801408	-0.856921	-0.954938	-0.978312	-1.01875	-1.06396	-1.10293	-1.16134	-1.23592	-1.2819	-1.35421	-1.36132	-1.4195	-1.50229	-1.50332	-1.56516	-1.60423	-1.64843	-1.72994	-1.77739	-1.83045	-1.87092	-1.9025	-1.97627	-2.02407	-2.07116
22.5118	0.0325287		17.8925	0		22.5118	0.0502397	-0.0461959	-0.0890769	-0.128987	-0.176714	-0.201565	-0.278822	-0.298755	-0.351054	-0.403454	-0.439581	-0.484794	-0.578177	-0.590168	-0.635455	-0.71042	-0.761364	-0.803591	-0.853419	-0.955943	-0.978479	-1.02014	-1.07265	-1.1068	-1.15532	-1.22544	-1.28733	-1.34951	-1.36202	-1.40994	-1.49734	-1.50311	-1.56163	-1.59411	-1.64479	-1.72638	-1.77556	-1.82388	-1.87547	-1.89485	-1.97112	-2.03279	-2.05995
22.5638	0.0328582		17.9094	0		22.5638	0.0494144	-0.0498495	-0.0983633	-0.13155	-0.17833	-0.203475	-0.270257	-0.304918	-0.356028	-0.402714	-0.434455	-0.485235	-0.58507	-0.589538	-0.641226	-0.707703	-0.751498	-0.802049	-0.847489	-0.951306	-0.972548	-1.02409	-1.08113	-1.10253	-1.15483	-1.21426	-1.28334	-1.34032	-1.36422	-1.40637	-1.49107	-1.50876	-1.56342	-1.59284	-1.63893	-1.72738	-1.76985	-1.81902	-1.87602	-1.88712	-1.97632	-2.03558	-2.05322
22.6158	0.0327962		17.926	0		22.6158	0.0409283	-0.0519456	-0.0992057	-0.135563	-0.174778	-0.205226	-0.268839	-0.309081	-0.358604	-0.39462	-0.433762	-0.494178	-0.588413	-0.594894	-0.649862	-0.704216	-0.748557	-0.802816	-0.841376	-0.948825	-0.976424	-1.02266	-1.08083	-1.09964	-1.16132	-1.20428	-1.27963	-1.33349	-1.35787	-1.40374	-1.48783	-1.51402	-1.56591	-1.59509	-1.64282	-1.73102	-1.76236	-1.81296	-1.87313	-1.89126	-1.97484	-2.03312	-2.0519
22.6677	0.0317299		17.9424	0		22.6677	0.0313125	-0.0525778	-0.0923799	-0.132376	-0.170481	-0.215013	-0.274931	-0.309507	-0.354663	-0.3879	-0.442113	-0.498156	-0.584998	-0.597471	-0.651078	-0.704602	-0.749532	-0.804973	-0.842618	-0.94692	-0.978993	-1.02445	-1.07243	-1.09876	-1.16659	-1.20811	-1.27376	-1.33405	-1.35485	-1.40402	-1.48125	-1.52082	-1.57	-1.59781	-1.65161	-1.7349	-1.76155	-1.81585	-1.87655	-1.89748	-1.97357	-2.03021	-2.06024
22.7197	0.0310523		17.959	0		22.7197	0.031484	-0.0555398	-0.0891412	-0.126359	-0.161299	-0.212722	-0.278668	-0.304575	-0.353923	-0.386205	-0.445575	-0.500785	-0.586921	-0.598744	-0.652364	-0.713354	-0.75383	-0.804551	-0.843068	-0.945466	-0.985666	-1.02581	-1.07168	-1.1008	-1.16952	-1.20927	-1.26835	-1.33514	-1.35971	-1.41163	-1.47926	-1.52582	-1.56909	-1.60016	-1.65772	-1.73173	-1.76657	-1.81347	-1.88096	-1.90124	-1.96785	-2.028	-2.06381
22.7717	0.0313273		17.9759	0		22.7717	0.0403689	-0.0529181	-0.0900613	-0.12508	-0.158215	-0.204582	-0.285864	-0.305177	-0.351946	-0.389607	-0.44371	-0.501306	-0.582712	-0.600285	-0.656429	-0.713099	-0.759782	-0.799302	-0.842582	-0.945808	-0.988045	-1.02756	-1.07107	-1.10603	-1.17048	-1.20644	-1.27169	-1.34032	-1.36708	-1.41524	-1.48288	-1.51915	-1.56567	-1.59603	-1.65947	-1.72373	-1.76506	-1.81401	-1.88989	-1.90212	-1.96328	-2.0276	-2.06414
22.8236	0.0317145		17.9922	0		22.8236	0.0397687	-0.0508011	-0.0897274	-0.12838	-0.159351	-0.199205	-0.287376	-0.305576	-0.359335	-0.394241	-0.442718	-0.500516	-0.577215	-0.602172	-0.662632	-0.708927	-0.75976	-0.794316	-0.842068	-0.93794	-0.9839	-1.02661	-1.07586	-1.1054	-1.16979	-1.20567	-1.26627	-1.34633	-1.36922	-1.41268	-1.49092	-1.51195	-1.56388	-1.59272	-1.6549	-1.72251	-1.76004	-1.8184	-1.88924	-1.8997	-1.96921	-2.02651	-2.0646
22.8756	0.0322022		18.009	0		22.8756	0.0287714	-0.0471045	-0.0897332	-0.126152	-0.159928	-0.192495	-0.291046	-0.307164	-0.359292	-0.39717	-0.434361	-0.502159	-0.578242	-0.600734	-0.668493	-0.70166	-0.757461	-0.796615	-0.841691	-0.933279	-0.977058	-1.02003	-1.07532	-1.09962	-1.17292	-1.2033	-1.26389	-1.34177	-1.36666	-1.4065	-1.48924	-1.50578	-1.56866	-1.59101	-1.65026	-1.72555	-1.75392	-1.8157	-1.89182	-1.90437	-1.9769	-2.03233	-2.06501
22.9276	0.0303086		18.0259	0		22.9276	0.0191459	-0.0414902	-0.0876435	-0.124635	-0.16697	-0.199638	-0.2953	-0.311369	-0.35712	-0.395933	-0.435934	-0.503275	-0.588364	-0.605087	-0.673612	-0.699039	-0.752516	-0.803196	-0.850139	-0.936595	-0.974749	-1.01562	-1.07398	-1.10124	-1.17436	-1.20261	-1.26246	-1.34657	-1.36718	-1.40183	-1.4873	-1.51023	-1.57828	-1.59415	-1.65326	-1.73396	-1.75173	-1.81824	-1.89067	-1.90925	-1.98437	-2.03192	-2.06966
22.9795	0.0292831		18.0423	0		22.9795	0.0134722	-0.042646	-0.0851828	-0.125537	-0.168521	-0.201369	-0.294623	-0.306108	-0.35857	-0.390289	-0.437091	-0.506669	-0.589199	-0.60596	-0.671901	-0.707465	-0.752099	-0.807263	-0.855738	-0.940286	-0.973192	-1.00831	-1.07424	-1.1099	-1.17849	-1.20084	-1.26214	-1.35222	-1.37193	-1.40104	-1.48705	-1.51733	-1.57948	-1.59862	-1.6491	-1.73726	-1.75303	-1.81168	-1.88194	-1.91234	-1.98276	-2.03077	-2.07464
23.0315	0.028685		18.0592	0		23.0315	0.014712	-0.0444015	-0.0810577	-0.126516	-0.172814	-0.202231	-0.294671	-0.307492	-0.363208	-0.386563	-0.438808	-0.506446	-0.586643	-0.611573	-0.667331	-0.712388	-0.758883	-0.804064	-0.857607	-0.939575	-0.969097	-1.00861	-1.06404	-1.11345	-1.18109	-1.20197	-1.26764	-1.36029	-1.37218	-1.40563	-1.49774	-1.51506	-1.5789	-1.60101	-1.65295	-1.72873	-1.75305	-1.80723	-1.87475	-1.9075	-1.97879	-2.02837	-2.07967
23.0835	0.0297111		18.0757	0		23.0835	0.0220689	-0.0477519	-0.0796047	-0.130292	-0.169688	-0.200518	-0.28972	-0.303042	-0.367356	-0.383872	-0.438052	-0.504396	-0.579012	-0.610507	-0.659872	-0.717153	-0.76437	-0.803247	-0.852868	-0.933656	-0.965672	-1.01026	-1.06294	-1.1145	-1.18598	-1.20767	-1.27125	-1.36813	-1.36966	-1.41419	-1.51257	-1.50949	-1.5772	-1.60176	-1.65301	-1.72372	-1.76468	-1.80544	-1.87192	-1.90235	-1.97471	-2.02619	-2.07628
23.1354	0.0312923		18.0923	0		23.1354	0.0258955	-0.0498117	-0.0836434	-0.125736	-0.16599	-0.196452	-0.285891	-0.302669	-0.366271	-0.387819	-0.431336	-0.507454	-0.573086	-0.60178	-0.657114	-0.715348	-0.762662	-0.806546	-0.848891	-0.933247	-0.964477	-1.00769	-1.06624	-1.11027	-1.18236	-1.21292	-1.27559	-1.368	-1.36619	-1.41908	-1.51408	-1.50267	-1.5771	-1.59906	-1.64716	-1.7115	-1.77007	-1.80479	-1.87407	-1.90536	-1.96948	-2.02414	-2.06883
23.1874	0.0327903		18.109	0		23.1874	0.0376964	-0.0468144	-0.0827514	-0.123915	-0.16501	-0.200033	-0.285614	-0.309356	-0.357752	-0.392654	-0.431642	-0.506151	-0.576646	-0.601892	-0.654541	-0.708157	-0.759179	-0.804126	-0.844491	-0.940041	-0.971461	-1.00535	-1.0744	-1.10707	-1.17445	-1.2173	-1.27358	-1.36488	-1.36632	-1.41818	-1.50449	-1.50041	-1.57818	-1.5923	-1.64595	-1.7065	-1.76582	-1.80793	-1.87462	-1.90354	-1.9693	-2.01504	-2.06081
23.2394	0.032748		18.1258	0		23.2394	0.039798	-0.0406264	-0.0704205	-0.134262	-0.167737	-0.202652	-0.289132	-0.309347	-0.355293	-0.395451	-0.436183	-0.508439	-0.573402	-0.598012	-0.659197	-0.703603	-0.760003	-0.798775	-0.84486	-0.942332	-0.976964	-1.00414	-1.07876	-1.11145	-1.16543	-1.22244	-1.27347	-1.36112	-1.37044	-1.41008	-1.49434	-1.50382	-1.57999	-1.59331	-1.64628	-1.71285	-1.76615	-1.81146	-1.87444	-1.9046	-1.96983	-2.01265	-2.06059
23.2913	0.0323465		18.1426	0		23.2913	0.0337363	-0.0293794	-0.0620705	-0.13933	-0.173892	-0.206152	-0.29105	-0.30894	-0.360369	-0.400987	-0.444563	-0.506942	-0.567094	-0.600699	-0.666156	-0.698353	-0.759646	-0.794613	-0.850228	-0.939394	-0.982559	-1.00459	-1.07376	-1.11271	-1.15873	-1.22558	-1.27028	-1.35719	-1.37361	-1.39984	-1.49386	-1.50856	-1.58258	-1.59297	-1.65504	-1.71479	-1.76109	-1.81547	-1.87528	-1.90152	-1.97246	-2.00888	-2.06308
23.3433	0.0311263		18.1592	0		23.3433	0.0311911	-0.0270604	-0.0635206	-0.146435	-0.176133	-0.204098	-0.299823	-0.3022	-0.367048	-0.401402	-0.446499	-0.502082	-0.569644	-0.603437	-0.671272	-0.696564	-0.764341	-0.792623	-0.853246	-0.943245	-0.975858	-1.0104	-1.07524	-1.10914	-1.16217	-1.2314	-1.27314	-1.34852	-1.37401	-1.4021	-1.49593	-1.51267	-1.58298	-1.59607	-1.65878	-1.72714	-1.75696	-1.81625	-1.88499	-1.90327	-1.97558	-2.01478	-2.06435
23.3952	0.0299632		18.1757	0		23.3952	0.028523	-0.0340485	-0.0711368	-0.144918	-0.175482	-0.202548	-0.305503	-0.299681	-0.372482	-0.406714	-0.446499	-0.498993	-0.577667	-0.60315	-0.67053	-0.699026	-0.759786	-0.793076	-0.850695	-0.949236	-0.968167	-1.02002	-1.07616	-1.10529	-1.16395	-1.23213	-1.2797	-1.34518	-1.38088	-1.40154	-1.50039	-1.51606	-1.58251	-1.60046	-1.66047	-1.73304	-1.75484	-1.81452	-1.89096	-1.90626	-1.98098	-2.01861	-2.06826
23.4472	0.030212		18.1924	0		23.4472	0.0376612	-0.0501529	-0.0827444	-0.13402	-0.172285	-0.201839	-0.312698	-0.301188	-0.36563	-0.402902	-0.447631	-0.499294	-0.582238	-0.61056	-0.659336	-0.698404	-0.75571	-0.795828	-0.839966	-0.952725	-0.966768	-1.03001	-1.0821	-1.10454	-1.16478	-1.23087	-1.28497	-1.33705	-1.38137	-1.4034	-1.49954	-1.5176	-1.57098	-1.59871	-1.65796	-1.7377	-1.75282	-1.81631	-1.89461	-1.90119	-1.98034	-2.02097	-2.07188
23.4992	0.0307425		18.2092	0		23.4992	0.0412678	-0.0592056	-0.0861973	-0.129624	-0.168766	-0.200216	-0.309551	-0.303467	-0.359105	-0.396913	-0.444347	-0.499913	-0.585618	-0.610733	-0.650275	-0.69701	-0.755832	-0.79807	-0.834953	-0.949424	-0.963098	-1.04035	-1.08415	-1.1104	-1.16847	-1.22991	-1.28234	-1.34039	-1.37873	-1.40645	-1.49242	-1.51673	-1.56633	-1.59987	-1.65088	-1.73986	-1.76422	-1.81704	-1.89594	-1.90602	-1.98032	-2.02035	-2.07008
23.5511	0.0315443		18.2256	0		23.5511	0.0348496	-0.0551641	-0.0881185	-0.12523	-0.172879	-0.198588	-0.301226	-0.305083	-0.356066	-0.396874	-0.446284	-0.500397	-0.582358	-0.607349	-0.645963	-0.700007	-0.749024	-0.803531	-0.840621	-0.943084	-0.960566	-1.041	-1.08059	-1.11437	-1.17018	-1.22333	-1.27334	-1.3544	-1.37327	-1.40705	-1.49091	-1.52106	-1.56335	-1.59984	-1.64341	-1.72694	-1.77379	-1.81099	-1.89303	-1.90845	-1.97297	-2.02008	-2.06878
23.6031	0.0318866		18.2424	0		23.6031	0.0265743	-0.0407719	-0.0819973	-0.133677	-0.171606	-0.195693	-0.294841	-0.307412	-0.359224	-0.388999	-0.451669	-0.506208	-0.580728	-0.603795	-0.651825	-0.703041	-0.747858	-0.801997	-0.853789	-0.943982	-0.956643	-1.03474	-1.07683	-1.11706	-1.17309	-1.21685	-1.26729	-1.3625	-1.36139	-1.41406	-1.49354	-1.52802	-1.56315	-1.60653	-1.63727	-1.71867	-1.77622	-1.80993	-1.88415	-1.91569	-1.96381	-2.02222	-2.06665
23.6551	0.0321751		18.259	0		23.6551	0.0220442	-0.0247438	-0.0741408	-0.139602	-0.169683	-0.201266	-0.287107	-0.314799	-0.360734	-0.390412	-0.455742	-0.508082	-0.577957	-0.599539	-0.657558	-0.711815	-0.751665	-0.79975	-0.859958	-0.94591	-0.954585	-1.02581	-1.07354	-1.1165	-1.17028	-1.20702	-1.26281	-1.35987	-1.36061	-1.41546	-1.50286	-1.52841	-1.57342	-1.61215	-1.63314	-1.71915	-1.77337	-1.80982	-1.8767	-1.91243	-1.95799	-2.01701	-2.0698
23.707	0.0330781		18.2757	0		23.707	0.0336293	-0.0227715	-0.0688447	-0.140257	-0.168097	-0.207174	-0.283235	-0.316691	-0.364268	-0.379593	-0.457962	-0.510114	-0.570401	-0.599986	-0.658533	-0.713377	-0.757222	-0.802744	-0.858701	-0.948933	-0.959016	-1.01745	-1.06873	-1.11044	-1.16563	-1.19762	-1.26696	-1.34336	-1.36195	-1.40918	-1.51664	-1.52463	-1.57552	-1.61649	-1.64085	-1.72803	-1.76791	-1.81461	-1.87082	-1.90495	-1.95934	-2.01963	-2.07243
23.759	0.0331919		18.2923	0		23.759	0.0476465	-0.0238241	-0.0728968	-0.144666	-0.166752	-0.210696	-0.277949	-0.319625	-0.372418	-0.373881	-0.452572	-0.511925	-0.569165	-0.601432	-0.661831	-0.707648	-0.763408	-0.799244	-0.857082	-0.948418	-0.966646	-1.01254	-1.07044	-1.10783	-1.16453	-1.20371	-1.26747	-1.33083	-1.36833	-1.40132	-1.52024	-1.51451	-1.58004	-1.61849	-1.64249	-1.73953	-1.76182	-1.81432	-1.8719	-1.90416	-1.96609	-2.01628	-2.06721
23.811	0.0332346		18.3088	0		23.811	0.0506825	-0.0305438	-0.0795007	-0.143576	-0.170734	-0.210379	-0.276072	-0.318386	-0.374347	-0.382832	-0.444372	-0.511228	-0.569899	-0.598885	-0.660624	-0.701762	-0.76325	-0.803318	-0.856426	-0.946397	-0.970416	-1.01267	-1.07232	-1.10338	-1.16515	-1.21721	-1.26368	-1.32784	-1.37451	-1.39676	-1.51276	-1.51101	-1.57868	-1.61364	-1.64427	-1.74624	-1.75156	-1.80087	-1.87788	-1.90121	-1.96817	-2.01462	-2.05942
23.8629	0.0339099		18.3255	0		23.8629	0.0521231	-0.0350232	-0.0769236	-0.138582	-0.174123	-0.202053	-0.276824	-0.311865	-0.374101	-0.385263	-0.440451	-0.51085	-0.577909	-0.593679	-0.659281	-0.702215	-0.756109	-0.80491	-0.855827	-0.945769	-0.970891	-1.01577	-1.07214	-1.10374	-1.17037	-1.22739	-1.26413	-1.33293	-1.37385	-1.39344	-1.50285	-1.51271	-1.56979	-1.60769	-1.64314	-1.74051	-1.74704	-1.79919	-1.88173	-1.90376	-1.97043	-2.0152	-2.05176
23.9149	0.0348324		18.3422	0		23.9149	0.0504975	-0.0361445	-0.0749678	-0.129736	-0.172703	-0.196717	-0.282746	-0.309929	-0.359818	-0.389189	-0.439986	-0.505556	-0.583975	-0.592276	-0.66024	-0.705798	-0.750178	-0.805567	-0.855488	-0.940326	-0.972771	-1.01647	-1.07682	-1.10288	-1.17372	-1.22591	-1.263	-1.33967	-1.37708	-1.39304	-1.49666	-1.5106	-1.56533	-1.59741	-1.63909	-1.73444	-1.74728	-1.80275	-1.88099	-1.90022	-1.96919	-2.01088	-2.04568
23.9669	0.0362179		18.3591	0		23.9669	0.0520878	-0.0353768	-0.077121	-0.121354	-0.168243	-0.194698	-0.296582	-0.306401	-0.354721	-0.376819	-0.434886	-0.498454	-0.585038	-0.593737	-0.661792	-0.705459	-0.744029	-0.808876	-0.850115	-0.943182	-0.972414	-1.01772	-1.07565	-1.09823	-1.17914	-1.21682	-1.26461	-1.34313	-1.37288	-1.39327	-1.49549	-1.51225	-1.56826	-1.59232	-1.64851	-1.72054	-1.74923	-1.80909	-1.87674	-1.89577	-1.97086	-2.00953	-2.04719
24.0188	0.0359303		18.3757	0		24.0188	0.0468591	-0.0288436	-0.0773584	-0.121881	-0.162651	-0.19484	-0.306629	-0.308591	-0.354947	-0.370181	-0.430018	-0.493431	-0.584933	-0.601496	-0.665907	-0.703952	-0.742034	-0.807662	-0.849254	-0.940161	-0.976448	-1.01111	-1.08011	-1.09822	-1.18566	-1.20923	-1.26714	-1.34714	-1.36486	-1.39713	-1.49682	-1.51239	-1.57281	-1.59692	-1.65553	-1.71369	-1.7504	-1.81254	-1.87374	-1.89922	-1.97353	-2.00604	-2.04982
24.0708	0.0359953		18.3921	0		24.0708	0.02938	-0.0217065	-0.0772672	-0.127295	-0.157954	-0.196201	-0.300159	-0.308372	-0.35551	-0.375995	-0.428632	-0.495284	-0.577477	-0.609642	-0.667787	-0.705862	-0.74248	-0.809599	-0.845628	-0.936669	-0.982263	-1.00701	-1.09083	-1.0982	-1.18464	-1.20697	-1.27034	-1.34687	-1.35896	-1.40683	-1.49203	-1.51628	-1.57566	-1.59433	-1.65683	-1.715	-1.74726	-1.80913	-1.87584	-1.90134	-1.96803	-2.00002	-2.04648
24.1228	0.0335483		18.4086	0		24.1228	0.0213459	-0.0278056	-0.0765246	-0.130566	-0.161686	-0.199975	-0.294601	-0.310366	-0.362355	-0.386468	-0.430191	-0.504938	-0.572867	-0.614677	-0.669003	-0.7158	-0.745076	-0.814588	-0.845306	-0.933628	-0.982753	-1.00802	-1.09856	-1.10537	-1.18182	-1.20903	-1.27834	-1.35255	-1.35786	-1.41305	-1.48851	-1.51788	-1.58003	-1.59898	-1.65335	-1.72102	-1.74559	-1.80933	-1.88044	-1.90173	-1.9671	-2.00481	-2.04981
24.1747	0.0325126		18.425	0		24.1747	0.0237795	-0.0334941	-0.079007	-0.133674	-0.159829	-0.201555	-0.289471	-0.308703	-0.360722	-0.39433	-0.440333	-0.515845	-0.571698	-0.613669	-0.670903	-0.721427	-0.747055	-0.81319	-0.846883	-0.925331	-0.981636	-1.0123	-1.09595	-1.10603	-1.18008	-1.20902	-1.28339	-1.35618	-1.37062	-1.41394	-1.48377	-1.51134	-1.58337	-1.60088	-1.64903	-1.73083	-1.74965	-1.81094	-1.88027	-1.89809	-1.9663	-2.00094	-2.05835
24.2267	0.0314188		18.4424	0		24.2267	0.0279662	-0.040573	-0.0831055	-0.135348	-0.159386	-0.20485	-0.29161	-0.310377	-0.362696	-0.391958	-0.444878	-0.518037	-0.577504	-0.605149	-0.668716	-0.720211	-0.751469	-0.8132	-0.851059	-0.933642	-0.972372	-1.0184	-1.08562	-1.10956	-1.1748	-1.21559	-1.28555	-1.35443	-1.37818	-1.41384	-1.48611	-1.50846	-1.58387	-1.6015	-1.6533	-1.73296	-1.75711	-1.80973	-1.88493	-1.89323	-1.97	-1.99801	-2.06535
24.2787	0.0303854		18.4589	0		24.2787	0.0327948	-0.042448	-0.0829247	-0.135847	-0.161409	-0.208896	-0.298903	-0.312299	-0.361206	-0.388232	-0.448634	-0.514661	-0.580871	-0.599302	-0.661286	-0.716259	-0.756011	-0.809316	-0.856781	-0.941371	-0.966402	-1.01647	-1.07689	-1.1141	-1.16879	-1.21418	-1.2877	-1.35265	-1.37937	-1.41644	-1.49193	-1.50979	-1.58138	-1.60457	-1.65645	-1.72629	-1.76245	-1.80535	-1.88339	-1.90052	-1.97621	-1.99294	-2.0717
24.3306	0.0312664		18.4756	0		24.3306	0.0303956	-0.0396657	-0.077906	-0.131927	-0.16991	-0.209756	-0.297653	-0.307191	-0.356919	-0.382596	-0.451061	-0.509662	-0.585997	-0.60129	-0.658387	-0.712533	-0.753181	-0.79958	-0.861008	-0.944193	-0.96826	-1.00817	-1.0823	-1.11339	-1.16035	-1.21354	-1.28848	-1.34738	-1.36566	-1.41621	-1.49522	-1.51399	-1.56841	-1.59979	-1.65148	-1.71868	-1.76493	-1.81197	-1.88446	-1.91092	-1.974	-1.99327	-2.0629
24.3826	0.0296747		18.4922	0		24.3826	0.0335045	-0.0431883	-0.0768653	-0.134282	-0.174855	-0.216146	-0.300818	-0.308792	-0.358081	-0.385792	-0.4539	-0.512403	-0.589624	-0.609874	-0.661412	-0.708606	-0.749783	-0.795886	-0.863625	-0.945312	-0.974325	-1.00289	-1.08888	-1.11866	-1.1557	-1.2203	-1.29407	-1.35025	-1.35679	-1.41264	-1.50364	-1.52404	-1.56117	-1.59733	-1.65355	-1.716	-1.76929	-1.8173	-1.87951	-1.91116	-1.97342	-2.00239	-2.05529
24.4345	0.0290952		18.5089	0		24.4345	0.0385355	-0.0409393	-0.0815784	-0.133548	-0.176443	-0.215819	-0.302036	-0.309323	-0.356264	-0.389777	-0.458206	-0.515842	-0.588643	-0.615183	-0.667516	-0.707776	-0.748864	-0.79578	-0.861497	-0.938949	-0.97785	-1.0011	-1.09023	-1.11697	-1.16596	-1.2212	-1.28972	-1.3475	-1.36021	-1.40816	-1.49999	-1.52894	-1.56147	-1.59666	-1.65467	-1.72081	-1.77273	-1.82771	-1.87523	-1.9098	-1.97828	-2.00893	-2.05258
24.4865	0.0289274		18.5255	0		24.4865	0.0416656	-0.0415643	-0.0824453	-0.134635	-0.176007	-0.213457	-0.296859	-0.309762	-0.352058	-0.396196	-0.457927	-0.512386	-0.59428	-0.618103	-0.672013	-0.708316	-0.747357	-0.802314	-0.857938	-0.936974	-0.974911	-1.00144	-1.08117	-1.11758	-1.17877	-1.22726	-1.28063	-1.34588	-1.36301	-1.40535	-1.49678	-1.53224	-1.56471	-1.59812	-1.65927	-1.73155	-1.7737	-1.83023	-1.87782	-1.9082	-1.98407	-2.0179	-2.04971
24.5385	0.0284942		18.5421	0		24.5385	0.0401026	-0.0424988	-0.0812757	-0.13912	-0.17355	-0.212139	-0.296416	-0.310399	-0.346156	-0.397797	-0.452921	-0.510931	-0.58666	-0.612406	-0.672938	-0.710064	-0.749467	-0.806613	-0.856364	-0.940621	-0.973308	-1.01237	-1.07248	-1.11767	-1.1866	-1.22675	-1.27869	-1.34855	-1.36571	-1.4091	-1.49429	-1.53432	-1.57614	-1.59544	-1.65963	-1.7246	-1.77468	-1.82524	-1.87807	-1.91057	-1.9887	-2.02227	-2.0574
24.5904	0.0278781		18.5589	0		24.5904	0.0382447	-0.0439656	-0.0874548	-0.132871	-0.177902	-0.208047	-0.293566	-0.310923	-0.346332	-0.393244	-0.448828	-0.510635	-0.579192	-0.609645	-0.674199	-0.715477	-0.752574	-0.807902	-0.855024	-0.948178	-0.975782	-1.01553	-1.07052	-1.116	-1.18806	-1.21405	-1.27896	-1.35392	-1.36094	-1.41569	-1.4949	-1.53005	-1.58328	-1.59829	-1.65529	-1.72054	-1.7708	-1.82536	-1.89107	-1.91108	-1.99404	-2.02941	-2.06094
24.6424	0.0274847		18.5753	0		24.6424	0.0389626	-0.0418337	-0.0901877	-0.129105	-0.180239	-0.20813	-0.296748	-0.308738	-0.354863	-0.392077	-0.452336	-0.516418	-0.580375	-0.606359	-0.676452	-0.716934	-0.753265	-0.803007	-0.848853	-0.955174	-0.985941	-1.02069	-1.07188	-1.11142	-1.18096	-1.21555	-1.28644	-1.35345	-1.35654	-1.41656	-1.49525	-1.52979	-1.58892	-1.59022	-1.6593	-1.71684	-1.77099	-1.8256	-1.89294	-1.90528	-1.9936	-2.02639	-2.06464
24.6944	0.0260864		18.5918	0		24.6944	0.0372602	-0.0426417	-0.0957643	-0.12529	-0.180058	-0.208012	-0.296718	-0.31319	-0.369073	-0.388743	-0.458738	-0.514391	-0.58389	-0.609444	-0.672519	-0.725638	-0.759735	-0.802716	-0.846165	-0.961847	-0.993146	-1.02037	-1.07997	-1.10501	-1.17946	-1.21715	-1.2903	-1.34651	-1.35691	-1.41549	-1.49212	-1.52367	-1.59266	-1.59278	-1.66565	-1.71882	-1.77472	-1.83122	-1.89203	-1.90174	-1.99511	-2.02376	-2.06239
24.7463	0.0250781		18.6086	0		24.7463	0.0380095	-0.0367798	-0.0961131	-0.12579	-0.180589	-0.2101	-0.296681	-0.320934	-0.378417	-0.394821	-0.458928	-0.511008	-0.591306	-0.614863	-0.675312	-0.733706	-0.759887	-0.805278	-0.844272	-0.959068	-0.996354	-1.01999	-1.08347	-1.1016	-1.17917	-1.21859	-1.28697	-1.34067	-1.35791	-1.4157	-1.49349	-1.51634	-1.59691	-1.60412	-1.6697	-1.73027	-1.77381	-1.82641	-1.89226	-1.90254	-1.99007	-2.02359	-2.0658
24.7983	0.025146		18.6252	0		24.7983	0.0322699	-0.0431607	-0.0820065	-0.134936	-0.175271	-0.210203	-0.298188	-0.325119	-0.376505	-0.394195	-0.451756	-0.502106	-0.589779	-0.609257	-0.678314	-0.734444	-0.764235	-0.803025	-0.851307	-0.950084	-0.99598	-1.01983	-1.08349	-1.1034	-1.18104	-1.22243	-1.28091	-1.33993	-1.35986	-1.41594	-1.49653	-1.51165	-1.59488	-1.60948	-1.66748	-1.73391	-1.77184	-1.82688	-1.89033	-1.90301	-1.98555	-2.02072	-2.07184
24.8503	0.0255527		18.6424	0		24.8503	0.0317841	-0.0505296	-0.0803992	-0.142382	-0.175273	-0.210931	-0.295711	-0.329068	-0.373024	-0.399493	-0.439881	-0.501144	-0.584249	-0.606656	-0.680309	-0.739469	-0.762053	-0.806446	-0.85866	-0.944378	-0.983593	-1.0126	-1.07845	-1.11032	-1.18409	-1.21807	-1.27592	-1.34508	-1.36436	-1.42132	-1.50625	-1.51	-1.59151	-1.61724	-1.66008	-1.73001	-1.76549	-1.82906	-1.88519	-1.90091	-1.98777	-2.0166	-2.07998
24.9022	0.026023		18.6589	0		24.9022	0.0249956	-0.0527471	-0.0823192	-0.145572	-0.176773	-0.213591	-0.292034	-0.322385	-0.369883	-0.399698	-0.434669	-0.504578	-0.583785	-0.605292	-0.676859	-0.733429	-0.75554	-0.811051	-0.859511	-0.941667	-0.979221	-1.01202	-1.07282	-1.11743	-1.18201	-1.22148	-1.27442	-1.34744	-1.36781	-1.4229	-1.51068	-1.51459	-1.58712	-1.61252	-1.65593	-1.72609	-1.76605	-1.82603	-1.87451	-1.90047	-1.99158	-2.00187	-2.08189
24.9542	0.0258038		18.6756	0		24.9542	0.0162604	-0.0623074	-0.0886647	-0.145046	-0.178874	-0.213494	-0.285605	-0.316766	-0.369925	-0.398885	-0.434909	-0.50723	-0.584145	-0.612077	-0.671153	-0.729095	-0.751916	-0.815051	-0.862245	-0.946285	-0.97614	-1.01104	-1.07445	-1.12738	-1.18552	-1.22486	-1.27555	-1.3493	-1.37011	-1.42037	-1.50754	-1.51928	-1.58498	-1.60676	-1.65757	-1.71842	-1.77181	-1.8267	-1.86042	-1.90402	-1.99069	-1.99458	-2.07111
25.0062	0.0256156		18.6924	0		25.0062	0.0124318	-0.0606123	-0.0874921	-0.140198	-0.184877	-0.219532	-0.28808	-0.317966	-0.36711	-0.40301	-0.439842	-0.508419	-0.580601	-0.620655	-0.67238	-0.725229	-0.743912	-0.819229	-0.862071	-0.953805	-0.981102	-1.02171	-1.07985	-1.13293	-1.18616	-1.22642	-1.27918	-1.34638	-1.36924	-1.41841	-1.49833	-1.52169	-1.58603	-1.59814	-1.66618	-1.71073	-1.77341	-1.81334	-1.85333	-1.91191	-1.97914	-1.99781	-2.06466
25.0581	0.0267805		18.7089	0		25.0581	0.0128185	-0.0598806	-0.076526	-0.13156	-0.176791	-0.217891	-0.292643	-0.319782	-0.357684	-0.398517	-0.448814	-0.501182	-0.57344	-0.616452	-0.673926	-0.722912	-0.745873	-0.814369	-0.85705	-0.958164	-0.984718	-1.02497	-1.08744	-1.12986	-1.1864	-1.22491	-1.27876	-1.3511	-1.36391	-1.41743	-1.49209	-1.52096	-1.5848	-1.59093	-1.66582	-1.71247	-1.76926	-1.80914	-1.85815	-1.92162	-1.96752	-2.00416	-2.05818
25.1101	0.0279724		18.7254	0		25.1101	0.0163774	-0.0571596	-0.0680132	-0.130171	-0.173922	-0.217321	-0.299814	-0.318811	-0.347246	-0.402831	-0.453817	-0.503461	-0.568395	-0.611786	-0.676799	-0.722576	-0.747332	-0.812253	-0.858373	-0.955555	-0.982451	-1.02138	-1.0869	-1.12573	-1.1886	-1.22516	-1.28687	-1.35394	-1.36349	-1.41846	-1.48951	-1.51614	-1.58082	-1.59275	-1.66455	-1.70762	-1.76214	-1.81514	-1.86736	-1.92783	-1.9568	-2.01029	-2.05901
25.1621	0.0277813		18.7423	0		25.1621	0.0202492	-0.0523006	-0.071783	-0.135096	-0.169435	-0.217532	-0.304286	-0.315939	-0.345187	-0.402717	-0.453322	-0.509371	-0.570275	-0.604545	-0.67153	-0.716849	-0.752611	-0.813075	-0.858989	-0.956339	-0.983191	-1.02028	-1.08235	-1.12298	-1.1834	-1.23143	-1.29141	-1.35705	-1.36476	-1.42036	-1.49262	-1.51257	-1.57716	-1.60168	-1.64945	-1.71565	-1.76229	-1.82095	-1.87975	-1.92345	-1.95696	-1.99865	-2.06148
25.214	0.0257505		18.7588	0		25.214	0.0199191	-0.0503431	-0.0825447	-0.135318	-0.170819	-0.212855	-0.309185	-0.315316	-0.353885	-0.405556	-0.456446	-0.51906	-0.578392	-0.603434	-0.670072	-0.70642	-0.757725	-0.815922	-0.86363	-0.950884	-0.984434	-1.01365	-1.07425	-1.12508	-1.18262	-1.23165	-1.29398	-1.35741	-1.37128	-1.42379	-1.49466	-1.51158	-1.58066	-1.60905	-1.63976	-1.72821	-1.7712	-1.82726	-1.89143	-1.91994	-1.97061	-1.98707	-2.05969
25.266	0.0249109		18.7752	0		25.266	0.0213113	-0.0538005	-0.0849941	-0.136082	-0.179894	-0.213607	-0.316623	-0.310381	-0.360496	-0.410439	-0.458647	-0.518516	-0.582817	-0.605934	-0.671333	-0.69725	-0.757163	-0.817228	-0.866608	-0.94669	-0.983172	-1.01629	-1.06987	-1.12536	-1.17987	-1.22805	-1.29246	-1.34565	-1.3771	-1.42309	-1.49173	-1.51204	-1.58344	-1.60558	-1.64191	-1.73815	-1.78126	-1.8258	-1.89566	-1.91296	-1.98226	-1.98626	-2.05987
25.318	0.0251851		18.7922	0		25.318	0.0200705	-0.0534694	-0.0896045	-0.139161	-0.175188	-0.210942	-0.318851	-0.308439	-0.366227	-0.407615	-0.457615	-0.511579	-0.587143	-0.603526	-0.670884	-0.69368	-0.755157	-0.820516	-0.864212	-0.9432	-0.974891	-1.01466	-1.07319	-1.118	-1.18401	-1.22237	-1.28578	-1.3443	-1.37848	-1.42262	-1.49965	-1.51668	-1.58776	-1.60788	-1.63583	-1.7455	-1.78812	-1.82296	-1.88982	-1.91145	-1.98713	-1.98948	-2.06381
25.3699	0.0257485		18.8087	0		25.3699	0.0124556	-0.0575839	-0.0919818	-0.144748	-0.172502	-0.210735	-0.312895	-0.306972	-0.367792	-0.399721	-0.458229	-0.502264	-0.587765	-0.605447	-0.673625	-0.686455	-0.754176	-0.820834	-0.863882	-0.939714	-0.974598	-1.01631	-1.07254	-1.11086	-1.18717	-1.21724	-1.28366	-1.34663	-1.37624	-1.42336	-1.50425	-1.52023	-1.58844	-1.61211	-1.64437	-1.73975	-1.78597	-1.82331	-1.8867	-1.91174	-1.98839	-1.99516	-2.0706
25.4219	0.0270364		18.8252	0		25.4219	0.0162228	-0.0585639	-0.0908422	-0.156071	-0.167343	-0.214864	-0.298498	-0.307077	-0.369193	-0.395999	-0.449321	-0.497347	-0.580495	-0.605269	-0.676987	-0.681799	-0.752632	-0.815305	-0.860911	-0.942216	-0.977761	-1.02115	-1.07798	-1.10775	-1.18652	-1.21903	-1.28038	-1.34543	-1.37054	-1.42022	-1.50799	-1.52573	-1.58301	-1.61336	-1.6466	-1.7384	-1.77825	-1.82519	-1.87605	-1.90733	-1.9866	-1.99903	-2.07609
25.4738	0.0281329		18.8423	0		25.4738	0.0221476	-0.0545	-0.0864219	-0.151672	-0.16424	-0.216636	-0.28668	-0.313735	-0.374305	-0.401953	-0.452268	-0.495583	-0.573934	-0.603599	-0.677754	-0.680383	-0.750898	-0.813816	-0.859755	-0.940913	-0.983266	-1.01814	-1.08028	-1.10411	-1.18431	-1.21989	-1.27846	-1.34354	-1.36818	-1.42455	-1.49959	-1.52436	-1.57779	-1.61959	-1.65052	-1.7392	-1.77401	-1.82398	-1.87112	-1.90977	-1.98538	-1.99498	-2.08377
25.5258	0.0333292		18.8586	0		25.5258	0.0308472	-0.0498703	-0.0748841	-0.135369	-0.165792	-0.216124	-0.266871	-0.311737	-0.372442	-0.407531	-0.449999	-0.488836	-0.564818	-0.598348	-0.672693	-0.683658	-0.7441	-0.804533	-0.855059	-0.936051	-0.976178	-1.01601	-1.08032	-1.09988	-1.17761	-1.2194	-1.27388	-1.33307	-1.36308	-1.42386	-1.48461	-1.5135	-1.571	-1.61464	-1.65352	-1.73601	-1.76655	-1.8158	-1.86051	-1.90729	-1.98311	-1.98896	-2.07769
25.5778	0.0386715		18.8751	0		25.5778	0.0345939	-0.0394117	-0.0650771	-0.122793	-0.164349	-0.212054	-0.248565	-0.308536	-0.360113	-0.410739	-0.443768	-0.493209	-0.565163	-0.590456	-0.660241	-0.688296	-0.745909	-0.799616	-0.850043	-0.922606	-0.963989	-1.0062	-1.07425	-1.09922	-1.17669	-1.21952	-1.26656	-1.32373	-1.36374	-1.41432	-1.48225	-1.50111	-1.5651	-1.60944	-1.64539	-1.73112	-1.76534	-1.80552	-1.85231	-1.90752	-1.98038	-1.98568	-2.068
25.6297	0.0431433		18.8922	0		25.6297	0.0330286	-0.0354987	-0.0619479	-0.107024	-0.163644	-0.204691	-0.232972	-0.304886	-0.344797	-0.403431	-0.442893	-0.499817	-0.566831	-0.58871	-0.650252	-0.686839	-0.744508	-0.794196	-0.843596	-0.911748	-0.95516	-0.998111	-1.06659	-1.10052	-1.1715	-1.21654	-1.25337	-1.3129	-1.36091	-1.40743	-1.48436	-1.49402	-1.57163	-1.60101	-1.64164	-1.72271	-1.75734	-1.79731	-1.84482	-1.90559	-1.97775	-1.98056	-2.05807
25.6817	0.04527		18.9088	0		25.6817	0.0349525	-0.0268384	-0.0628831	-0.105636	-0.160567	-0.198451	-0.220897	-0.303078	-0.335739	-0.390563	-0.436796	-0.501377	-0.562046	-0.591426	-0.653365	-0.68129	-0.74083	-0.791932	-0.83913	-0.906805	-0.959078	-0.994473	-1.06688	-1.10971	-1.16953	-1.21355	-1.2406	-1.30069	-1.35706	-1.40018	-1.49085	-1.49634	-1.57461	-1.59329	-1.64723	-1.71386	-1.74522	-1.79454	-1.83731	-1.90351	-1.97121	-1.98552	-2.05186
25.7337	0.0433046		18.9253	0		25.7337	0.0347874	-0.0249828	-0.062203	-0.110632	-0.157371	-0.19678	-0.215521	-0.304074	-0.341134	-0.384644	-0.436994	-0.492594	-0.557505	-0.593662	-0.660326	-0.677707	-0.746541	-0.79188	-0.838903	-0.905496	-0.971117	-0.998023	-1.0651	-1.10994	-1.16117	-1.21074	-1.23936	-1.29216	-1.35677	-1.40571	-1.49797	-1.49811	-1.57983	-1.60061	-1.65549	-1.71722	-1.73789	-1.79437	-1.84155	-1.90821	-1.97366	-1.99379	-2.06485
25.7856	0.0432485		18.9422	0		25.7856	0.0328935	-0.0305734	-0.0560573	-0.119126	-0.155605	-0.193038	-0.209714	-0.300556	-0.356378	-0.376833	-0.433757	-0.478897	-0.553789	-0.596632	-0.667805	-0.677265	-0.744635	-0.791318	-0.841101	-0.906374	-0.974031	-0.999958	-1.06395	-1.11068	-1.15137	-1.21155	-1.23501	-1.28797	-1.35516	-1.41148	-1.49785	-1.49623	-1.57869	-1.60475	-1.65815	-1.72086	-1.72594	-1.79034	-1.83737	-1.90771	-1.97506	-1.99639	-2.07258
25.8376	0.0441695		18.9587	0		25.8376	0.030183	-0.034532	-0.0522999	-0.123632	-0.154909	-0.194874	-0.198714	-0.293303	-0.364033	-0.375662	-0.430964	-0.475751	-0.557404	-0.592975	-0.668219	-0.673615	-0.748288	-0.792966	-0.844567	-0.897002	-0.975834	-1.00074	-1.05606	-1.10764	-1.14728	-1.21852	-1.23083	-1.28326	-1.35621	-1.40795	-1.48791	-1.49563	-1.57342	-1.60099	-1.65263	-1.72177	-1.72878	-1.78473	-1.84026	-1.9055	-1.98363	-1.99643	-2.07334
25.8896	0.04522		18.9753	0		25.8896	0.0231608	-0.0346301	-0.0542157	-0.114214	-0.159266	-0.19547	-0.185651	-0.289557	-0.367505	-0.38201	-0.438545	-0.485972	-0.558659	-0.59071	-0.662623	-0.675267	-0.743507	-0.797931	-0.847723	-0.887686	-0.96661	-1.00187	-1.06201	-1.10711	-1.14545	-1.21557	-1.2271	-1.28082	-1.35727	-1.40686	-1.47954	-1.50113	-1.57195	-1.5927	-1.64404	-1.71923	-1.73241	-1.77783	-1.83757	-1.89526	-1.98251	-1.9932	-2.06976
25.9415	0.0453079		18.992	0		25.9415	0.0218219	-0.0328256	-0.0602299	-0.109298	-0.163784	-0.195171	-0.183616	-0.295694	-0.366826	-0.389811	-0.440532	-0.496558	-0.554859	-0.594715	-0.664683	-0.679879	-0.74007	-0.805609	-0.853163	-0.888676	-0.964728	-0.998669	-1.06898	-1.11033	-1.15337	-1.2121	-1.21926	-1.28454	-1.36009	-1.40363	-1.47224	-1.509	-1.57406	-1.59043	-1.63673	-1.71241	-1.73412	-1.77589	-1.83149	-1.8972	-1.97105	-1.98586	-2.06355
25.9935	0.0419442		19.0085	0		25.9935	0.0249459	-0.0282896	-0.0667328	-0.108561	-0.164734	-0.201776	-0.179722	-0.30414	-0.368321	-0.391124	-0.445562	-0.499116	-0.561909	-0.603983	-0.66985	-0.682952	-0.745111	-0.807757	-0.852743	-0.886594	-0.964703	-1.00511	-1.07015	-1.11225	-1.16205	-1.20861	-1.22279	-1.29697	-1.36543	-1.41034	-1.47051	-1.5128	-1.5819	-1.59792	-1.63721	-1.7162	-1.73395	-1.77358	-1.83789	-1.90657	-1.9695	-1.988	-2.0635
26.0455	0.0382438		19.0253	0		26.0455	0.0296836	-0.0304672	-0.0701117	-0.118251	-0.161707	-0.201319	-0.194605	-0.305438	-0.366064	-0.395318	-0.445978	-0.501719	-0.577931	-0.619165	-0.673857	-0.689231	-0.744625	-0.807176	-0.850335	-0.88734	-0.967002	-1.00648	-1.069	-1.12033	-1.17109	-1.20845	-1.22795	-1.31518	-1.37121	-1.41833	-1.48021	-1.51267	-1.58025	-1.60271	-1.64486	-1.72425	-1.72789	-1.77531	-1.84833	-1.91372	-1.97141	-1.9895	-2.06573
26.0974	0.0364003		19.042	0		26.0974	0.0352282	-0.0293139	-0.072983	-0.12186	-0.163057	-0.201103	-0.208298	-0.30013	-0.363081	-0.402245	-0.444824	-0.504644	-0.586578	-0.624241	-0.674536	-0.689537	-0.742095	-0.807595	-0.848153	-0.885759	-0.978048	-1.00566	-1.06536	-1.1181	-1.17769	-1.21501	-1.22619	-1.32985	-1.37259	-1.42425	-1.49353	-1.51484	-1.57544	-1.60508	-1.64894	-1.72934	-1.72873	-1.77791	-1.86015	-1.91933	-1.97573	-1.98536	-2.06477
26.1494	0.0365639		19.0585	0		26.1494	0.0274227	-0.0170646	-0.079645	-0.119006	-0.167021	-0.203559	-0.216942	-0.297389	-0.363296	-0.408574	-0.447665	-0.506494	-0.590908	-0.61778	-0.668974	-0.698034	-0.730039	-0.808863	-0.844643	-0.887001	-0.982825	-1.00997	-1.06796	-1.11794	-1.17328	-1.21418	-1.21586	-1.33455	-1.37808	-1.42849	-1.50398	-1.51665	-1.55945	-1.60016	-1.64751	-1.72728	-1.72667	-1.78377	-1.8607	-1.90991	-1.98323	-1.97843	-2.0635
26.2014	0.0370114		19.0754	0		26.2014	0.0177499	-0.0180109	-0.0781457	-0.115536	-0.164393	-0.204802	-0.228189	-0.301002	-0.359757	-0.406166	-0.449795	-0.506563	-0.590174	-0.60784	-0.661552	-0.707833	-0.729053	-0.80613	-0.842063	-0.892113	-0.985196	-1.0132	-1.07303	-1.1147	-1.16388	-1.21208	-1.21275	-1.33003	-1.37408	-1.42916	-1.50984	-1.51191	-1.55587	-1.60055	-1.64465	-1.72134	-1.73372	-1.79177	-1.85776	-1.91481	-1.99161	-1.97629	-2.06908
26.2533	0.0365517		19.0921	0		26.2533	0.0131299	-0.0223183	-0.077618	-0.116114	-0.161598	-0.210934	-0.233099	-0.307517	-0.357773	-0.394948	-0.446452	-0.504915	-0.592466	-0.601453	-0.665059	-0.712066	-0.730124	-0.803896	-0.844399	-0.895163	-0.979201	-1.01381	-1.07847	-1.11469	-1.15505	-1.20944	-1.21685	-1.3282	-1.36891	-1.4355	-1.50752	-1.50885	-1.5572	-1.60168	-1.65402	-1.71989	-1.74063	-1.79418	-1.85581	-1.91804	-1.99508	-1.98933	-2.07141
26.3053	0.0370599		19.1088	0		26.3053	0.0140154	-0.0278925	-0.0742247	-0.124086	-0.156785	-0.213569	-0.242424	-0.310015	-0.354447	-0.390226	-0.450111	-0.505193	-0.59633	-0.597832	-0.665795	-0.706606	-0.729837	-0.798481	-0.845974	-0.896804	-0.971565	-1.00842	-1.08369	-1.11716	-1.15515	-1.20131	-1.228	-1.32002	-1.36621	-1.43083	-1.49412	-1.50542	-1.56507	-1.59803	-1.66473	-1.72524	-1.74296	-1.79946	-1.85789	-1.91159	-2.00174	-1.99831	-2.07093
26.3573	0.0379823		19.1252	0		26.3573	0.0194288	-0.0308808	-0.0711932	-0.130923	-0.157399	-0.208533	-0.251702	-0.308605	-0.348312	-0.391068	-0.45537	-0.507775	-0.588549	-0.59903	-0.665868	-0.701063	-0.726563	-0.79306	-0.847959	-0.896463	-0.967372	-1.0049	-1.08719	-1.1142	-1.15599	-1.19977	-1.23853	-1.32301	-1.36381	-1.42385	-1.48958	-1.50607	-1.57111	-1.60076	-1.66944	-1.73564	-1.73778	-1.79785	-1.86572	-1.90233	-1.99737	-2.00509	-2.05933
26.4092	0.0372631		19.1419	0		26.4092	0.0171883	-0.027979	-0.0739958	-0.136369	-0.161249	-0.206668	-0.260967	-0.307085	-0.342907	-0.39726	-0.458064	-0.510597	-0.57494	-0.603892	-0.665882	-0.69994	-0.72061	-0.795679	-0.852121	-0.90434	-0.973141	-1.00868	-1.07969	-1.11398	-1.15984	-1.19916	-1.23834	-1.32894	-1.36814	-1.4147	-1.49181	-1.51008	-1.57103	-1.60162	-1.66163	-1.74134	-1.73174	-1.79617	-1.86324	-1.89587	-1.99489	-1.99981	-2.05288
26.4612	0.0366975		19.1584	0		26.4612	0.0145507	-0.0251899	-0.0758142	-0.139615	-0.160373	-0.202611	-0.268964	-0.301746	-0.337598	-0.393574	-0.460133	-0.509644	-0.562327	-0.610694	-0.660964	-0.702627	-0.719362	-0.799734	-0.855117	-0.911689	-0.975651	-1.01636	-1.07584	-1.11124	-1.15977	-1.19928	-1.24538	-1.33943	-1.36352	-1.40808	-1.4938	-1.51333	-1.57368	-1.60034	-1.64607	-1.73885	-1.73457	-1.79541	-1.87033	-1.90144	-1.99461	-1.9909	-2.05217
26.5132	0.0341754		19.1752	0		26.5132	0.0156888	-0.0292966	-0.0840012	-0.141007	-0.165129	-0.204873	-0.280777	-0.297506	-0.340561	-0.393042	-0.450367	-0.511343	-0.555927	-0.617594	-0.668458	-0.705932	-0.725561	-0.807665	-0.86238	-0.919898	-0.979923	-1.02082	-1.06797	-1.10989	-1.16059	-1.20791	-1.25458	-1.34884	-1.35745	-1.41944	-1.50422	-1.51788	-1.56881	-1.6011	-1.64379	-1.73145	-1.74301	-1.79599	-1.87607	-1.91055	-1.99251	-1.99133	-2.05529
26.5651	0.0337382		19.192	0		26.5651	0.0245518	-0.0224506	-0.0861858	-0.139867	-0.170391	-0.210296	-0.290132	-0.297613	-0.356742	-0.395627	-0.44412	-0.508022	-0.559611	-0.61573	-0.67311	-0.703146	-0.731881	-0.81102	-0.8649	-0.92557	-0.977044	-1.01609	-1.0598	-1.10959	-1.16575	-1.21128	-1.25671	-1.34346	-1.36106	-1.42531	-1.50267	-1.51245	-1.57284	-1.60875	-1.64612	-1.72621	-1.7495	-1.80199	-1.87553	-1.91491	-1.9942	-1.9967	-2.06119
26.6171	0.036183		19.2089	0		26.6171	0.0330579	-0.0123698	-0.085508	-0.13597	-0.170651	-0.208708	-0.287964	-0.301027	-0.366662	-0.39803	-0.438019	-0.503807	-0.562968	-0.612488	-0.672265	-0.702708	-0.739061	-0.801282	-0.858175	-0.920671	-0.964328	-1.01203	-1.05667	-1.10885	-1.16725	-1.217	-1.25604	-1.33481	-1.36649	-1.42329	-1.49306	-1.5073	-1.57116	-1.6127	-1.64695	-1.72309	-1.75267	-1.80777	-1.87398	-1.91329	-1.99054	-1.99853	-2.05779
26.669	0.0351458		19.2252	0		26.669	0.0286509	-0.00896721	-0.0868226	-0.130109	-0.171229	-0.208507	-0.280116	-0.312594	-0.367345	-0.406858	-0.442573	-0.508391	-0.571957	-0.609666	-0.667563	-0.705829	-0.740431	-0.7984	-0.859644	-0.919172	-0.962443	-1.01082	-1.05388	-1.1066	-1.17215	-1.21103	-1.25366	-1.32623	-1.36892	-1.42069	-1.49051	-1.50869	-1.5749	-1.62372	-1.64707	-1.71751	-1.75952	-1.80825	-1.86706	-1.91237	-1.98436	-1.99403	-2.05823
26.721	0.0323098		19.242	0		26.721	0.0181216	-0.0127277	-0.0868577	-0.131815	-0.175303	-0.21069	-0.278321	-0.318802	-0.368054	-0.412283	-0.454918	-0.511121	-0.576916	-0.615545	-0.665457	-0.714378	-0.739347	-0.799366	-0.863479	-0.919489	-0.967231	-1.01679	-1.0579	-1.10522	-1.17576	-1.20867	-1.25824	-1.3277	-1.36874	-1.42203	-1.49148	-1.5127	-1.58152	-1.62268	-1.64483	-1.71106	-1.76377	-1.80673	-1.86777	-1.90911	-1.98137	-1.9888	-2.05644
26.773	0.0287985		19.2585	0		26.773	0.0080602	-0.0321816	-0.0905531	-0.13244	-0.180633	-0.214065	-0.277864	-0.31845	-0.3655	-0.41481	-0.461137	-0.516314	-0.588204	-0.616033	-0.665553	-0.713443	-0.747341	-0.799009	-0.862784	-0.93174	-0.978709	-1.02406	-1.05875	-1.10585	-1.1786	-1.21398	-1.26484	-1.33187	-1.36273	-1.42322	-1.49509	-1.51634	-1.58411	-1.61652	-1.64713	-1.71262	-1.76525	-1.81137	-1.87634	-1.90256	-1.97988	-1.99209	-2.06194
26.8249	0.0251403		19.275	0		26.8249	0.00270428	-0.048344	-0.0936359	-0.138733	-0.179756	-0.219669	-0.286314	-0.31705	-0.371958	-0.417845	-0.457539	-0.515663	-0.600721	-0.611289	-0.668354	-0.712086	-0.75139	-0.803135	-0.861953	-0.943052	-0.987984	-1.02523	-1.0589	-1.11181	-1.18169	-1.21603	-1.26582	-1.33861	-1.36086	-1.42135	-1.50395	-1.51525	-1.59078	-1.62322	-1.65378	-1.72028	-1.76519	-1.81541	-1.88169	-1.90019	-1.97926	-2.00891	-2.067
26.8769	0.024637		19.2917	0		26.8769	0.00828145	-0.0525311	-0.097462	-0.145239	-0.174512	-0.214299	-0.289612	-0.316912	-0.372597	-0.411275	-0.448084	-0.5091	-0.599013	-0.602042	-0.676859	-0.707023	-0.756443	-0.801295	-0.854124	-0.950521	-0.989677	-1.02905	-1.06556	-1.11882	-1.18561	-1.22061	-1.26894	-1.34577	-1.359	-1.41218	-1.50009	-1.51663	-1.59004	-1.61636	-1.65934	-1.73164	-1.77017	-1.82615	-1.88405	-1.90479	-1.98543	-2.01837	-2.06689
26.9289	0.0255955		19.3084	0		26.9289	0.0100796	-0.0520735	-0.104284	-0.147804	-0.171003	-0.207252	-0.287826	-0.318056	-0.366424	-0.409708	-0.444193	-0.510732	-0.596917	-0.592588	-0.672637	-0.707863	-0.752409	-0.802324	-0.855157	-0.956809	-0.986887	-1.02976	-1.06394	-1.12147	-1.1881	-1.21305	-1.26761	-1.34699	-1.36128	-1.40348	-1.49497	-1.51705	-1.58595	-1.61486	-1.6572	-1.73473	-1.77377	-1.8329	-1.88493	-1.90957	-1.99215	-2.02258	-2.06504
26.9808	0.0264407		19.3249	0		26.9808	0.0124411	-0.0508963	-0.104841	-0.151193	-0.174584	-0.203368	-0.287986	-0.315494	-0.366596	-0.40683	-0.445137	-0.511892	-0.593335	-0.590384	-0.671673	-0.712778	-0.746994	-0.806817	-0.859028	-0.95334	-0.981566	-1.02919	-1.06666	-1.12282	-1.1934	-1.21683	-1.27435	-1.34944	-1.37035	-1.40531	-1.49173	-1.52034	-1.58204	-1.61084	-1.64924	-1.7329	-1.7751	-1.8302	-1.88322	-1.91139	-1.99809	-2.02895	-2.05596
27.0328	0.0290761		19.3416	0		27.0328	0.0145754	-0.0532809	-0.104204	-0.149462	-0.17682	-0.194967	-0.286735	-0.306411	-0.362739	-0.402224	-0.439335	-0.51174	-0.590525	-0.588885	-0.666224	-0.714497	-0.746776	-0.800839	-0.853397	-0.956617	-0.977727	-1.02402	-1.06737	-1.12108	-1.19461	-1.22273	-1.2788	-1.34451	-1.37554	-1.40157	-1.48351	-1.51745	-1.57796	-1.60621	-1.64096	-1.73043	-1.76962	-1.82345	-1.87974	-1.90861	-1.9882	-2.03604	-2.05006
27.0848	0.0309687		19.358	0		27.0848	0.0163565	-0.0628846	-0.101685	-0.147861	-0.175095	-0.195831	-0.289379	-0.306934	-0.365395	-0.396145	-0.430687	-0.517805	-0.588727	-0.590053	-0.658919	-0.714941	-0.747452	-0.793214	-0.849177	-0.960734	-0.972455	-1.01524	-1.06814	-1.11769	-1.19191	-1.22232	-1.27513	-1.34239	-1.36832	-1.39447	-1.48592	-1.522	-1.57984	-1.61154	-1.63768	-1.72901	-1.7664	-1.81848	-1.87164	-1.903	-1.97746	-2.03376	-2.04956
27.1367	0.0311734		19.3749	0		27.1367	0.0209476	-0.0614488	-0.097993	-0.142012	-0.171477	-0.194217	-0.294092	-0.309281	-0.361173	-0.388631	-0.431519	-0.516206	-0.589337	-0.594214	-0.66595	-0.715711	-0.757312	-0.788321	-0.840745	-0.962994	-0.975371	-1.01268	-1.06668	-1.1123	-1.19106	-1.22865	-1.27085	-1.35122	-1.35695	-1.39031	-1.4889	-1.5189	-1.57519	-1.60996	-1.63894	-1.72862	-1.76939	-1.81507	-1.86938	-1.90439	-1.97499	-2.03287	-2.04968
27.1887	0.0324616		19.3915	0		27.1887	0.0254223	-0.060532	-0.0969222	-0.137391	-0.166773	-0.196173	-0.292044	-0.30543	-0.358809	-0.386522	-0.439476	-0.510735	-0.581435	-0.596276	-0.668252	-0.7206	-0.76529	-0.781763	-0.837276	-0.966045	-0.978403	-1.01657	-1.05615	-1.10902	-1.18722	-1.23056	-1.2645	-1.35745	-1.34983	-1.38602	-1.49946	-1.51202	-1.57493	-1.60268	-1.639	-1.72377	-1.77127	-1.81547	-1.86883	-1.90065	-1.97875	-2.02416	-2.05328
27.2407	0.0344696		19.4083	0		27.2407	0.0332435	-0.0584539	-0.0880517	-0.136036	-0.164119	-0.200857	-0.284855	-0.30224	-0.361414	-0.387726	-0.441472	-0.502818	-0.581832	-0.593059	-0.669859	-0.72093	-0.758755	-0.780067	-0.840538	-0.960208	-0.979269	-1.01945	-1.05142	-1.10752	-1.18714	-1.23273	-1.26133	-1.3603	-1.3505	-1.38649	-1.50459	-1.50915	-1.57497	-1.59172	-1.63784	-1.72546	-1.7715	-1.81462	-1.87369	-1.89166	-1.98446	-2.01427	-2.05359
27.2926	0.0371558		19.4251	0		27.2926	0.0361902	-0.0523476	-0.0824405	-0.13652	-0.164403	-0.198444	-0.286142	-0.303066	-0.35854	-0.387039	-0.435892	-0.497975	-0.574186	-0.591949	-0.669427	-0.716307	-0.749712	-0.781029	-0.845309	-0.95426	-0.980314	-1.0185	-1.05577	-1.1054	-1.18783	-1.23119	-1.26015	-1.35968	-1.35375	-1.38322	-1.50395	-1.50798	-1.57409	-1.57976	-1.62623	-1.72748	-1.76345	-1.80669	-1.87561	-1.88899	-1.97159	-2.00332	-2.04789
27.3446	0.0393914		19.4419	0		27.3446	0.0369517	-0.0515371	-0.0828782	-0.139414	-0.164523	-0.194294	-0.289087	-0.309232	-0.360725	-0.382404	-0.430465	-0.504266	-0.569429	-0.587297	-0.65983	-0.705118	-0.738003	-0.78036	-0.852	-0.959554	-0.975676	-1.01727	-1.05873	-1.10078	-1.18396	-1.22982	-1.2578	-1.35419	-1.35387	-1.37756	-1.49834	-1.51536	-1.57721	-1.57301	-1.62792	-1.73044	-1.76554	-1.80805	-1.87591	-1.8885	-1.96561	-1.9898	-2.04762
27.3966	0.041303		19.4583	0		27.3966	0.0359611	-0.0412872	-0.0851402	-0.134129	-0.167948	-0.184409	-0.286441	-0.314763	-0.359275	-0.378182	-0.423733	-0.508467	-0.574032	-0.584321	-0.656444	-0.696677	-0.734446	-0.778946	-0.850683	-0.962861	-0.972888	-1.01904	-1.06512	-1.08966	-1.18335	-1.23574	-1.25576	-1.34932	-1.35061	-1.37002	-1.49088	-1.51027	-1.57181	-1.57163	-1.63294	-1.7258	-1.76746	-1.80996	-1.87539	-1.89375	-1.96063	-1.98937	-2.04033
27.4485	0.0458881		19.4747	0		27.4485	0.0410383	-0.0265624	-0.08774	-0.128901	-0.166005	-0.178306	-0.281093	-0.308371	-0.352181	-0.369778	-0.418757	-0.505276	-0.566611	-0.576363	-0.654805	-0.699685	-0.730205	-0.77827	-0.842045	-0.961629	-0.965023	-1.02392	-1.07135	-1.0779	-1.18191	-1.23182	-1.25834	-1.33642	-1.33793	-1.35526	-1.49487	-1.50334	-1.57185	-1.57696	-1.63978	-1.71254	-1.76983	-1.81072	-1.87451	-1.89266	-1.95365	-1.99661	-2.02709
27.5005	0.0522917		19.4919	0		27.5005	0.0488776	-0.0182856	-0.0829022	-0.122561	-0.154918	-0.173834	-0.270274	-0.303459	-0.348718	-0.360434	-0.409454	-0.497297	-0.558359	-0.568376	-0.655792	-0.700013	-0.718361	-0.777852	-0.831415	-0.95736	-0.959181	-1.02609	-1.07343	-1.06828	-1.18163	-1.22236	-1.25337	-1.3194	-1.32212	-1.34336	-1.4937	-1.49073	-1.57423	-1.5787	-1.64059	-1.69651	-1.7644	-1.80289	-1.8668	-1.88312	-1.94663	-1.9974	-2.01889
27.5525	0.0568141		19.5086	0		27.5525	0.0523428	-0.0100073	-0.0804518	-0.123059	-0.148918	-0.173345	-0.269069	-0.303225	-0.342918	-0.354488	-0.39787	-0.497051	-0.55044	-0.571111	-0.651546	-0.702403	-0.703703	-0.77868	-0.823169	-0.951022	-0.95823	-1.02884	-1.06916	-1.06631	-1.18349	-1.2057	-1.24488	-1.31893	-1.31151	-1.33298	-1.49383	-1.49491	-1.57197	-1.58101	-1.6299	-1.69083	-1.75528	-1.79205	-1.86032	-1.86769	-1.92891	-1.99467	-2.01125
27.6044	0.0565166		19.525	0		27.6044	0.0469649	-0.0107642	-0.0854174	-0.126352	-0.148674	-0.172023	-0.273578	-0.302989	-0.34093	-0.356078	-0.398319	-0.498822	-0.552677	-0.577014	-0.64586	-0.708377	-0.699336	-0.782358	-0.826513	-0.956574	-0.96559	-1.02363	-1.05991	-1.07866	-1.18385	-1.19617	-1.24148	-1.32519	-1.31359	-1.33767	-1.48963	-1.50599	-1.57047	-1.58147	-1.62162	-1.68946	-1.75578	-1.78703	-1.86176	-1.86346	-1.92451	-1.99382	-2.00969
27.6564	0.0543691		19.5422	0		27.6564	0.040927	-0.0163957	-0.0898433	-0.133944	-0.148895	-0.170169	-0.270865	-0.301485	-0.342902	-0.357194	-0.397899	-0.504768	-0.559299	-0.581376	-0.641925	-0.713095	-0.703368	-0.78066	-0.832574	-0.964965	-0.976038	-1.02297	-1.05672	-1.09128	-1.18425	-1.19949	-1.23974	-1.3335	-1.3202	-1.33516	-1.48611	-1.50984	-1.5652	-1.57895	-1.61953	-1.68766	-1.75577	-1.78671	-1.86023	-1.8636	-1.92473	-1.98725	-2.00131
27.7083	0.0512205		19.5581	0		27.7083	0.0388234	-0.021896	-0.0916022	-0.138495	-0.156556	-0.176463	-0.273917	-0.296244	-0.345114	-0.361392	-0.399293	-0.509663	-0.563929	-0.580001	-0.641989	-0.717953	-0.710986	-0.782436	-0.835913	-0.970601	-0.978995	-1.02626	-1.05666	-1.09974	-1.18759	-1.20156	-1.24663	-1.33461	-1.32851	-1.33457	-1.48645	-1.50932	-1.56233	-1.58661	-1.62134	-1.68326	-1.76208	-1.78663	-1.86694	-1.87342	-1.92688	-1.99331	-1.99584
27.7603	0.0499405		19.5752	0		27.7603	0.0355975	-0.0246378	-0.087914	-0.133984	-0.160192	-0.178723	-0.271938	-0.293887	-0.348377	-0.363011	-0.399428	-0.506945	-0.574562	-0.577556	-0.646295	-0.712402	-0.714807	-0.786482	-0.840667	-0.970479	-0.977048	-1.02882	-1.05958	-1.10006	-1.18074	-1.20055	-1.24764	-1.33436	-1.33619	-1.33938	-1.48241	-1.49891	-1.55995	-1.58461	-1.61972	-1.68065	-1.75785	-1.78517	-1.86837	-1.88264	-1.93748	-1.99338	-1.99946
27.8123	0.0482703		19.5917	0		27.8123	0.039059	-0.0279896	-0.079337	-0.132148	-0.163179	-0.183902	-0.273698	-0.290698	-0.354762	-0.36941	-0.408569	-0.504283	-0.577193	-0.580269	-0.648241	-0.706967	-0.715544	-0.791838	-0.840987	-0.963692	-0.970324	-1.03153	-1.05578	-1.09832	-1.17225	-1.20143	-1.25277	-1.3307	-1.34698	-1.34597	-1.48379	-1.4956	-1.56234	-1.58558	-1.62237	-1.6923	-1.75719	-1.78529	-1.86529	-1.88946	-1.94219	-1.99203	-2.00988
27.8642	0.0462595		19.6084	0		27.8642	0.038298	-0.0339749	-0.0787999	-0.133973	-0.163142	-0.186029	-0.27533	-0.289059	-0.359466	-0.376244	-0.417134	-0.500332	-0.576801	-0.588709	-0.646646	-0.705823	-0.724051	-0.797215	-0.842018	-0.956564	-0.96378	-1.02761	-1.05757	-1.09962	-1.16379	-1.20831	-1.26085	-1.32303	-1.35372	-1.35908	-1.48628	-1.50222	-1.56291	-1.57625	-1.62933	-1.70557	-1.76294	-1.79019	-1.8657	-1.89517	-1.94089	-2.00505	-2.02159
27.9162	0.0472481		19.6248	0		27.9162	0.0394874	-0.0395081	-0.0731109	-0.13345	-0.154903	-0.189031	-0.27091	-0.288859	-0.3492	-0.373435	-0.421243	-0.501645	-0.573956	-0.595878	-0.638988	-0.706364	-0.73265	-0.799122	-0.840911	-0.952435	-0.961605	-1.02349	-1.0585	-1.09879	-1.1618	-1.21247	-1.2675	-1.32093	-1.35311	-1.3592	-1.4883	-1.50847	-1.55665	-1.55688	-1.63931	-1.7084	-1.76137	-1.79444	-1.85751	-1.89244	-1.93614	-2.00707	-2.02517
27.9682	0.0504319		19.6417	0		27.9682	0.0387691	-0.0445412	-0.0702621	-0.132812	-0.149611	-0.187302	-0.263819	-0.291097	-0.33535	-0.364148	-0.415923	-0.503649	-0.564678	-0.596343	-0.631323	-0.703536	-0.737333	-0.796443	-0.832981	-0.958093	-0.954803	-1.02119	-1.0567	-1.09279	-1.16714	-1.21333	-1.26678	-1.31611	-1.34561	-1.35018	-1.49307	-1.50903	-1.55471	-1.54918	-1.63881	-1.70466	-1.76048	-1.78717	-1.85394	-1.88582	-1.92551	-2.00391	-2.02609
28.0201	0.0532613		19.6583	0		28.0201	0.0345923	-0.0289908	-0.0744164	-0.126076	-0.149982	-0.179222	-0.258982	-0.297591	-0.336082	-0.358939	-0.40491	-0.502684	-0.562524	-0.58842	-0.63424	-0.69859	-0.734157	-0.79048	-0.827274	-0.960505	-0.95575	-1.01962	-1.05636	-1.08539	-1.16949	-1.20437	-1.25934	-1.32282	-1.34218	-1.34505	-1.49133	-1.50127	-1.55144	-1.55452	-1.62924	-1.69876	-1.74686	-1.78217	-1.8557	-1.87227	-1.92437	-1.99346	-2.02727
28.0721	0.0527603		19.6755	0		28.0721	0.0298185	-0.0196295	-0.0716169	-0.121879	-0.152764	-0.177926	-0.261906	-0.308159	-0.349399	-0.355601	-0.408402	-0.503742	-0.554662	-0.583503	-0.647221	-0.697338	-0.728308	-0.788153	-0.821701	-0.96054	-0.959463	-1.01623	-1.05631	-1.08514	-1.17348	-1.19718	-1.25801	-1.32913	-1.33799	-1.34842	-1.49065	-1.49219	-1.55777	-1.57871	-1.62388	-1.69279	-1.7394	-1.77737	-1.8575	-1.8766	-1.93187	-1.98262	-2.03511
28.1241	0.0501999		19.6922	0		28.1241	0.0306761	-0.0160042	-0.0666139	-0.125688	-0.153816	-0.178411	-0.268125	-0.312351	-0.365822	-0.35575	-0.407846	-0.510623	-0.54652	-0.580586	-0.658258	-0.696418	-0.71973	-0.787121	-0.818672	-0.957325	-0.967763	-1.01752	-1.06631	-1.08508	-1.17257	-1.19464	-1.24958	-1.32156	-1.33744	-1.35544	-1.49303	-1.49039	-1.568	-1.59761	-1.62554	-1.69711	-1.74935	-1.77749	-1.86234	-1.88276	-1.94077	-1.98259	-2.04295
28.176	0.0501968		19.7084	0		28.176	0.0352617	-0.0215929	-0.0620116	-0.118465	-0.156099	-0.183877	-0.270285	-0.310367	-0.368272	-0.356737	-0.408128	-0.516814	-0.547043	-0.582594	-0.658376	-0.696392	-0.71517	-0.782083	-0.8219	-0.951627	-0.972287	-1.01369	-1.07176	-1.08806	-1.1708	-1.1916	-1.24373	-1.31731	-1.34161	-1.36027	-1.49329	-1.49892	-1.57003	-1.59231	-1.62509	-1.70173	-1.74974	-1.78343	-1.85842	-1.8902	-1.94797	-1.97767	-2.0362
28.228	0.0514285		19.7251	0		28.228	0.0342685	-0.0245366	-0.0614211	-0.115454	-0.156379	-0.182522	-0.263903	-0.30987	-0.356479	-0.356958	-0.408888	-0.513607	-0.551381	-0.591635	-0.65153	-0.701394	-0.714293	-0.778127	-0.82791	-0.950458	-0.969255	-1.01269	-1.07305	-1.08879	-1.171	-1.19328	-1.23879	-1.31244	-1.33837	-1.36546	-1.49331	-1.50761	-1.5668	-1.58216	-1.62303	-1.7059	-1.75204	-1.78793	-1.85627	-1.89553	-1.9503	-1.97684	-2.02769
28.28	0.054259		19.7416	0		28.28	0.02983	-0.0178961	-0.0694401	-0.111035	-0.158982	-0.178164	-0.260097	-0.302641	-0.345807	-0.361346	-0.40633	-0.501359	-0.550899	-0.594735	-0.639741	-0.702377	-0.72422	-0.776815	-0.836007	-0.945018	-0.963035	-1.00623	-1.06888	-1.08397	-1.1637	-1.1934	-1.24184	-1.30935	-1.34277	-1.3664	-1.48907	-1.50799	-1.56251	-1.57402	-1.62311	-1.70167	-1.74282	-1.78796	-1.85435	-1.89151	-1.94809	-1.96891	-2.0184
28.3319	0.0556457		19.7584	0		28.3319	0.0219743	-0.0109557	-0.0790466	-0.118603	-0.157399	-0.17835	-0.259042	-0.299999	-0.34151	-0.362045	-0.410952	-0.491726	-0.54608	-0.59415	-0.631658	-0.702867	-0.725752	-0.773867	-0.840562	-0.944638	-0.959523	-1.0033	-1.0648	-1.08303	-1.15914	-1.19112	-1.25228	-1.31701	-1.3424	-1.36898	-1.48801	-1.503	-1.55569	-1.57788	-1.62861	-1.69252	-1.73768	-1.78192	-1.85341	-1.89372	-1.94818	-1.97188	-2.01918
28.3839	0.055889		19.7752	0		28.3839	0.0268365	-0.00915633	-0.0740171	-0.125768	-0.15424	-0.183186	-0.260985	-0.295309	-0.338501	-0.359443	-0.416918	-0.488175	-0.539471	-0.589237	-0.62942	-0.702384	-0.718584	-0.772055	-0.842114	-0.944043	-0.966511	-1.00043	-1.06031	-1.07747	-1.1551	-1.18759	-1.25031	-1.32257	-1.34079	-1.37306	-1.49028	-1.49403	-1.55451	-1.58709	-1.6336	-1.68553	-1.74241	-1.77583	-1.85603	-1.88935	-1.94518	-1.98215	-2.0199
28.4359	0.0568831		19.7919	0		28.4359	0.0414499	-0.0165228	-0.0649601	-0.12149	-0.152134	-0.186435	-0.261286	-0.292641	-0.344448	-0.36213	-0.418795	-0.490355	-0.533048	-0.585127	-0.635172	-0.699296	-0.708743	-0.767019	-0.836296	-0.941356	-0.970266	-0.991968	-1.0587	-1.07508	-1.15619	-1.18011	-1.24062	-1.32648	-1.34091	-1.37304	-1.49264	-1.49173	-1.55561	-1.58765	-1.63367	-1.6888	-1.7472	-1.77343	-1.85123	-1.88351	-1.94697	-1.98281	-2.01346
28.4878	0.0559116		19.8084	0		28.4878	0.043543	-0.0198732	-0.0588057	-0.115385	-0.149947	-0.184112	-0.257325	-0.299467	-0.349634	-0.364876	-0.421202	-0.494576	-0.530444	-0.583673	-0.643843	-0.705222	-0.706539	-0.768452	-0.826528	-0.943444	-0.978707	-0.992333	-1.06185	-1.07659	-1.16342	-1.18824	-1.23332	-1.32979	-1.3388	-1.37399	-1.4881	-1.49053	-1.55573	-1.58998	-1.62679	-1.69522	-1.75229	-1.77681	-1.8461	-1.88607	-1.94338	-1.97578	-2.01487
28.5398	0.0550546		19.8251	0		28.5398	0.0386933	-0.0252333	-0.0559435	-0.109582	-0.152211	-0.181062	-0.255856	-0.308232	-0.348759	-0.368905	-0.417415	-0.497956	-0.532243	-0.588881	-0.652757	-0.709109	-0.712368	-0.777321	-0.819822	-0.941601	-0.975014	-0.995998	-1.06471	-1.08163	-1.16524	-1.19365	-1.22746	-1.32919	-1.34058	-1.3697	-1.47663	-1.4959	-1.56118	-1.59158	-1.62091	-1.69708	-1.75176	-1.77778	-1.84665	-1.88908	-1.94463	-1.96439	-2.02043
28.5918	0.0544174		19.8419	0		28.5918	0.0359722	-0.0224577	-0.0618951	-0.111709	-0.147702	-0.175617	-0.252711	-0.314137	-0.353223	-0.36785	-0.414013	-0.497099	-0.536214	-0.59032	-0.655546	-0.708985	-0.722977	-0.783326	-0.818625	-0.940508	-0.97221	-1.0024	-1.07302	-1.08938	-1.1623	-1.19482	-1.23163	-1.32482	-1.34455	-1.36591	-1.47761	-1.49467	-1.56129	-1.59429	-1.61712	-1.69949	-1.74948	-1.77763	-1.85967	-1.89112	-1.94714	-1.95696	-2.02965
28.6437	0.0557483		19.8583	0		28.6437	0.0372771	-0.0195761	-0.0685698	-0.110337	-0.148844	-0.166892	-0.258223	-0.307713	-0.346391	-0.359631	-0.411573	-0.488385	-0.544135	-0.587078	-0.651632	-0.707856	-0.725812	-0.780018	-0.819105	-0.935611	-0.965025	-1.00544	-1.07481	-1.09236	-1.15893	-1.19042	-1.23832	-1.33014	-1.34502	-1.35203	-1.48947	-1.48793	-1.55682	-1.58531	-1.60952	-1.69399	-1.7463	-1.78199	-1.86719	-1.88235	-1.94402	-1.96769	-2.02954
28.6957	0.0555667		19.8751	0		28.6957	0.0464526	-0.0170693	-0.0675815	-0.105515	-0.151805	-0.158411	-0.265535	-0.294474	-0.349361	-0.361546	-0.410727	-0.485556	-0.550548	-0.586973	-0.653031	-0.702084	-0.723684	-0.780421	-0.818575	-0.932141	-0.95752	-1.00579	-1.07107	-1.08814	-1.15727	-1.18655	-1.25026	-1.33489	-1.34933	-1.35272	-1.49921	-1.48991	-1.55357	-1.57919	-1.61119	-1.69158	-1.75246	-1.78778	-1.86544	-1.87554	-1.94968	-1.97838	-2.02643
28.7477	0.0578647		19.8919	0		28.7477	0.0436421	-0.0117684	-0.0637346	-0.102024	-0.146529	-0.149068	-0.267	-0.284997	-0.337603	-0.359073	-0.411793	-0.488561	-0.552443	-0.579238	-0.648825	-0.69632	-0.724432	-0.776948	-0.815005	-0.931254	-0.959933	-1.00634	-1.06775	-1.07799	-1.15639	-1.19065	-1.25551	-1.32752	-1.35086	-1.34993	-1.49799	-1.4885	-1.54927	-1.56963	-1.60819	-1.69242	-1.74984	-1.79224	-1.85441	-1.8708	-1.94083	-1.97428	-2.01736
28.7996	0.0604016		19.9083	0		28.7996	0.0404201	-0.000608757	-0.0616072	-0.103377	-0.138631	-0.144143	-0.266472	-0.280028	-0.322151	-0.354862	-0.40624	-0.49433	-0.558185	-0.577176	-0.647192	-0.690085	-0.716744	-0.774339	-0.812026	-0.936848	-0.960808	-1.00798	-1.05791	-1.07054	-1.15596	-1.1922	-1.2527	-1.3227	-1.34637	-1.34652	-1.49409	-1.4935	-1.54498	-1.56873	-1.59472	-1.69905	-1.75056	-1.79072	-1.84204	-1.86745	-1.94381	-1.9726	-2.00868
28.8516	0.0627952		19.925	0		28.8516	0.0413832	0.0108149	-0.0557228	-0.108188	-0.12216	-0.144027	-0.258718	-0.279368	-0.318387	-0.350356	-0.396073	-0.499825	-0.560201	-0.580281	-0.641142	-0.689279	-0.72269	-0.772238	-0.80718	-0.94073	-0.962223	-1.00796	-1.05585	-1.0676	-1.15534	-1.19716	-1.24013	-1.30905	-1.33846	-1.34728	-1.49462	-1.49001	-1.54638	-1.56775	-1.58949	-1.71023	-1.74998	-1.78808	-1.83891	-1.87005	-1.94088	-1.97048	-1.99753
28.9035	0.0659244		19.9417	0		28.9035	0.0471258	0.0157843	-0.053272	-0.108312	-0.118729	-0.143611	-0.259482	-0.278967	-0.314687	-0.339274	-0.388044	-0.496009	-0.562305	-0.576129	-0.631961	-0.686089	-0.722598	-0.764258	-0.80201	-0.942081	-0.958307	-1.00507	-1.05498	-1.0729	-1.16217	-1.19872	-1.22916	-1.3087	-1.3252	-1.34358	-1.49365	-1.48179	-1.54667	-1.56176	-1.59268	-1.71082	-1.74772	-1.78405	-1.82476	-1.8653	-1.94144	-1.97742	-1.99263
28.9555	0.0643327		19.9582	0		28.9555	0.0504338	0.0101292	-0.0506913	-0.106905	-0.124912	-0.144659	-0.267324	-0.274093	-0.325833	-0.338584	-0.3885	-0.490111	-0.562262	-0.577313	-0.631649	-0.685673	-0.722704	-0.760594	-0.798658	-0.943083	-0.954037	-1.00123	-1.05278	-1.07649	-1.16688	-1.20734	-1.22726	-1.3182	-1.3248	-1.35187	-1.49142	-1.48227	-1.55322	-1.56403	-1.6043	-1.71367	-1.74984	-1.78353	-1.82013	-1.86858	-1.94662	-1.97613	-2.00446
29.0075	0.0620813		19.9745	0		29.0075	0.0488608	-0.000423152	-0.0539055	-0.106374	-0.132981	-0.150988	-0.274077	-0.280253	-0.331092	-0.344766	-0.397131	-0.483564	-0.557321	-0.577239	-0.640156	-0.687071	-0.726887	-0.756369	-0.801072	-0.937737	-0.956438	-1.00088	-1.05837	-1.08024	-1.17947	-1.20966	-1.23102	-1.31612	-1.32391	-1.35372	-1.48156	-1.4859	-1.56536	-1.56536	-1.62283	-1.70837	-1.74736	-1.78217	-1.82613	-1.87452	-1.94685	-1.96727	-2.01254
29.0594	0.0610705		19.9915	0		29.0594	0.0481233	-0.00374655	-0.0605797	-0.105488	-0.139104	-0.154332	-0.278404	-0.280345	-0.334578	-0.349802	-0.40289	-0.481938	-0.554317	-0.57819	-0.64648	-0.684819	-0.720911	-0.758123	-0.808356	-0.934264	-0.964665	-1.00262	-1.05399	-1.07903	-1.18252	-1.20693	-1.23907	-1.3171	-1.32393	-1.34847	-1.4801	-1.48665	-1.56657	-1.56391	-1.62648	-1.70812	-1.744	-1.77829	-1.83061	-1.8735	-1.94887	-1.96516	-2.01903
29.1114	0.0615398		20.008	0		29.1114	0.0517231	0.00260893	-0.065744	-0.0985338	-0.139191	-0.158386	-0.270807	-0.279554	-0.333456	-0.348	-0.397074	-0.492493	-0.550125	-0.578262	-0.640394	-0.693466	-0.723159	-0.761794	-0.813276	-0.931255	-0.965621	-0.999331	-1.05469	-1.07869	-1.18388	-1.20248	-1.24446	-1.3117	-1.32647	-1.34	-1.48449	-1.48412	-1.56625	-1.56049	-1.62147	-1.71415	-1.73916	-1.77943	-1.82737	-1.87544	-1.94174	-1.96805	-2.01399
29.1634	0.0620954		20.0248	0		29.1634	0.0590219	0.00241081	-0.0693586	-0.0934405	-0.138677	-0.165024	-0.261989	-0.28496	-0.33514	-0.339627	-0.393197	-0.50467	-0.543724	-0.578801	-0.639772	-0.695828	-0.726014	-0.766078	-0.81844	-0.930044	-0.962643	-0.991918	-1.05863	-1.07965	-1.17713	-1.20303	-1.24838	-1.31428	-1.32462	-1.34465	-1.47796	-1.47561	-1.56089	-1.56419	-1.62124	-1.71854	-1.73947	-1.7781	-1.81091	-1.87549	-1.93826	-1.97368	-2.01199
29.2153	0.0588245		20.042	0		29.2153	0.0575724	-0.00760468	-0.0710231	-0.0986015	-0.14597	-0.16677	-0.257554	-0.287816	-0.344446	-0.341537	-0.396828	-0.510225	-0.545425	-0.583504	-0.636687	-0.694031	-0.727321	-0.769502	-0.819449	-0.933115	-0.958891	-0.984875	-1.06537	-1.07968	-1.17005	-1.21108	-1.24922	-1.32298	-1.33371	-1.36151	-1.47432	-1.47431	-1.56147	-1.57814	-1.61778	-1.7253	-1.74366	-1.78716	-1.7902	-1.87851	-1.94768	-1.97639	-2.02003
29.2673	0.0525322		20.0582	0		29.2673	0.0446342	-0.0205506	-0.0715526	-0.101885	-0.154657	-0.175046	-0.265137	-0.288742	-0.356829	-0.353258	-0.409104	-0.503725	-0.556892	-0.590761	-0.640354	-0.692042	-0.731478	-0.771369	-0.826427	-0.937597	-0.958975	-0.989908	-1.07097	-1.08601	-1.16993	-1.21993	-1.25251	-1.32327	-1.34208	-1.38018	-1.47577	-1.48734	-1.57026	-1.59559	-1.62626	-1.72701	-1.75276	-1.79648	-1.78008	-1.88633	-1.96291	-1.9803	-2.02874
29.3193	0.0478237		20.0751	0		29.3193	0.0300202	-0.0370773	-0.0646548	-0.106973	-0.158309	-0.17585	-0.276801	-0.287384	-0.358412	-0.362349	-0.428596	-0.500001	-0.568262	-0.593954	-0.646676	-0.690368	-0.732449	-0.775954	-0.83456	-0.94988	-0.961706	-1.00621	-1.06971	-1.09424	-1.16274	-1.2254	-1.25511	-1.32359	-1.34572	-1.3851	-1.47816	-1.50393	-1.57916	-1.59676	-1.63412	-1.73089	-1.75827	-1.79663	-1.77324	-1.89174	-1.96472	-1.9922	-2.0333
29.3712	0.0479439		20.0915	0		29.3712	0.0220012	-0.0408599	-0.0601114	-0.105487	-0.157502	-0.174153	-0.281825	-0.285333	-0.350817	-0.360871	-0.435554	-0.497878	-0.571402	-0.586608	-0.644714	-0.695517	-0.733022	-0.773086	-0.839328	-0.950975	-0.959266	-1.01363	-1.06483	-1.1	-1.16088	-1.21761	-1.25555	-1.31758	-1.34642	-1.37908	-1.4768	-1.51563	-1.58114	-1.58684	-1.6376	-1.73423	-1.75854	-1.79269	-1.76752	-1.8882	-1.95806	-2.00225	-2.03278
29.4232	0.04905		20.1083	0		29.4232	0.0225488	-0.0367516	-0.0642561	-0.104823	-0.148323	-0.175015	-0.278142	-0.291602	-0.342982	-0.355369	-0.435084	-0.498013	-0.566444	-0.58388	-0.651905	-0.692807	-0.735052	-0.77668	-0.842581	-0.951791	-0.955622	-1.012	-1.06315	-1.09931	-1.15643	-1.20581	-1.25678	-1.31542	-1.34696	-1.3733	-1.47423	-1.50868	-1.57304	-1.5782	-1.64033	-1.73473	-1.75708	-1.78827	-1.77435	-1.88455	-1.95031	-2.00677	-2.03441
29.4752	0.0493047		20.1252	0		29.4752	0.0261574	-0.0304247	-0.0695957	-0.111011	-0.152024	-0.174474	-0.269945	-0.294012	-0.34078	-0.360849	-0.427515	-0.497681	-0.564547	-0.584084	-0.658079	-0.684961	-0.734734	-0.780377	-0.844513	-0.942826	-0.954141	-1.00861	-1.06915	-1.09085	-1.15412	-1.19839	-1.25503	-1.32347	-1.3464	-1.37365	-1.47111	-1.49603	-1.56824	-1.58301	-1.63982	-1.72896	-1.75313	-1.79148	-1.77911	-1.88866	-1.94827	-1.99691	-2.03124
29.5271	0.0501557		20.1417	0		29.5271	0.0270603	-0.0248944	-0.0727381	-0.110256	-0.154709	-0.175955	-0.265133	-0.291688	-0.342689	-0.364456	-0.420869	-0.485951	-0.563844	-0.591976	-0.657749	-0.675814	-0.732256	-0.780332	-0.840766	-0.928579	-0.956051	-1.00388	-1.0669	-1.08501	-1.15132	-1.20151	-1.25387	-1.32584	-1.33962	-1.37801	-1.4808	-1.48657	-1.56225	-1.58652	-1.64182	-1.72174	-1.74607	-1.79804	-1.78235	-1.88725	-1.95034	-1.98968	-2.03478
29.5791	0.0512187		20.158	0		29.5791	0.0299678	-0.0233366	-0.0700958	-0.10653	-0.145927	-0.172936	-0.263873	-0.295309	-0.3476	-0.36173	-0.417779	-0.477721	-0.559936	-0.596785	-0.658052	-0.677849	-0.730901	-0.781093	-0.842366	-0.929201	-0.956009	-1.00187	-1.06024	-1.08574	-1.14845	-1.20462	-1.25095	-1.32485	-1.33254	-1.37958	-1.48942	-1.49056	-1.5683	-1.58608	-1.64012	-1.7111	-1.74266	-1.79894	-1.77901	-1.88741	-1.9436	-1.98324	-2.03611
29.6311	0.0533142		20.1747	0		29.6311	0.0280938	-0.0253333	-0.0675715	-0.1014	-0.13891	-0.169032	-0.266707	-0.297425	-0.355528	-0.353245	-0.413814	-0.474214	-0.557149	-0.596235	-0.661498	-0.684364	-0.726177	-0.779622	-0.843841	-0.926609	-0.950519	-0.998613	-1.05756	-1.08409	-1.15423	-1.2055	-1.24471	-1.31858	-1.33115	-1.38436	-1.48225	-1.49469	-1.57305	-1.58479	-1.63703	-1.71153	-1.74033	-1.7958	-1.7821	-1.8845	-1.93921	-1.98073	-2.0414
29.683	0.0537393		20.1914	0		29.683	0.0280303	-0.0255168	-0.0706749	-0.097608	-0.129609	-0.17023	-0.26209	-0.29897	-0.3573	-0.347306	-0.415871	-0.475596	-0.550678	-0.595312	-0.661454	-0.691171	-0.729625	-0.783071	-0.834295	-0.930455	-0.950211	-0.992795	-1.05288	-1.08758	-1.15919	-1.20445	-1.24027	-1.31893	-1.33747	-1.39243	-1.47896	-1.49366	-1.57554	-1.5876	-1.63118	-1.71212	-1.73369	-1.7885	-1.792	-1.87901	-1.94145	-1.98219	-2.04771
29.735	0.0517425		20.208	0		29.735	0.0255282	-0.0231412	-0.0674786	-0.098805	-0.135585	-0.169575	-0.260222	-0.299561	-0.358702	-0.352887	-0.416078	-0.480022	-0.550964	-0.595484	-0.668479	-0.695126	-0.73952	-0.787041	-0.826698	-0.933807	-0.955184	-0.991558	-1.06178	-1.09005	-1.15603	-1.199	-1.23575	-1.32804	-1.34703	-1.4022	-1.47564	-1.49301	-1.57752	-1.59909	-1.62975	-1.70806	-1.73189	-1.78006	-1.8068	-1.87945	-1.94664	-1.97883	-2.04512
29.787	0.0498431		20.2248	0		29.787	0.0217313	-0.0341195	-0.0638211	-0.102467	-0.148169	-0.171105	-0.262164	-0.29628	-0.355167	-0.360913	-0.420136	-0.4751	-0.544887	-0.602866	-0.66905	-0.696483	-0.751189	-0.786063	-0.816624	-0.93475	-0.964709	-0.992823	-1.06563	-1.08924	-1.14862	-1.202	-1.2416	-1.33662	-1.35082	-1.40277	-1.47116	-1.49196	-1.56722	-1.60235	-1.62923	-1.70468	-1.73525	-1.77739	-1.81918	-1.88119	-1.95045	-1.9792	-2.04077
29.8389	0.048682		20.2414	0		29.8389	0.0235402	-0.0355938	-0.062311	-0.104168	-0.157631	-0.169337	-0.264587	-0.300396	-0.356192	-0.36888	-0.425451	-0.475649	-0.528331	-0.60504	-0.666604	-0.706618	-0.756952	-0.782389	-0.820059	-0.934133	-0.976888	-0.993933	-1.06182	-1.09202	-1.1446	-1.20623	-1.24557	-1.33483	-1.34913	-1.40025	-1.46859	-1.49399	-1.56713	-1.59196	-1.62801	-1.70359	-1.73923	-1.77824	-1.82509	-1.8843	-1.95125	-1.98497	-2.02594
29.8909	0.047993		20.2582	0		29.8909	0.0203594	-0.0402077	-0.0574046	-0.109544	-0.164663	-0.172906	-0.276593	-0.30457	-0.356242	-0.371754	-0.429695	-0.484651	-0.518054	-0.600365	-0.662986	-0.702188	-0.751813	-0.781475	-0.836172	-0.936104	-0.978031	-0.997092	-1.06142	-1.09251	-1.15096	-1.21011	-1.24918	-1.33101	-1.34534	-1.39943	-1.46549	-1.49782	-1.56661	-1.57966	-1.63001	-1.70489	-1.74631	-1.7869	-1.83078	-1.89097	-1.95614	-1.98899	-2.01989
29.9428	0.0487577		20.2749	0		29.9428	0.0202656	-0.0502991	-0.0585809	-0.107525	-0.165066	-0.177092	-0.275458	-0.299029	-0.354967	-0.36906	-0.438621	-0.491957	-0.511163	-0.595789	-0.655852	-0.70234	-0.744386	-0.782092	-0.838298	-0.928026	-0.977888	-1.00322	-1.061	-1.09263	-1.15651	-1.20959	-1.2492	-1.33011	-1.34318	-1.39974	-1.46443	-1.49101	-1.56422	-1.57131	-1.63531	-1.71162	-1.74729	-1.78668	-1.83122	-1.89497	-1.95036	-1.98877	-2.01752
29.9948	0.0503552		20.2918	0		29.9948	0.0172039	-0.0538412	-0.0529407	-0.107863	-0.160237	-0.166893	-0.276207	-0.294812	-0.353547	-0.365379	-0.440082	-0.498002	-0.510782	-0.591978	-0.650272	-0.69585	-0.734875	-0.780623	-0.838682	-0.920689	-0.973056	-1.00714	-1.06831	-1.09511	-1.15256	-1.20445	-1.24488	-1.32548	-1.33795	-1.39992	-1.47154	-1.48814	-1.56522	-1.57138	-1.64047	-1.71442	-1.74886	-1.78209	-1.83097	-1.89226	-1.94561	-1.9818	-2.02044
30.0468	0.0530664		20.3087	0		30.0468	0.016265	-0.0607437	-0.0454804	-0.102559	-0.152019	-0.157836	-0.282482	-0.282267	-0.354081	-0.363399	-0.434904	-0.497016	-0.514914	-0.600206	-0.645604	-0.688583	-0.730843	-0.776491	-0.833849	-0.912125	-0.96948	-1.01221	-1.07202	-1.08376	-1.1515	-1.20609	-1.24302	-1.32371	-1.33899	-1.38927	-1.47665	-1.49337	-1.55648	-1.56408	-1.64016	-1.71147	-1.75405	-1.78382	-1.81735	-1.88245	-1.93976	-1.97406	-2.02177
30.0987	0.0523188		20.3251	0		30.0987	0.0154351	-0.0621806	-0.0547587	-0.100495	-0.148526	-0.152646	-0.292741	-0.28023	-0.351978	-0.359146	-0.430079	-0.496391	-0.520222	-0.607703	-0.644204	-0.693115	-0.73423	-0.771835	-0.838432	-0.908536	-0.972622	-1.0152	-1.06915	-1.07757	-1.15768	-1.21436	-1.24473	-1.32091	-1.34783	-1.38381	-1.47852	-1.49747	-1.55061	-1.55873	-1.6412	-1.7249	-1.75794	-1.79188	-1.81594	-1.87941	-1.94193	-1.9857	-2.01799
30.1507	0.0499773		20.3418	0		30.1507	0.0201955	-0.0583695	-0.0640541	-0.106471	-0.152506	-0.161737	-0.307349	-0.28564	-0.343073	-0.361767	-0.422215	-0.491107	-0.521437	-0.609991	-0.641454	-0.694158	-0.737523	-0.774963	-0.844899	-0.907646	-0.976383	-1.01382	-1.06238	-1.08058	-1.16817	-1.22028	-1.25382	-1.32359	-1.351	-1.3871	-1.48418	-1.50759	-1.54908	-1.55291	-1.6451	-1.72613	-1.76508	-1.81017	-1.82289	-1.88199	-1.95321	-1.99282	-2.02013
30.2027	0.0453249		20.3579	0		30.2027	0.0270423	-0.0592358	-0.0716788	-0.111276	-0.158457	-0.177237	-0.306106	-0.298327	-0.346022	-0.364767	-0.422686	-0.484163	-0.529908	-0.614631	-0.648264	-0.704065	-0.746211	-0.78465	-0.845402	-0.908195	-0.976451	-1.0129	-1.06449	-1.09165	-1.1774	-1.2188	-1.26749	-1.3326	-1.35767	-1.39626	-1.48682	-1.51493	-1.54852	-1.55779	-1.64375	-1.73023	-1.76809	-1.81906	-1.83838	-1.88806	-1.96154	-1.99651	-2.0221
30.2546	0.0407708		20.3747	0		30.2546	0.0272723	-0.0562806	-0.0738729	-0.122873	-0.161784	-0.185612	-0.299556	-0.305928	-0.353526	-0.374967	-0.426831	-0.481859	-0.53625	-0.618762	-0.655221	-0.712973	-0.745605	-0.791132	-0.850184	-0.916547	-0.970479	-1.01311	-1.07092	-1.10963	-1.17836	-1.21104	-1.2726	-1.33553	-1.35323	-1.40514	-1.49134	-1.51571	-1.56152	-1.5738	-1.64564	-1.73789	-1.76119	-1.81158	-1.85727	-1.89101	-1.97111	-1.99781	-2.03069
30.3066	0.0410904		20.3914	0		30.3066	0.0294924	-0.0462179	-0.0683651	-0.120865	-0.164638	-0.190061	-0.28999	-0.300925	-0.369432	-0.383417	-0.429698	-0.483908	-0.53914	-0.616345	-0.662392	-0.715069	-0.746944	-0.787468	-0.844167	-0.920924	-0.965896	-1.00786	-1.07918	-1.11411	-1.17382	-1.21071	-1.26324	-1.33575	-1.34596	-1.39829	-1.49154	-1.50971	-1.57475	-1.57679	-1.64122	-1.73268	-1.7494	-1.79773	-1.85596	-1.88699	-1.97311	-1.99904	-2.02948
30.3586	0.0407151		20.4077	0		30.3586	0.0249993	-0.0467757	-0.0727312	-0.113311	-0.1653	-0.188851	-0.290765	-0.29702	-0.380701	-0.374236	-0.432316	-0.492719	-0.544907	-0.606047	-0.667886	-0.718261	-0.756769	-0.778404	-0.844447	-0.9269	-0.967935	-1.00911	-1.08199	-1.11202	-1.17185	-1.21833	-1.25468	-1.33484	-1.34446	-1.3914	-1.48842	-1.50464	-1.58558	-1.5746	-1.64212	-1.73489	-1.74355	-1.7862	-1.85365	-1.89257	-1.97028	-2.00602	-2.0292
30.4105	0.0422416		20.4247	0		30.4105	0.0280504	-0.0454053	-0.0852327	-0.108976	-0.16734	-0.187956	-0.29153	-0.293715	-0.380299	-0.361468	-0.428597	-0.497061	-0.548439	-0.592184	-0.664873	-0.719808	-0.754414	-0.776463	-0.842658	-0.928156	-0.972787	-1.01353	-1.0734	-1.10261	-1.17085	-1.22961	-1.24815	-1.33489	-1.34546	-1.38279	-1.48921	-1.50224	-1.59171	-1.56806	-1.64959	-1.72722	-1.74382	-1.78088	-1.84968	-1.90042	-1.95883	-2.01105	-2.02871
30.4625	0.0425761		20.4411	0		30.4625	0.0312579	-0.0443691	-0.0900486	-0.105873	-0.166446	-0.18575	-0.294762	-0.296456	-0.372231	-0.351049	-0.430636	-0.497658	-0.557498	-0.587898	-0.66574	-0.718264	-0.757697	-0.775797	-0.835689	-0.92348	-0.972843	-1.01858	-1.06876	-1.09277	-1.16701	-1.23318	-1.25068	-1.34335	-1.34566	-1.37468	-1.48958	-1.51099	-1.58898	-1.56826	-1.64521	-1.72397	-1.74907	-1.78397	-1.85649	-1.90452	-1.95399	-2.00964	-2.02579
30.5145	0.0423554		20.4579	0		30.5145	0.0358104	-0.0428048	-0.0882906	-0.113435	-0.159388	-0.185268	-0.29641	-0.300212	-0.358951	-0.347694	-0.431486	-0.49689	-0.559471	-0.596915	-0.663299	-0.715996	-0.756668	-0.780343	-0.828399	-0.924291	-0.977328	-1.02312	-1.06331	-1.08779	-1.16547	-1.22524	-1.25864	-1.35539	-1.33875	-1.36942	-1.49686	-1.51871	-1.57971	-1.57467	-1.64686	-1.72928	-1.75288	-1.79132	-1.86254	-1.89765	-1.95126	-2.00883	-2.02904
30.5664	0.0436362		20.4747	0		30.5664	0.0362954	-0.039273	-0.0848344	-0.123074	-0.151861	-0.187526	-0.295587	-0.30177	-0.353001	-0.35098	-0.425562	-0.494778	-0.557966	-0.600323	-0.660741	-0.712822	-0.751953	-0.777805	-0.82199	-0.931279	-0.979652	-1.02623	-1.06196	-1.08461	-1.17012	-1.2177	-1.25594	-1.36059	-1.33472	-1.35533	-1.49996	-1.51877	-1.57096	-1.581	-1.65516	-1.72051	-1.74811	-1.79867	-1.8571	-1.8865	-1.94703	-2.00848	-2.02385
30.6184	0.044914		20.4916	0		30.6184	0.0336685	-0.0370291	-0.0780557	-0.117993	-0.143804	-0.184003	-0.294522	-0.301358	-0.352364	-0.353045	-0.41991	-0.49579	-0.556805	-0.60147	-0.656365	-0.711906	-0.755456	-0.769198	-0.822916	-0.940096	-0.980855	-1.02268	-1.05893	-1.08168	-1.17492	-1.21558	-1.26045	-1.35948	-1.33342	-1.34957	-1.49365	-1.51341	-1.56658	-1.5795	-1.66153	-1.7174	-1.7569	-1.80682	-1.85172	-1.87858	-1.93619	-2.00564	-2.01622
30.6704	0.0466221		20.5079	0		30.6704	0.0380551	-0.0375972	-0.0821351	-0.119165	-0.132694	-0.180028	-0.286728	-0.307485	-0.360845	-0.344193	-0.405558	-0.494059	-0.556407	-0.595515	-0.646635	-0.717988	-0.743292	-0.763683	-0.833751	-0.948837	-0.978554	-1.0243	-1.05829	-1.08125	-1.17882	-1.22184	-1.26411	-1.35179	-1.34254	-1.34258	-1.49177	-1.51298	-1.56866	-1.57367	-1.66323	-1.71811	-1.76693	-1.80522	-1.83825	-1.87236	-1.92795	-2.01384	-2.00581
30.7223	0.0495198		20.5244	0		30.7223	0.0450228	-0.0381742	-0.0835316	-0.119089	-0.129715	-0.170138	-0.281754	-0.301733	-0.359497	-0.336824	-0.391332	-0.490725	-0.559046	-0.59082	-0.642616	-0.718695	-0.734071	-0.759508	-0.837401	-0.953877	-0.962403	-1.02222	-1.05865	-1.07979	-1.17824	-1.22451	-1.26638	-1.34308	-1.34142	-1.33642	-1.48542	-1.51001	-1.5707	-1.57199	-1.65204	-1.71916	-1.76993	-1.79794	-1.84031	-1.86332	-1.92589	-2.02289	-1.99622
30.7743	0.0518392		20.5415	0		30.7743	0.0538251	-0.0353631	-0.0798862	-0.116818	-0.132436	-0.163557	-0.277758	-0.296336	-0.357436	-0.332122	-0.379764	-0.490727	-0.551306	-0.590243	-0.646698	-0.711846	-0.73755	-0.762246	-0.833797	-0.948239	-0.955744	-1.01618	-1.05344	-1.07725	-1.1742	-1.22957	-1.26918	-1.34057	-1.33664	-1.34616	-1.47623	-1.50681	-1.5658	-1.56954	-1.63918	-1.7203	-1.7685	-1.79809	-1.84796	-1.85589	-1.92765	-2.02556	-1.99992
30.8263	0.0530495		20.5582	0		30.8263	0.05519	-0.0298994	-0.0799801	-0.114442	-0.137487	-0.158754	-0.27678	-0.292171	-0.354506	-0.331021	-0.378255	-0.491655	-0.541607	-0.587474	-0.654362	-0.705125	-0.742022	-0.766542	-0.830833	-0.942781	-0.951865	-1.01238	-1.05066	-1.0762	-1.17224	-1.23862	-1.2604	-1.33967	-1.33182	-1.35764	-1.48011	-1.50679	-1.56292	-1.57354	-1.64645	-1.7126	-1.74853	-1.79588	-1.85611	-1.85587	-1.92876	-2.025	-2.00294
30.8782	0.0543303		20.575	0		30.8782	0.0546825	-0.0193484	-0.077775	-0.109961	-0.143284	-0.15054	-0.275799	-0.295519	-0.354867	-0.335487	-0.390033	-0.497047	-0.537865	-0.584684	-0.658484	-0.697794	-0.748389	-0.765894	-0.827571	-0.936149	-0.951426	-0.997316	-1.04817	-1.0743	-1.16825	-1.23908	-1.25338	-1.33623	-1.32147	-1.36509	-1.47818	-1.50287	-1.5616	-1.57773	-1.65196	-1.70684	-1.73403	-1.79345	-1.85916	-1.86494	-1.92305	-2.0168	-2.00437
30.9302	0.056666		20.5914	0		30.9302	0.0594909	-0.0106968	-0.0768216	-0.106618	-0.135062	-0.146421	-0.273643	-0.307639	-0.357193	-0.329489	-0.39482	-0.499429	-0.540272	-0.578883	-0.655103	-0.695765	-0.748	-0.766135	-0.828737	-0.922131	-0.957724	-0.993716	-1.04828	-1.07362	-1.16902	-1.23027	-1.24871	-1.32778	-1.31379	-1.35867	-1.47661	-1.50563	-1.56371	-1.57431	-1.64745	-1.69977	-1.73216	-1.78698	-1.85405	-1.87624	-1.919	-2.01205	-2.00048
30.9822	0.0609801		20.6078	0		30.9822	0.0644819	-0.00387398	-0.0714941	-0.105127	-0.123379	-0.139558	-0.268159	-0.308866	-0.357053	-0.323187	-0.393239	-0.497483	-0.546426	-0.574882	-0.652168	-0.698357	-0.747885	-0.763091	-0.819875	-0.917314	-0.961212	-0.989495	-1.04793	-1.07613	-1.17077	-1.20607	-1.2444	-1.32072	-1.30579	-1.34286	-1.4735	-1.50022	-1.56536	-1.57125	-1.63484	-1.69529	-1.73074	-1.77845	-1.84582	-1.87323	-1.91238	-2.01415	-2.00232
31.0341	0.0683614		20.6252	0		31.0341	0.0726587	0.000259401	-0.0663129	-0.100151	-0.117737	-0.13636	-0.259969	-0.304595	-0.34291	-0.308996	-0.379979	-0.487781	-0.540553	-0.575169	-0.645327	-0.697125	-0.740367	-0.753005	-0.800253	-0.913214	-0.958815	-0.996624	-1.04422	-1.07202	-1.17055	-1.18763	-1.24121	-1.31247	-1.30437	-1.33693	-1.4661	-1.48617	-1.55765	-1.55257	-1.61514	-1.69073	-1.73116	-1.77944	-1.83257	-1.8532	-1.90975	-2.01334	-2.00322
31.0861	0.0773098		20.6413	0		31.0861	0.0789525	0.00262439	-0.0582717	-0.0902701	-0.113457	-0.137455	-0.247134	-0.294386	-0.324607	-0.296331	-0.358467	-0.478867	-0.521507	-0.573356	-0.636298	-0.69253	-0.725698	-0.742197	-0.793194	-0.916535	-0.95025	-1.00045	-1.03262	-1.05696	-1.1626	-1.18478	-1.23267	-1.30952	-1.30276	-1.33562	-1.46968	-1.47477	-1.54718	-1.53783	-1.60544	-1.68038	-1.72443	-1.7699	-1.81955	-1.82967	-1.90428	-2.00536	-1.99713
31.138	0.0848569		20.6579	0		31.138	0.0807067	-0.00271105	-0.0571095	-0.0866557	-0.113254	-0.131199	-0.237422	-0.284433	-0.316578	-0.293522	-0.346469	-0.471123	-0.508084	-0.569624	-0.628522	-0.690022	-0.711289	-0.733884	-0.787588	-0.916329	-0.938303	-0.995944	-1.02584	-1.04353	-1.15483	-1.18235	-1.22358	-1.30818	-1.30024	-1.32849	-1.46653	-1.47067	-1.53304	-1.53315	-1.59242	-1.67213	-1.71355	-1.75593	-1.79769	-1.81982	-1.90094	-1.9916	-1.98289
31.19	0.0929357		20.6748	0		31.19	0.0843196	-0.0120868	-0.0534365	-0.0786734	-0.103695	-0.130393	-0.228948	-0.271285	-0.311736	-0.286061	-0.335765	-0.464832	-0.504007	-0.555339	-0.619492	-0.68372	-0.701961	-0.732989	-0.785606	-0.91012	-0.925917	-0.993077	-1.01235	-1.03215	-1.15507	-1.18228	-1.2131	-1.2953	-1.29599	-1.31363	-1.44921	-1.47244	-1.5219	-1.52736	-1.57875	-1.66178	-1.70862	-1.73714	-1.77541	-1.81954	-1.89769	-1.97852	-1.9598
31.242	0.097034		20.6916	0		31.242	0.0805318	-0.0181916	-0.0547941	-0.0684168	-0.0925756	-0.130357	-0.223259	-0.256421	-0.319234	-0.287594	-0.341802	-0.462895	-0.506945	-0.537586	-0.615047	-0.683836	-0.703113	-0.737098	-0.78366	-0.904197	-0.922141	-0.985592	-0.999027	-1.02605	-1.14887	-1.17143	-1.19719	-1.28392	-1.29606	-1.30204	-1.43391	-1.47063	-1.51822	-1.53539	-1.57365	-1.66124	-1.70466	-1.71968	-1.76375	-1.82243	-1.89255	-1.96993	-1.95076
31.2939	0.0995547		20.708	0		31.2939	0.0685762	-0.0178567	-0.056232	-0.0586319	-0.0842813	-0.133097	-0.214855	-0.251684	-0.321439	-0.288782	-0.35744	-0.457788	-0.515533	-0.530517	-0.60926	-0.677559	-0.704038	-0.738408	-0.777453	-0.893677	-0.91445	-0.980365	-0.993949	-1.02896	-1.137	-1.16571	-1.19442	-1.267	-1.30032	-1.3087	-1.42499	-1.46435	-1.50774	-1.53362	-1.57491	-1.6662	-1.70076	-1.71537	-1.75329	-1.81822	-1.88874	-1.96856	-1.95098
31.3459	0.102895		20.7249	0		31.3459	0.068194	-0.00730277	-0.0464522	-0.0540082	-0.073154	-0.137663	-0.206695	-0.252711	-0.314782	-0.290056	-0.363643	-0.463067	-0.525118	-0.523997	-0.599947	-0.660345	-0.698971	-0.739468	-0.787828	-0.888574	-0.904212	-0.968213	-0.984986	-1.02519	-1.12438	-1.16025	-1.19522	-1.26069	-1.29761	-1.3169	-1.43272	-1.4604	-1.49807	-1.52987	-1.58032	-1.67176	-1.69446	-1.7184	-1.74482	-1.79709	-1.87904	-1.96246	-1.95756
31.3979	0.104618		20.7413	0		31.3979	0.064018	-0.00147672	-0.0335475	-0.0566105	-0.0630073	-0.141299	-0.204661	-0.24781	-0.310379	-0.294607	-0.367469	-0.464195	-0.538512	-0.523247	-0.594887	-0.638283	-0.695862	-0.731211	-0.792605	-0.881591	-0.895502	-0.953441	-0.985314	-1.02726	-1.11429	-1.14977	-1.20548	-1.26764	-1.29041	-1.32783	-1.43849	-1.46213	-1.48833	-1.53226	-1.58318	-1.67364	-1.68499	-1.72068	-1.74138	-1.78154	-1.87484	-1.95428	-1.96317
31.4498	0.10608		20.7581	0		31.4498	0.0635415	0.0040341	-0.0253079	-0.054303	-0.04866	-0.143581	-0.206315	-0.241596	-0.309927	-0.295288	-0.364918	-0.463795	-0.544894	-0.520054	-0.592925	-0.607349	-0.690021	-0.72763	-0.790976	-0.875931	-0.891149	-0.942068	-0.984624	-1.03512	-1.11425	-1.15098	-1.21254	-1.26859	-1.28979	-1.33241	-1.43046	-1.4606	-1.48711	-1.53401	-1.58299	-1.67197	-1.67862	-1.7227	-1.74241	-1.77385	-1.88826	-1.95092	-1.96136
31.5018	0.107565		20.775	0		31.5018	0.0676369	0.0108063	-0.0337164	-0.0472052	-0.0398781	-0.142267	-0.207544	-0.238422	-0.308483	-0.288611	-0.356609	-0.457623	-0.536122	-0.510823	-0.591939	-0.573074	-0.686014	-0.729144	-0.790148	-0.872986	-0.889489	-0.943945	-0.979345	-1.04	-1.11498	-1.14975	-1.21179	-1.27105	-1.28617	-1.33041	-1.41272	-1.45546	-1.49197	-1.54104	-1.58076	-1.66944	-1.67615	-1.71249	-1.75736	-1.77142	-1.89307	-1.94934	-1.95434
31.5538	0.106293		20.7913	0		31.5538	0.0627267	0.0113139	-0.0460559	-0.037701	-0.0357982	-0.146875	-0.207198	-0.245703	-0.317184	-0.288125	-0.358853	-0.452136	-0.524808	-0.519324	-0.598962	-0.550822	-0.688733	-0.733029	-0.791234	-0.867618	-0.897169	-0.947308	-0.978995	-1.04405	-1.11118	-1.1512	-1.21451	-1.2687	-1.29461	-1.33385	-1.39573	-1.45133	-1.50136	-1.5426	-1.58412	-1.6657	-1.67826	-1.7055	-1.76394	-1.77705	-1.89562	-1.95326	-1.95894
31.6057	0.10277		20.8082	0		31.6057	0.0709174	0.00542683	-0.0484126	-0.0428277	-0.0415447	-0.150159	-0.211627	-0.250872	-0.325639	-0.288861	-0.364378	-0.453844	-0.519751	-0.531884	-0.607556	-0.543836	-0.690663	-0.741166	-0.801188	-0.876478	-0.905721	-0.944136	-0.980344	-1.04015	-1.11353	-1.15413	-1.21416	-1.27156	-1.30234	-1.33894	-1.39455	-1.45026	-1.50916	-1.54418	-1.5842	-1.67297	-1.68733	-1.70526	-1.76479	-1.77518	-1.89578	-1.95644	-1.96462
31.6577	0.100484		20.825	0		31.6577	0.081001	-0.00316189	-0.0387393	-0.0526942	-0.047612	-0.15535	-0.22068	-0.246649	-0.32437	-0.28802	-0.373352	-0.456164	-0.518277	-0.545442	-0.612163	-0.556888	-0.691001	-0.738759	-0.799201	-0.88728	-0.915246	-0.932056	-0.986479	-1.03435	-1.10875	-1.15096	-1.21159	-1.27545	-1.30182	-1.3446	-1.40256	-1.45423	-1.5168	-1.54404	-1.58667	-1.67592	-1.68931	-1.70447	-1.76328	-1.77274	-1.89289	-1.95386	-1.96798
31.7097	0.0998408		20.8413	0		31.7097	0.0825779	-0.00436235	-0.030148	-0.0558965	-0.0508362	-0.154293	-0.222672	-0.248668	-0.319267	-0.293514	-0.384248	-0.459515	-0.515768	-0.553155	-0.610554	-0.57086	-0.683691	-0.737884	-0.78807	-0.891341	-0.920221	-0.915132	-1.00181	-1.02146	-1.10779	-1.15064	-1.20199	-1.27748	-1.30216	-1.34662	-1.40983	-1.4496	-1.52408	-1.54339	-1.58094	-1.6744	-1.68373	-1.70804	-1.76411	-1.77468	-1.89223	-1.95033	-1.97645
31.7616	0.10315		20.8578	0		31.7616	0.0773762	0.0103194	-0.0273084	-0.0535664	-0.0499105	-0.147747	-0.20958	-0.249657	-0.30577	-0.294695	-0.379078	-0.454758	-0.507763	-0.544193	-0.606388	-0.574628	-0.666147	-0.740337	-0.779757	-0.882691	-0.917912	-0.911764	-1.00894	-1.01694	-1.10825	-1.14536	-1.19368	-1.27825	-1.29057	-1.33973	-1.41232	-1.44174	-1.51679	-1.54162	-1.57328	-1.66382	-1.68149	-1.71413	-1.76975	-1.77497	-1.88641	-1.94765	-1.97593
31.8136	0.106779		20.8742	0		31.8136	0.0681132	0.0242998	-0.0315401	-0.0416269	-0.0475828	-0.139286	-0.190778	-0.250373	-0.30315	-0.294517	-0.374365	-0.449734	-0.507056	-0.538181	-0.606499	-0.581209	-0.648804	-0.741635	-0.775495	-0.86731	-0.919748	-0.913241	-1.01407	-1.01353	-1.11032	-1.12409	-1.18819	-1.27473	-1.28804	-1.32981	-1.4134	-1.42919	-1.50874	-1.54205	-1.57413	-1.65297	-1.67861	-1.71868	-1.76666	-1.7745	-1.88365	-1.94601	-1.97793
31.8656	0.107661		20.8911	0		31.8656	0.060759	0.0358357	-0.0367386	-0.0376868	-0.0552911	-0.141153	-0.183286	-0.248665	-0.312995	-0.293808	-0.368908	-0.447229	-0.507823	-0.535923	-0.616695	-0.587104	-0.640266	-0.740203	-0.779972	-0.862197	-0.919009	-0.91521	-1.01736	-1.01338	-1.11733	-1.11454	-1.18881	-1.26316	-1.28756	-1.33005	-1.4112	-1.42971	-1.50679	-1.54119	-1.57618	-1.64852	-1.67834	-1.71778	-1.75763	-1.776	-1.89112	-1.94361	-1.97676
31.9175	0.105523		20.9077	0		31.9175	0.0589165	0.0398671	-0.0362433	-0.0339886	-0.0667329	-0.144722	-0.186831	-0.245512	-0.32217	-0.295315	-0.375075	-0.448117	-0.509176	-0.545719	-0.62777	-0.595959	-0.639399	-0.735512	-0.779898	-0.862793	-0.921243	-0.914379	-1.0122	-1.0237	-1.12021	-1.10788	-1.19118	-1.24409	-1.29188	-1.33324	-1.41727	-1.43899	-1.51629	-1.54945	-1.59045	-1.64939	-1.67469	-1.71768	-1.74827	-1.78165	-1.90992	-1.94396	-1.97899
31.9695	0.100101		20.9246	0		31.9695	0.0549834	0.0324407	-0.0394311	-0.0383342	-0.0747996	-0.150436	-0.188834	-0.255608	-0.329824	-0.308119	-0.393874	-0.453698	-0.510629	-0.560886	-0.632373	-0.593898	-0.648755	-0.737818	-0.783349	-0.869827	-0.926383	-0.912134	-1.01051	-1.03383	-1.12595	-1.11234	-1.19273	-1.23849	-1.30662	-1.34174	-1.4206	-1.45107	-1.53135	-1.55528	-1.60105	-1.65408	-1.66881	-1.72006	-1.75096	-1.79819	-1.92435	-1.94872	-1.98517
32.0215	0.0935884		20.9416	0		32.0215	0.0516543	0.0229355	-0.0485913	-0.0443857	-0.080322	-0.162143	-0.176471	-0.261013	-0.332028	-0.324438	-0.406902	-0.462234	-0.511873	-0.570256	-0.63343	-0.595623	-0.654534	-0.748507	-0.790933	-0.873154	-0.932923	-0.919232	-1.00266	-1.05377	-1.12734	-1.12482	-1.20156	-1.23986	-1.31557	-1.35012	-1.42803	-1.46382	-1.54006	-1.55615	-1.61086	-1.65401	-1.67839	-1.73016	-1.75898	-1.82299	-1.93302	-1.95904	-1.99377
32.0734	0.0879509		20.9578	0		32.0734	0.0488838	0.00747004	-0.0586812	-0.0453743	-0.0865501	-0.163058	-0.159019	-0.261477	-0.331972	-0.339164	-0.409103	-0.467082	-0.522487	-0.577962	-0.624811	-0.602266	-0.659066	-0.756269	-0.798822	-0.875785	-0.936092	-0.923527	-0.988714	-1.0645	-1.13001	-1.13647	-1.20704	-1.24627	-1.32136	-1.35493	-1.43061	-1.46316	-1.53875	-1.5608	-1.61764	-1.65196	-1.69527	-1.73987	-1.76884	-1.8376	-1.93712	-1.96734	-1.99963
32.1254	0.0863739		20.9746	0		32.1254	0.0493997	-0.00050697	-0.0643027	-0.0462751	-0.0962901	-0.160917	-0.144261	-0.262413	-0.330806	-0.341343	-0.410357	-0.46522	-0.537869	-0.575563	-0.622636	-0.6071	-0.668319	-0.760102	-0.802445	-0.874631	-0.933694	-0.926693	-0.978508	-1.06175	-1.13206	-1.14971	-1.20913	-1.24333	-1.3244	-1.35827	-1.42281	-1.46624	-1.53453	-1.55728	-1.61038	-1.6517	-1.70742	-1.73684	-1.77566	-1.83999	-1.93158	-1.96647	-1.99406
32.1773	0.0887819		20.9914	0		32.1773	0.0583163	-0.000563341	-0.0535942	-0.0416441	-0.105353	-0.152987	-0.141764	-0.262794	-0.329109	-0.330273	-0.417111	-0.455111	-0.545932	-0.566901	-0.623771	-0.617227	-0.671944	-0.756621	-0.796936	-0.863021	-0.930614	-0.934952	-0.96007	-1.05139	-1.14016	-1.14955	-1.20374	-1.23256	-1.32109	-1.35358	-1.42268	-1.47045	-1.5311	-1.55917	-1.59827	-1.65118	-1.70817	-1.73248	-1.7725	-1.83387	-1.92527	-1.96666	-1.99045
32.2293	0.0942474		21.0083	0		32.2293	0.0765224	0.00189349	-0.0416597	-0.0395962	-0.100561	-0.145592	-0.145217	-0.261165	-0.326321	-0.32212	-0.4126	-0.442342	-0.547931	-0.552205	-0.623029	-0.61961	-0.670691	-0.752238	-0.784953	-0.855156	-0.931841	-0.936196	-0.941061	-1.03349	-1.13844	-1.14526	-1.19188	-1.22872	-1.32246	-1.34715	-1.42029	-1.46894	-1.52359	-1.55458	-1.58557	-1.65449	-1.70192	-1.72229	-1.76717	-1.82955	-1.92017	-1.95948	-1.97824
32.2813	0.10218		21.0246	0		32.2813	0.0985083	0.0160824	-0.0345238	-0.0329906	-0.0889871	-0.146533	-0.14063	-0.258085	-0.325493	-0.312174	-0.403589	-0.437919	-0.534477	-0.543546	-0.622307	-0.621844	-0.662209	-0.743434	-0.772381	-0.852434	-0.931494	-0.931559	-0.926726	-1.02441	-1.13261	-1.13302	-1.18866	-1.21166	-1.31914	-1.33461	-1.40781	-1.45855	-1.51939	-1.54141	-1.58008	-1.64688	-1.69843	-1.70156	-1.75467	-1.82571	-1.90247	-1.95679	-1.97332
32.3332	0.109009		21.0414	0		32.3332	0.120494	0.0269679	-0.0338676	-0.0256406	-0.0860778	-0.14942	-0.136322	-0.256128	-0.316045	-0.312764	-0.385005	-0.43647	-0.519103	-0.549325	-0.613106	-0.62662	-0.651174	-0.733716	-0.767052	-0.853373	-0.932345	-0.920106	-0.908505	-1.02165	-1.13191	-1.1249	-1.18627	-1.19346	-1.31118	-1.32222	-1.3962	-1.44245	-1.51484	-1.5299	-1.58078	-1.63682	-1.69507	-1.68878	-1.73626	-1.81347	-1.88719	-1.95788	-1.97778
32.3852	0.114528		21.0576	0		32.3852	0.138845	0.0305859	-0.0351745	-0.0279801	-0.0873263	-0.145911	-0.121799	-0.256399	-0.300276	-0.314441	-0.377396	-0.438561	-0.510374	-0.55684	-0.597862	-0.626516	-0.641229	-0.725157	-0.768911	-0.857233	-0.931924	-0.905141	-0.898762	-1.01955	-1.13349	-1.11751	-1.18604	-1.17724	-1.30937	-1.31728	-1.39279	-1.43166	-1.51125	-1.52273	-1.57881	-1.62879	-1.68718	-1.67816	-1.72506	-1.80033	-1.87691	-1.94749	-1.97866
32.4372	0.118498		21.0744	0		32.4372	0.152615	0.0320879	-0.0285619	-0.0244387	-0.0920785	-0.137517	-0.106822	-0.257244	-0.286125	-0.307808	-0.381925	-0.442587	-0.502741	-0.557717	-0.585282	-0.636516	-0.634656	-0.720082	-0.771877	-0.860379	-0.927556	-0.904036	-0.891863	-1.02586	-1.14176	-1.11066	-1.17672	-1.16563	-1.30802	-1.31222	-1.40225	-1.43553	-1.50577	-1.52532	-1.5786	-1.62183	-1.67597	-1.6748	-1.7185	-1.79632	-1.87061	-1.93936	-1.98246
32.4891	0.123365		21.0911	0		32.4891	0.159606	0.0336196	-0.0241686	-0.0173487	-0.0940629	-0.126083	-0.0936402	-0.253327	-0.27173	-0.300837	-0.375453	-0.435264	-0.502469	-0.547772	-0.577364	-0.64584	-0.631383	-0.718755	-0.767025	-0.852724	-0.923471	-0.910676	-0.87747	-1.02671	-1.13981	-1.10839	-1.15967	-1.1547	-1.30481	-1.30843	-1.41058	-1.44389	-1.49697	-1.52669	-1.57373	-1.62026	-1.66712	-1.67879	-1.71538	-1.80268	-1.86865	-1.921	-1.97207
32.5411	0.131181		21.1077	0		32.5411	0.163006	0.0402659	-0.0223662	-0.00591267	-0.0868709	-0.114584	-0.0804151	-0.239949	-0.257044	-0.291651	-0.373497	-0.427824	-0.499525	-0.536672	-0.567926	-0.650438	-0.628942	-0.717503	-0.753666	-0.840692	-0.91418	-0.909445	-0.856362	-1.02777	-1.12726	-1.10319	-1.15112	-1.13451	-1.29531	-1.30412	-1.40215	-1.4426	-1.48935	-1.51802	-1.57482	-1.60788	-1.65984	-1.67904	-1.70988	-1.80645	-1.85927	-1.90458	-1.95852
32.5931	0.138679		21.1252	0		32.5931	0.165238	0.0395299	-0.0232816	0.0112533	-0.0852959	-0.105777	-0.0681912	-0.228331	-0.229936	-0.288525	-0.36519	-0.414465	-0.504252	-0.527551	-0.556079	-0.649036	-0.630281	-0.722115	-0.745888	-0.820881	-0.911559	-0.896844	-0.839704	-1.02753	-1.11344	-1.09531	-1.14382	-1.12444	-1.28873	-1.29976	-1.39315	-1.4321	-1.48045	-1.50635	-1.5784	-1.59896	-1.6571	-1.682	-1.69758	-1.80586	-1.85406	-1.89672	-1.9495
32.645	0.144526		21.1413	0		32.645	0.167144	0.0401038	-0.0292573	0.022601	-0.0767947	-0.0977492	-0.0620446	-0.216222	-0.19434	-0.290515	-0.354788	-0.406175	-0.506414	-0.529391	-0.537831	-0.641632	-0.629576	-0.72706	-0.742697	-0.807111	-0.911263	-0.880487	-0.82461	-1.02079	-1.10591	-1.09305	-1.14771	-1.12621	-1.28809	-1.30031	-1.38704	-1.42372	-1.48086	-1.502	-1.57921	-1.58326	-1.65887	-1.68305	-1.68931	-1.79848	-1.86136	-1.8978	-1.94322
32.697	0.149419		21.1582	0		32.697	0.167131	0.0399789	-0.0326525	0.0391041	-0.0688449	-0.0892257	-0.0530524	-0.210826	-0.163125	-0.295238	-0.346968	-0.403779	-0.505941	-0.534642	-0.51744	-0.63092	-0.625472	-0.723142	-0.734648	-0.804674	-0.908031	-0.873122	-0.816652	-1.01484	-1.10814	-1.08579	-1.15546	-1.13083	-1.28219	-1.30177	-1.38487	-1.42341	-1.47851	-1.5023	-1.58325	-1.57734	-1.6648	-1.68407	-1.68655	-1.79301	-1.86792	-1.91007	-1.94323
32.749	0.152324		21.1748	0		32.749	0.156913	0.0359562	-0.0308781	0.0558066	-0.0648167	-0.0813738	-0.047324	-0.21429	-0.14432	-0.298078	-0.342967	-0.395887	-0.503395	-0.532172	-0.506314	-0.620904	-0.620374	-0.70918	-0.731016	-0.807211	-0.90121	-0.880912	-0.802322	-1.00949	-1.1072	-1.08408	-1.1561	-1.13177	-1.27212	-1.3028	-1.38508	-1.42677	-1.47734	-1.50386	-1.5792	-1.58472	-1.67756	-1.68611	-1.67889	-1.79361	-1.86722	-1.92316	-1.93662
32.8009	0.154692		21.1915	0		32.8009	0.145925	0.0295486	-0.0332352	0.0671465	-0.0677294	-0.0754866	-0.0409644	-0.213935	-0.136173	-0.303943	-0.345305	-0.390183	-0.498513	-0.522267	-0.497641	-0.618829	-0.610749	-0.692462	-0.724384	-0.813578	-0.889212	-0.89728	-0.77053	-1.01195	-1.10832	-1.07645	-1.16395	-1.121	-1.26809	-1.30477	-1.38453	-1.43115	-1.47478	-1.50081	-1.57085	-1.59313	-1.68579	-1.68502	-1.66704	-1.79706	-1.86242	-1.9341	-1.93757
32.8529	0.157358		21.2083	0		32.8529	0.13498	0.0208914	-0.0313573	0.0865105	-0.0776917	-0.0743925	-0.0271564	-0.211463	-0.135934	-0.30668	-0.339119	-0.374261	-0.501463	-0.506466	-0.494359	-0.618835	-0.597254	-0.681286	-0.726965	-0.811561	-0.878818	-0.902544	-0.751746	-1.01031	-1.09947	-1.07092	-1.15629	-1.11725	-1.2736	-1.30357	-1.38975	-1.42373	-1.4685	-1.49315	-1.56705	-1.61019	-1.68941	-1.68275	-1.65005	-1.79747	-1.85987	-1.94364	-1.93583
32.9049	0.158808		21.2244	0		32.9049	0.133689	0.0187254	-0.0267895	0.104703	-0.0844844	-0.0774497	-0.00973473	-0.199622	-0.137363	-0.306732	-0.326784	-0.361817	-0.505511	-0.500911	-0.50002	-0.621262	-0.577303	-0.685514	-0.734636	-0.813658	-0.875627	-0.909515	-0.734191	-1.00916	-1.09357	-1.07826	-1.14697	-1.11793	-1.28583	-1.30103	-1.39527	-1.42394	-1.46259	-1.48554	-1.56679	-1.62268	-1.68837	-1.6761	-1.63752	-1.7933	-1.86138	-1.9524	-1.93925
32.9568	0.159735		21.2413	0		32.9568	0.135864	0.0207519	-0.0193803	0.116517	-0.088766	-0.0850875	-0.000283584	-0.190599	-0.147478	-0.31043	-0.320928	-0.357357	-0.51352	-0.504277	-0.507494	-0.620477	-0.558068	-0.696048	-0.735488	-0.810843	-0.88139	-0.908477	-0.719187	-1.00534	-1.09644	-1.08444	-1.14623	-1.11102	-1.29749	-1.29949	-1.39464	-1.42561	-1.45902	-1.4788	-1.5625	-1.63526	-1.69035	-1.66726	-1.64137	-1.77929	-1.86856	-1.95266	-1.94359
33.0088	0.157733		21.2578	0		33.0088	0.133874	0.0249517	-0.00910563	0.111606	-0.0915047	-0.100193	-0.00646913	-0.194323	-0.164361	-0.311811	-0.329207	-0.356867	-0.514089	-0.506691	-0.519662	-0.615546	-0.547461	-0.705266	-0.73779	-0.813996	-0.882758	-0.90707	-0.709904	-1.00941	-1.09199	-1.08742	-1.15378	-1.11199	-1.29987	-1.306	-1.38813	-1.43122	-1.45981	-1.48299	-1.56665	-1.64709	-1.70061	-1.65371	-1.63823	-1.76973	-1.86903	-1.94685	-1.95397
33.0608	0.154084		21.2743	0		33.0608	0.127592	0.0275106	-0.0115902	0.103293	-0.0968401	-0.112414	-0.0212918	-0.20638	-0.175502	-0.318091	-0.340336	-0.362609	-0.510384	-0.50138	-0.530584	-0.611399	-0.549905	-0.699711	-0.733528	-0.818645	-0.887681	-0.910464	-0.698877	-1.02292	-1.09312	-1.08213	-1.16861	-1.10867	-1.3031	-1.31215	-1.37915	-1.436	-1.46588	-1.49141	-1.56427	-1.65554	-1.70914	-1.64148	-1.63531	-1.77315	-1.87226	-1.9399	-1.97187
33.1127	0.148484		21.2912	0		33.1127	0.103247	0.0255107	-0.0239248	0.0920418	-0.107544	-0.127482	-0.0405254	-0.223577	-0.19058	-0.32453	-0.355024	-0.363528	-0.512931	-0.495163	-0.536491	-0.609043	-0.553144	-0.695132	-0.732962	-0.820131	-0.89326	-0.910372	-0.694103	-1.03202	-1.09713	-1.066	-1.1735	-1.11301	-1.30283	-1.3194	-1.37397	-1.43444	-1.47212	-1.50654	-1.56843	-1.66999	-1.71301	-1.63869	-1.64146	-1.78618	-1.8794	-1.94343	-1.97603
33.1647	0.142546		21.308	0		33.1647	0.0814069	0.014049	-0.0326412	0.0787426	-0.117953	-0.138099	-0.0553786	-0.227817	-0.194426	-0.328046	-0.375901	-0.363597	-0.522151	-0.47184	-0.549513	-0.607471	-0.560883	-0.692669	-0.741001	-0.829008	-0.896114	-0.914817	-0.684263	-1.04117	-1.10205	-1.0562	-1.17529	-1.12581	-1.30321	-1.33228	-1.37854	-1.43366	-1.4777	-1.51675	-1.56796	-1.69002	-1.70813	-1.65091	-1.65042	-1.81132	-1.88895	-1.94394	-1.97054
33.2166	0.134166		21.325	0		33.2166	0.066349	-0.005826	-0.0386767	0.0665973	-0.122562	-0.151599	-0.0658747	-0.230007	-0.208379	-0.33701	-0.391551	-0.367877	-0.537012	-0.439479	-0.566015	-0.614185	-0.573578	-0.707059	-0.753428	-0.834103	-0.896046	-0.919907	-0.669718	-1.04379	-1.11042	-1.06845	-1.1759	-1.1412	-1.30568	-1.34746	-1.38821	-1.43375	-1.49075	-1.52536	-1.55942	-1.70649	-1.71001	-1.67613	-1.66991	-1.83097	-1.90167	-1.94583	-1.96902
33.2686	0.12446		21.3412	0		33.2686	0.0578808	-0.0139521	-0.0376899	0.0452195	-0.129445	-0.164184	-0.0765443	-0.23738	-0.229957	-0.349124	-0.406094	-0.376425	-0.539563	-0.41135	-0.586232	-0.619277	-0.586402	-0.724517	-0.767291	-0.848468	-0.884762	-0.924362	-0.656441	-1.05166	-1.12096	-1.08307	-1.18741	-1.16795	-1.30422	-1.36324	-1.3993	-1.44503	-1.50405	-1.54769	-1.56406	-1.709	-1.7196	-1.69259	-1.68675	-1.8386	-1.91231	-1.94995	-1.98504
33.3206	0.118812		21.3578	0		33.3206	0.0638144	-0.00964814	-0.0367243	0.032764	-0.122393	-0.165822	-0.0811374	-0.23822	-0.243578	-0.357893	-0.401812	-0.385401	-0.538245	-0.38656	-0.60217	-0.624414	-0.595139	-0.727625	-0.773303	-0.860229	-0.877731	-0.936273	-0.638228	-1.05867	-1.12571	-1.10168	-1.19853	-1.18113	-1.31249	-1.36716	-1.41085	-1.4528	-1.51475	-1.55879	-1.57287	-1.70655	-1.72875	-1.7017	-1.69508	-1.84465	-1.92053	-1.95542	-2.00626
33.3725	0.114929		21.3745	0		33.3725	0.0641689	0.00230209	-0.0434489	0.0167441	-0.11607	-0.162578	-0.0916964	-0.24772	-0.261145	-0.365658	-0.390081	-0.395239	-0.535413	-0.385493	-0.607856	-0.624401	-0.597745	-0.731689	-0.773695	-0.865003	-0.873661	-0.947388	-0.630265	-1.06242	-1.1315	-1.11182	-1.20558	-1.19164	-1.31668	-1.35981	-1.41663	-1.46735	-1.51386	-1.56134	-1.5863	-1.69099	-1.73419	-1.71064	-1.7116	-1.84483	-1.92508	-1.96616	-2.01619
33.4245	0.111254		21.3912	0		33.4245	0.0694865	0.00481788	-0.0456779	-0.00116892	-0.112712	-0.16024	-0.109379	-0.252334	-0.268219	-0.366134	-0.394076	-0.402842	-0.53885	-0.390902	-0.61395	-0.620442	-0.604428	-0.725102	-0.776437	-0.870836	-0.879084	-0.954793	-0.644349	-1.0731	-1.12819	-1.11305	-1.20571	-1.19836	-1.3332	-1.35707	-1.42357	-1.47723	-1.5092	-1.56378	-1.59417	-1.68644	-1.73732	-1.716	-1.73314	-1.85213	-1.93113	-1.96611	-2.01202
33.4765	0.107127		21.4081	0		33.4765	0.0752706	-0.00828025	-0.0499914	-0.012038	-0.115106	-0.166129	-0.12396	-0.260284	-0.271553	-0.364514	-0.391836	-0.409872	-0.545773	-0.397376	-0.614559	-0.619566	-0.604758	-0.727997	-0.77526	-0.870212	-0.892443	-0.963493	-0.668339	-1.07494	-1.12098	-1.12377	-1.19675	-1.20796	-1.34919	-1.35553	-1.42599	-1.48026	-1.5132	-1.56008	-1.59599	-1.688	-1.73686	-1.72967	-1.75478	-1.86239	-1.93294	-1.96731	-2.00753
33.5284	0.101134		21.4247	0		33.5284	0.076499	-0.0266665	-0.0583425	-0.0232525	-0.131643	-0.170192	-0.140033	-0.271297	-0.280439	-0.368246	-0.399717	-0.42319	-0.548784	-0.403655	-0.616572	-0.619286	-0.6079	-0.73554	-0.779386	-0.873285	-0.902046	-0.96305	-0.694419	-1.07481	-1.12376	-1.13847	-1.19525	-1.22203	-1.35166	-1.36013	-1.43298	-1.47979	-1.51618	-1.56084	-1.59728	-1.69263	-1.73423	-1.73402	-1.77614	-1.87017	-1.93593	-1.97218	-2.01066
33.5804	0.096747		21.4414	0		33.5804	0.0723852	-0.0350372	-0.0602509	-0.0253232	-0.143596	-0.170567	-0.146672	-0.272313	-0.287756	-0.366193	-0.403967	-0.432474	-0.550745	-0.402728	-0.620595	-0.62009	-0.605227	-0.741619	-0.78277	-0.882354	-0.910554	-0.961515	-0.707165	-1.0715	-1.12575	-1.15251	-1.20364	-1.22469	-1.35522	-1.37128	-1.43666	-1.47186	-1.51957	-1.56091	-1.60229	-1.70413	-1.73215	-1.72826	-1.7888	-1.87952	-1.93902	-1.97707	-2.01692
33.6324	0.0928067		21.4576	0		33.6324	0.058203	-0.0279478	-0.064418	-0.0282812	-0.153085	-0.169388	-0.15796	-0.274142	-0.300262	-0.375125	-0.402259	-0.438168	-0.546704	-0.413021	-0.626992	-0.617953	-0.60256	-0.752064	-0.790865	-0.88517	-0.912117	-0.962109	-0.716603	-1.06928	-1.12807	-1.16346	-1.21123	-1.2285	-1.35496	-1.37905	-1.43153	-1.46966	-1.52186	-1.56171	-1.60539	-1.70989	-1.73076	-1.73306	-1.78603	-1.87825	-1.94526	-1.97679	-2.02195
33.6843	0.0872479		21.4746	0		33.6843	0.0475721	-0.0224917	-0.0595016	-0.0301129	-0.155633	-0.175114	-0.166303	-0.274943	-0.311384	-0.377441	-0.413262	-0.441949	-0.545335	-0.419545	-0.632962	-0.617514	-0.614233	-0.759889	-0.807563	-0.885573	-0.912294	-0.976872	-0.723969	-1.07343	-1.12982	-1.16229	-1.2166	-1.23709	-1.35558	-1.38892	-1.42985	-1.47503	-1.52535	-1.57412	-1.60579	-1.71714	-1.7343	-1.73996	-1.78758	-1.87641	-1.95651	-1.97709	-2.02755
33.7363	0.0819113		21.4913	0		33.7363	0.0403984	-0.022334	-0.0567404	-0.0386859	-0.153081	-0.1842	-0.173848	-0.275088	-0.31251	-0.376795	-0.419522	-0.441491	-0.552646	-0.425223	-0.637243	-0.613691	-0.625333	-0.765204	-0.817176	-0.887016	-0.914986	-0.994202	-0.740363	-1.07166	-1.13021	-1.16631	-1.21663	-1.24772	-1.35572	-1.38803	-1.42758	-1.48192	-1.53655	-1.58812	-1.60991	-1.72598	-1.73875	-1.75041	-1.78555	-1.87882	-1.96071	-1.98226	-2.03164
33.7883	0.0771098		21.5078	0		33.7883	0.0412246	-0.0307029	-0.0615135	-0.0521381	-0.14878	-0.187776	-0.190671	-0.277026	-0.313891	-0.373331	-0.429036	-0.445091	-0.560701	-0.420419	-0.634929	-0.617379	-0.63947	-0.769574	-0.823887	-0.88621	-0.916616	-1.0075	-0.751373	-1.07515	-1.13026	-1.17325	-1.22106	-1.25951	-1.35148	-1.38086	-1.4354	-1.48993	-1.5423	-1.59176	-1.61272	-1.72759	-1.74314	-1.76615	-1.79122	-1.88234	-1.96058	-1.9908	-2.02915
33.8402	0.0742888		21.5242	0		33.8402	0.0418373	-0.0376022	-0.0667788	-0.0604046	-0.145654	-0.188489	-0.198895	-0.28117	-0.313571	-0.36836	-0.428832	-0.446079	-0.570446	-0.402902	-0.635206	-0.621199	-0.659177	-0.773755	-0.820706	-0.889282	-0.918688	-1.00802	-0.763128	-1.07849	-1.13499	-1.1837	-1.22853	-1.26753	-1.34829	-1.38194	-1.44081	-1.49357	-1.54339	-1.58548	-1.62509	-1.7178	-1.74469	-1.76826	-1.80199	-1.88512	-1.96074	-1.99358	-2.03034
33.8922	0.0718155		21.5414	0		33.8922	0.0396803	-0.0385196	-0.0768329	-0.068175	-0.143355	-0.186736	-0.207939	-0.286855	-0.312556	-0.376216	-0.422914	-0.446782	-0.571196	-0.40325	-0.636134	-0.618354	-0.6699	-0.780722	-0.816265	-0.89041	-0.924505	-1.00156	-0.775958	-1.08414	-1.13586	-1.19129	-1.23381	-1.27867	-1.34587	-1.38114	-1.44681	-1.49427	-1.54781	-1.5816	-1.63295	-1.71766	-1.74806	-1.76647	-1.80915	-1.88611	-1.96079	-1.98885	-2.03318
33.9442	0.0697481		21.5582	0		33.9442	0.0371429	-0.0390747	-0.0756938	-0.0656367	-0.143943	-0.187468	-0.211206	-0.284285	-0.323423	-0.377233	-0.418862	-0.447976	-0.566687	-0.39982	-0.640605	-0.618967	-0.679801	-0.780592	-0.810077	-0.895656	-0.927058	-1.00413	-0.780806	-1.08795	-1.14979	-1.18523	-1.23595	-1.28839	-1.34428	-1.38344	-1.4537	-1.49266	-1.55683	-1.58202	-1.62767	-1.71757	-1.74781	-1.77297	-1.8213	-1.88557	-1.96366	-1.98669	-2.04296
33.9961	0.0667859		21.5746	0		33.9961	0.0305131	-0.0309347	-0.0774231	-0.0675342	-0.146768	-0.19944	-0.219437	-0.276986	-0.337936	-0.379246	-0.423021	-0.4454	-0.56526	-0.396477	-0.651408	-0.622677	-0.687686	-0.777513	-0.804362	-0.901071	-0.924602	-1.00938	-0.800719	-1.0887	-1.16267	-1.18497	-1.23662	-1.29357	-1.34833	-1.38947	-1.45819	-1.49048	-1.56039	-1.59211	-1.62406	-1.72288	-1.7519	-1.77667	-1.82712	-1.88811	-1.96717	-1.98689	-2.04756
34.0481	0.0642749		21.5916	0		34.0481	0.0292756	-0.0299294	-0.0772692	-0.0714471	-0.146651	-0.207765	-0.229186	-0.274029	-0.354228	-0.380161	-0.427841	-0.448664	-0.556106	-0.388062	-0.658696	-0.629223	-0.691732	-0.770558	-0.807125	-0.902754	-0.921703	-1.01675	-0.823235	-1.08821	-1.16156	-1.18344	-1.2407	-1.29487	-1.35461	-1.38658	-1.46248	-1.49025	-1.55461	-1.60147	-1.62473	-1.72306	-1.75398	-1.78542	-1.83793	-1.88702	-1.96432	-1.99195	-2.04584
34.1001	0.0630115		21.6079	0		34.1001	0.0280123	-0.0270629	-0.0818214	-0.0754277	-0.147922	-0.210985	-0.231295	-0.277571	-0.364796	-0.381609	-0.437063	-0.448411	-0.553822	-0.378985	-0.660574	-0.632088	-0.700006	-0.769786	-0.811307	-0.900175	-0.91594	-1.02099	-0.852765	-1.08507	-1.15888	-1.18786	-1.24243	-1.29164	-1.36195	-1.38578	-1.45945	-1.48865	-1.54347	-1.60414	-1.62623	-1.72218	-1.75262	-1.79304	-1.83845	-1.88863	-1.96353	-2.00086	-2.05031
34.152	0.0599891		21.6246	0		34.152	0.0319858	-0.0253115	-0.0838029	-0.0889232	-0.150039	-0.212903	-0.238385	-0.287168	-0.362969	-0.385553	-0.439639	-0.458313	-0.556866	-0.384688	-0.660923	-0.630849	-0.711024	-0.777228	-0.818035	-0.89359	-0.912503	-1.02097	-0.864898	-1.0834	-1.14905	-1.20163	-1.24527	-1.29489	-1.36411	-1.38884	-1.45574	-1.49255	-1.53467	-1.60366	-1.633	-1.73296	-1.75472	-1.80419	-1.83853	-1.89232	-1.96442	-2.01281	-2.05695
34.204	0.0572157		21.6413	0		34.204	0.0353994	-0.0300495	-0.0844871	-0.100325	-0.152356	-0.208441	-0.246002	-0.287428	-0.36655	-0.382386	-0.436146	-0.46758	-0.571034	-0.397616	-0.662326	-0.626336	-0.718028	-0.780008	-0.819539	-0.896437	-0.912375	-1.00905	-0.873036	-1.08689	-1.14888	-1.20574	-1.24256	-1.29974	-1.36266	-1.38963	-1.45517	-1.49648	-1.53764	-1.602	-1.63708	-1.73323	-1.7575	-1.82148	-1.84195	-1.89839	-1.96075	-2.02506	-2.06115
34.256	0.0535584		21.6576	0		34.256	0.0329131	-0.0340099	-0.0863798	-0.110143	-0.152498	-0.210615	-0.255646	-0.285764	-0.364059	-0.380704	-0.443236	-0.471558	-0.586915	-0.406903	-0.666293	-0.626594	-0.731163	-0.780659	-0.823092	-0.905214	-0.916179	-1.0022	-0.875645	-1.09651	-1.15542	-1.20539	-1.24203	-1.30502	-1.36217	-1.40115	-1.46051	-1.50533	-1.54091	-1.59898	-1.64797	-1.73235	-1.76236	-1.82202	-1.84693	-1.89511	-1.96302	-2.02701	-2.05912
34.3079	0.0502038		21.674	0		34.3079	0.0311324	-0.0462089	-0.0882496	-0.117982	-0.152778	-0.208994	-0.261509	-0.28473	-0.359259	-0.381991	-0.444236	-0.476523	-0.590022	-0.409003	-0.666349	-0.624885	-0.740108	-0.779274	-0.832414	-0.919731	-0.921407	-0.999743	-0.883974	-1.10412	-1.15588	-1.20262	-1.24945	-1.31239	-1.36393	-1.40608	-1.46775	-1.5131	-1.54848	-1.59916	-1.66219	-1.7371	-1.7599	-1.81134	-1.85861	-1.88422	-1.96869	-2.01892	-2.05203
34.3599	0.0501092		21.6909	0		34.3599	0.0315443	-0.0519358	-0.093166	-0.112519	-0.149308	-0.200414	-0.254402	-0.285549	-0.359029	-0.386155	-0.454111	-0.472058	-0.580269	-0.397838	-0.657796	-0.62186	-0.74384	-0.780497	-0.839062	-0.921459	-0.92005	-0.998371	-0.903582	-1.10303	-1.15613	-1.19818	-1.2593	-1.3136	-1.3693	-1.40397	-1.46954	-1.51426	-1.55852	-1.60495	-1.66273	-1.74033	-1.75651	-1.79847	-1.86521	-1.87888	-1.97361	-2.01149	-2.04638
34.4118	0.0501189		21.7079	0		34.4118	0.0327205	-0.0519883	-0.0881481	-0.109784	-0.150158	-0.195073	-0.255266	-0.285129	-0.359111	-0.388914	-0.455263	-0.47223	-0.567301	-0.393817	-0.658631	-0.618673	-0.741448	-0.783304	-0.83756	-0.920876	-0.917988	-0.999996	-0.913177	-1.09792	-1.15408	-1.19814	-1.26819	-1.31609	-1.37382	-1.40407	-1.46763	-1.51184	-1.5614	-1.60269	-1.66057	-1.74663	-1.75455	-1.79656	-1.86699	-1.8777	-1.97583	-2.00687	-2.04888
34.4638	0.0505281		21.724	0		34.4638	0.0323874	-0.0484667	-0.0874373	-0.103645	-0.152668	-0.191994	-0.255808	-0.280022	-0.362763	-0.384394	-0.452968	-0.472266	-0.565177	-0.396392	-0.66231	-0.613853	-0.734743	-0.789047	-0.836582	-0.920258	-0.921367	-0.996942	-0.925869	-1.09551	-1.15374	-1.20136	-1.26923	-1.32266	-1.37321	-1.39566	-1.46228	-1.50589	-1.56831	-1.60079	-1.65217	-1.73988	-1.75539	-1.8051	-1.86992	-1.88749	-1.96955	-2.00971	-2.0454
34.5158	0.0508071		21.7412	0		34.5158	0.0328984	-0.0496149	-0.0870603	-0.105208	-0.15368	-0.193181	-0.259961	-0.283431	-0.354624	-0.381799	-0.449073	-0.473012	-0.564517	-0.407855	-0.671646	-0.607825	-0.736716	-0.790666	-0.836203	-0.923217	-0.934084	-0.997731	-0.927494	-1.09062	-1.15874	-1.21305	-1.26645	-1.3275	-1.37012	-1.39079	-1.46278	-1.49732	-1.56591	-1.59273	-1.64759	-1.72656	-1.75746	-1.80448	-1.87102	-1.8968	-1.96207	-2.01939	-2.04679
34.5677	0.0483052		21.7575	0		34.5677	0.032988	-0.0513263	-0.0948107	-0.111885	-0.159983	-0.195521	-0.270389	-0.2868	-0.350253	-0.379204	-0.445548	-0.477223	-0.570995	-0.427246	-0.677691	-0.599939	-0.736745	-0.78801	-0.844305	-0.935275	-0.950174	-1.00856	-0.937958	-1.09297	-1.16394	-1.22691	-1.26164	-1.33769	-1.36341	-1.3918	-1.46327	-1.49593	-1.56711	-1.59509	-1.64735	-1.71927	-1.76155	-1.80471	-1.87482	-1.90064	-1.95859	-2.02485	-2.05047
34.6197	0.0460866		21.7742	0		34.6197	0.033184	-0.0539311	-0.101236	-0.1166	-0.156022	-0.201437	-0.273731	-0.291512	-0.355519	-0.385231	-0.443837	-0.482928	-0.576567	-0.433981	-0.677859	-0.589823	-0.743869	-0.78175	-0.853835	-0.936588	-0.956786	-1.01526	-0.955278	-1.0961	-1.16614	-1.23742	-1.25984	-1.33164	-1.36489	-1.39172	-1.46508	-1.49819	-1.56686	-1.60478	-1.65374	-1.71355	-1.766	-1.80829	-1.86917	-1.89913	-1.95399	-2.03137	-2.05306
34.6717	0.0444903		21.7907	0		34.6717	0.0296792	-0.0604115	-0.100997	-0.120898	-0.159687	-0.201072	-0.27546	-0.291422	-0.364869	-0.39068	-0.442614	-0.488298	-0.582261	-0.449609	-0.678424	-0.578066	-0.746277	-0.774412	-0.853734	-0.936659	-0.955597	-1.02395	-0.965502	-1.10239	-1.16211	-1.2363	-1.26594	-1.3241	-1.3657	-1.39593	-1.4688	-1.5044	-1.56121	-1.60648	-1.6584	-1.71825	-1.76707	-1.81247	-1.86402	-1.89704	-1.94791	-2.03073	-2.0517
34.7236	0.0435527		21.8073	0		34.7236	0.0272654	-0.05798	-0.102006	-0.118245	-0.165106	-0.203386	-0.274093	-0.285797	-0.376086	-0.39656	-0.444732	-0.485891	-0.582882	-0.458495	-0.679102	-0.575184	-0.743918	-0.781979	-0.851175	-0.928221	-0.951302	-1.02515	-0.976077	-1.10771	-1.15114	-1.22204	-1.26616	-1.31834	-1.3623	-1.39543	-1.47252	-1.50783	-1.56752	-1.60908	-1.65783	-1.732	-1.76067	-1.81558	-1.86226	-1.9	-1.9508	-2.0221	-2.05103
34.7756	0.0444321		21.8242	0		34.7756	0.03043	-0.0579122	-0.0993866	-0.107483	-0.169576	-0.202357	-0.272826	-0.285442	-0.373234	-0.396132	-0.44099	-0.478589	-0.583504	-0.468371	-0.674754	-0.575714	-0.743718	-0.789975	-0.841622	-0.920847	-0.949617	-1.01619	-0.98102	-1.10714	-1.13776	-1.21901	-1.26324	-1.32069	-1.36634	-1.39424	-1.47881	-1.50241	-1.56941	-1.60027	-1.65522	-1.74911	-1.74919	-1.81	-1.86246	-1.90259	-1.95695	-2.01664	-2.05108
34.8276	0.0447806		21.8413	0		34.8276	0.0307416	-0.0507835	-0.0932757	-0.0967067	-0.172222	-0.199966	-0.27166	-0.284761	-0.365494	-0.390862	-0.438185	-0.47375	-0.585898	-0.478701	-0.664198	-0.581331	-0.743246	-0.795487	-0.837067	-0.920627	-0.947234	-1.01188	-0.987813	-1.10649	-1.13514	-1.2228	-1.26004	-1.33623	-1.3618	-1.39196	-1.47828	-1.50086	-1.57174	-1.59513	-1.65116	-1.75559	-1.74941	-1.80772	-1.869	-1.9038	-1.96627	-2.01616	-2.05125
34.8795	0.0436958		21.8579	0		34.8795	0.0258049	-0.0482571	-0.0829871	-0.0933688	-0.166508	-0.205267	-0.272745	-0.286501	-0.366192	-0.388067	-0.439749	-0.479043	-0.593203	-0.483657	-0.663675	-0.582179	-0.749183	-0.794359	-0.836625	-0.925686	-0.945158	-1.01051	-0.999071	-1.10424	-1.13689	-1.23024	-1.25708	-1.33996	-1.35652	-1.38837	-1.47869	-1.49816	-1.5751	-1.59834	-1.65853	-1.75051	-1.75688	-1.81108	-1.86531	-1.89601	-1.97021	-2.02612	-2.05758
34.9315	0.0403208		21.8743	0		34.9315	0.0175741	-0.0464794	-0.082099	-0.0959225	-0.164806	-0.208741	-0.275584	-0.295936	-0.375466	-0.388933	-0.445891	-0.492542	-0.598821	-0.491496	-0.668015	-0.577428	-0.755483	-0.794591	-0.844622	-0.932667	-0.949599	-1.02175	-1.00618	-1.1045	-1.15028	-1.23231	-1.26636	-1.34392	-1.34975	-1.39443	-1.47551	-1.5061	-1.57558	-1.60527	-1.66103	-1.74416	-1.76655	-1.82056	-1.87054	-1.89416	-1.97128	-2.0368	-2.05596
34.9835	0.0382596		21.8912	0		34.9835	0.0179324	-0.0448397	-0.087988	-0.105066	-0.165235	-0.218695	-0.277919	-0.303895	-0.382237	-0.395352	-0.454542	-0.495414	-0.592281	-0.494564	-0.676323	-0.572333	-0.760918	-0.802149	-0.84996	-0.929357	-0.951932	-1.02764	-1.00193	-1.10735	-1.15489	-1.22362	-1.26092	-1.33618	-1.34341	-1.3998	-1.47188	-1.50545	-1.57745	-1.6141	-1.66094	-1.7394	-1.76843	-1.82668	-1.87605	-1.89765	-1.97095	-2.04653	-2.06111
35.0354	0.0381684		21.9077	0		35.0354	0.0205078	-0.0520843	-0.0994063	-0.112989	-0.163664	-0.220564	-0.282192	-0.315823	-0.385021	-0.394529	-0.457698	-0.49097	-0.589324	-0.492732	-0.677614	-0.564592	-0.765748	-0.801034	-0.854731	-0.927234	-0.952831	-1.02642	-1.00393	-1.10936	-1.15857	-1.21505	-1.25564	-1.33138	-1.34737	-1.39834	-1.47193	-1.50322	-1.57593	-1.61554	-1.65934	-1.73559	-1.76379	-1.83119	-1.88026	-1.90024	-1.96107	-2.04196	-2.07061
35.0874	0.0384853		21.9244	0		35.0874	0.0275165	-0.0553918	-0.0977526	-0.12488	-0.161082	-0.2148	-0.283071	-0.322129	-0.377324	-0.394011	-0.456584	-0.486257	-0.584896	-0.491376	-0.67291	-0.560217	-0.773826	-0.79208	-0.85333	-0.931066	-0.950274	-1.02455	-1.01648	-1.11233	-1.16223	-1.21582	-1.26028	-1.33198	-1.34904	-1.39555	-1.47239	-1.50512	-1.57094	-1.61225	-1.65969	-1.72786	-1.76121	-1.83184	-1.88013	-1.90643	-1.95945	-2.04526	-2.07099
35.1394	0.0393146		21.9409	0		35.1394	0.0336637	-0.0601162	-0.0832223	-0.13552	-0.164314	-0.20908	-0.283475	-0.320817	-0.376165	-0.394704	-0.457433	-0.484928	-0.581544	-0.491207	-0.675774	-0.558291	-0.777837	-0.784138	-0.850154	-0.935618	-0.948892	-1.0168	-1.02898	-1.10817	-1.15935	-1.21871	-1.25935	-1.32743	-1.35295	-1.3925	-1.47654	-1.50045	-1.57092	-1.60988	-1.66589	-1.72281	-1.75998	-1.83415	-1.87679	-1.90363	-1.96132	-2.04616	-2.07001
35.1913	0.0376203		21.9571	0		35.1913	0.0302858	-0.0579485	-0.0786219	-0.135572	-0.166126	-0.209338	-0.288094	-0.321506	-0.386346	-0.398973	-0.45466	-0.492764	-0.57964	-0.496441	-0.681949	-0.557343	-0.780235	-0.782785	-0.84468	-0.940509	-0.954384	-1.01308	-1.04105	-1.10434	-1.16357	-1.21851	-1.2613	-1.32966	-1.35458	-1.40458	-1.48001	-1.50132	-1.57471	-1.61223	-1.66276	-1.72104	-1.76426	-1.83615	-1.87996	-1.90331	-1.96428	-2.04243	-2.06268
35.2433	0.0349521		21.9743	0		35.2433	0.0295939	-0.0551515	-0.0821406	-0.125679	-0.163291	-0.215486	-0.288841	-0.317955	-0.394388	-0.405949	-0.45507	-0.499085	-0.581741	-0.503829	-0.688254	-0.563812	-0.782307	-0.79412	-0.838903	-0.939171	-0.95714	-1.01555	-1.03515	-1.10458	-1.15674	-1.21931	-1.25798	-1.33048	-1.35425	-1.41872	-1.49144	-1.4995	-1.5792	-1.62037	-1.66022	-1.72944	-1.77046	-1.83445	-1.88279	-1.90046	-1.9689	-2.04177	-2.06254
35.2953	0.0350201		21.9914	0		35.2953	0.0204923	-0.055749	-0.0912874	-0.11487	-0.161652	-0.216241	-0.292528	-0.313731	-0.397195	-0.404986	-0.453914	-0.491216	-0.585639	-0.509092	-0.683147	-0.573366	-0.777652	-0.802392	-0.83822	-0.938532	-0.960147	-1.01981	-1.02748	-1.10565	-1.15087	-1.21756	-1.25824	-1.33708	-1.35051	-1.41931	-1.49871	-1.49837	-1.57829	-1.6211	-1.65298	-1.73182	-1.76972	-1.8357	-1.87946	-1.89877	-1.96767	-2.02391	-2.06378
35.3472	0.0359626		22.0079	0		35.3472	0.0148255	-0.0511074	-0.0924844	-0.113998	-0.160373	-0.212977	-0.292096	-0.303956	-0.391815	-0.404907	-0.452782	-0.485777	-0.587209	-0.514881	-0.67511	-0.583265	-0.769743	-0.802999	-0.840943	-0.940586	-0.96287	-1.02252	-1.03385	-1.10813	-1.14471	-1.21958	-1.27307	-1.34502	-1.34194	-1.4145	-1.49488	-1.50212	-1.57262	-1.61911	-1.6536	-1.73326	-1.76902	-1.82974	-1.87742	-1.89449	-1.96763	-2.01493	-2.05928
35.3992	0.0381115		22.0243	0		35.3992	0.014846	-0.0463249	-0.0838443	-0.116107	-0.165137	-0.205867	-0.28672	-0.292893	-0.384746	-0.402763	-0.451534	-0.479328	-0.580617	-0.51389	-0.67049	-0.588847	-0.757105	-0.8045	-0.849186	-0.939793	-0.965449	-1.01838	-1.04509	-1.10628	-1.13819	-1.21704	-1.28761	-1.34803	-1.3397	-1.40467	-1.48747	-1.50462	-1.56792	-1.61516	-1.65845	-1.73074	-1.76643	-1.82305	-1.87883	-1.88882	-1.97105	-2.01833	-2.05277
35.4511	0.0391043		22.041	0		35.4511	0.0189047	-0.0508133	-0.0758351	-0.118523	-0.170555	-0.202072	-0.282323	-0.286925	-0.382521	-0.399809	-0.44857	-0.477437	-0.578629	-0.518016	-0.671578	-0.583912	-0.745181	-0.798921	-0.850176	-0.93016	-0.965211	-1.01218	-1.05458	-1.10122	-1.14341	-1.22265	-1.29585	-1.34668	-1.34702	-1.39816	-1.48153	-1.50226	-1.56888	-1.60928	-1.6621	-1.72153	-1.77066	-1.81667	-1.885	-1.89302	-1.96572	-2.02326	-2.0563
35.5031	0.0374501		22.0577	0		35.5031	0.0255918	-0.0546236	-0.077425	-0.121363	-0.168727	-0.202767	-0.277647	-0.293612	-0.387336	-0.396467	-0.44692	-0.488747	-0.582243	-0.521592	-0.674139	-0.582411	-0.742448	-0.796971	-0.849623	-0.921952	-0.962568	-1.01363	-1.05794	-1.10088	-1.15203	-1.23033	-1.29416	-1.33918	-1.36059	-1.39745	-1.48505	-1.50502	-1.57463	-1.61455	-1.66013	-1.72757	-1.77844	-1.81536	-1.88643	-1.90187	-1.96596	-2.03509	-2.06191
35.5551	0.0361327		22.0743	0		35.5551	0.0263238	-0.0593016	-0.0780176	-0.120861	-0.168645	-0.201611	-0.27906	-0.308551	-0.388868	-0.394848	-0.449523	-0.494348	-0.585282	-0.529486	-0.673822	-0.584175	-0.748448	-0.793083	-0.848254	-0.920643	-0.960434	-1.01676	-1.0591	-1.1034	-1.15579	-1.23759	-1.2872	-1.33641	-1.36787	-1.39813	-1.48847	-1.50443	-1.57466	-1.6129	-1.658	-1.72549	-1.77857	-1.81627	-1.87695	-1.90951	-1.97059	-2.03231	-2.06526
35.607	0.0361363		22.0911	0		35.607	0.0278464	-0.063487	-0.0793287	-0.122476	-0.167411	-0.202461	-0.288034	-0.315995	-0.383346	-0.392102	-0.455583	-0.497104	-0.580968	-0.535929	-0.672015	-0.585154	-0.757364	-0.790589	-0.845766	-0.928855	-0.960371	-1.01868	-1.0655	-1.10359	-1.15981	-1.23689	-1.28267	-1.33041	-1.36894	-1.40061	-1.48749	-1.50206	-1.57036	-1.60492	-1.65328	-1.7282	-1.77479	-1.81708	-1.86941	-1.90351	-1.97105	-2.02186	-2.06285
35.659	0.0372419		22.1077	0		35.659	0.022251	-0.0620362	-0.0744824	-0.120637	-0.163124	-0.203266	-0.297043	-0.313516	-0.376266	-0.391066	-0.459496	-0.493275	-0.567761	-0.530779	-0.672709	-0.587063	-0.762287	-0.79225	-0.847429	-0.936591	-0.963985	-1.02199	-1.06821	-1.10353	-1.15502	-1.2332	-1.27577	-1.32802	-1.36296	-1.40415	-1.48463	-1.50285	-1.56003	-1.60147	-1.6472	-1.73156	-1.77122	-1.8179	-1.86567	-1.89844	-1.97182	-2.01368	-2.0572
35.711	0.0383284		22.1242	0		35.711	0.0188904	-0.0567539	-0.0732068	-0.117294	-0.159431	-0.202674	-0.304747	-0.302675	-0.369732	-0.392586	-0.46176	-0.48018	-0.562323	-0.528819	-0.678044	-0.57947	-0.762	-0.797752	-0.850304	-0.932362	-0.966182	-1.02623	-1.06505	-1.09817	-1.15056	-1.22704	-1.27045	-1.33453	-1.36082	-1.40481	-1.48674	-1.49795	-1.55889	-1.6007	-1.64514	-1.72531	-1.77232	-1.81921	-1.86956	-1.9011	-1.97097	-2.00753	-2.06215
35.7629	0.0383593		22.1414	0		35.7629	0.0125829	-0.0471074	-0.0773369	-0.114372	-0.156164	-0.206948	-0.305641	-0.299711	-0.371854	-0.391435	-0.456979	-0.474293	-0.563268	-0.533676	-0.673779	-0.569151	-0.759696	-0.800279	-0.851692	-0.930958	-0.971021	-1.02921	-1.06628	-1.1007	-1.15029	-1.22328	-1.25843	-1.33774	-1.36019	-1.40531	-1.4925	-1.50613	-1.56856	-1.60288	-1.63821	-1.7287	-1.76926	-1.82441	-1.87296	-1.90134	-1.96826	-2.01282	-2.06024
35.8149	0.0373256		22.1576	0		35.8149	0.00919462	-0.0398327	-0.0838838	-0.108581	-0.157774	-0.209175	-0.299699	-0.302966	-0.376417	-0.398878	-0.45376	-0.480885	-0.572729	-0.53867	-0.67337	-0.56255	-0.759401	-0.803931	-0.849963	-0.922616	-0.974217	-1.03106	-1.07362	-1.11049	-1.14965	-1.22076	-1.25962	-1.34281	-1.36495	-1.4054	-1.49424	-1.51012	-1.58027	-1.60786	-1.64007	-1.7284	-1.76632	-1.828	-1.87779	-1.90093	-1.97204	-2.01624	-2.05629
35.8669	0.0373919		22.1743	0		35.8669	0.014268	-0.0373618	-0.0862387	-0.101229	-0.160598	-0.210522	-0.293778	-0.310409	-0.378334	-0.405279	-0.445353	-0.491569	-0.577438	-0.540761	-0.669865	-0.557009	-0.756235	-0.801816	-0.841158	-0.922552	-0.973264	-1.02794	-1.08275	-1.1127	-1.15715	-1.21353	-1.26448	-1.34578	-1.36874	-1.40963	-1.48826	-1.5109	-1.58658	-1.61068	-1.64125	-1.73234	-1.75694	-1.82418	-1.87729	-1.89283	-1.97167	-2.02057	-2.05655
35.9188	0.038198		22.1911	0		35.9188	0.0246028	-0.0385723	-0.081156	-0.0987391	-0.162022	-0.214568	-0.291023	-0.316967	-0.375507	-0.408483	-0.440682	-0.504896	-0.575805	-0.532987	-0.665522	-0.557839	-0.752255	-0.79671	-0.838669	-0.924152	-0.973162	-1.02199	-1.07828	-1.11201	-1.15475	-1.21988	-1.26756	-1.34319	-1.36018	-1.41477	-1.47803	-1.51001	-1.58174	-1.61219	-1.64112	-1.7302	-1.74916	-1.82262	-1.87899	-1.89433	-1.96422	-2.01953	-2.05703
35.9708	0.0385587		22.2074	0		35.9708	0.0290327	-0.0386948	-0.0815132	-0.10369	-0.160129	-0.216255	-0.288754	-0.315466	-0.37281	-0.406823	-0.441592	-0.504393	-0.57893	-0.527713	-0.666911	-0.564855	-0.75224	-0.795214	-0.845878	-0.92685	-0.966857	-1.01625	-1.06738	-1.1075	-1.15302	-1.22568	-1.27169	-1.34275	-1.35019	-1.41922	-1.47507	-1.50509	-1.57934	-1.61097	-1.64553	-1.72254	-1.74656	-1.82283	-1.87976	-1.90164	-1.96386	-2.01236	-2.0614
36.0228	0.0390899		22.2245	0		36.0228	0.027964	-0.0395809	-0.0757948	-0.107619	-0.156167	-0.217768	-0.29128	-0.307321	-0.377104	-0.396245	-0.446287	-0.500188	-0.575665	-0.535646	-0.665497	-0.575492	-0.750465	-0.785534	-0.854831	-0.937533	-0.960817	-1.00842	-1.06357	-1.10409	-1.15158	-1.23012	-1.27345	-1.34013	-1.33974	-1.41583	-1.48239	-1.50739	-1.57678	-1.60489	-1.65606	-1.71276	-1.75166	-1.82506	-1.87875	-1.90252	-1.95795	-2.01052	-2.06224
36.0747	0.0397514		22.2412	0		36.0747	0.0286849	-0.0445824	-0.0806013	-0.106441	-0.154658	-0.213417	-0.291391	-0.296753	-0.380801	-0.386331	-0.448111	-0.492296	-0.580488	-0.54057	-0.672701	-0.583685	-0.753774	-0.780168	-0.851006	-0.935471	-0.953561	-1.0088	-1.06629	-1.1024	-1.15287	-1.23273	-1.27672	-1.3343	-1.33656	-1.41201	-1.49362	-1.51089	-1.57496	-1.5957	-1.66533	-1.7057	-1.75843	-1.8306	-1.88763	-1.89976	-1.96073	-2.01349	-2.05727
36.1267	0.0411224		22.2579	0		36.1267	0.0238323	-0.046243	-0.0773548	-0.100838	-0.152404	-0.205148	-0.292979	-0.289586	-0.381158	-0.383639	-0.439801	-0.480395	-0.583359	-0.537657	-0.682465	-0.582338	-0.749872	-0.779103	-0.840855	-0.930589	-0.950907	-1.00885	-1.07148	-1.09073	-1.15922	-1.23178	-1.27263	-1.33884	-1.34198	-1.41252	-1.49607	-1.51178	-1.57354	-1.59871	-1.66881	-1.70886	-1.7583	-1.82516	-1.8884	-1.89401	-1.96427	-2.01635	-2.0511
36.1787	0.0415588		22.2742	0		36.1787	0.0223781	-0.0475128	-0.0709945	-0.0904731	-0.156771	-0.202999	-0.2976	-0.292348	-0.376078	-0.388283	-0.436349	-0.471897	-0.584832	-0.531475	-0.680236	-0.583098	-0.746448	-0.785258	-0.835687	-0.926769	-0.959908	-1.01169	-1.07467	-1.08682	-1.15942	-1.22582	-1.26649	-1.34848	-1.34714	-1.41576	-1.49032	-1.50726	-1.5707	-1.59856	-1.66727	-1.70636	-1.75593	-1.81754	-1.88217	-1.89418	-1.9684	-2.01862	-2.0473
36.2306	0.0401748		22.291	0		36.2306	0.0186793	-0.0458877	-0.0674313	-0.0935177	-0.166115	-0.211958	-0.29967	-0.294495	-0.374352	-0.397689	-0.439547	-0.465612	-0.582506	-0.526566	-0.677107	-0.586816	-0.743123	-0.794598	-0.837722	-0.92123	-0.969426	-1.01394	-1.08085	-1.09109	-1.16131	-1.21438	-1.26568	-1.34977	-1.35753	-1.42116	-1.47885	-1.5061	-1.57032	-1.59942	-1.66616	-1.70856	-1.75242	-1.80915	-1.87474	-1.89592	-1.9715	-2.02067	-2.05298
36.2826	0.0392325		22.3075	0		36.2826	0.0202607	-0.0448041	-0.065247	-0.0982814	-0.172377	-0.220599	-0.297375	-0.29179	-0.378994	-0.400702	-0.450859	-0.475457	-0.56775	-0.524986	-0.67509	-0.595693	-0.742106	-0.798285	-0.843173	-0.920616	-0.976201	-1.01532	-1.0805	-1.09534	-1.16102	-1.2099	-1.2706	-1.35117	-1.36721	-1.41124	-1.46976	-1.50631	-1.5681	-1.60452	-1.66707	-1.71251	-1.75427	-1.8059	-1.86536	-1.90044	-1.97153	-2.02006	-2.06157
36.3346	0.038197		22.3243	0		36.3346	0.0241739	-0.0385973	-0.0724592	-0.110258	-0.174427	-0.224629	-0.290235	-0.296577	-0.384128	-0.403001	-0.453753	-0.487958	-0.558821	-0.530338	-0.672755	-0.599165	-0.750355	-0.803379	-0.84543	-0.925471	-0.976237	-1.01691	-1.07555	-1.10132	-1.16233	-1.21519	-1.27488	-1.34524	-1.36527	-1.40134	-1.46889	-1.50634	-1.56435	-1.60669	-1.66576	-1.71927	-1.75645	-1.81361	-1.86505	-1.90329	-1.97063	-2.02924	-2.06586
36.3865	0.0383741		22.341	0		36.3865	0.0250353	-0.0359664	-0.0792218	-0.12478	-0.167407	-0.218035	-0.285981	-0.297533	-0.38246	-0.401111	-0.448769	-0.497817	-0.560022	-0.535252	-0.67372	-0.596304	-0.755359	-0.808618	-0.845302	-0.929434	-0.969434	-1.01928	-1.06476	-1.09468	-1.16813	-1.2213	-1.2721	-1.33943	-1.35508	-1.39732	-1.47205	-1.50513	-1.56535	-1.61658	-1.66056	-1.72791	-1.76186	-1.81617	-1.87193	-1.90293	-1.96743	-2.03105	-2.06401
36.4385	0.0372513		22.3577	0		36.4385	0.0200604	-0.0369137	-0.0829222	-0.129672	-0.164382	-0.209024	-0.281057	-0.302118	-0.383215	-0.402737	-0.4483	-0.497745	-0.57602	-0.542584	-0.675544	-0.598088	-0.758722	-0.815929	-0.848261	-0.935878	-0.966526	-1.02351	-1.06198	-1.09746	-1.16907	-1.22573	-1.27136	-1.34349	-1.34737	-1.40051	-1.48531	-1.49978	-1.5705	-1.61476	-1.65691	-1.72421	-1.76813	-1.8193	-1.8738	-1.90767	-1.96974	-2.03187	-2.05941
36.4905	0.0356385		22.374	0		36.4905	0.0109833	-0.0394771	-0.0763806	-0.12868	-0.171551	-0.208109	-0.279926	-0.305877	-0.383136	-0.410046	-0.449202	-0.492279	-0.583055	-0.553042	-0.678757	-0.599967	-0.751966	-0.819853	-0.854811	-0.934653	-0.964801	-1.02637	-1.06824	-1.10484	-1.1685	-1.21853	-1.27295	-1.33481	-1.34696	-1.41441	-1.48984	-1.49455	-1.57316	-1.6142	-1.6629	-1.7188	-1.76789	-1.82096	-1.87986	-1.91362	-1.97232	-2.02783	-2.05554
36.5424	0.0363059		22.3909	0		36.5424	0.014483	-0.0505278	-0.0690405	-0.117969	-0.171908	-0.205901	-0.276145	-0.304827	-0.374151	-0.410967	-0.450996	-0.493118	-0.581692	-0.558467	-0.678932	-0.608271	-0.7494	-0.814004	-0.858752	-0.926823	-0.95846	-1.02456	-1.07774	-1.10753	-1.16214	-1.21546	-1.27336	-1.33294	-1.3529	-1.41864	-1.48952	-1.5032	-1.57553	-1.61252	-1.66737	-1.71654	-1.7633	-1.82169	-1.8823	-1.9133	-1.9727	-2.01819	-2.05097
36.5944	0.0354776		22.4076	0		36.5944	0.0115001	-0.0501114	-0.0637523	-0.114934	-0.173169	-0.210995	-0.28186	-0.30952	-0.363678	-0.410321	-0.442992	-0.494499	-0.568918	-0.563677	-0.679924	-0.608689	-0.750359	-0.814125	-0.869297	-0.924925	-0.956514	-1.01793	-1.08663	-1.11428	-1.15864	-1.22212	-1.26801	-1.33131	-1.36152	-1.41907	-1.48886	-1.51051	-1.57728	-1.61408	-1.66919	-1.71229	-1.76353	-1.82983	-1.88124	-1.91212	-1.97079	-2.0214	-2.05076
36.6463	0.0361508		22.4243	0		36.6463	0.0103772	-0.0444245	-0.0603063	-0.118465	-0.172177	-0.215387	-0.285863	-0.312914	-0.355294	-0.40224	-0.428737	-0.50238	-0.565077	-0.569964	-0.677975	-0.60221	-0.746367	-0.814814	-0.873541	-0.927646	-0.959315	-1.01053	-1.08624	-1.11286	-1.16019	-1.22208	-1.25655	-1.33192	-1.3631	-1.41607	-1.48667	-1.51617	-1.5847	-1.61507	-1.66772	-1.71607	-1.76187	-1.82869	-1.88362	-1.90055	-1.95821	-2.01153	-2.05509
36.6983	0.0361322		22.441	0		36.6983	0.0127103	-0.0370487	-0.0651665	-0.127605	-0.170816	-0.216306	-0.283023	-0.314226	-0.354966	-0.392365	-0.425837	-0.505166	-0.570996	-0.569411	-0.676063	-0.602384	-0.750848	-0.806918	-0.86841	-0.932964	-0.964372	-1.0085	-1.08323	-1.11422	-1.15849	-1.22536	-1.24833	-1.34146	-1.36154	-1.40931	-1.48861	-1.51624	-1.58644	-1.61307	-1.66801	-1.71603	-1.76396	-1.82726	-1.88475	-1.89368	-1.95245	-2.00945	-2.06205
36.7503	0.0343448		22.4575	0		36.7503	0.0100212	-0.0303688	-0.0683833	-0.134233	-0.171462	-0.219134	-0.274679	-0.31315	-0.367093	-0.394654	-0.434454	-0.50703	-0.572997	-0.570134	-0.679685	-0.604132	-0.751653	-0.803123	-0.858477	-0.941989	-0.973239	-1.01189	-1.07831	-1.11255	-1.15608	-1.22512	-1.24182	-1.34143	-1.35961	-1.40835	-1.48654	-1.50513	-1.58253	-1.61802	-1.68043	-1.72615	-1.76292	-1.82473	-1.88671	-1.90018	-1.95964	-2.00213	-2.06789
36.8022	0.0352566		22.4739	0		36.8022	0.0206898	-0.0372905	-0.0778762	-0.134536	-0.165657	-0.215193	-0.265601	-0.30952	-0.372742	-0.401326	-0.449345	-0.502747	-0.575886	-0.564635	-0.680834	-0.607442	-0.750938	-0.795512	-0.845813	-0.939885	-0.975477	-1.01446	-1.06825	-1.10842	-1.15385	-1.22133	-1.24432	-1.33788	-1.35745	-1.40819	-1.48347	-1.50377	-1.5762	-1.61499	-1.68602	-1.73716	-1.76735	-1.81782	-1.88189	-1.9001	-1.9666	-1.99803	-2.0666
36.8542	0.03469		22.4911	0		36.8542	0.0236416	-0.0453336	-0.0803787	-0.129977	-0.162668	-0.211593	-0.272577	-0.310744	-0.373945	-0.403814	-0.46083	-0.496242	-0.571972	-0.561474	-0.682976	-0.604225	-0.7478	-0.794993	-0.839284	-0.938216	-0.970417	-1.01552	-1.0669	-1.10959	-1.15382	-1.22625	-1.24793	-1.3311	-1.35826	-1.40944	-1.47809	-1.50189	-1.57022	-1.61431	-1.6806	-1.74256	-1.77891	-1.8183	-1.87842	-1.90606	-1.97037	-2.00974	-2.07071
36.9062	0.0351589		22.5076	0		36.9062	0.02636	-0.0579135	-0.0795351	-0.122141	-0.166277	-0.207752	-0.28053	-0.315287	-0.373765	-0.40391	-0.459519	-0.492606	-0.571447	-0.563225	-0.687941	-0.59555	-0.736377	-0.798634	-0.841431	-0.94208	-0.973997	-1.00621	-1.07066	-1.11061	-1.15983	-1.22487	-1.2513	-1.32992	-1.36199	-1.40983	-1.47947	-1.50577	-1.56946	-1.6094	-1.66318	-1.74729	-1.77802	-1.82027	-1.86991	-1.90287	-1.97109	-2.02063	-2.06829
36.9581	0.0350129		22.5242	0		36.9581	0.0275861	-0.0675957	-0.0781297	-0.116208	-0.169284	-0.210855	-0.286298	-0.317209	-0.372728	-0.403223	-0.459526	-0.488213	-0.570994	-0.563259	-0.691258	-0.589146	-0.735389	-0.796024	-0.845512	-0.940478	-0.972977	-0.995216	-1.06921	-1.11039	-1.1682	-1.22719	-1.25604	-1.33713	-1.36165	-1.41133	-1.48355	-1.51045	-1.57177	-1.61078	-1.65711	-1.74479	-1.77702	-1.82063	-1.86967	-1.89958	-1.97047	-2.03485	-2.06274
37.0101	0.0370483		22.5407	0		37.0101	0.0298464	-0.0580198	-0.0723827	-0.112524	-0.165094	-0.209908	-0.283783	-0.311922	-0.372064	-0.405927	-0.458227	-0.489663	-0.568014	-0.562375	-0.686262	-0.586256	-0.744474	-0.794769	-0.849717	-0.941309	-0.96792	-0.995461	-1.06851	-1.1109	-1.17634	-1.22462	-1.26161	-1.34192	-1.35606	-1.41368	-1.49294	-1.50792	-1.56964	-1.61344	-1.65664	-1.73978	-1.77578	-1.81999	-1.87529	-1.90076	-1.96895	-2.03336	-2.05494
37.0621	0.0397628		22.5575	0		37.0621	0.0290469	-0.0471385	-0.071018	-0.117505	-0.163959	-0.210731	-0.287058	-0.307938	-0.371695	-0.41037	-0.452135	-0.496688	-0.569293	-0.557538	-0.677677	-0.587398	-0.744805	-0.79982	-0.858487	-0.93515	-0.963414	-1.00179	-1.0672	-1.11062	-1.17562	-1.22298	-1.27265	-1.34751	-1.3506	-1.41395	-1.49232	-1.50753	-1.56668	-1.60871	-1.65234	-1.734	-1.7759	-1.814	-1.87629	-1.89037	-1.96293	-2.01319	-2.04889
37.114	0.0428339		22.5742	0		37.114	0.0282456	-0.0354673	-0.0684253	-0.123207	-0.163921	-0.204076	-0.28932	-0.311395	-0.371214	-0.403283	-0.443841	-0.506556	-0.574571	-0.552972	-0.667502	-0.581361	-0.744825	-0.802763	-0.859716	-0.932845	-0.956861	-1.01351	-1.06771	-1.10901	-1.16413	-1.2249	-1.27511	-1.3502	-1.34528	-1.40777	-1.48435	-1.49881	-1.56308	-1.60283	-1.64995	-1.72236	-1.7747	-1.80665	-1.87791	-1.88342	-1.95121	-1.99608	-2.04825
37.166	0.0496443		22.5913	0		37.166	0.0362595	-0.0272474	-0.0606002	-0.126922	-0.165771	-0.197143	-0.282793	-0.310349	-0.36	-0.384989	-0.424903	-0.505371	-0.568678	-0.548649	-0.653639	-0.580818	-0.736609	-0.802352	-0.855364	-0.932164	-0.951842	-1.01368	-1.07015	-1.10634	-1.15221	-1.22109	-1.26275	-1.34696	-1.33767	-1.39443	-1.4825	-1.49169	-1.55121	-1.59218	-1.6371	-1.71177	-1.76209	-1.79877	-1.8632	-1.86835	-1.93848	-1.98747	-2.04296
37.218	0.0565198		22.6077	0		37.218	0.044003	-0.0203187	-0.0568719	-0.120513	-0.16509	-0.201244	-0.266276	-0.296396	-0.349449	-0.370915	-0.416435	-0.498053	-0.56017	-0.547392	-0.637864	-0.577964	-0.73143	-0.793238	-0.841748	-0.921967	-0.944412	-1.01097	-1.06197	-1.09456	-1.14142	-1.20898	-1.25181	-1.34087	-1.33631	-1.38093	-1.4733	-1.49149	-1.53767	-1.57856	-1.63521	-1.70353	-1.74977	-1.7966	-1.85375	-1.86048	-1.92994	-1.99402	-2.02774
37.2699	0.0684771		22.6242	0		37.2699	0.059969	-0.0100053	-0.054833	-0.0958905	-0.150978	-0.196798	-0.239273	-0.274449	-0.33266	-0.3594	-0.410574	-0.481841	-0.548329	-0.541271	-0.611338	-0.569019	-0.72725	-0.773352	-0.822682	-0.909526	-0.929479	-1.0072	-1.03437	-1.07508	-1.13248	-1.19245	-1.24444	-1.32367	-1.32989	-1.3725	-1.47285	-1.48446	-1.5187	-1.5618	-1.62551	-1.69491	-1.73929	-1.79127	-1.85207	-1.85044	-1.91493	-1.99232	-2.00089
37.3219	0.0795132		22.641	0		37.3219	0.0701833	-0.00838583	-0.0489653	-0.0602822	-0.135163	-0.188653	-0.210685	-0.252588	-0.318406	-0.355148	-0.404697	-0.469052	-0.538956	-0.532729	-0.584081	-0.558179	-0.725019	-0.758721	-0.808542	-0.896	-0.912567	-1.00192	-1.01278	-1.05685	-1.1233	-1.18363	-1.23888	-1.30798	-1.32582	-1.37188	-1.46542	-1.4783	-1.50324	-1.54968	-1.61017	-1.68994	-1.72693	-1.78659	-1.84459	-1.84289	-1.90467	-1.98144	-1.98534
37.3739	0.0891074		22.6574	0		37.3739	0.0767498	-0.0148547	-0.0463306	-0.0121108	-0.119487	-0.171875	-0.177848	-0.243651	-0.309182	-0.349942	-0.396818	-0.457295	-0.535987	-0.520983	-0.572659	-0.536593	-0.727667	-0.747242	-0.802029	-0.882288	-0.897591	-1.00052	-0.997633	-1.04023	-1.11441	-1.18099	-1.22876	-1.29401	-1.31948	-1.36846	-1.45704	-1.46543	-1.49609	-1.53784	-1.60601	-1.6903	-1.7111	-1.78391	-1.83493	-1.83572	-1.89761	-1.97519	-1.98271
37.4258	0.099721		22.6741	0		37.4258	0.0842649	-0.023501	-0.0336799	0.0465123	-0.107628	-0.162642	-0.145665	-0.240167	-0.301421	-0.338061	-0.380792	-0.441411	-0.526665	-0.506336	-0.573727	-0.527048	-0.719745	-0.739231	-0.79012	-0.861139	-0.881825	-0.983555	-0.996165	-1.02671	-1.11286	-1.18268	-1.1972	-1.28094	-1.3032	-1.36287	-1.45583	-1.44485	-1.49319	-1.53194	-1.60613	-1.68737	-1.69002	-1.77757	-1.81602	-1.82069	-1.88494	-1.9701	-1.98285
37.4778	0.108728		22.6909	0		37.4778	0.0823113	-0.0276204	-0.0206617	0.0998072	-0.105912	-0.157472	-0.120734	-0.236259	-0.29235	-0.330399	-0.374728	-0.428215	-0.515966	-0.502059	-0.580382	-0.520724	-0.7145	-0.735311	-0.780687	-0.828663	-0.869161	-0.971427	-0.999643	-1.01636	-1.11706	-1.17965	-1.16916	-1.26752	-1.2904	-1.35219	-1.43985	-1.42659	-1.48851	-1.52017	-1.61364	-1.68461	-1.6683	-1.77412	-1.79276	-1.81227	-1.87942	-1.97537	-1.98059
37.5298	0.115701		22.7074	0		37.5298	0.0800388	-0.0226797	-0.0124957	0.132287	-0.102994	-0.152619	-0.100282	-0.238723	-0.290809	-0.330224	-0.373443	-0.425004	-0.508514	-0.496661	-0.576029	-0.510216	-0.704816	-0.729984	-0.77214	-0.796312	-0.865025	-0.963615	-0.996057	-1.00334	-1.11467	-1.18012	-1.14633	-1.25998	-1.28438	-1.34681	-1.41612	-1.40703	-1.48386	-1.51478	-1.62079	-1.68459	-1.65083	-1.76588	-1.77842	-1.80308	-1.87228	-1.97646	-1.97532
37.5817	0.120973		22.7239	0		37.5817	0.0752641	-0.0181279	-0.00991123	0.14691	-0.0945216	-0.151044	-0.077849	-0.232043	-0.294647	-0.331475	-0.375918	-0.429247	-0.494685	-0.483951	-0.565621	-0.49221	-0.70217	-0.726779	-0.768856	-0.766357	-0.869072	-0.959862	-0.987096	-0.993435	-1.10783	-1.18015	-1.12972	-1.25645	-1.28637	-1.34435	-1.39911	-1.39604	-1.4755	-1.51193	-1.61851	-1.68001	-1.63863	-1.75956	-1.76314	-1.80585	-1.8719	-1.98191	-1.97709
37.6337	0.123176		22.7409	0		37.6337	0.0722064	-0.00542981	-0.0149058	0.146998	-0.0863687	-0.149616	-0.0604653	-0.219042	-0.296297	-0.331511	-0.376855	-0.431188	-0.491086	-0.470439	-0.558868	-0.477982	-0.702786	-0.727657	-0.772502	-0.74761	-0.876337	-0.967003	-0.98158	-0.994383	-1.0976	-1.1814	-1.1225	-1.25765	-1.28841	-1.34102	-1.39766	-1.39487	-1.46196	-1.51027	-1.61167	-1.68343	-1.62918	-1.75884	-1.74975	-1.81069	-1.87773	-1.98174	-1.98447
37.6856	0.122273		22.7575	0		37.6856	0.0708619	0.00410948	-0.0201741	0.143027	-0.082748	-0.15318	-0.0532848	-0.20725	-0.300098	-0.32709	-0.37794	-0.430452	-0.501996	-0.460943	-0.558297	-0.474135	-0.699096	-0.725635	-0.771688	-0.740241	-0.88773	-0.966227	-0.987598	-0.997889	-1.09391	-1.18621	-1.1149	-1.25737	-1.2907	-1.34385	-1.40995	-1.40161	-1.457	-1.51392	-1.60278	-1.67769	-1.62479	-1.76237	-1.74738	-1.81054	-1.89051	-1.98277	-1.9913
37.7376	0.119083		22.7737	0		37.7376	0.0643137	0.00744647	-0.021922	0.130894	-0.0904401	-0.157859	-0.0495636	-0.203708	-0.297684	-0.321879	-0.381486	-0.424928	-0.515581	-0.463071	-0.565854	-0.480709	-0.704914	-0.72619	-0.771794	-0.733816	-0.89214	-0.968556	-1.0008	-1.00571	-1.09834	-1.18839	-1.11352	-1.25514	-1.29692	-1.34628	-1.41314	-1.40749	-1.45657	-1.51685	-1.59993	-1.6796	-1.627	-1.76259	-1.7438	-1.81431	-1.90145	-1.99065	-1.99194
37.7896	0.113756		22.7909	0		37.7896	0.0678961	0.00596452	-0.0229694	0.104106	-0.105412	-0.155274	-0.0526887	-0.210839	-0.296626	-0.324922	-0.387775	-0.429171	-0.531795	-0.475628	-0.566723	-0.483947	-0.71008	-0.731157	-0.773087	-0.736005	-0.896223	-0.976669	-1.01078	-1.01452	-1.10326	-1.19222	-1.12174	-1.26257	-1.30676	-1.35532	-1.41168	-1.41665	-1.46777	-1.52628	-1.60675	-1.68208	-1.63063	-1.76776	-1.74717	-1.82164	-1.91323	-1.99452	-1.99268
37.8415	0.109123		22.8075	0		37.8415	0.0687817	0.00379222	-0.0294699	0.0838084	-0.113479	-0.155818	-0.057344	-0.219179	-0.294568	-0.331198	-0.397174	-0.442893	-0.531425	-0.490275	-0.564826	-0.485258	-0.718499	-0.7354	-0.780328	-0.744943	-0.897535	-0.979517	-1.01359	-1.01955	-1.11358	-1.19005	-1.13751	-1.2697	-1.31774	-1.364	-1.40809	-1.4269	-1.4755	-1.53052	-1.61794	-1.69029	-1.63909	-1.77646	-1.75869	-1.82764	-1.91571	-1.99803	-1.99304
37.8935	0.105169		22.8241	0		37.8935	0.0686569	0.000274443	-0.0389837	0.0772951	-0.113084	-0.15736	-0.0667623	-0.222239	-0.293736	-0.343555	-0.403203	-0.459265	-0.524946	-0.499903	-0.568212	-0.493554	-0.719899	-0.742017	-0.789952	-0.754206	-0.89794	-0.983001	-1.0125	-1.02573	-1.11947	-1.18702	-1.15037	-1.27906	-1.32101	-1.36445	-1.40567	-1.43175	-1.47477	-1.52638	-1.62495	-1.69784	-1.65179	-1.78495	-1.76942	-1.83033	-1.91379	-1.98991	-1.99424
37.9455	0.101347		22.8407	0		37.9455	0.0675246	-0.0027767	-0.0516933	0.0715121	-0.1124	-0.158165	-0.0881267	-0.225174	-0.295513	-0.34852	-0.413787	-0.463353	-0.528423	-0.508699	-0.577635	-0.498442	-0.720934	-0.742118	-0.795796	-0.759608	-0.90211	-0.98038	-1.01256	-1.0318	-1.12151	-1.18388	-1.15734	-1.27665	-1.31674	-1.36782	-1.39983	-1.43992	-1.4845	-1.52808	-1.62837	-1.69268	-1.6657	-1.79169	-1.78442	-1.83045	-1.91391	-1.98102	-2.00257
37.9974	0.0959957		22.8574	0		37.9974	0.0631257	-0.0134706	-0.0571836	0.0682938	-0.113422	-0.166651	-0.101805	-0.237408	-0.301697	-0.347671	-0.421794	-0.460666	-0.536664	-0.513209	-0.581921	-0.512373	-0.729648	-0.74543	-0.79945	-0.76096	-0.905934	-0.98305	-1.01799	-1.04237	-1.12051	-1.18271	-1.16177	-1.27674	-1.31602	-1.3697	-1.38781	-1.44616	-1.49458	-1.53829	-1.63637	-1.69574	-1.68093	-1.79153	-1.79747	-1.83491	-1.91733	-1.99058	-2.01327
38.0494	0.0910277		22.8738	0		38.0494	0.0746533	-0.0193196	-0.0592708	0.0614607	-0.120022	-0.173986	-0.111584	-0.250172	-0.312372	-0.345418	-0.424016	-0.45865	-0.541849	-0.521662	-0.584642	-0.525815	-0.73175	-0.750662	-0.801847	-0.76294	-0.911661	-0.988174	-1.0255	-1.04994	-1.12161	-1.19258	-1.16849	-1.28203	-1.31678	-1.3732	-1.39019	-1.45171	-1.51125	-1.55175	-1.64217	-1.70412	-1.68673	-1.78918	-1.7977	-1.84628	-1.92954	-2.00267	-2.0249
38.1014	0.0853846		22.8907	0		38.1014	0.0922935	-0.0195928	-0.0596284	0.0448324	-0.131344	-0.181352	-0.11906	-0.26382	-0.326782	-0.350245	-0.426589	-0.466795	-0.545458	-0.528341	-0.590566	-0.546077	-0.734579	-0.752803	-0.807261	-0.770401	-0.918085	-0.991309	-1.03188	-1.05858	-1.13329	-1.20445	-1.17373	-1.29139	-1.31882	-1.38413	-1.39915	-1.45394	-1.52193	-1.56505	-1.64895	-1.71079	-1.69103	-1.78581	-1.7909	-1.85514	-1.93963	-2.01492	-2.03702
38.1533	0.0796341		22.9071	0		38.1533	0.10959	-0.0198007	-0.0576978	0.0304542	-0.13882	-0.189205	-0.120198	-0.272036	-0.3393	-0.362997	-0.42703	-0.481257	-0.54695	-0.530371	-0.598132	-0.564572	-0.733481	-0.765053	-0.817228	-0.780999	-0.926336	-0.998866	-1.0402	-1.06657	-1.14219	-1.2187	-1.18154	-1.29347	-1.32664	-1.38626	-1.41161	-1.45709	-1.51967	-1.56631	-1.64718	-1.71983	-1.69361	-1.77911	-1.79302	-1.86353	-1.94619	-2.01153	-2.04121
38.2053	0.0738071		22.9241	0		38.2053	0.120576	-0.0205457	-0.0559195	0.00821114	-0.14165	-0.196315	-0.132858	-0.275831	-0.353414	-0.368324	-0.427297	-0.485156	-0.555136	-0.53577	-0.609399	-0.579945	-0.739144	-0.771921	-0.822922	-0.788824	-0.935846	-1.00276	-1.04709	-1.06961	-1.14688	-1.22075	-1.18979	-1.28981	-1.33202	-1.38901	-1.41919	-1.4629	-1.52311	-1.5715	-1.64539	-1.72189	-1.70348	-1.77916	-1.80533	-1.8736	-1.94838	-2.00247	-2.04293
38.2573	0.0680552		22.9409	0		38.2573	0.123673	-0.0347179	-0.0531396	-0.00806077	-0.141948	-0.20218	-0.14669	-0.278091	-0.356678	-0.372677	-0.430829	-0.480687	-0.561046	-0.542893	-0.61885	-0.594105	-0.74724	-0.778551	-0.82628	-0.802503	-0.945781	-1.00755	-1.05257	-1.07154	-1.14428	-1.215	-1.19983	-1.29244	-1.34255	-1.38884	-1.42763	-1.47203	-1.52358	-1.57462	-1.64599	-1.72186	-1.71297	-1.78466	-1.82708	-1.88305	-1.94846	-1.99373	-2.04746
38.3092	0.0635888		22.9576	0		38.3092	0.119189	-0.0371725	-0.0524385	-0.0162936	-0.136525	-0.202873	-0.15841	-0.276968	-0.355373	-0.373715	-0.432859	-0.476621	-0.562053	-0.555134	-0.623495	-0.602109	-0.748935	-0.780766	-0.824955	-0.822021	-0.957591	-1.00781	-1.05741	-1.0753	-1.14322	-1.21515	-1.21606	-1.29422	-1.35301	-1.38972	-1.44067	-1.48015	-1.52831	-1.57719	-1.65092	-1.72133	-1.72483	-1.80315	-1.84377	-1.89065	-1.94741	-1.99342	-2.04364
38.3612	0.059998		22.9741	0		38.3612	0.116533	-0.0408225	-0.0555674	-0.0272396	-0.141992	-0.203489	-0.16994	-0.278906	-0.352528	-0.379085	-0.434524	-0.478797	-0.563907	-0.564888	-0.630474	-0.608216	-0.746314	-0.780068	-0.825156	-0.838785	-0.962612	-1.00007	-1.0615	-1.08076	-1.14933	-1.21046	-1.22323	-1.30123	-1.36167	-1.3966	-1.44516	-1.48031	-1.53548	-1.57924	-1.65875	-1.71328	-1.73801	-1.81053	-1.84415	-1.89392	-1.95027	-2.00685	-2.04522
38.4132	0.0567385		22.9908	0		38.4132	0.115666	-0.0392554	-0.060281	-0.0400045	-0.150234	-0.203506	-0.178043	-0.28474	-0.343739	-0.387953	-0.441553	-0.483993	-0.56326	-0.575878	-0.63096	-0.612235	-0.741853	-0.78714	-0.828877	-0.847688	-0.965014	-1.00182	-1.06609	-1.0876	-1.15608	-1.2082	-1.22544	-1.30767	-1.36405	-1.40203	-1.4459	-1.48831	-1.53617	-1.57897	-1.66104	-1.71576	-1.74138	-1.81313	-1.84312	-1.89482	-1.95696	-2.02201	-2.04251
38.4651	0.0539524		23.0072	0		38.4651	0.115602	-0.0290886	-0.0595906	-0.0519494	-0.155896	-0.209449	-0.182613	-0.286243	-0.345755	-0.388619	-0.440323	-0.489079	-0.566596	-0.583729	-0.63231	-0.61878	-0.745713	-0.798097	-0.834891	-0.850823	-0.96208	-1.005	-1.0662	-1.09012	-1.16293	-1.20692	-1.23147	-1.3139	-1.35941	-1.41047	-1.44642	-1.49599	-1.54326	-1.58541	-1.66099	-1.71986	-1.74521	-1.81517	-1.83396	-1.8978	-1.96387	-2.02716	-2.0413
38.5171	0.0508709		23.0241	0		38.5171	0.123404	-0.0292556	-0.0658984	-0.0611247	-0.162768	-0.21371	-0.194244	-0.28645	-0.352385	-0.382563	-0.441758	-0.490985	-0.564334	-0.580776	-0.647565	-0.629619	-0.756656	-0.805077	-0.837251	-0.853481	-0.960031	-1.01371	-1.06265	-1.09256	-1.16482	-1.20325	-1.2359	-1.32127	-1.35554	-1.41749	-1.45453	-1.49726	-1.55699	-1.59681	-1.66027	-1.72623	-1.74502	-1.81431	-1.83196	-1.89305	-1.97138	-2.01669	-2.05113
38.5691	0.0482059		23.0408	0		38.5691	0.124067	-0.0308246	-0.0688429	-0.0709526	-0.16157	-0.216108	-0.208927	-0.287386	-0.365366	-0.377487	-0.44263	-0.495156	-0.561319	-0.576184	-0.661614	-0.640104	-0.761786	-0.80787	-0.838438	-0.857021	-0.963301	-1.02756	-1.05865	-1.09422	-1.15886	-1.20618	-1.24768	-1.32755	-1.35276	-1.42042	-1.46116	-1.49485	-1.56694	-1.60347	-1.65821	-1.72803	-1.74977	-1.82054	-1.84127	-1.88937	-1.97407	-2.00444	-2.05562
38.621	0.0462187		23.0574	0		38.621	0.132317	-0.0370705	-0.069831	-0.0782761	-0.163216	-0.215845	-0.222122	-0.288369	-0.376777	-0.37771	-0.440696	-0.50002	-0.571029	-0.566854	-0.671258	-0.647477	-0.764788	-0.805784	-0.839111	-0.868213	-0.96664	-1.02982	-1.06094	-1.10036	-1.14874	-1.20817	-1.25569	-1.32944	-1.35341	-1.4187	-1.46353	-1.49307	-1.57113	-1.6063	-1.64938	-1.73146	-1.75985	-1.81012	-1.85072	-1.88567	-1.9709	-2.00326	-2.06049
38.673	0.0438428		23.0738	0		38.673	0.141235	-0.0403554	-0.0685945	-0.0942387	-0.164568	-0.215716	-0.237366	-0.295001	-0.383949	-0.393647	-0.443636	-0.503997	-0.574147	-0.564325	-0.66842	-0.653324	-0.763338	-0.803439	-0.840954	-0.868462	-0.975104	-1.03236	-1.06555	-1.10411	-1.14463	-1.21515	-1.25742	-1.33228	-1.35382	-1.41824	-1.46094	-1.50011	-1.568	-1.60438	-1.64619	-1.73241	-1.7616	-1.79929	-1.86425	-1.8836	-1.96592	-2.013	-2.06332
38.7249	0.0421829		23.0902	0		38.7249	0.144555	-0.033719	-0.0648323	-0.107092	-0.168575	-0.216596	-0.241981	-0.299191	-0.384616	-0.408989	-0.446992	-0.503404	-0.576746	-0.570326	-0.66337	-0.658386	-0.762521	-0.805218	-0.845752	-0.871804	-0.978249	-1.0268	-1.06476	-1.10321	-1.14818	-1.22784	-1.26139	-1.33324	-1.36054	-1.41926	-1.46466	-1.50486	-1.56183	-1.60206	-1.64133	-1.72958	-1.75809	-1.79552	-1.86401	-1.88995	-1.96341	-2.01373	-2.06624
38.7769	0.0400048		23.1069	0		38.7769	0.143866	-0.0313393	-0.0636547	-0.111303	-0.168097	-0.217893	-0.244821	-0.304679	-0.385989	-0.409823	-0.452065	-0.501557	-0.573069	-0.575872	-0.668911	-0.657092	-0.756707	-0.806381	-0.848222	-0.88319	-0.979939	-1.02195	-1.06502	-1.10945	-1.15501	-1.23495	-1.26191	-1.33617	-1.36619	-1.42197	-1.47809	-1.50471	-1.56658	-1.60296	-1.65045	-1.72843	-1.75619	-1.79689	-1.86159	-1.89339	-1.96936	-2.0167	-2.06946
38.8289	0.0371382		23.124	0		38.8289	0.135828	-0.0438917	-0.0641511	-0.113096	-0.169033	-0.220454	-0.248321	-0.312634	-0.389603	-0.401678	-0.460866	-0.498745	-0.567214	-0.585184	-0.676538	-0.657091	-0.751907	-0.807696	-0.848675	-0.897428	-0.976869	-1.01544	-1.06705	-1.10459	-1.15836	-1.23482	-1.26251	-1.34116	-1.37294	-1.42314	-1.49065	-1.5048	-1.57255	-1.60145	-1.65691	-1.73092	-1.76226	-1.80435	-1.86842	-1.90123	-1.98245	-2.02308	-2.07267
38.8808	0.0344877		23.1408	0		38.8808	0.128789	-0.0583963	-0.059366	-0.115798	-0.165798	-0.218702	-0.250556	-0.313173	-0.390514	-0.390732	-0.462099	-0.498332	-0.572394	-0.587161	-0.681378	-0.661319	-0.752298	-0.799808	-0.850352	-0.9104	-0.971998	-1.00851	-1.07565	-1.1068	-1.15727	-1.22723	-1.26518	-1.35218	-1.37375	-1.42681	-1.49616	-1.50754	-1.57709	-1.59781	-1.6625	-1.73891	-1.76769	-1.81565	-1.87686	-1.90842	-1.98983	-2.02547	-2.06971
38.9328	0.0322622		23.1575	0		38.9328	0.129988	-0.0654137	-0.0598685	-0.123997	-0.170586	-0.218176	-0.253291	-0.312606	-0.39006	-0.388445	-0.456883	-0.495483	-0.573557	-0.588056	-0.679964	-0.668064	-0.75034	-0.796932	-0.850115	-0.914774	-0.970951	-1.00949	-1.08154	-1.11248	-1.16143	-1.22423	-1.26839	-1.35787	-1.36982	-1.42979	-1.48899	-1.51375	-1.57319	-1.60543	-1.67035	-1.74137	-1.77334	-1.81997	-1.87964	-1.9123	-1.98832	-2.02812	-2.07036
38.9848	0.0333835		23.1742	0		38.9848	0.139217	-0.0612288	-0.0696005	-0.129067	-0.177394	-0.210411	-0.253882	-0.309715	-0.380456	-0.38798	-0.451824	-0.491817	-0.580206	-0.591073	-0.674274	-0.669981	-0.752795	-0.794359	-0.851686	-0.921949	-0.971398	-1.01151	-1.07786	-1.11905	-1.16763	-1.2287	-1.26861	-1.35297	-1.36475	-1.42496	-1.48273	-1.51593	-1.56358	-1.6118	-1.67105	-1.73337	-1.7763	-1.82654	-1.87269	-1.91273	-1.97929	-2.03059	-2.0667
39.0367	0.0370019		23.1908	0		39.0367	0.143648	-0.0421192	-0.0823588	-0.131313	-0.173081	-0.199379	-0.257631	-0.310518	-0.370274	-0.38853	-0.439332	-0.494978	-0.579558	-0.592038	-0.670582	-0.670618	-0.750112	-0.7935	-0.852679	-0.92504	-0.972662	-1.01486	-1.07199	-1.12073	-1.17388	-1.23911	-1.26558	-1.34951	-1.35858	-1.41452	-1.48102	-1.51155	-1.55862	-1.60733	-1.67275	-1.72753	-1.77285	-1.8233	-1.86234	-1.90691	-1.97145	-2.02707	-2.05753
39.0887	0.0412173		23.2071	0		39.0887	0.140697	-0.0327337	-0.0924843	-0.130348	-0.16431	-0.189915	-0.260955	-0.313775	-0.36434	-0.385313	-0.43178	-0.50579	-0.571309	-0.586146	-0.660662	-0.664552	-0.748	-0.793047	-0.852849	-0.93161	-0.975381	-1.01881	-1.06195	-1.10909	-1.17813	-1.24682	-1.26003	-1.33841	-1.35234	-1.39164	-1.48865	-1.51431	-1.55869	-1.59484	-1.66598	-1.72797	-1.7725	-1.81495	-1.85832	-1.89803	-1.95911	-2.03032	-2.04675
39.1407	0.0461611		23.2242	0		39.1407	0.137087	-0.0316603	-0.0888377	-0.13044	-0.1473	-0.18319	-0.2603	-0.312924	-0.363381	-0.380855	-0.422604	-0.506837	-0.564334	-0.574646	-0.654518	-0.663024	-0.746695	-0.782083	-0.853458	-0.928683	-0.972699	-1.01901	-1.05617	-1.09622	-1.17557	-1.24266	-1.25812	-1.33402	-1.35327	-1.37112	-1.49301	-1.51497	-1.56336	-1.58224	-1.66068	-1.72574	-1.76515	-1.80295	-1.85236	-1.88419	-1.95012	-2.02773	-2.02972
39.1926	0.050536		23.2405	0		39.1926	0.134329	-0.0303724	-0.0820205	-0.123279	-0.137641	-0.178589	-0.249831	-0.307978	-0.359623	-0.376948	-0.417591	-0.495101	-0.559487	-0.560677	-0.645368	-0.665311	-0.737919	-0.770598	-0.847095	-0.919395	-0.965654	-1.01738	-1.05186	-1.08305	-1.16837	-1.22974	-1.25323	-1.33143	-1.35632	-1.36231	-1.48912	-1.51538	-1.55966	-1.57838	-1.65565	-1.72093	-1.75723	-1.78739	-1.84214	-1.87514	-1.94763	-2.02267	-2.02989
39.2446	0.057401		23.2574	0		39.2446	0.141873	-0.0286778	-0.0739179	-0.111358	-0.13431	-0.171179	-0.234259	-0.299599	-0.354656	-0.367333	-0.410374	-0.477496	-0.560371	-0.543297	-0.639417	-0.662532	-0.725295	-0.760219	-0.838982	-0.913406	-0.95639	-1.0129	-1.04053	-1.07847	-1.15476	-1.21195	-1.24679	-1.32551	-1.35071	-1.35779	-1.48607	-1.51892	-1.55124	-1.57323	-1.64301	-1.70507	-1.74843	-1.77361	-1.83533	-1.86522	-1.94237	-2.01526	-2.02987
39.2966	0.0628447		23.274	0		39.2966	0.149445	-0.0133571	-0.0690867	-0.104188	-0.137044	-0.161385	-0.227089	-0.291279	-0.349833	-0.364116	-0.397722	-0.463491	-0.5637	-0.533698	-0.635787	-0.666032	-0.721048	-0.756522	-0.822816	-0.902081	-0.949166	-1.00396	-1.02682	-1.07439	-1.14433	-1.20017	-1.24068	-1.32099	-1.34622	-1.36289	-1.47596	-1.51923	-1.54716	-1.57285	-1.62529	-1.70286	-1.74271	-1.76454	-1.83384	-1.86291	-1.94319	-1.9993	-2.03152
39.3485	0.067588		23.2906	0		39.3485	0.143037	0.00408523	-0.0690054	-0.100836	-0.137354	-0.158381	-0.226046	-0.283857	-0.345885	-0.359582	-0.383975	-0.462505	-0.557686	-0.526383	-0.626928	-0.660305	-0.716285	-0.751406	-0.814926	-0.899316	-0.947327	-0.999959	-1.01831	-1.06689	-1.13875	-1.19521	-1.23552	-1.31118	-1.3382	-1.35755	-1.47225	-1.51514	-1.54581	-1.56937	-1.60962	-1.70739	-1.74101	-1.76388	-1.8351	-1.86639	-1.93223	-1.98818	-2.02571
39.4005	0.0703271		23.3073	0		39.4005	0.139792	0.0068707	-0.0633097	-0.097923	-0.137353	-0.163507	-0.218131	-0.276928	-0.345663	-0.358588	-0.383056	-0.459608	-0.549346	-0.521106	-0.625874	-0.664035	-0.713858	-0.74776	-0.814157	-0.905099	-0.942232	-0.996279	-1.01556	-1.06316	-1.13513	-1.18855	-1.23614	-1.30466	-1.33274	-1.3516	-1.46696	-1.50604	-1.53922	-1.56887	-1.59742	-1.70794	-1.73921	-1.77195	-1.83034	-1.86943	-1.92729	-1.97898	-2.01872
39.4525	0.0710303		23.324	0		39.4525	0.132862	0.00665188	-0.0602355	-0.0920706	-0.130417	-0.169865	-0.207953	-0.267927	-0.344051	-0.36662	-0.397125	-0.454844	-0.546674	-0.517064	-0.622255	-0.666075	-0.710985	-0.746916	-0.819677	-0.908743	-0.941533	-0.989252	-1.02278	-1.05842	-1.12597	-1.18403	-1.23297	-1.30011	-1.33574	-1.35971	-1.46265	-1.49819	-1.53394	-1.56391	-1.59766	-1.71021	-1.73741	-1.78322	-1.82112	-1.87414	-1.93241	-1.97398	-2.01681
39.5044	0.0721455		23.3407	0		39.5044	0.131323	0.00350901	-0.053296	-0.088463	-0.125046	-0.173024	-0.208236	-0.262371	-0.344061	-0.365181	-0.409341	-0.460405	-0.551904	-0.506211	-0.623499	-0.665694	-0.701891	-0.75073	-0.827554	-0.907832	-0.941927	-0.984193	-1.03218	-1.05374	-1.1161	-1.1829	-1.23245	-1.30113	-1.3349	-1.37001	-1.46199	-1.48856	-1.52897	-1.55826	-1.59862	-1.70347	-1.73099	-1.78429	-1.81791	-1.87525	-1.93855	-1.96309	-2.01257
39.5564	0.0723427		23.3571	0		39.5564	0.130218	0.00465891	-0.0474738	-0.0824225	-0.130709	-0.173975	-0.218317	-0.258994	-0.344646	-0.367359	-0.422841	-0.462512	-0.551952	-0.509176	-0.623351	-0.658665	-0.698429	-0.756641	-0.822612	-0.900228	-0.945836	-0.982254	-1.04054	-1.05258	-1.10668	-1.1802	-1.23212	-1.30268	-1.33377	-1.38283	-1.45936	-1.48303	-1.52748	-1.55595	-1.59385	-1.70007	-1.72863	-1.77769	-1.81892	-1.87719	-1.94541	-1.96122	-2.00896
39.6084	0.0732043		23.3742	0		39.6084	0.122328	0.00750323	-0.0573635	-0.0750403	-0.136633	-0.173911	-0.229553	-0.261759	-0.345567	-0.363038	-0.428817	-0.461027	-0.540678	-0.514322	-0.627328	-0.649808	-0.698451	-0.75635	-0.81663	-0.895775	-0.949215	-0.986842	-1.04847	-1.04906	-1.10246	-1.17996	-1.23165	-1.2994	-1.32615	-1.3833	-1.46659	-1.47582	-1.53505	-1.55683	-1.58179	-1.69491	-1.73097	-1.77131	-1.82264	-1.87351	-1.94037	-1.96359	-2.00393
39.6603	0.0749571		23.3907	0		39.6603	0.112462	0.00682736	-0.0647133	-0.061002	-0.144602	-0.173121	-0.232053	-0.26033	-0.34355	-0.356938	-0.42728	-0.464594	-0.526051	-0.521611	-0.62452	-0.650671	-0.692029	-0.752873	-0.804477	-0.898386	-0.94372	-0.9898	-1.04577	-1.05237	-1.10808	-1.17233	-1.23101	-1.29209	-1.32306	-1.37616	-1.4688	-1.47426	-1.53396	-1.55435	-1.56543	-1.6837	-1.73423	-1.77373	-1.82828	-1.86269	-1.94267	-1.96821	-2.00525
39.7123	0.0790801		23.4071	0		39.7123	0.100886	0.00899545	-0.0641747	-0.039684	-0.143461	-0.167028	-0.231435	-0.257184	-0.340123	-0.351829	-0.419593	-0.463354	-0.513196	-0.527535	-0.615354	-0.655515	-0.683464	-0.749422	-0.794253	-0.907598	-0.935831	-0.989322	-1.03288	-1.05574	-1.11531	-1.16537	-1.23058	-1.27527	-1.32291	-1.37155	-1.4689	-1.47608	-1.5351	-1.54645	-1.54726	-1.67749	-1.73532	-1.76887	-1.82993	-1.84181	-1.93859	-1.96507	-2.00026
39.7643	0.0853519		23.4239	0		39.7643	0.10157	0.0148322	-0.0512804	-0.00408324	-0.131814	-0.153951	-0.226738	-0.258705	-0.332991	-0.339863	-0.405378	-0.464239	-0.514382	-0.52491	-0.605789	-0.658213	-0.671255	-0.743224	-0.784744	-0.90708	-0.929695	-0.979789	-1.02217	-1.05583	-1.12267	-1.16102	-1.22991	-1.26399	-1.32534	-1.36034	-1.46024	-1.47515	-1.5358	-1.54295	-1.54318	-1.66644	-1.72973	-1.75482	-1.82656	-1.82269	-1.92528	-1.9468	-1.99388
39.8162	0.092581		23.4403	0		39.8162	0.115271	0.02313	-0.0314134	0.040181	-0.114344	-0.143489	-0.210504	-0.259868	-0.325376	-0.336623	-0.397085	-0.461474	-0.522667	-0.527842	-0.593217	-0.655708	-0.660524	-0.733756	-0.777726	-0.896066	-0.92877	-0.967725	-1.01466	-1.0468	-1.12157	-1.1508	-1.22305	-1.2574	-1.32527	-1.35014	-1.45048	-1.47015	-1.53001	-1.5353	-1.53873	-1.65773	-1.72129	-1.74561	-1.81716	-1.81625	-1.90747	-1.93546	-1.98508
39.8682	0.0967144		23.4572	0		39.8682	0.124086	0.0292848	-0.0224671	0.0766206	-0.0995632	-0.140265	-0.186725	-0.268939	-0.323531	-0.334654	-0.39202	-0.453637	-0.52633	-0.526742	-0.594999	-0.653949	-0.656948	-0.730388	-0.776836	-0.888789	-0.935821	-0.96419	-1.01421	-1.03491	-1.12502	-1.13971	-1.21673	-1.24974	-1.31935	-1.33851	-1.44764	-1.46472	-1.52592	-1.53154	-1.54228	-1.65091	-1.71152	-1.74813	-1.80665	-1.81354	-1.8916	-1.9292	-1.98296
39.9201	0.0975237		23.4737	0		39.9201	0.124087	0.0284973	-0.0221136	0.100312	-0.0947018	-0.143125	-0.17303	-0.269871	-0.32427	-0.342474	-0.391539	-0.451473	-0.534685	-0.524599	-0.601343	-0.654651	-0.655644	-0.727934	-0.781771	-0.883402	-0.941762	-0.964252	-1.01934	-1.03387	-1.12953	-1.134	-1.20234	-1.24402	-1.31629	-1.3307	-1.44859	-1.46314	-1.5244	-1.52987	-1.54271	-1.64602	-1.70978	-1.75512	-1.79733	-1.81681	-1.89299	-1.93481	-1.99045
39.9721	0.0975265		23.4906	0		39.9721	0.116618	0.0322803	-0.0194909	0.112849	-0.100601	-0.149168	-0.175326	-0.264376	-0.329432	-0.344115	-0.389429	-0.457552	-0.536023	-0.525214	-0.612899	-0.655527	-0.648768	-0.726108	-0.788183	-0.876087	-0.939942	-0.976746	-1.0215	-1.03914	-1.13507	-1.12909	-1.19308	-1.23205	-1.31163	-1.33265	-1.45433	-1.45834	-1.51991	-1.52945	-1.54132	-1.64919	-1.71559	-1.75303	-1.79038	-1.82145	-1.89522	-1.93684	-1.99536
40.0241	0.0985335		23.5072	0		40.0241	0.101851	0.035647	-0.0201173	0.126799	-0.11126	-0.151736	-0.180027	-0.267195	-0.329012	-0.33654	-0.389269	-0.462576	-0.529239	-0.52833	-0.625704	-0.651495	-0.63553	-0.724441	-0.78666	-0.87403	-0.937339	-0.983471	-1.02116	-1.04474	-1.13297	-1.12465	-1.19481	-1.22122	-1.3136	-1.33232	-1.4534	-1.45556	-1.52247	-1.52541	-1.547	-1.64848	-1.71925	-1.74036	-1.78517	-1.8203	-1.89304	-1.93389	-1.99774
40.076	0.0999053		23.5241	0		40.076	0.0997254	0.0371501	-0.0179763	0.160826	-0.110678	-0.152603	-0.17635	-0.266887	-0.327251	-0.331164	-0.392548	-0.461708	-0.524096	-0.53546	-0.629164	-0.648439	-0.622522	-0.724166	-0.779569	-0.871025	-0.933577	-0.994588	-1.02526	-1.04521	-1.1233	-1.12329	-1.19637	-1.21626	-1.3165	-1.33502	-1.4503	-1.45236	-1.52507	-1.5229	-1.55416	-1.65094	-1.7223	-1.73854	-1.78278	-1.82329	-1.88894	-1.93428	-1.99226
40.128	0.100337		23.5407	0		40.128	0.0950075	0.031593	-0.0202596	0.218277	-0.111059	-0.152738	-0.161976	-0.269318	-0.327412	-0.328896	-0.394736	-0.452714	-0.517889	-0.540346	-0.626047	-0.645571	-0.621571	-0.731977	-0.77204	-0.864972	-0.936835	-1.00148	-1.02575	-1.04498	-1.12462	-1.13081	-1.19978	-1.20777	-1.32037	-1.33988	-1.44378	-1.44825	-1.52182	-1.52668	-1.56979	-1.65005	-1.71654	-1.74746	-1.78362	-1.82957	-1.89095	-1.94494	-1.98413
40.18	0.102078		23.557	0		40.18	0.0974562	0.0162425	-0.0293082	0.308246	-0.101535	-0.154654	-0.138787	-0.265637	-0.328723	-0.338848	-0.400022	-0.437891	-0.518269	-0.539833	-0.623433	-0.652384	-0.632219	-0.738728	-0.76477	-0.854729	-0.940354	-0.995768	-1.02466	-1.04223	-1.12229	-1.14229	-1.19052	-1.20325	-1.323	-1.34455	-1.43996	-1.44275	-1.52155	-1.53264	-1.58109	-1.65379	-1.70798	-1.75221	-1.77963	-1.83073	-1.89554	-1.95712	-1.98362
40.2319	0.10374		23.5739	0		40.2319	0.110475	0.0146915	-0.0380806	0.403744	-0.0929194	-0.156788	-0.12961	-0.26027	-0.334263	-0.352172	-0.403424	-0.428683	-0.520664	-0.537459	-0.626145	-0.656121	-0.64148	-0.736763	-0.757532	-0.833719	-0.934578	-0.991076	-1.02563	-1.03394	-1.12404	-1.1511	-1.17981	-1.20671	-1.32188	-1.34663	-1.4387	-1.43616	-1.52182	-1.54235	-1.5859	-1.65807	-1.69988	-1.75459	-1.78663	-1.83464	-1.90457	-1.96533	-1.99169
40.2839	0.107505		23.5906	0		40.2839	0.119946	0.0189356	-0.0477717	0.478644	-0.0830834	-0.156555	-0.124091	-0.26193	-0.329837	-0.349018	-0.402099	-0.429344	-0.521314	-0.535849	-0.632175	-0.66004	-0.646737	-0.729379	-0.747591	-0.822323	-0.930837	-0.976023	-1.02939	-1.01533	-1.12095	-1.15749	-1.17247	-1.21455	-1.32046	-1.33876	-1.44186	-1.42486	-1.52779	-1.54197	-1.58025	-1.65874	-1.69911	-1.75046	-1.79697	-1.8308	-1.90646	-1.96492	-2.0002
40.3359	0.109972		23.6072	0		40.3359	0.127842	0.0187155	-0.0477309	0.521447	-0.0725123	-0.151797	-0.131152	-0.268022	-0.323439	-0.338283	-0.39743	-0.426153	-0.520099	-0.538075	-0.634332	-0.658817	-0.648451	-0.723642	-0.737573	-0.825348	-0.92388	-0.964974	-1.0376	-1.00456	-1.11371	-1.15524	-1.17447	-1.22664	-1.32829	-1.32957	-1.44872	-1.41925	-1.53317	-1.53644	-1.57051	-1.65393	-1.69817	-1.75352	-1.80495	-1.82162	-1.90523	-1.96021	-1.99937
40.3878	0.111162		23.624	0		40.3878	0.125509	0.0148064	-0.043201	0.547821	-0.0698718	-0.148655	-0.13813	-0.272847	-0.322172	-0.327565	-0.395953	-0.424655	-0.516534	-0.536766	-0.627776	-0.658026	-0.653854	-0.719408	-0.742511	-0.834577	-0.920921	-0.961519	-1.03997	-1.00554	-1.11505	-1.16034	-1.17968	-1.2319	-1.32543	-1.3232	-1.45573	-1.41673	-1.52877	-1.53304	-1.56019	-1.64509	-1.70245	-1.75784	-1.80481	-1.81491	-1.9054	-1.95756	-1.991
40.4398	0.11364		23.6406	0		40.4398	0.122544	0.0121176	-0.041445	0.574194	-0.0628956	-0.149106	-0.139099	-0.276345	-0.321068	-0.318353	-0.388804	-0.422335	-0.512629	-0.534692	-0.623883	-0.652217	-0.660922	-0.715292	-0.748961	-0.838924	-0.92678	-0.963352	-1.02984	-1.01358	-1.11449	-1.16323	-1.1797	-1.2288	-1.31792	-1.31469	-1.46043	-1.4147	-1.51965	-1.52953	-1.56348	-1.64254	-1.70828	-1.75947	-1.79108	-1.80471	-1.9008	-1.95828	-1.98436
40.4918	0.116103		23.6567	0		40.4918	0.123892	0.0172895	-0.0386227	0.595601	-0.0626428	-0.142195	-0.145398	-0.272367	-0.320904	-0.316757	-0.376509	-0.417119	-0.509362	-0.532652	-0.620644	-0.652173	-0.65674	-0.708419	-0.752413	-0.825565	-0.929709	-0.968359	-1.01383	-1.01663	-1.11994	-1.15638	-1.17785	-1.22528	-1.30944	-1.31493	-1.4559	-1.4149	-1.51439	-1.52969	-1.5685	-1.64082	-1.70978	-1.75752	-1.78248	-1.79639	-1.90106	-1.96777	-1.98037
40.5437	0.119131		23.6737	0		40.5437	0.119296	0.0339093	-0.0355667	0.598392	-0.0632303	-0.136017	-0.13567	-0.265552	-0.317201	-0.314625	-0.36952	-0.417407	-0.502751	-0.536189	-0.619292	-0.659082	-0.649702	-0.704205	-0.755151	-0.804537	-0.935533	-0.970319	-1.0057	-1.01881	-1.12406	-1.14804	-1.1709	-1.21692	-1.29805	-1.31281	-1.44825	-1.40961	-1.50926	-1.52986	-1.57438	-1.63896	-1.71166	-1.75723	-1.77712	-1.7979	-1.89334	-1.97164	-1.98332
40.5957	0.121375		23.6905	0		40.5957	0.114541	0.0381695	-0.0271618	0.588268	-0.0690742	-0.128868	-0.113108	-0.264986	-0.313196	-0.316299	-0.373093	-0.410162	-0.492905	-0.548496	-0.614072	-0.662183	-0.645634	-0.708418	-0.756045	-0.776109	-0.937795	-0.963776	-0.998884	-1.01755	-1.12157	-1.13904	-1.16537	-1.20046	-1.2982	-1.31612	-1.43412	-1.40412	-1.50726	-1.5354	-1.57829	-1.63622	-1.70728	-1.7516	-1.77283	-1.80115	-1.89526	-1.97333	-1.98699
40.6477	0.122514		23.707	0		40.6477	0.115359	0.0377955	-0.0184796	0.587233	-0.080395	-0.131625	-0.0707516	-0.265017	-0.312528	-0.325264	-0.390251	-0.412612	-0.486058	-0.554276	-0.605575	-0.66119	-0.647558	-0.719142	-0.757565	-0.749017	-0.927159	-0.961663	-0.995863	-1.01594	-1.11886	-1.13343	-1.15876	-1.18618	-1.29677	-1.31956	-1.42286	-1.40287	-1.49879	-1.54127	-1.58065	-1.6422	-1.70429	-1.74773	-1.76264	-1.8072	-1.90085	-1.96807	-1.99324
40.6996	0.122995		23.7239	0		40.6996	0.115168	0.0469665	-0.015115	0.600886	-0.0792068	-0.138004	-0.0309848	-0.272378	-0.308428	-0.331458	-0.396909	-0.414671	-0.486445	-0.552075	-0.606147	-0.651923	-0.664632	-0.729558	-0.753294	-0.737493	-0.921632	-0.969816	-0.996379	-1.02084	-1.11876	-1.13745	-1.14823	-1.17518	-1.29278	-1.31996	-1.42291	-1.40022	-1.49255	-1.54317	-1.58408	-1.65697	-1.69648	-1.73898	-1.75107	-1.81215	-1.90078	-1.95582	-1.99498
40.7516	0.123118		23.7401	0		40.7516	0.114137	0.0533496	-0.0198064	0.621624	-0.0774465	-0.137903	-0.0132115	-0.269946	-0.303272	-0.332471	-0.391887	-0.418069	-0.497057	-0.54645	-0.611175	-0.645085	-0.679684	-0.731589	-0.742881	-0.737572	-0.919024	-0.974966	-0.993911	-1.01732	-1.12606	-1.13823	-1.13787	-1.17662	-1.29539	-1.31923	-1.42781	-1.40485	-1.49245	-1.54251	-1.58608	-1.6739	-1.68359	-1.72765	-1.73567	-1.81137	-1.90845	-1.952	-1.98398
40.8036	0.12293		23.7567	0		40.8036	0.109832	0.0611511	-0.0295369	0.6249	-0.0806646	-0.136732	-0.00460401	-0.267593	-0.298887	-0.331929	-0.383109	-0.426828	-0.503769	-0.541749	-0.612427	-0.645334	-0.687899	-0.731649	-0.738247	-0.74654	-0.919695	-0.980739	-0.996324	-1.01476	-1.13509	-1.1414	-1.13104	-1.18333	-1.29668	-1.30834	-1.43138	-1.41162	-1.49095	-1.54086	-1.59421	-1.67985	-1.67164	-1.72445	-1.72249	-1.81288	-1.90866	-1.95657	-1.97331
40.8555	0.122596		23.7733	0		40.8555	0.0977135	0.0441486	-0.0401816	0.620033	-0.0828414	-0.138289	-0.00115652	-0.264769	-0.294223	-0.330766	-0.382592	-0.431073	-0.503502	-0.541964	-0.60911	-0.647543	-0.68691	-0.7275	-0.738927	-0.756607	-0.927451	-0.984835	-1.00211	-1.01087	-1.13691	-1.15483	-1.12077	-1.1806	-1.29816	-1.30028	-1.42817	-1.41336	-1.4919	-1.54586	-1.59847	-1.67369	-1.66687	-1.72334	-1.71992	-1.81297	-1.91511	-1.96709	-1.96724
40.9075	0.122428		23.7906	0		40.9075	0.0909168	0.0300636	-0.0454978	0.60565	-0.0914065	-0.14591	-0.00166113	-0.265178	-0.292586	-0.328325	-0.386677	-0.43812	-0.497964	-0.539412	-0.600911	-0.644649	-0.680312	-0.727203	-0.744949	-0.752157	-0.925891	-0.987145	-1.00554	-1.00799	-1.13916	-1.16183	-1.11872	-1.17925	-1.30644	-1.30061	-1.42467	-1.41935	-1.4886	-1.53892	-1.6013	-1.66155	-1.66799	-1.72887	-1.724	-1.81833	-1.92072	-1.98013	-1.96532
40.9594	0.121178		23.807	0		40.9594	0.0839362	0.0310754	-0.0431778	0.59279	-0.093674	-0.150818	-0.0072205	-0.266287	-0.297116	-0.33338	-0.388881	-0.433866	-0.498367	-0.528689	-0.599854	-0.649908	-0.675452	-0.723345	-0.754301	-0.750958	-0.925715	-0.988536	-1.00642	-1.01623	-1.13895	-1.1633	-1.12095	-1.18379	-1.30749	-1.30972	-1.42263	-1.41625	-1.49806	-1.53703	-1.59411	-1.6558	-1.67245	-1.74298	-1.73207	-1.81989	-1.91719	-1.98368	-1.96733
41.0114	0.119115		23.8236	0		41.0114	0.075257	0.0385718	-0.0453276	0.584231	-0.0924523	-0.149391	-0.0222817	-0.267066	-0.308122	-0.34203	-0.38788	-0.430788	-0.507604	-0.522169	-0.60817	-0.652065	-0.67383	-0.71661	-0.759276	-0.753404	-0.925618	-0.991552	-1.00598	-1.02045	-1.13368	-1.15723	-1.12423	-1.19946	-1.31309	-1.31608	-1.42478	-1.41573	-1.51314	-1.53672	-1.58221	-1.65326	-1.67651	-1.75212	-1.73805	-1.82367	-1.91472	-1.98257	-1.96545
41.0634	0.116569		23.8406	0		41.0634	0.0827721	0.0460604	-0.0434341	0.566377	-0.0973563	-0.144189	-0.0428344	-0.273889	-0.319464	-0.346668	-0.38308	-0.434425	-0.52164	-0.522655	-0.613584	-0.65293	-0.678393	-0.717965	-0.761141	-0.750866	-0.923534	-0.995445	-0.999832	-1.02122	-1.13002	-1.15081	-1.12789	-1.21619	-1.31142	-1.31326	-1.42203	-1.41792	-1.52386	-1.54417	-1.58431	-1.65584	-1.67749	-1.75221	-1.73813	-1.82599	-1.90886	-1.98414	-1.96119
41.1153	0.112604		23.8572	0		41.1153	0.0899418	0.0325496	-0.0449785	0.556429	-0.104343	-0.139616	-0.0534696	-0.276419	-0.320591	-0.347891	-0.383744	-0.438193	-0.535312	-0.530325	-0.617055	-0.656991	-0.683598	-0.722764	-0.758645	-0.747942	-0.928267	-1.00094	-1.00141	-1.02619	-1.12208	-1.15546	-1.13147	-1.23193	-1.31157	-1.31547	-1.41894	-1.41979	-1.53547	-1.55757	-1.58755	-1.66356	-1.67974	-1.75116	-1.73615	-1.82572	-1.90869	-1.98902	-1.96456
41.1673	0.109788		23.8734	0		41.1673	0.0904077	0.0263882	-0.0418153	0.54692	-0.111018	-0.147153	-0.0599158	-0.282646	-0.319073	-0.341906	-0.387497	-0.444319	-0.53498	-0.53958	-0.622561	-0.656903	-0.685492	-0.729691	-0.757887	-0.733693	-0.935389	-1.00407	-1.00565	-1.03536	-1.12072	-1.16197	-1.13811	-1.23747	-1.31928	-1.32034	-1.41558	-1.4244	-1.54035	-1.55058	-1.58968	-1.66446	-1.67945	-1.74241	-1.73505	-1.8304	-1.90942	-1.98507	-1.96949
41.2193	0.109908		23.8905	0		41.2193	0.0847909	0.0259463	-0.0384457	0.559636	-0.114043	-0.152607	-0.0589694	-0.278704	-0.319307	-0.335227	-0.394092	-0.44528	-0.532949	-0.539488	-0.630058	-0.655587	-0.682844	-0.729995	-0.75913	-0.719478	-0.943466	-0.999805	-1.00622	-1.03637	-1.12519	-1.15844	-1.14258	-1.2426	-1.31873	-1.32223	-1.40733	-1.42518	-1.54211	-1.54616	-1.58615	-1.66773	-1.67783	-1.7386	-1.7322	-1.83274	-1.90846	-1.98083	-1.9681
41.2712	0.111348		23.907	0		41.2712	0.0765334	0.0245887	-0.0408587	0.581511	-0.110297	-0.15744	-0.0472674	-0.275655	-0.317917	-0.333561	-0.396631	-0.450351	-0.531242	-0.541908	-0.63895	-0.651182	-0.677957	-0.728588	-0.758757	-0.713271	-0.94972	-0.992912	-1.00846	-1.02678	-1.12743	-1.15125	-1.14391	-1.24962	-1.31676	-1.32356	-1.39574	-1.42206	-1.53979	-1.54075	-1.5786	-1.66271	-1.68234	-1.73092	-1.72889	-1.83848	-1.90402	-1.97572	-1.96649
41.3232	0.11212		23.9234	0		41.3232	0.0726861	0.0185895	-0.041463	0.588698	-0.109424	-0.159002	-0.0422634	-0.277006	-0.320665	-0.330513	-0.394843	-0.458107	-0.525842	-0.544627	-0.636998	-0.640226	-0.681534	-0.731253	-0.757387	-0.708644	-0.948263	-0.986624	-1.01256	-1.01853	-1.12908	-1.1449	-1.14493	-1.2456	-1.31672	-1.31887	-1.38827	-1.42579	-1.53304	-1.54299	-1.58346	-1.66341	-1.69095	-1.72363	-1.72744	-1.844	-1.89961	-1.97171	-1.96784
41.3752	0.11193		23.9404	0		41.3752	0.0714832	0.0134579	-0.0411737	0.581581	-0.113924	-0.153701	-0.039529	-0.274763	-0.317749	-0.326925	-0.387105	-0.461672	-0.528548	-0.545097	-0.630323	-0.639764	-0.687005	-0.734227	-0.763343	-0.699023	-0.942482	-0.980388	-1.02001	-1.01947	-1.1302	-1.14656	-1.1454	-1.24477	-1.31826	-1.31879	-1.38704	-1.43087	-1.53192	-1.55075	-1.58528	-1.67337	-1.70103	-1.72119	-1.726	-1.84801	-1.90251	-1.97048	-1.97493
41.4271	0.110681		23.9566	0		41.4271	0.070112	0.0063385	-0.0456883	0.571065	-0.123569	-0.158362	-0.0418764	-0.28024	-0.316883	-0.330041	-0.381941	-0.46124	-0.527018	-0.543219	-0.624808	-0.640146	-0.693939	-0.732831	-0.767986	-0.686611	-0.931731	-0.972086	-1.02754	-1.02931	-1.12911	-1.15401	-1.15204	-1.23805	-1.32601	-1.32504	-1.39163	-1.42775	-1.53146	-1.54776	-1.59648	-1.67732	-1.70357	-1.72606	-1.72764	-1.85211	-1.90911	-1.9671	-1.98034
41.4791	0.111213		23.9733	0		41.4791	0.0758346	0.00419359	-0.0430232	0.572588	-0.129977	-0.161436	-0.0424428	-0.283284	-0.322244	-0.334793	-0.381148	-0.456333	-0.524359	-0.533725	-0.624205	-0.644937	-0.700422	-0.728248	-0.768667	-0.665451	-0.924127	-0.966826	-1.02662	-1.03476	-1.12576	-1.15444	-1.15031	-1.22574	-1.33288	-1.32982	-1.39574	-1.42825	-1.53097	-1.54587	-1.59823	-1.68274	-1.70578	-1.7282	-1.72462	-1.85354	-1.9172	-1.96969	-1.97353
41.5311	0.111355		23.9901	0		41.5311	0.0820877	-0.00015105	-0.0414322	0.583556	-0.129999	-0.168372	-0.0414604	-0.287538	-0.330371	-0.345456	-0.385243	-0.450255	-0.522245	-0.52569	-0.630782	-0.649378	-0.699246	-0.724004	-0.769315	-0.653869	-0.923378	-0.951789	-1.02003	-1.03349	-1.12577	-1.15567	-1.15299	-1.21299	-1.33678	-1.34136	-1.38866	-1.42373	-1.53547	-1.54325	-1.59798	-1.67936	-1.6964	-1.73259	-1.72055	-1.84891	-1.92376	-1.97016	-1.97097
41.583	0.109259		24.0066	0		41.583	0.0815398	-0.00229899	-0.0396352	0.589202	-0.135103	-0.167703	-0.0354662	-0.289957	-0.339592	-0.358204	-0.398711	-0.447304	-0.50856	-0.531148	-0.636067	-0.65285	-0.692758	-0.724923	-0.772832	-0.656606	-0.926015	-0.939213	-1.0184	-1.04154	-1.12583	-1.15334	-1.16045	-1.202	-1.33709	-1.35764	-1.38211	-1.42968	-1.54118	-1.54737	-1.60111	-1.66936	-1.69119	-1.73723	-1.71987	-1.84317	-1.92168	-1.9751	-1.97722
41.635	0.107179		24.0236	0		41.635	0.0773243	0.0067861	-0.0423468	0.580583	-0.137307	-0.165064	-0.0287817	-0.286584	-0.345229	-0.368781	-0.406993	-0.448367	-0.498336	-0.538647	-0.646902	-0.660947	-0.679665	-0.73135	-0.778897	-0.657931	-0.934026	-0.938488	-1.01574	-1.05174	-1.12836	-1.15328	-1.15851	-1.20151	-1.32856	-1.36538	-1.37473	-1.4352	-1.5418	-1.55269	-1.60057	-1.66811	-1.69146	-1.74141	-1.72325	-1.83912	-1.91898	-1.97596	-1.98647
41.687	0.106159		24.0404	0		41.687	0.0699945	0.0107033	-0.049621	0.577188	-0.135036	-0.165106	-0.0260996	-0.280051	-0.34538	-0.371575	-0.406732	-0.447951	-0.496568	-0.549472	-0.650761	-0.666056	-0.668135	-0.735248	-0.780524	-0.669981	-0.936014	-0.946537	-1.01528	-1.05067	-1.12606	-1.15648	-1.16143	-1.21351	-1.31885	-1.3659	-1.37359	-1.43223	-1.53858	-1.55372	-1.60352	-1.66505	-1.68895	-1.74649	-1.72822	-1.8414	-1.91684	-1.97889	-1.98658
41.7389	0.105094		24.0566	0		41.7389	0.0717382	0.0154555	-0.0492477	0.55418	-0.131195	-0.165916	-0.0240468	-0.273742	-0.346481	-0.36476	-0.406073	-0.453439	-0.502605	-0.552566	-0.652132	-0.672247	-0.669375	-0.743086	-0.780547	-0.67944	-0.940786	-0.955305	-1.01097	-1.04225	-1.11902	-1.15873	-1.15838	-1.22287	-1.31703	-1.355	-1.37119	-1.43189	-1.53785	-1.5543	-1.59755	-1.67177	-1.69934	-1.74724	-1.72253	-1.85321	-1.91471	-1.98052	-1.98141
41.7909	0.102054		24.0732	0		41.7909	0.0727453	0.00538116	-0.0460524	0.534086	-0.130635	-0.171093	-0.0414324	-0.27467	-0.354122	-0.363867	-0.411956	-0.455332	-0.507676	-0.549448	-0.65082	-0.673383	-0.672787	-0.748519	-0.783792	-0.68141	-0.944278	-0.964123	-1.01208	-1.03956	-1.1161	-1.16925	-1.16258	-1.23039	-1.32862	-1.34693	-1.37675	-1.42665	-1.54355	-1.55972	-1.60077	-1.67614	-1.70328	-1.75295	-1.72013	-1.86016	-1.92051	-1.97482	-1.98161
41.8429	0.0973828		24.0902	0		41.8429	0.0683244	-0.00615622	-0.0417248	0.507162	-0.13829	-0.17014	-0.057774	-0.276653	-0.355148	-0.366118	-0.423601	-0.455914	-0.517268	-0.552776	-0.647619	-0.669889	-0.676492	-0.752403	-0.793163	-0.68672	-0.942126	-0.969504	-1.02043	-1.05123	-1.11374	-1.17541	-1.17139	-1.23752	-1.33603	-1.35076	-1.38383	-1.43005	-1.54816	-1.56319	-1.60789	-1.68106	-1.70326	-1.76395	-1.72475	-1.86554	-1.92203	-1.97576	-1.98516
41.8948	0.0920863		24.1067	0		41.8948	0.064804	-0.0111405	-0.0483933	0.479589	-0.143595	-0.16911	-0.0744197	-0.282614	-0.356324	-0.37071	-0.431664	-0.45866	-0.527155	-0.558391	-0.644518	-0.659283	-0.685311	-0.76241	-0.796791	-0.693928	-0.949997	-0.972577	-1.02715	-1.06868	-1.11037	-1.17215	-1.16922	-1.24752	-1.34842	-1.35375	-1.38746	-1.44036	-1.54614	-1.56636	-1.62563	-1.6936	-1.70712	-1.77761	-1.73288	-1.86922	-1.93259	-1.97967	-1.98713
41.9468	0.0878728		24.1241	0		41.9468	0.056772	-0.0128221	-0.0463968	0.458174	-0.148106	-0.167669	-0.0892555	-0.283693	-0.364369	-0.372439	-0.43575	-0.457633	-0.53719	-0.563655	-0.648462	-0.649048	-0.692256	-0.766204	-0.794704	-0.704085	-0.951595	-0.981932	-1.02966	-1.08013	-1.1031	-1.16951	-1.16754	-1.26493	-1.35076	-1.35769	-1.39378	-1.45657	-1.54946	-1.58131	-1.63365	-1.70609	-1.70154	-1.78504	-1.7489	-1.87274	-1.94248	-1.98566	-1.99064
41.9988	0.0856336		24.1404	0		41.9988	0.0506358	-0.0128218	-0.0478926	0.442043	-0.148528	-0.167284	-0.0942627	-0.281678	-0.375303	-0.362285	-0.428239	-0.456624	-0.548356	-0.561139	-0.658164	-0.641607	-0.697413	-0.768728	-0.793755	-0.720862	-0.954566	-0.986406	-1.02195	-1.07957	-1.10219	-1.16275	-1.1598	-1.27231	-1.34891	-1.36195	-1.39594	-1.46859	-1.55305	-1.59278	-1.6327	-1.71482	-1.69601	-1.78349	-1.76062	-1.87718	-1.94871	-1.98665	-1.99685
42.0507	0.0864525		24.1572	0		42.0507	0.0476729	-0.0136138	-0.0525059	0.448244	-0.142835	-0.166439	-0.0996659	-0.279439	-0.37727	-0.359318	-0.424387	-0.455438	-0.54691	-0.55408	-0.667543	-0.64168	-0.693202	-0.762517	-0.79005	-0.732654	-0.948764	-0.991692	-1.01393	-1.07329	-1.10988	-1.15903	-1.15152	-1.27579	-1.34435	-1.35791	-1.40685	-1.46556	-1.55211	-1.59877	-1.62634	-1.70996	-1.69194	-1.77355	-1.7721	-1.87348	-1.95113	-1.98539	-2.00223
42.1027	0.0877008		24.1736	0		42.1027	0.0491994	-0.0151259	-0.0582148	0.465462	-0.1421	-0.166697	-0.102247	-0.27954	-0.374624	-0.368863	-0.424368	-0.454702	-0.546046	-0.551114	-0.674975	-0.641419	-0.690546	-0.75285	-0.789727	-0.74142	-0.942298	-0.990922	-1.01802	-1.06585	-1.11509	-1.16707	-1.15428	-1.28059	-1.33408	-1.35132	-1.41533	-1.46048	-1.54986	-1.5895	-1.61835	-1.7043	-1.6851	-1.76723	-1.78153	-1.86777	-1.94959	-1.98535	-2.00662
42.1546	0.0882808		24.1901	0		42.1546	0.0532375	-0.0100391	-0.0634699	0.47744	-0.139709	-0.163034	-0.0981883	-0.283124	-0.365387	-0.381685	-0.428714	-0.453758	-0.551185	-0.552565	-0.666048	-0.634102	-0.690096	-0.746456	-0.792648	-0.748904	-0.944278	-0.993209	-1.02963	-1.0587	-1.12202	-1.17235	-1.15554	-1.285	-1.33369	-1.34251	-1.4174	-1.45799	-1.54258	-1.58009	-1.61563	-1.6968	-1.68531	-1.77258	-1.77531	-1.87022	-1.94726	-1.98894	-2.00464
42.2066	0.0875844		24.2065	0		42.2066	0.0556868	-0.00715768	-0.0592454	0.475739	-0.139873	-0.156636	-0.0974991	-0.286554	-0.362933	-0.39255	-0.439847	-0.459419	-0.550572	-0.558316	-0.658237	-0.631445	-0.694469	-0.746893	-0.794057	-0.751382	-0.946219	-0.996075	-1.03698	-1.05207	-1.12508	-1.18025	-1.15643	-1.2885	-1.33237	-1.34263	-1.41608	-1.46256	-1.54179	-1.58482	-1.61571	-1.69624	-1.68591	-1.77485	-1.76727	-1.87177	-1.94478	-1.99451	-2.0018
42.2586	0.0860022		24.2238	0		42.2586	0.0575533	-0.00106873	-0.0626519	0.464018	-0.139815	-0.154959	-0.0968991	-0.291116	-0.36894	-0.388438	-0.432884	-0.468039	-0.549328	-0.56041	-0.655099	-0.631423	-0.699115	-0.751985	-0.795347	-0.757976	-0.949912	-0.999586	-1.03462	-1.05322	-1.12991	-1.1815	-1.1531	-1.28439	-1.33217	-1.35032	-1.4122	-1.46387	-1.54583	-1.59019	-1.6168	-1.70226	-1.68382	-1.77456	-1.76181	-1.87071	-1.9448	-1.99581	-2.00211
42.3105	0.0866046		24.2402	0		42.3105	0.0596195	0.00788683	-0.0678951	0.453893	-0.136046	-0.153847	-0.0943193	-0.290525	-0.367544	-0.377931	-0.42103	-0.474829	-0.546582	-0.555586	-0.660223	-0.638503	-0.698822	-0.751305	-0.792069	-0.760708	-0.947814	-1.0014	-1.02325	-1.05747	-1.13654	-1.1767	-1.14399	-1.27602	-1.33522	-1.35054	-1.41429	-1.45929	-1.54945	-1.58514	-1.61823	-1.70286	-1.68512	-1.76955	-1.76092	-1.86282	-1.93816	-1.99646	-2.00213
42.3625	0.0868601		24.2568	0		42.3625	0.0626516	0.00840757	-0.0702343	0.441961	-0.139033	-0.159186	-0.0982429	-0.290062	-0.36459	-0.372942	-0.411828	-0.482713	-0.545738	-0.557082	-0.664013	-0.641467	-0.703009	-0.753591	-0.790237	-0.768161	-0.942719	-0.993993	-1.01583	-1.06396	-1.13793	-1.178	-1.14086	-1.26835	-1.33254	-1.34944	-1.41411	-1.45149	-1.54799	-1.57334	-1.6184	-1.71111	-1.67965	-1.76709	-1.76936	-1.85312	-1.93054	-1.99833	-2.00364
42.4145	0.087181		24.2739	0		42.4145	0.0599522	-0.000890013	-0.0680966	0.419298	-0.138522	-0.164379	-0.0880277	-0.289705	-0.36029	-0.367117	-0.408038	-0.483177	-0.54549	-0.555254	-0.659934	-0.636801	-0.700581	-0.758801	-0.790035	-0.770263	-0.939348	-0.993574	-1.02165	-1.06829	-1.13905	-1.17154	-1.14003	-1.26201	-1.33287	-1.34736	-1.42098	-1.44602	-1.54252	-1.56857	-1.61552	-1.71334	-1.66822	-1.77183	-1.76446	-1.85256	-1.91859	-1.99871	-2.00646
42.4664	0.0870202		24.2901	0		42.4664	0.0559934	-0.0192861	-0.0613197	0.407381	-0.139012	-0.167376	-0.0823108	-0.286616	-0.358181	-0.365881	-0.415666	-0.479455	-0.541894	-0.556551	-0.652546	-0.635903	-0.695892	-0.760604	-0.79367	-0.775173	-0.936984	-0.994748	-1.03254	-1.06335	-1.13921	-1.17115	-1.14549	-1.25717	-1.33545	-1.34928	-1.4216	-1.44426	-1.53921	-1.57567	-1.61662	-1.70644	-1.66214	-1.77078	-1.76379	-1.85359	-1.9142	-2.00249	-2.01016
42.5184	0.0864701		24.3069	0		42.5184	0.0515974	-0.0274014	-0.0559685	0.413615	-0.138478	-0.172843	-0.0806108	-0.287965	-0.358724	-0.366669	-0.419839	-0.47454	-0.532549	-0.561164	-0.654279	-0.633951	-0.697941	-0.762245	-0.793054	-0.779404	-0.938585	-0.991135	-1.03715	-1.05844	-1.13903	-1.17344	-1.14932	-1.25735	-1.34187	-1.35572	-1.41598	-1.44415	-1.53592	-1.58434	-1.61871	-1.70364	-1.65249	-1.76579	-1.75977	-1.86031	-1.92158	-2.00116	-2.01549
42.5704	0.0883281		24.324	0		42.5704	0.0551494	-0.0264238	-0.0459356	0.430713	-0.140832	-0.172145	-0.0778099	-0.282001	-0.363313	-0.362816	-0.42252	-0.466447	-0.530854	-0.558727	-0.659792	-0.635256	-0.699444	-0.756126	-0.792315	-0.776968	-0.944112	-0.990249	-1.03971	-1.05561	-1.13959	-1.1673	-1.1461	-1.25825	-1.34895	-1.35632	-1.41036	-1.4435	-1.53676	-1.58099	-1.62201	-1.68965	-1.64939	-1.75602	-1.75599	-1.86337	-1.92118	-1.98891	-2.01935
42.6223	0.0897487		24.3402	0		42.6223	0.0569814	-0.0174677	-0.042154	0.446537	-0.143816	-0.169095	-0.0828142	-0.272849	-0.363477	-0.36304	-0.41796	-0.462823	-0.533945	-0.559281	-0.657892	-0.639028	-0.707736	-0.75211	-0.793033	-0.779218	-0.941263	-0.989869	-1.03693	-1.05407	-1.13609	-1.16861	-1.14296	-1.26056	-1.34474	-1.35675	-1.40731	-1.44254	-1.53197	-1.57875	-1.62073	-1.68701	-1.65004	-1.7531	-1.764	-1.866	-1.91962	-1.97673	-2.01816
42.6743	0.0931987		24.3569	0		42.6743	0.0573363	-0.00611146	-0.0437101	0.447986	-0.137037	-0.166975	-0.0804151	-0.27347	-0.359602	-0.360046	-0.400524	-0.461355	-0.532673	-0.551183	-0.644306	-0.647448	-0.712777	-0.753075	-0.789704	-0.778851	-0.938527	-0.987316	-1.03893	-1.0562	-1.12757	-1.16088	-1.134	-1.2577	-1.33443	-1.35024	-1.41007	-1.4441	-1.53085	-1.57387	-1.61162	-1.68601	-1.64502	-1.75507	-1.76446	-1.86069	-1.91038	-1.96201	-2.01106
42.7263	0.0995728		24.3735	0		42.7263	0.0683312	0.00886813	-0.0432976	0.456768	-0.127889	-0.15991	-0.0723829	-0.273311	-0.34982	-0.351825	-0.38096	-0.458049	-0.527267	-0.538594	-0.623209	-0.656079	-0.704057	-0.743581	-0.782736	-0.780356	-0.932848	-0.984837	-1.04291	-1.05333	-1.12186	-1.15961	-1.1358	-1.25754	-1.3211	-1.33699	-1.41359	-1.44288	-1.52661	-1.56648	-1.59513	-1.67366	-1.64354	-1.75027	-1.76309	-1.84453	-1.9031	-1.95408	-1.99591
42.7782	0.109053		24.3901	0		42.7782	0.0800823	0.023974	-0.0357393	0.47396	-0.113526	-0.15419	-0.0630653	-0.275497	-0.333003	-0.338523	-0.372647	-0.453897	-0.521616	-0.531683	-0.610133	-0.651027	-0.688867	-0.727368	-0.771909	-0.775592	-0.929629	-0.971852	-1.03602	-1.048	-1.12214	-1.15608	-1.13039	-1.2435	-1.30788	-1.32547	-1.40909	-1.44048	-1.52302	-1.55229	-1.58318	-1.65891	-1.63543	-1.74389	-1.74292	-1.82471	-1.90579	-1.95149	-1.97978
42.8302	0.118986		24.4069	0		42.8302	0.0933014	0.0316852	-0.0217337	0.488723	-0.107701	-0.148345	-0.0414067	-0.271871	-0.320711	-0.323928	-0.372632	-0.446738	-0.516941	-0.527355	-0.601229	-0.638799	-0.672229	-0.712504	-0.762303	-0.758226	-0.926096	-0.952969	-1.03471	-1.04004	-1.12901	-1.14517	-1.12048	-1.22177	-1.30037	-1.31533	-1.40141	-1.43316	-1.51683	-1.53912	-1.57286	-1.645	-1.6204	-1.73084	-1.7255	-1.80779	-1.90544	-1.94174	-1.97082
42.8822	0.125715		24.4234	0		42.8822	0.102064	0.0279858	-0.0214879	0.509342	-0.101	-0.137095	-0.0155799	-0.261337	-0.308619	-0.31503	-0.376472	-0.442536	-0.515655	-0.52483	-0.600666	-0.621775	-0.666555	-0.705704	-0.757673	-0.737867	-0.920129	-0.939267	-1.03531	-1.03379	-1.12715	-1.13888	-1.11381	-1.20384	-1.30308	-1.30945	-1.40195	-1.42504	-1.51114	-1.54252	-1.57303	-1.64061	-1.61244	-1.72227	-1.71277	-1.80939	-1.90205	-1.92584	-1.96949
42.9341	0.126631		24.44	0		42.9341	0.103907	0.0210474	-0.028678	0.515953	-0.0969736	-0.132601	0.00310773	-0.260358	-0.301861	-0.324874	-0.37892	-0.442364	-0.510306	-0.516316	-0.601598	-0.607842	-0.66862	-0.705217	-0.756039	-0.726263	-0.914835	-0.940706	-1.03622	-1.03352	-1.12001	-1.13537	-1.11039	-1.18921	-1.31649	-1.311	-1.40711	-1.42056	-1.51262	-1.55043	-1.5851	-1.65115	-1.61242	-1.71872	-1.71271	-1.81922	-1.89873	-1.91404	-1.9734
42.9861	0.125876		24.4572	0		42.9861	0.110381	0.0176731	-0.0315453	0.524289	-0.0915956	-0.123251	0.0211668	-0.261157	-0.299681	-0.336771	-0.374929	-0.442465	-0.51609	-0.505827	-0.603193	-0.600906	-0.667575	-0.707861	-0.754051	-0.728659	-0.913823	-0.949385	-1.0335	-1.03599	-1.1149	-1.14052	-1.1166	-1.18889	-1.32283	-1.31254	-1.41429	-1.41878	-1.51263	-1.55373	-1.59705	-1.6597	-1.62489	-1.71653	-1.71745	-1.82303	-1.89224	-1.9098	-1.97723
43.0381	0.129212		24.4738	0		43.0381	0.122945	0.0189045	-0.0310305	0.526547	-0.0813032	-0.116951	0.0257252	-0.260015	-0.297624	-0.338654	-0.371033	-0.443107	-0.518951	-0.495364	-0.5992	-0.593218	-0.656731	-0.70797	-0.749612	-0.734865	-0.912659	-0.953811	-1.01492	-1.03081	-1.10949	-1.13829	-1.11583	-1.18077	-1.31297	-1.30676	-1.41266	-1.41714	-1.51012	-1.53948	-1.59288	-1.65575	-1.63835	-1.72239	-1.70917	-1.82248	-1.88571	-1.91409	-1.97322
43.09	0.130584		24.4899	0		43.09	0.125024	0.0233683	-0.0240957	0.511819	-0.0841431	-0.116322	0.0297034	-0.256909	-0.298304	-0.338512	-0.366324	-0.441616	-0.520174	-0.497177	-0.593959	-0.597402	-0.641796	-0.709251	-0.751925	-0.734034	-0.915183	-0.954338	-1.00032	-1.02369	-1.11485	-1.1355	-1.11692	-1.17591	-1.3049	-1.3036	-1.40682	-1.42268	-1.50678	-1.52334	-1.57527	-1.65172	-1.64533	-1.73194	-1.70222	-1.81604	-1.88998	-1.92211	-1.96742
43.142	0.131728		24.5065	0		43.142	0.120185	0.026406	-0.023345	0.498206	-0.0890737	-0.1168	0.0298087	-0.253546	-0.297829	-0.329323	-0.364907	-0.440957	-0.518906	-0.505165	-0.59161	-0.601383	-0.622703	-0.718284	-0.759895	-0.735016	-0.920595	-0.949981	-0.999371	-1.02433	-1.11917	-1.1294	-1.11474	-1.16721	-1.29361	-1.30115	-1.3981	-1.42604	-1.50716	-1.52099	-1.55712	-1.65014	-1.64551	-1.73087	-1.70306	-1.81643	-1.88887	-1.92356	-1.96295
43.1939	0.128904		24.5235	0		43.1939	0.104022	0.036822	-0.0198916	0.484416	-0.0952794	-0.128709	0.0185926	-0.250873	-0.297489	-0.328995	-0.370446	-0.436965	-0.516477	-0.513501	-0.596632	-0.602337	-0.604351	-0.721489	-0.76073	-0.735207	-0.920712	-0.961832	-1.00489	-1.02841	-1.11741	-1.12403	-1.10929	-1.16721	-1.30166	-1.30572	-1.39693	-1.42324	-1.5103	-1.52962	-1.55373	-1.65819	-1.65007	-1.72487	-1.71126	-1.82496	-1.90204	-1.92254	-1.96601
43.2459	0.125705		24.54	0		43.2459	0.089482	0.046748	-0.0181328	0.483964	-0.0956167	-0.137258	0.0107245	-0.2536	-0.298151	-0.331911	-0.384463	-0.439127	-0.520192	-0.514859	-0.602102	-0.601891	-0.575672	-0.727858	-0.766179	-0.733264	-0.92322	-0.972549	-1.00762	-1.03595	-1.11656	-1.12185	-1.11561	-1.17152	-1.30999	-1.31786	-1.39774	-1.4194	-1.51614	-1.53675	-1.55794	-1.66715	-1.65357	-1.71581	-1.72189	-1.83568	-1.90287	-1.92553	-1.97653
43.2979	0.125593		24.5568	0		43.2979	0.0850806	0.0453882	-0.0315004	0.50246	-0.0954184	-0.143097	0.00262387	-0.254444	-0.304452	-0.334654	-0.391907	-0.444475	-0.520989	-0.509178	-0.609632	-0.599806	-0.553779	-0.731021	-0.767874	-0.72562	-0.91919	-0.977917	-0.999576	-1.03614	-1.1112	-1.11294	-1.11863	-1.17206	-1.31696	-1.31852	-1.39431	-1.4172	-1.51618	-1.53916	-1.55766	-1.66571	-1.65682	-1.71541	-1.72284	-1.84356	-1.90043	-1.9274	-1.97735
43.3498	0.122996		24.5736	0		43.3498	0.0877956	0.0336117	-0.0412992	0.517884	-0.105742	-0.142942	-0.00291261	-0.257255	-0.310041	-0.342709	-0.394356	-0.452362	-0.518145	-0.508631	-0.618465	-0.599681	-0.544271	-0.733162	-0.774029	-0.713021	-0.919182	-0.982961	-0.990214	-1.03785	-1.11273	-1.10726	-1.12444	-1.18542	-1.3282	-1.32264	-1.39524	-1.42648	-1.52069	-1.53658	-1.56424	-1.66394	-1.66482	-1.72343	-1.71889	-1.84961	-1.90624	-1.93337	-1.96723
43.4018	0.120624		24.5902	0		43.4018	0.0907079	0.0207165	-0.0454435	0.526441	-0.115278	-0.139197	-0.012395	-0.259969	-0.321059	-0.346428	-0.39764	-0.460549	-0.514208	-0.506559	-0.625256	-0.59867	-0.546244	-0.735872	-0.782543	-0.710131	-0.918903	-0.980274	-0.992301	-1.04682	-1.12019	-1.10738	-1.13034	-1.19193	-1.32303	-1.32785	-1.40048	-1.43636	-1.52874	-1.53857	-1.56789	-1.66441	-1.67213	-1.72866	-1.71327	-1.84702	-1.90688	-1.93818	-1.96527
43.4538	0.116478		24.6067	0		43.4538	0.0862109	0.0125917	-0.0407687	0.529869	-0.123475	-0.141826	-0.0282705	-0.263508	-0.33193	-0.34867	-0.394141	-0.458361	-0.524369	-0.515597	-0.632244	-0.599433	-0.550221	-0.735182	-0.780405	-0.719993	-0.922802	-0.982525	-1.00025	-1.05038	-1.12464	-1.11609	-1.12928	-1.20455	-1.32223	-1.33045	-1.40579	-1.4387	-1.53496	-1.55229	-1.5723	-1.66654	-1.67934	-1.73201	-1.70543	-1.83894	-1.92168	-1.94359	-1.97202
43.5057	0.114104		24.6236	0		43.5057	0.0873845	0.010518	-0.0313908	0.542786	-0.128439	-0.143594	-0.0347558	-0.268208	-0.332676	-0.348378	-0.395333	-0.45547	-0.530701	-0.521805	-0.626153	-0.605416	-0.555378	-0.735347	-0.782688	-0.727191	-0.930753	-0.986042	-1.0043	-1.05152	-1.1249	-1.12863	-1.13088	-1.20993	-1.31752	-1.3351	-1.41182	-1.43827	-1.53672	-1.56477	-1.57183	-1.66988	-1.67796	-1.72908	-1.70161	-1.83608	-1.92348	-1.94804	-1.98464
43.5577	0.115032		24.6395	0		43.5577	0.0903721	0.0126981	-0.038728	0.578437	-0.124063	-0.146213	-0.0303522	-0.268729	-0.331173	-0.348622	-0.395763	-0.448991	-0.535932	-0.524903	-0.625516	-0.614091	-0.556306	-0.738072	-0.783244	-0.728153	-0.936013	-0.991561	-1.00153	-1.04603	-1.12382	-1.12841	-1.13033	-1.21386	-1.31414	-1.33537	-1.40791	-1.43206	-1.53279	-1.57042	-1.56264	-1.6704	-1.67423	-1.72225	-1.69721	-1.83494	-1.91967	-1.94449	-1.99055
43.6097	0.115118		24.6563	0		43.6097	0.0975082	0.0223014	-0.0469228	0.627357	-0.126363	-0.15118	-0.0170302	-0.276154	-0.331784	-0.35496	-0.395565	-0.450148	-0.540221	-0.523084	-0.630013	-0.617705	-0.564337	-0.74457	-0.778139	-0.740615	-0.941436	-0.997926	-1.00037	-1.04234	-1.12945	-1.12756	-1.12982	-1.21845	-1.31698	-1.33305	-1.39991	-1.42883	-1.53624	-1.56726	-1.55702	-1.67591	-1.67693	-1.71353	-1.70057	-1.84023	-1.91709	-1.94137	-1.98337
43.6616	0.118717		24.6732	0		43.6616	0.117277	0.0321719	-0.0438479	0.661079	-0.121008	-0.15529	-0.000882835	-0.279584	-0.33213	-0.360085	-0.395209	-0.449432	-0.53833	-0.511989	-0.631416	-0.614488	-0.580357	-0.743596	-0.767364	-0.7465	-0.935183	-0.996052	-0.998751	-1.03919	-1.12961	-1.12389	-1.12427	-1.2108	-1.32028	-1.32893	-1.39794	-1.42204	-1.53795	-1.55681	-1.55833	-1.67039	-1.6805	-1.70661	-1.69695	-1.84301	-1.90436	-1.93912	-1.97091
43.7136	0.122955		24.6898	0		43.7136	0.137992	0.0383868	-0.042818	0.667248	-0.119928	-0.159948	0.00800774	-0.280882	-0.331306	-0.358567	-0.386797	-0.446788	-0.536212	-0.507125	-0.631104	-0.616116	-0.575776	-0.739111	-0.74828	-0.749291	-0.933527	-0.986521	-0.991835	-1.02825	-1.12836	-1.1257	-1.1181	-1.18932	-1.31774	-1.32602	-1.4037	-1.41564	-1.53609	-1.5497	-1.56502	-1.6652	-1.67406	-1.70368	-1.69181	-1.83614	-1.90031	-1.94186	-1.96043
43.7656	0.12573		24.7066	0		43.7656	0.162866	0.0381812	-0.0364505	0.65228	-0.123308	-0.156412	0.00775476	-0.281259	-0.321345	-0.351057	-0.375149	-0.44353	-0.531524	-0.512603	-0.624547	-0.620232	-0.565765	-0.732955	-0.741222	-0.745548	-0.934444	-0.981085	-0.981531	-1.01757	-1.12328	-1.1272	-1.11296	-1.16219	-1.31394	-1.32383	-1.40769	-1.41858	-1.52854	-1.55222	-1.57534	-1.66998	-1.66136	-1.7084	-1.69074	-1.83525	-1.88803	-1.95454	-1.95924
43.8175	0.129496		24.7234	0		43.8175	0.186196	0.0370986	-0.0300634	0.64465	-0.113676	-0.147351	0.00517248	-0.26977	-0.310021	-0.342261	-0.376731	-0.441957	-0.524489	-0.521358	-0.617089	-0.615817	-0.552947	-0.728076	-0.745763	-0.733774	-0.926356	-0.984981	-0.966348	-1.00865	-1.12062	-1.11781	-1.10468	-1.14981	-1.30772	-1.32634	-1.41464	-1.41246	-1.5226	-1.54991	-1.57372	-1.66913	-1.65168	-1.71172	-1.69076	-1.83765	-1.87825	-1.95996	-1.95935
43.8695	0.132865		24.7397	0		43.8695	0.203084	0.039948	-0.0237095	0.661988	-0.108265	-0.139592	0.00374468	-0.259635	-0.308159	-0.334202	-0.386172	-0.442405	-0.527383	-0.528145	-0.614532	-0.608796	-0.551595	-0.718792	-0.748659	-0.73514	-0.922589	-0.990767	-0.95369	-1.01009	-1.1229	-1.10878	-1.09923	-1.1535	-1.3031	-1.32137	-1.4214	-1.40703	-1.5181	-1.54394	-1.56303	-1.6685	-1.64662	-1.71461	-1.68777	-1.82416	-1.87911	-1.95593	-1.96259
43.9215	0.138555		24.7563	0		43.9215	0.224347	0.0361721	-0.023538	0.691058	-0.0968711	-0.133969	0.0126987	-0.249374	-0.304452	-0.326956	-0.38972	-0.433948	-0.526062	-0.525684	-0.605855	-0.602973	-0.57137	-0.712259	-0.745963	-0.73688	-0.913582	-0.994589	-0.951648	-1.00759	-1.11786	-1.10593	-1.09684	-1.17103	-1.30364	-1.30654	-1.41683	-1.39433	-1.51298	-1.53037	-1.55148	-1.65899	-1.64973	-1.71427	-1.68525	-1.81275	-1.87231	-1.94924	-1.95067
43.9734	0.145474		24.7731	0		43.9734	0.242175	0.0371943	-0.029363	0.717911	-0.0869399	-0.128973	0.0209183	-0.240926	-0.307681	-0.318577	-0.373246	-0.424665	-0.521644	-0.515724	-0.597569	-0.606819	-0.584034	-0.705224	-0.736791	-0.729817	-0.906158	-0.986588	-0.949591	-0.997914	-1.10633	-1.10839	-1.09207	-1.17442	-1.3031	-1.29046	-1.41377	-1.38262	-1.50628	-1.52148	-1.54159	-1.65404	-1.64983	-1.71162	-1.68886	-1.79975	-1.86979	-1.93667	-1.94438
44.0254	0.148675		24.7897	0		44.0254	0.259269	0.0364873	-0.0294385	0.738117	-0.084471	-0.124636	0.0183551	-0.240626	-0.305634	-0.316193	-0.352896	-0.419204	-0.517537	-0.516447	-0.593759	-0.61359	-0.587617	-0.70439	-0.738345	-0.722828	-0.903309	-0.972744	-0.953471	-0.984182	-1.10237	-1.12341	-1.096	-1.17489	-1.30144	-1.28358	-1.4039	-1.38106	-1.49811	-1.51491	-1.54184	-1.66849	-1.64351	-1.71688	-1.69226	-1.80147	-1.85159	-1.9371	-1.94386
44.0774	0.148744		24.8064	0		44.0774	0.273092	0.0450507	-0.0211462	0.743255	-0.086955	-0.112159	0.00992092	-0.237939	-0.302083	-0.314564	-0.343602	-0.421923	-0.515026	-0.516299	-0.593826	-0.616599	-0.595954	-0.702772	-0.747624	-0.721754	-0.896251	-0.964364	-0.964369	-0.982075	-1.1054	-1.13386	-1.09766	-1.17423	-1.30096	-1.28336	-1.40623	-1.38427	-1.49399	-1.51417	-1.55029	-1.67817	-1.63665	-1.7205	-1.70512	-1.80956	-1.84434	-1.93532	-1.94468
44.1293	0.147367		24.8232	0		44.1293	0.278925	0.0521206	-0.0135579	0.737205	-0.0879593	-0.102698	-0.00387279	-0.239784	-0.300361	-0.307328	-0.342121	-0.422992	-0.514445	-0.516797	-0.597898	-0.617727	-0.604015	-0.697608	-0.745603	-0.728876	-0.896402	-0.962239	-0.966033	-0.991014	-1.11238	-1.13411	-1.09666	-1.17998	-1.29477	-1.28137	-1.42053	-1.39586	-1.48876	-1.5174	-1.56521	-1.68834	-1.63466	-1.73023	-1.70483	-1.81096	-1.84283	-1.93181	-1.94965
44.1813	0.143414		24.8395	0		44.1813	0.271297	0.0514355	-0.0166642	0.732452	-0.0879889	-0.103532	-0.0218914	-0.251176	-0.300735	-0.303026	-0.348037	-0.423161	-0.511597	-0.514637	-0.60301	-0.623385	-0.616953	-0.700816	-0.741175	-0.736801	-0.908844	-0.973396	-0.972502	-1.00056	-1.11729	-1.14108	-1.10902	-1.18573	-1.28553	-1.28229	-1.42214	-1.40257	-1.49836	-1.51666	-1.58322	-1.68431	-1.63789	-1.73702	-1.69858	-1.8182	-1.84269	-1.94838	-1.94077
44.2333	0.137692		24.8565	0		44.2333	0.258298	0.0511661	-0.0280341	0.725538	-0.0876082	-0.112575	-0.035022	-0.264485	-0.313234	-0.308171	-0.348352	-0.42305	-0.509071	-0.513755	-0.611082	-0.626609	-0.620139	-0.705947	-0.741062	-0.737493	-0.921507	-0.982757	-0.972037	-1.00387	-1.11792	-1.14751	-1.1255	-1.18739	-1.28517	-1.29195	-1.42075	-1.40814	-1.51132	-1.52427	-1.58688	-1.67995	-1.6537	-1.7366	-1.70157	-1.82264	-1.85682	-1.96595	-1.94223
44.2852	0.130141		24.8728	0		44.2852	0.237447	0.043546	-0.0299673	0.728992	-0.0930342	-0.134893	-0.0406118	-0.273157	-0.325977	-0.322989	-0.361033	-0.422839	-0.513532	-0.522133	-0.61561	-0.629891	-0.62657	-0.716358	-0.752221	-0.740258	-0.936117	-0.976292	-0.979089	-1.0086	-1.1222	-1.15696	-1.1438	-1.19242	-1.28398	-1.31382	-1.41103	-1.40953	-1.52919	-1.52752	-1.59155	-1.67694	-1.67161	-1.73371	-1.70438	-1.82633	-1.8665	-1.97287	-1.95286
44.3372	0.120727		24.8897	0		44.3372	0.221747	0.0411409	-0.022831	0.726601	-0.104688	-0.149833	-0.0574784	-0.274636	-0.332713	-0.342913	-0.379549	-0.42763	-0.516364	-0.533867	-0.623968	-0.634397	-0.644864	-0.724	-0.765002	-0.744488	-0.944503	-0.974669	-0.99329	-1.01853	-1.1271	-1.16194	-1.16089	-1.206	-1.29012	-1.33363	-1.40814	-1.41607	-1.54325	-1.53532	-1.59836	-1.67534	-1.68709	-1.72466	-1.72426	-1.83257	-1.89211	-1.96183	-1.96837
44.3891	0.114562		24.9064	0		44.3891	0.210985	0.0437669	-0.0254811	0.714858	-0.109877	-0.157438	-0.0702676	-0.266754	-0.334699	-0.353898	-0.387827	-0.42956	-0.51259	-0.539724	-0.626926	-0.634542	-0.668806	-0.727241	-0.757588	-0.752315	-0.941649	-0.976862	-1.00329	-1.03287	-1.12327	-1.16053	-1.17013	-1.22289	-1.29927	-1.34574	-1.41236	-1.42272	-1.55049	-1.54911	-1.60807	-1.68293	-1.70141	-1.72763	-1.74452	-1.8417	-1.90294	-1.9418	-1.97953
44.4411	0.111692		24.9236	0		44.4411	0.192438	0.0432058	-0.0258394	0.703332	-0.108536	-0.159838	-0.0872932	-0.266165	-0.342844	-0.350476	-0.385541	-0.440255	-0.505497	-0.540557	-0.631675	-0.638592	-0.678642	-0.72577	-0.749793	-0.758495	-0.942426	-0.982015	-1.01002	-1.04365	-1.11352	-1.16192	-1.16916	-1.23111	-1.31043	-1.3451	-1.41597	-1.42195	-1.55286	-1.5555	-1.62036	-1.68679	-1.69735	-1.73351	-1.74931	-1.85016	-1.90804	-1.93424	-1.97953
44.4931	0.111499		24.9402	0		44.4931	0.179812	0.0442204	-0.030754	0.689766	-0.110697	-0.157445	-0.106083	-0.2653	-0.347579	-0.34514	-0.375228	-0.452615	-0.494467	-0.539708	-0.634193	-0.641414	-0.68038	-0.726239	-0.7506	-0.760479	-0.939873	-0.981143	-1.01163	-1.0428	-1.11229	-1.16698	-1.16135	-1.2401	-1.31333	-1.34904	-1.42348	-1.41828	-1.54592	-1.56067	-1.61793	-1.69038	-1.68782	-1.74339	-1.75092	-1.84578	-1.90125	-1.93904	-1.97926
44.545	0.111424		24.9566	0		44.545	0.160619	0.0339999	-0.0356028	0.67262	-0.115805	-0.155395	-0.114713	-0.268451	-0.347797	-0.341114	-0.369931	-0.453251	-0.493816	-0.537505	-0.629704	-0.644563	-0.680973	-0.728765	-0.757194	-0.771508	-0.93651	-0.973105	-1.02077	-1.04785	-1.11222	-1.16757	-1.15652	-1.2441	-1.31076	-1.35228	-1.4326	-1.41904	-1.53869	-1.55998	-1.61029	-1.685	-1.68107	-1.75338	-1.74779	-1.838	-1.89388	-1.94912	-1.97524
44.597	0.109119		24.9734	0		44.597	0.143075	0.0310405	-0.0367043	0.662558	-0.123295	-0.15451	-0.134798	-0.273756	-0.337431	-0.337455	-0.376494	-0.454126	-0.50646	-0.53857	-0.627062	-0.64658	-0.683815	-0.733645	-0.767872	-0.77835	-0.932839	-0.966989	-1.03447	-1.04905	-1.115	-1.16626	-1.16273	-1.2472	-1.30784	-1.35391	-1.43506	-1.42352	-1.53171	-1.55679	-1.59859	-1.6816	-1.68574	-1.75623	-1.74944	-1.83757	-1.89965	-1.95565	-1.98501
44.649	0.107455		24.9897	0		44.649	0.13462	0.0322326	-0.0371956	0.65749	-0.126926	-0.152955	-0.143817	-0.276006	-0.316072	-0.340204	-0.381588	-0.449212	-0.521498	-0.540351	-0.626271	-0.641731	-0.687445	-0.733414	-0.768227	-0.782093	-0.930071	-0.966489	-1.03971	-1.05162	-1.11357	-1.16517	-1.17221	-1.2477	-1.30747	-1.35272	-1.43255	-1.43009	-1.53372	-1.55756	-1.59447	-1.67733	-1.6911	-1.75538	-1.76083	-1.84168	-1.90198	-1.96565	-1.99328
44.7009	0.106647		25.006	0		44.7009	0.131498	0.0327255	-0.0324947	0.647057	-0.124689	-0.153267	-0.146074	-0.280348	-0.302558	-0.338824	-0.383571	-0.443769	-0.533444	-0.543771	-0.630191	-0.641711	-0.689517	-0.732563	-0.765533	-0.785918	-0.92587	-0.96686	-1.03667	-1.05416	-1.11004	-1.16363	-1.18111	-1.2424	-1.31462	-1.34609	-1.42897	-1.43566	-1.53315	-1.55391	-1.59772	-1.67865	-1.69424	-1.75301	-1.76151	-1.84884	-1.91536	-1.96662	-2.0046
44.7529	0.10654		25.0227	0		44.7529	0.130418	0.0325786	-0.0309296	0.626651	-0.123537	-0.147586	-0.151898	-0.281453	-0.298108	-0.333587	-0.383336	-0.440309	-0.536105	-0.551052	-0.63478	-0.643219	-0.696009	-0.739512	-0.765417	-0.786823	-0.926877	-0.966046	-1.03287	-1.05251	-1.11549	-1.16253	-1.18113	-1.23244	-1.3164	-1.34333	-1.42833	-1.4329	-1.53187	-1.55867	-1.60457	-1.68193	-1.69889	-1.74985	-1.76429	-1.84695	-1.91825	-1.95898	-2.01542
44.8049	0.105057		25.039	0		44.8049	0.120075	0.0236457	-0.0353853	0.596821	-0.125569	-0.14128	-0.160101	-0.283261	-0.304379	-0.33681	-0.388189	-0.438945	-0.525871	-0.553617	-0.637762	-0.648321	-0.704974	-0.745711	-0.766852	-0.796085	-0.928857	-0.973486	-1.03021	-1.05931	-1.12678	-1.16907	-1.18312	-1.22492	-1.31764	-1.34469	-1.4249	-1.43068	-1.53129	-1.56344	-1.60897	-1.68843	-1.70845	-1.74994	-1.7639	-1.84531	-1.91943	-1.95454	-2.01269
44.8568	0.102566		25.0556	0		44.8568	0.109676	0.0209293	-0.0456012	0.570911	-0.130691	-0.138484	-0.17119	-0.27942	-0.310709	-0.334778	-0.396536	-0.443483	-0.523724	-0.556464	-0.637948	-0.65266	-0.71408	-0.748345	-0.773585	-0.804605	-0.935433	-0.976495	-1.04296	-1.0705	-1.1349	-1.17409	-1.18785	-1.22744	-1.31922	-1.355	-1.42458	-1.42446	-1.52961	-1.5658	-1.6001	-1.70006	-1.72253	-1.75471	-1.76482	-1.84482	-1.92201	-1.94408	-2.01024
44.9088	0.099984		25.0722	0		44.9088	0.0960582	0.0179257	-0.0458402	0.55116	-0.131013	-0.135442	-0.175415	-0.275624	-0.311323	-0.338682	-0.402256	-0.448728	-0.523966	-0.559559	-0.639296	-0.654039	-0.714598	-0.743223	-0.781889	-0.816545	-0.946178	-0.981033	-1.04901	-1.07414	-1.13564	-1.17343	-1.18603	-1.24019	-1.32035	-1.36013	-1.42824	-1.42261	-1.53243	-1.56997	-1.59891	-1.70581	-1.72485	-1.76184	-1.76812	-1.84806	-1.91717	-1.94766	-2.00958
44.9608	0.0939893		25.0889	0		44.9608	0.084828	0.0122316	-0.0477062	0.521813	-0.134794	-0.145773	-0.181195	-0.280337	-0.31032	-0.353141	-0.407216	-0.452269	-0.531381	-0.563333	-0.643047	-0.662657	-0.722299	-0.744275	-0.790847	-0.832881	-0.952801	-0.990692	-1.0551	-1.07569	-1.13484	-1.17198	-1.19232	-1.25051	-1.33106	-1.36889	-1.43267	-1.43367	-1.53709	-1.5749	-1.60119	-1.70487	-1.72415	-1.76417	-1.77507	-1.86433	-1.92135	-1.95909	-2.0083
45.0127	0.0879198		25.1057	0		45.0127	0.0733628	0.00428247	-0.0474327	0.499723	-0.138072	-0.156528	-0.191009	-0.289118	-0.315904	-0.366402	-0.406338	-0.454742	-0.546722	-0.567408	-0.650909	-0.667878	-0.72676	-0.748274	-0.788481	-0.846433	-0.954898	-1.00113	-1.05851	-1.07225	-1.13356	-1.16135	-1.2012	-1.2506	-1.34035	-1.37096	-1.44253	-1.44287	-1.54025	-1.57889	-1.61102	-1.69853	-1.71833	-1.75934	-1.79313	-1.88001	-1.92639	-1.9593	-2.01264
45.0647	0.0823975		25.1223	0.6		45.0647	0.0653047	-0.000514977	-0.0463877	0.480518	-0.14434	-0.167909	-0.208305	-0.299464	-0.325262	-0.381861	-0.408286	-0.462654	-0.556687	-0.570527	-0.654813	-0.672309	-0.723907	-0.758554	-0.786279	-0.853106	-0.951989	-1.00716	-1.0574	-1.0719	-1.13895	-1.16288	-1.20472	-1.25895	-1.34319	-1.37314	-1.43659	-1.45031	-1.54122	-1.58389	-1.6214	-1.69007	-1.71319	-1.7608	-1.80131	-1.88814	-1.93377	-1.96543	-2.02001
45.1167	0.0782231		25.1391	0		45.1167	0.0670805	-0.00619041	-0.0499079	0.464679	-0.141595	-0.177215	-0.217558	-0.303448	-0.327031	-0.385896	-0.412641	-0.471971	-0.560192	-0.573381	-0.652261	-0.667715	-0.720104	-0.772716	-0.784821	-0.85668	-0.955509	-1.0067	-1.05911	-1.07494	-1.14651	-1.17545	-1.2072	-1.26897	-1.34331	-1.3755	-1.43776	-1.45099	-1.54639	-1.58442	-1.62032	-1.69113	-1.72003	-1.76879	-1.80437	-1.88435	-1.94511	-1.96065	-2.02352
45.1686	0.0791642		25.1563	0		45.1686	0.0718769	-0.00337848	-0.0476525	0.443876	-0.132057	-0.170712	-0.211258	-0.299832	-0.324113	-0.377221	-0.412231	-0.47606	-0.554082	-0.571194	-0.644699	-0.667381	-0.715909	-0.775618	-0.789244	-0.8531	-0.955543	-0.994823	-1.05265	-1.06994	-1.1496	-1.17673	-1.20713	-1.27042	-1.33435	-1.36661	-1.43843	-1.44945	-1.55139	-1.58026	-1.61982	-1.69361	-1.73026	-1.78474	-1.79899	-1.87237	-1.94301	-1.95948	-2.03018
45.2206	0.0811828		25.1729	0		45.2206	0.078529	-0.000989997	-0.0544691	0.419857	-0.125095	-0.159168	-0.196689	-0.297196	-0.316487	-0.367955	-0.41016	-0.473896	-0.54338	-0.56907	-0.632075	-0.677594	-0.715623	-0.773541	-0.797328	-0.847613	-0.952938	-0.990503	-1.05154	-1.06675	-1.1478	-1.1787	-1.20643	-1.25922	-1.32958	-1.36053	-1.43816	-1.45136	-1.55233	-1.57975	-1.61561	-1.69066	-1.74191	-1.78984	-1.80129	-1.86455	-1.94221	-1.96099	-2.02768
45.2726	0.0847489		25.1898	0		45.2726	0.073625	0.00465237	-0.0531767	0.397716	-0.12135	-0.152904	-0.188476	-0.290198	-0.308541	-0.362269	-0.406875	-0.468983	-0.533632	-0.560103	-0.627814	-0.685512	-0.712144	-0.764804	-0.794792	-0.845697	-0.950365	-0.993132	-1.04916	-1.06071	-1.14177	-1.17087	-1.20948	-1.23902	-1.32676	-1.35753	-1.43659	-1.45591	-1.54395	-1.57933	-1.61419	-1.69181	-1.73959	-1.77806	-1.80001	-1.86125	-1.93546	-1.95532	-2.02437
45.3245	0.0884665		25.206	0		45.3245	0.0698899	0.0111637	-0.0402975	0.386945	-0.121928	-0.148455	-0.193694	-0.284153	-0.299802	-0.362523	-0.405872	-0.462516	-0.527364	-0.553863	-0.624639	-0.689744	-0.70237	-0.749729	-0.793034	-0.843395	-0.949419	-1.00054	-1.04347	-1.06228	-1.13508	-1.1611	-1.21022	-1.2313	-1.32586	-1.35497	-1.43432	-1.46257	-1.53414	-1.57817	-1.6154	-1.68737	-1.7244	-1.769	-1.79	-1.86408	-1.92648	-1.9615	-2.01421
45.3765	0.0899529		25.2224	0		45.3765	0.0748192	0.0148864	-0.0328537	0.379824	-0.121736	-0.14811	-0.20594	-0.276779	-0.294633	-0.364487	-0.409159	-0.461593	-0.530254	-0.547553	-0.626511	-0.680077	-0.693603	-0.746887	-0.787798	-0.847325	-0.952706	-1.00506	-1.0388	-1.06579	-1.12921	-1.16409	-1.21179	-1.23183	-1.33001	-1.35956	-1.44222	-1.46388	-1.53032	-1.5792	-1.61275	-1.67504	-1.71935	-1.75942	-1.78898	-1.86645	-1.92614	-1.97031	-2.00521
45.4284	0.0920247		25.2393	0		45.4284	0.0719036	0.020928	-0.030937	0.367339	-0.120465	-0.149492	-0.209123	-0.27277	-0.290342	-0.359686	-0.408059	-0.456161	-0.525736	-0.539976	-0.628258	-0.667189	-0.693337	-0.744501	-0.78634	-0.857052	-0.954165	-1.00135	-1.03397	-1.06689	-1.13165	-1.16272	-1.21591	-1.23232	-1.33334	-1.35688	-1.45039	-1.46466	-1.53155	-1.57336	-1.60908	-1.67112	-1.7162	-1.75291	-1.78454	-1.86465	-1.92508	-1.97634	-1.99853
45.4804	0.0952342		25.2559	0		45.4804	0.0784391	0.0201272	-0.0335682	0.364781	-0.118954	-0.145043	-0.202569	-0.269627	-0.282266	-0.350248	-0.396394	-0.451752	-0.523397	-0.536324	-0.624084	-0.661836	-0.699818	-0.739573	-0.788666	-0.86178	-0.946474	-0.999384	-1.03179	-1.06901	-1.13723	-1.16094	-1.2169	-1.23592	-1.33365	-1.34984	-1.45333	-1.45869	-1.52943	-1.56412	-1.60259	-1.66825	-1.72163	-1.74864	-1.78305	-1.86332	-1.9284	-1.96915	-1.99425
45.5324	0.0975177		25.2725	0		45.5324	0.0811442	0.018675	-0.0372521	0.346629	-0.11787	-0.143081	-0.199842	-0.27018	-0.278171	-0.340259	-0.386413	-0.44879	-0.516114	-0.540167	-0.623092	-0.65631	-0.712377	-0.738405	-0.787964	-0.863401	-0.937278	-0.995	-1.02247	-1.06242	-1.1377	-1.16817	-1.21308	-1.2427	-1.3307	-1.34214	-1.45175	-1.4498	-1.52377	-1.55917	-1.59439	-1.67562	-1.72262	-1.74515	-1.78458	-1.85589	-1.92277	-1.95691	-1.99249
45.5843	0.0970529		25.2892	0		45.5843	0.0814443	0.0206231	-0.0382537	0.330452	-0.112389	-0.148732	-0.197242	-0.272634	-0.285812	-0.336734	-0.381083	-0.448533	-0.507501	-0.547166	-0.623236	-0.654979	-0.716852	-0.736105	-0.793167	-0.862314	-0.937177	-1.00034	-1.01748	-1.05853	-1.13929	-1.17643	-1.20987	-1.24934	-1.328	-1.33379	-1.44725	-1.44993	-1.52208	-1.55621	-1.5953	-1.6854	-1.72632	-1.7493	-1.78041	-1.85111	-1.91464	-1.95235	-1.99687
45.6363	0.0952841		25.3059	0		45.6363	0.0855056	0.023284	-0.0388997	0.318278	-0.110014	-0.151139	-0.200767	-0.270324	-0.298235	-0.343326	-0.379567	-0.459079	-0.512274	-0.548143	-0.628567	-0.654602	-0.711569	-0.741649	-0.793714	-0.85597	-0.940771	-0.994864	-1.01744	-1.05399	-1.13627	-1.18397	-1.20318	-1.2496	-1.32586	-1.33945	-1.44973	-1.45008	-1.52323	-1.5614	-1.5942	-1.67847	-1.73422	-1.75143	-1.78713	-1.84767	-1.91591	-1.95862	-2.00233
45.6883	0.0917869		25.3229	0		45.6883	0.0747757	0.0225515	-0.03771	0.308437	-0.109658	-0.156503	-0.198913	-0.275975	-0.310275	-0.348382	-0.387859	-0.47108	-0.515575	-0.55299	-0.629659	-0.656578	-0.708284	-0.750293	-0.790342	-0.859177	-0.949425	-0.988134	-1.02753	-1.05488	-1.13903	-1.18635	-1.19255	-1.24636	-1.32278	-1.3497	-1.45503	-1.45594	-1.52925	-1.56682	-1.59442	-1.67084	-1.7328	-1.75264	-1.79396	-1.84722	-1.92307	-1.97058	-2.00731
45.7402	0.0885798		25.3396	0		45.7402	0.0655623	0.0177476	-0.0322091	0.305557	-0.110703	-0.160362	-0.193644	-0.279177	-0.317808	-0.357676	-0.393371	-0.476888	-0.526142	-0.56006	-0.628732	-0.66808	-0.703735	-0.753647	-0.789288	-0.864334	-0.951342	-0.985871	-1.04118	-1.06335	-1.14578	-1.17936	-1.19488	-1.24305	-1.32083	-1.36143	-1.45943	-1.46424	-1.5377	-1.56977	-1.60107	-1.66416	-1.73466	-1.75389	-1.79274	-1.84908	-1.93227	-1.97087	-2.00411
45.7922	0.0858035		25.3562	0		45.7922	0.0585894	0.00928001	-0.0292965	0.297546	-0.110842	-0.159999	-0.194841	-0.28053	-0.320463	-0.365937	-0.399282	-0.476411	-0.531028	-0.570481	-0.627897	-0.675576	-0.702728	-0.75304	-0.789213	-0.865535	-0.949665	-0.982097	-1.04573	-1.06648	-1.14449	-1.17333	-1.20684	-1.25034	-1.32173	-1.36534	-1.45886	-1.46399	-1.54207	-1.5719	-1.61133	-1.66608	-1.72827	-1.76116	-1.79831	-1.84603	-1.93327	-1.96967	-2.00298
45.8442	0.083915		25.3727	0		45.8442	0.0570764	0.00884874	-0.0324163	0.277653	-0.108629	-0.156598	-0.195848	-0.278728	-0.322769	-0.366019	-0.404298	-0.470074	-0.524834	-0.573942	-0.62907	-0.676321	-0.703501	-0.753022	-0.794391	-0.866191	-0.944369	-0.98706	-1.05743	-1.06735	-1.14981	-1.17416	-1.2176	-1.25637	-1.32224	-1.3579	-1.45303	-1.46728	-1.5439	-1.56764	-1.61913	-1.67576	-1.72826	-1.7706	-1.79429	-1.84494	-1.93144	-1.96891	-2.00195
45.8961	0.0843845		25.3893	0		45.8961	0.0560566	0.0120576	-0.0412166	0.258203	-0.108929	-0.143287	-0.20189	-0.272359	-0.31968	-0.363775	-0.409426	-0.462066	-0.525795	-0.561498	-0.635331	-0.6697	-0.697914	-0.750367	-0.799996	-0.865969	-0.938494	-0.989745	-1.06319	-1.06654	-1.15423	-1.16857	-1.22164	-1.25937	-1.32424	-1.35064	-1.44926	-1.46552	-1.54584	-1.56184	-1.62159	-1.67849	-1.72583	-1.77161	-1.79023	-1.8462	-1.92467	-1.97102	-1.99569
45.9481	0.0856757		25.4059	0		45.9481	0.0526961	0.0202989	-0.0452995	0.23538	-0.11028	-0.133508	-0.210466	-0.269984	-0.316853	-0.357337	-0.41588	-0.462235	-0.526102	-0.552757	-0.639045	-0.666114	-0.701598	-0.74834	-0.79802	-0.869563	-0.937782	-0.990592	-1.05929	-1.06521	-1.15398	-1.16875	-1.21469	-1.25968	-1.32441	-1.34392	-1.44556	-1.46648	-1.54156	-1.55957	-1.61957	-1.67087	-1.7258	-1.76912	-1.79268	-1.85112	-1.91839	-1.9752	-1.98393
46.0001	0.0873401		25.4225	0		46.0001	0.0499271	0.0334845	-0.0426823	0.226732	-0.114702	-0.132936	-0.208647	-0.273597	-0.321606	-0.349804	-0.417548	-0.46909	-0.5294	-0.551351	-0.642672	-0.666183	-0.701485	-0.749802	-0.794914	-0.881125	-0.938237	-0.99383	-1.05443	-1.06477	-1.14887	-1.1688	-1.20713	-1.25362	-1.31591	-1.34173	-1.45164	-1.46952	-1.5394	-1.5626	-1.61942	-1.65114	-1.72747	-1.76256	-1.79089	-1.85045	-1.91499	-1.96931	-1.96918
46.052	0.0884796		25.4395	0		46.052	0.050678	0.0467178	-0.0377176	0.216396	-0.115364	-0.141197	-0.193619	-0.278125	-0.331875	-0.351934	-0.412955	-0.477363	-0.537309	-0.552966	-0.642424	-0.666068	-0.699335	-0.754075	-0.788911	-0.879553	-0.943476	-0.993916	-1.05459	-1.0665	-1.1405	-1.17002	-1.20191	-1.25018	-1.31177	-1.33834	-1.46058	-1.4725	-1.5366	-1.56334	-1.62279	-1.63159	-1.72685	-1.76265	-1.79085	-1.84742	-1.91625	-1.95665	-1.96606
46.104	0.0892545		25.4559	0		46.104	0.0558028	0.0532632	-0.0374089	0.204051	-0.112635	-0.146985	-0.176984	-0.289924	-0.336119	-0.352261	-0.410802	-0.477659	-0.539076	-0.552957	-0.636779	-0.669115	-0.701431	-0.763852	-0.787211	-0.879012	-0.94449	-0.991812	-1.06319	-1.0701	-1.13892	-1.17773	-1.19904	-1.23968	-1.30695	-1.33429	-1.46216	-1.47305	-1.53564	-1.56739	-1.61688	-1.6219	-1.72719	-1.76293	-1.78631	-1.84537	-1.91184	-1.94317	-1.96647
46.156	0.0916083		25.473	0		46.156	0.058281	0.056739	-0.0413138	0.194493	-0.107379	-0.143216	-0.160161	-0.296167	-0.330357	-0.347552	-0.406716	-0.472401	-0.540179	-0.552535	-0.628376	-0.67059	-0.693226	-0.760388	-0.787863	-0.877142	-0.946329	-0.993499	-1.0648	-1.07246	-1.14504	-1.1742	-1.19488	-1.22788	-1.30741	-1.32693	-1.4633	-1.46983	-1.53593	-1.56676	-1.60272	-1.61283	-1.71886	-1.75627	-1.78574	-1.83733	-1.90191	-1.93831	-1.97163
46.2079	0.0953842		25.4897	0		46.2079	0.062	0.0593255	-0.0441958	0.171748	-0.100872	-0.135685	-0.151028	-0.294078	-0.322655	-0.342351	-0.39653	-0.466952	-0.537676	-0.552867	-0.619967	-0.674622	-0.688158	-0.751653	-0.784385	-0.87896	-0.944265	-0.989071	-1.05139	-1.06471	-1.15087	-1.16718	-1.19233	-1.21295	-1.30552	-1.31966	-1.4584	-1.46658	-1.53046	-1.55936	-1.58934	-1.61061	-1.71114	-1.75163	-1.79107	-1.82521	-1.89857	-1.94149	-1.97027
46.2599	0.0997084		25.5064	0		46.2599	0.0637938	0.06486	-0.041002	0.161527	-0.103246	-0.131348	-0.138234	-0.288257	-0.319701	-0.337165	-0.388118	-0.470916	-0.523176	-0.556843	-0.615546	-0.677249	-0.684191	-0.742501	-0.78118	-0.880288	-0.938592	-0.977071	-1.04	-1.05275	-1.15269	-1.15343	-1.18997	-1.19941	-1.30154	-1.31701	-1.4488	-1.46038	-1.52286	-1.54882	-1.57662	-1.61262	-1.70367	-1.74201	-1.78756	-1.81174	-1.89916	-1.94973	-1.96451
46.3119	0.103588		25.523	0		46.3119	0.0690402	0.0718367	-0.0390436	0.147395	-0.109067	-0.12703	-0.118298	-0.282472	-0.316095	-0.337307	-0.386866	-0.472257	-0.512424	-0.559155	-0.61234	-0.672577	-0.686403	-0.73813	-0.773673	-0.870142	-0.936786	-0.965882	-1.02916	-1.04102	-1.15622	-1.1452	-1.18564	-1.19418	-1.29967	-1.31308	-1.44573	-1.45775	-1.51592	-1.52867	-1.57354	-1.60752	-1.70246	-1.73758	-1.77691	-1.81158	-1.90471	-1.95109	-1.95995
46.3638	0.105006		25.5398	0		46.3638	0.0805494	0.0686811	-0.0411066	0.140957	-0.115038	-0.126627	-0.104115	-0.278333	-0.316036	-0.343407	-0.388962	-0.470578	-0.510732	-0.554065	-0.608236	-0.667399	-0.68681	-0.74135	-0.774298	-0.861534	-0.933112	-0.960011	-1.03022	-1.04286	-1.15058	-1.15047	-1.18638	-1.18698	-1.29641	-1.31357	-1.44017	-1.45031	-1.51871	-1.52392	-1.57116	-1.60423	-1.70972	-1.73551	-1.7673	-1.81569	-1.8973	-1.95495	-1.96281
46.4158	0.102658		25.5564	0		46.4158	0.0829736	0.0515044	-0.0453801	0.141885	-0.113191	-0.134015	-0.105441	-0.278916	-0.314425	-0.35394	-0.396663	-0.46379	-0.511342	-0.550352	-0.60877	-0.662357	-0.687141	-0.742704	-0.777873	-0.853152	-0.940003	-0.959508	-1.0409	-1.05162	-1.14281	-1.1607	-1.18946	-1.18766	-1.30279	-1.31596	-1.43987	-1.45073	-1.52553	-1.53617	-1.57592	-1.604	-1.71669	-1.73572	-1.7624	-1.82183	-1.88902	-1.96038	-1.97165
46.4677	0.0982406		25.5729	0		46.4677	0.0829036	0.0252436	-0.0451563	0.139401	-0.110912	-0.142109	-0.111583	-0.280237	-0.320796	-0.358215	-0.401894	-0.460813	-0.519378	-0.547603	-0.61383	-0.664174	-0.687598	-0.74127	-0.781439	-0.853927	-0.947922	-0.955319	-1.04846	-1.05675	-1.13628	-1.16653	-1.19302	-1.19484	-1.30299	-1.32089	-1.43742	-1.45592	-1.52845	-1.55212	-1.58555	-1.61007	-1.72077	-1.74236	-1.76519	-1.82711	-1.8916	-1.96827	-1.97951
46.5197	0.0943253		25.59	0		46.5197	0.0783134	0.00986808	-0.0404495	0.138895	-0.109265	-0.152109	-0.120346	-0.273746	-0.333229	-0.363158	-0.404304	-0.462853	-0.520348	-0.546309	-0.623835	-0.668663	-0.685366	-0.74032	-0.783983	-0.859774	-0.950348	-0.941074	-1.05372	-1.05877	-1.13402	-1.171	-1.1917	-1.20697	-1.30947	-1.33081	-1.43589	-1.46601	-1.53209	-1.5631	-1.58902	-1.62006	-1.71734	-1.74826	-1.773	-1.82669	-1.89856	-1.96696	-1.98014
46.5717	0.091588		25.6062	0		46.5717	0.066912	-0.000264872	-0.0396419	0.131228	-0.109721	-0.149503	-0.122882	-0.268674	-0.337555	-0.362725	-0.41066	-0.462001	-0.521102	-0.547589	-0.631115	-0.664508	-0.699433	-0.74337	-0.785469	-0.86206	-0.948113	-0.932065	-1.04628	-1.05714	-1.14007	-1.17124	-1.19337	-1.2201	-1.31376	-1.33771	-1.43135	-1.47205	-1.53126	-1.56487	-1.60377	-1.61694	-1.71308	-1.75777	-1.77577	-1.82933	-1.91417	-1.96042	-1.98058
46.6236	0.0915638		25.6229	0		46.6236	0.0667126	0.00339819	-0.0407395	0.115748	-0.112307	-0.148935	-0.120585	-0.261973	-0.337208	-0.353302	-0.404631	-0.461713	-0.526341	-0.549433	-0.633439	-0.657106	-0.707016	-0.749149	-0.792216	-0.857614	-0.941809	-0.935443	-1.04029	-1.05502	-1.14211	-1.17544	-1.19172	-1.2085	-1.31232	-1.33838	-1.43179	-1.46815	-1.53351	-1.55809	-1.61338	-1.60511	-1.70783	-1.75657	-1.77575	-1.82583	-1.92763	-1.95637	-1.98528
46.6756	0.0913376		25.6396	0		46.6756	0.065403	0.0123504	-0.0429381	0.111773	-0.113332	-0.156832	-0.120908	-0.265782	-0.329322	-0.350216	-0.401308	-0.456311	-0.534732	-0.551801	-0.634519	-0.648016	-0.712891	-0.750603	-0.79435	-0.848385	-0.937995	-0.943579	-1.03575	-1.04739	-1.13933	-1.18119	-1.19399	-1.1962	-1.31006	-1.34629	-1.44048	-1.46069	-1.53672	-1.55345	-1.61855	-1.60102	-1.70731	-1.75633	-1.77877	-1.82811	-1.93804	-1.9528	-1.99356
46.7276	0.0909811		25.656	0		46.7276	0.0712391	0.0134894	-0.048404	0.132696	-0.116515	-0.160213	-0.120464	-0.275379	-0.327544	-0.354302	-0.401473	-0.452512	-0.53759	-0.553867	-0.626262	-0.644342	-0.713244	-0.747299	-0.790355	-0.834539	-0.934208	-0.946992	-1.0335	-1.04404	-1.13357	-1.17643	-1.19782	-1.19299	-1.31543	-1.35893	-1.44164	-1.44913	-1.52971	-1.55765	-1.62065	-1.60993	-1.70793	-1.75478	-1.78022	-1.8398	-1.94677	-1.95488	-2.00031
46.7795	0.0909386		25.6727	0		46.7795	0.084088	0.0231739	-0.0477224	0.183893	-0.120322	-0.167959	-0.119447	-0.282847	-0.328639	-0.36589	-0.402721	-0.447899	-0.53822	-0.551907	-0.624501	-0.654126	-0.699215	-0.738619	-0.780125	-0.824812	-0.936227	-0.943399	-1.03234	-1.03999	-1.12509	-1.17675	-1.19269	-1.19528	-1.33125	-1.37024	-1.4455	-1.44534	-1.52734	-1.56887	-1.61568	-1.62606	-1.71085	-1.75357	-1.7843	-1.84465	-1.94704	-1.95981	-2.00586
46.8315	0.0924821		25.6894	0		46.8315	0.0930653	0.0296055	-0.042143	0.268263	-0.122466	-0.16444	-0.112195	-0.278793	-0.329556	-0.37311	-0.413414	-0.44506	-0.530298	-0.542991	-0.619166	-0.661736	-0.700481	-0.732099	-0.767412	-0.814942	-0.935114	-0.933879	-1.03237	-1.04043	-1.12034	-1.16993	-1.18444	-1.20822	-1.34365	-1.3672	-1.43587	-1.44459	-1.52482	-1.57337	-1.61634	-1.63516	-1.71732	-1.75478	-1.79208	-1.8467	-1.94669	-1.96212	-2.00881
46.8835	0.0939989		25.7061	0		46.8835	0.113765	0.0323664	-0.0350174	0.360967	-0.120759	-0.159488	-0.0960899	-0.272289	-0.333629	-0.363082	-0.427236	-0.439387	-0.520261	-0.536514	-0.621909	-0.665736	-0.712138	-0.738255	-0.762424	-0.803139	-0.936972	-0.935922	-1.03645	-1.04366	-1.1158	-1.16832	-1.17315	-1.20684	-1.35563	-1.35921	-1.42994	-1.44767	-1.52786	-1.57549	-1.62138	-1.64208	-1.72045	-1.74912	-1.79592	-1.84393	-1.9491	-1.96523	-2.01543
46.9354	0.097303		25.7228	0		46.9354	0.131398	0.0328983	-0.019393	0.468297	-0.11596	-0.155138	-0.0761867	-0.264593	-0.330629	-0.347357	-0.437523	-0.434583	-0.527037	-0.536691	-0.624968	-0.663163	-0.720354	-0.737552	-0.757317	-0.800996	-0.936542	-0.93988	-1.04241	-1.03486	-1.10988	-1.17633	-1.16756	-1.2045	-1.35254	-1.35634	-1.43519	-1.44858	-1.53074	-1.5729	-1.62238	-1.64563	-1.72025	-1.74738	-1.7961	-1.83382	-1.94541	-1.95932	-2.01494
46.9874	0.101958		25.7393	0		46.9874	0.14318	0.0275264	-0.0166501	0.560054	-0.113293	-0.149397	-0.0588464	-0.258747	-0.329125	-0.336306	-0.435075	-0.434062	-0.528199	-0.53923	-0.624504	-0.651384	-0.723878	-0.740855	-0.752649	-0.801099	-0.929442	-0.944512	-1.0397	-1.0271	-1.10878	-1.17436	-1.16444	-1.19848	-1.34553	-1.35273	-1.44424	-1.4415	-1.53072	-1.57063	-1.62254	-1.64807	-1.71156	-1.74321	-1.78918	-1.82839	-1.94082	-1.95201	-2.00499
47.0394	0.103297		25.7565	0		47.0394	0.150051	0.0267559	-0.0127076	0.619859	-0.112954	-0.146915	-0.0500306	-0.26037	-0.330053	-0.336031	-0.429085	-0.433024	-0.531023	-0.54625	-0.63247	-0.648	-0.726439	-0.739226	-0.74789	-0.796728	-0.927403	-0.953874	-1.03649	-1.02187	-1.11241	-1.17935	-1.16294	-1.1961	-1.34047	-1.35178	-1.45058	-1.4297	-1.53157	-1.57274	-1.62253	-1.65664	-1.70616	-1.74489	-1.7843	-1.82731	-1.93796	-1.95542	-2.00278
47.0913	0.102198		25.7727	0		47.0913	0.150565	0.0287111	-0.0172256	0.65711	-0.11183	-0.150447	-0.0537119	-0.259957	-0.333733	-0.336977	-0.4258	-0.438484	-0.530457	-0.545785	-0.632289	-0.648745	-0.724588	-0.736225	-0.741669	-0.791795	-0.931666	-0.964961	-1.03004	-1.02146	-1.12003	-1.1791	-1.16565	-1.20153	-1.33474	-1.35158	-1.44843	-1.41791	-1.53326	-1.57264	-1.62497	-1.66394	-1.70867	-1.75027	-1.785	-1.82629	-1.94407	-1.96949	-2.00361
47.1433	0.097462		25.7894	0		47.1433	0.152838	0.0331388	-0.0265289	0.667677	-0.114653	-0.150482	-0.0571818	-0.259774	-0.341386	-0.337825	-0.42729	-0.441652	-0.523254	-0.548035	-0.633455	-0.650939	-0.726216	-0.743409	-0.739676	-0.781959	-0.942131	-0.979115	-1.02297	-1.03364	-1.13091	-1.18303	-1.17115	-1.20739	-1.34213	-1.36127	-1.44311	-1.41555	-1.53814	-1.57552	-1.6234	-1.67863	-1.71695	-1.75655	-1.79055	-1.82907	-1.95713	-1.98373	-2.01482
47.1953	0.0924936		25.8058	0		47.1953	0.158982	0.0289106	-0.0385242	0.675043	-0.113423	-0.154468	-0.0640117	-0.26328	-0.349697	-0.336803	-0.432999	-0.451266	-0.52827	-0.549669	-0.632471	-0.6568	-0.72709	-0.752226	-0.737576	-0.780402	-0.950591	-0.980378	-1.03249	-1.0386	-1.137	-1.19175	-1.1806	-1.2123	-1.34096	-1.37281	-1.44032	-1.41902	-1.54512	-1.57816	-1.62569	-1.69585	-1.72473	-1.76652	-1.79399	-1.82887	-1.96542	-1.99634	-2.025
47.2472	0.0903141		25.8227	0		47.2472	0.163803	0.0250756	-0.0535885	0.667552	-0.109031	-0.162669	-0.0752701	-0.271932	-0.351479	-0.335503	-0.430846	-0.462545	-0.537222	-0.554035	-0.634236	-0.664842	-0.733442	-0.762754	-0.736214	-0.787539	-0.948344	-0.974941	-1.0423	-1.04059	-1.13734	-1.18891	-1.17811	-1.21495	-1.33729	-1.37502	-1.44581	-1.42782	-1.5479	-1.57514	-1.63277	-1.70257	-1.72789	-1.76951	-1.79211	-1.82825	-1.96123	-2.00589	-2.0267
47.2992	0.0883973		25.8392	0		47.2992	0.167305	0.0188352	-0.052955	0.652558	-0.099112	-0.172659	-0.0818622	-0.284612	-0.350964	-0.334058	-0.426849	-0.471933	-0.540959	-0.560933	-0.646865	-0.67027	-0.754059	-0.769926	-0.74283	-0.795669	-0.948002	-0.97055	-1.04977	-1.0407	-1.14428	-1.19232	-1.1725	-1.21843	-1.33477	-1.37253	-1.44601	-1.43181	-1.54603	-1.57753	-1.64458	-1.70628	-1.7196	-1.77108	-1.79931	-1.83095	-1.95437	-2.00151	-2.02774
47.3512	0.0852222		25.856	0		47.3512	0.175191	0.0180351	-0.0494128	0.635979	-0.0934417	-0.18526	-0.0833255	-0.294124	-0.355778	-0.326898	-0.421405	-0.480754	-0.540706	-0.564943	-0.658088	-0.675115	-0.763783	-0.769607	-0.758745	-0.802506	-0.955614	-0.972336	-1.05204	-1.04517	-1.1481	-1.19679	-1.16686	-1.22284	-1.33755	-1.37628	-1.43808	-1.43697	-1.5494	-1.58433	-1.66049	-1.71063	-1.72084	-1.76774	-1.81353	-1.82526	-1.95833	-2.00887	-2.02867
47.4031	0.0804044		25.8725	0		47.4031	0.183426	0.0203417	-0.0434622	0.610253	-0.102102	-0.192967	-0.0904064	-0.298036	-0.365954	-0.319224	-0.419146	-0.479415	-0.543093	-0.571804	-0.668741	-0.678636	-0.761407	-0.768668	-0.77959	-0.805204	-0.963716	-0.978481	-1.05439	-1.0537	-1.15379	-1.19687	-1.17394	-1.23393	-1.35035	-1.38327	-1.43022	-1.44555	-1.56073	-1.59557	-1.6628	-1.71552	-1.72483	-1.77165	-1.82048	-1.81834	-1.96173	-2.01686	-2.03055
47.4551	0.0754407		25.8894	0		47.4551	0.188132	0.0310735	-0.0511914	0.583768	-0.117427	-0.197435	-0.0952472	-0.304268	-0.37461	-0.312602	-0.425464	-0.482931	-0.543598	-0.573438	-0.675319	-0.673544	-0.754086	-0.77286	-0.789919	-0.800638	-0.971841	-0.981558	-1.06318	-1.06367	-1.15686	-1.20601	-1.18869	-1.23951	-1.35163	-1.39033	-1.43216	-1.45866	-1.57547	-1.60529	-1.65547	-1.72472	-1.73124	-1.77601	-1.82162	-1.82036	-1.96634	-2.0191	-2.0402
47.5071	0.0721857		25.9059	0		47.5071	0.185436	0.0446409	-0.0569064	0.558284	-0.128351	-0.197607	-0.117294	-0.304337	-0.37315	-0.316813	-0.433163	-0.483538	-0.542886	-0.573126	-0.674982	-0.672756	-0.74295	-0.776694	-0.791184	-0.800399	-0.973547	-0.987238	-1.07506	-1.07323	-1.15202	-1.20362	-1.20137	-1.24892	-1.35033	-1.3909	-1.44701	-1.47067	-1.58002	-1.6053	-1.64637	-1.72981	-1.74127	-1.77757	-1.81785	-1.82835	-1.96605	-2.02256	-2.04808
47.559	0.069223		25.9227	0		47.559	0.180251	0.0476495	-0.0578129	0.52726	-0.130108	-0.196836	-0.144267	-0.304451	-0.362236	-0.331588	-0.4417	-0.485227	-0.537639	-0.573654	-0.679174	-0.67203	-0.743301	-0.783143	-0.792506	-0.808569	-0.973714	-0.995527	-1.07952	-1.08272	-1.15065	-1.20263	-1.21987	-1.26109	-1.34693	-1.38965	-1.46062	-1.47407	-1.58025	-1.60378	-1.64254	-1.73155	-1.7369	-1.78501	-1.82197	-1.8408	-1.96391	-2.01974	-2.05595
47.611	0.0672829		25.9391	0		47.611	0.184548	0.0449009	-0.0615231	0.504346	-0.132007	-0.191268	-0.168972	-0.300913	-0.362941	-0.344954	-0.441694	-0.480246	-0.540469	-0.576683	-0.67923	-0.677385	-0.741956	-0.789873	-0.800479	-0.825114	-0.975057	-1.00044	-1.0745	-1.08766	-1.15131	-1.20509	-1.22477	-1.27405	-1.33661	-1.38946	-1.46114	-1.47737	-1.57442	-1.59963	-1.64815	-1.73076	-1.74005	-1.78369	-1.83293	-1.84782	-1.95968	-2.01444	-2.06108
47.6629	0.0649472		25.9559	0		47.6629	0.189477	0.0381564	-0.0595957	0.48445	-0.137925	-0.191457	-0.191606	-0.302349	-0.373918	-0.351816	-0.441435	-0.477876	-0.54922	-0.583616	-0.682575	-0.68563	-0.741047	-0.791528	-0.807924	-0.841376	-0.974365	-1.00011	-1.07401	-1.08762	-1.15637	-1.20091	-1.23077	-1.28475	-1.33623	-1.39092	-1.45493	-1.48047	-1.57635	-1.59764	-1.65607	-1.72481	-1.74313	-1.77985	-1.8431	-1.85515	-1.96157	-2.01022	-2.05584
47.7149	0.0625434		25.9725	0		47.7149	0.189891	0.0344718	-0.0645234	0.45843	-0.149506	-0.194315	-0.193682	-0.312197	-0.380908	-0.349705	-0.450797	-0.479578	-0.563149	-0.582739	-0.677794	-0.686156	-0.749863	-0.790827	-0.810241	-0.848838	-0.977764	-1.00498	-1.07498	-1.08845	-1.16206	-1.20359	-1.22896	-1.28254	-1.34115	-1.39205	-1.44147	-1.48199	-1.57938	-1.60036	-1.66438	-1.72128	-1.74652	-1.78521	-1.84921	-1.86013	-1.96175	-2.00484	-2.05545
47.7669	0.0611256		25.9894	0		47.7669	0.187042	0.0309617	-0.0617143	0.443779	-0.157577	-0.199155	-0.186208	-0.315668	-0.385377	-0.350676	-0.452107	-0.483862	-0.573038	-0.579532	-0.671284	-0.689241	-0.751845	-0.789827	-0.814995	-0.850884	-0.982567	-1.00578	-1.08085	-1.08965	-1.16304	-1.19917	-1.22731	-1.27394	-1.3426	-1.39631	-1.43768	-1.4788	-1.57887	-1.60631	-1.67318	-1.72357	-1.75616	-1.78119	-1.84667	-1.86412	-1.96024	-2.00271	-2.04717
47.8188	0.0586801		26.006	0		47.8188	0.182255	0.0271175	-0.0577603	0.413982	-0.160133	-0.201957	-0.184686	-0.316355	-0.384303	-0.361145	-0.454062	-0.490296	-0.571433	-0.581736	-0.673771	-0.687319	-0.757685	-0.792585	-0.822623	-0.85336	-0.980069	-1.00575	-1.08347	-1.09574	-1.16292	-1.1957	-1.22727	-1.27185	-1.35008	-1.40542	-1.44289	-1.4722	-1.5782	-1.612	-1.68015	-1.72857	-1.75845	-1.77303	-1.84852	-1.87271	-1.9677	-2.00103	-2.04901
47.8708	0.0557159		26.0222	0		47.8708	0.178278	0.0138326	-0.0622149	0.383971	-0.161297	-0.204115	-0.186054	-0.311122	-0.380248	-0.371986	-0.450509	-0.485777	-0.567635	-0.587687	-0.67005	-0.687355	-0.766037	-0.796578	-0.832182	-0.863752	-0.973448	-1.00342	-1.08389	-1.09824	-1.16248	-1.19706	-1.22736	-1.28004	-1.34804	-1.41234	-1.46322	-1.47595	-1.57621	-1.61963	-1.685	-1.72866	-1.75583	-1.7771	-1.85253	-1.88184	-1.97127	-2.00123	-2.05654
47.9228	0.0527746		26.0392	0		47.9228	0.169762	0.0115145	-0.0681476	0.361454	-0.161024	-0.208265	-0.190242	-0.307323	-0.380808	-0.379157	-0.445782	-0.483268	-0.56619	-0.597713	-0.674542	-0.683227	-0.773004	-0.793162	-0.826957	-0.868118	-0.96969	-1.00016	-1.09094	-1.09999	-1.16373	-1.20438	-1.22915	-1.28718	-1.35098	-1.42058	-1.48483	-1.48347	-1.57332	-1.6235	-1.68682	-1.72543	-1.75037	-1.78144	-1.85769	-1.89263	-1.97734	-2.00295	-2.05981
47.9747	0.0498841		26.0564	0		47.9747	0.164547	0.00595355	-0.0742924	0.335143	-0.162293	-0.209118	-0.191522	-0.306314	-0.372894	-0.380568	-0.451522	-0.480366	-0.567811	-0.59779	-0.679455	-0.679436	-0.788867	-0.790797	-0.820829	-0.873396	-0.968874	-1.00729	-1.09013	-1.10513	-1.16402	-1.212	-1.23258	-1.29066	-1.36757	-1.42247	-1.48923	-1.48535	-1.57627	-1.61834	-1.68232	-1.7249	-1.74978	-1.79616	-1.86313	-1.89467	-1.98074	-2.01193	-2.06158
48.0267	0.0478471		26.073	0		48.0267	0.166478	-0.00422512	-0.0805744	0.313926	-0.16353	-0.21066	-0.19304	-0.306601	-0.370493	-0.378598	-0.451833	-0.484217	-0.578111	-0.594628	-0.683105	-0.683666	-0.79728	-0.791849	-0.817345	-0.875747	-0.975641	-1.0069	-1.09144	-1.10829	-1.16302	-1.22129	-1.23727	-1.29841	-1.3726	-1.41852	-1.49045	-1.48885	-1.58142	-1.61184	-1.67293	-1.7258	-1.7555	-1.80489	-1.86443	-1.8928	-1.97171	-2.01979	-2.05876
48.0787	0.0487662		26.0896	0		48.0787	0.175128	-0.00544716	-0.0780497	0.301305	-0.166206	-0.202176	-0.20025	-0.311109	-0.376289	-0.372722	-0.44864	-0.490978	-0.578023	-0.593716	-0.691721	-0.686826	-0.792017	-0.793509	-0.8206	-0.877331	-0.976762	-1.00375	-1.08609	-1.1105	-1.16554	-1.22355	-1.2363	-1.29995	-1.37627	-1.41012	-1.48114	-1.48617	-1.58146	-1.61067	-1.66036	-1.72373	-1.75482	-1.79427	-1.8674	-1.88026	-1.96549	-2.01366	-2.06089
48.1306	0.0503082		26.1059	0		48.1306	0.173793	-0.00787509	-0.0675579	0.294297	-0.165552	-0.199444	-0.200804	-0.310176	-0.375374	-0.367594	-0.443134	-0.500816	-0.567674	-0.584631	-0.688449	-0.692964	-0.779876	-0.794615	-0.830072	-0.879901	-0.974885	-0.999404	-1.08146	-1.11147	-1.16454	-1.21594	-1.23328	-1.30138	-1.36816	-1.40276	-1.4812	-1.49524	-1.58175	-1.60854	-1.65613	-1.72165	-1.75078	-1.79105	-1.86165	-1.87173	-1.96924	-2.00762	-2.05893
48.1826	0.0503479		26.1225	0		48.1826	0.170806	0.00173411	-0.0623528	0.28363	-0.166106	-0.201403	-0.205394	-0.310833	-0.376739	-0.365527	-0.442741	-0.507479	-0.559303	-0.578965	-0.68605	-0.699009	-0.763896	-0.792638	-0.828627	-0.882915	-0.973669	-1.00355	-1.08418	-1.10977	-1.16294	-1.2094	-1.23555	-1.30141	-1.36484	-1.40369	-1.48294	-1.5001	-1.57677	-1.61075	-1.66141	-1.7216	-1.75212	-1.78341	-1.85768	-1.87505	-1.98168	-2.0026	-2.05958
48.2346	0.0507178		26.1392	0		48.2346	0.169864	0.00379303	-0.065245	0.27369	-0.164954	-0.203208	-0.205312	-0.31193	-0.369989	-0.367284	-0.451881	-0.505158	-0.549101	-0.57824	-0.685289	-0.700052	-0.754477	-0.797765	-0.823433	-0.884525	-0.968314	-1.01135	-1.08123	-1.10658	-1.16054	-1.20475	-1.24509	-1.30348	-1.36858	-1.40485	-1.48487	-1.495	-1.57412	-1.60656	-1.6663	-1.72874	-1.75708	-1.7752	-1.85439	-1.88452	-1.9905	-1.99653	-2.05543
48.2865	0.0498772		26.1557	0		48.2865	0.163049	-0.000281044	-0.0740159	0.255169	-0.168087	-0.209113	-0.212304	-0.315346	-0.365836	-0.373112	-0.460269	-0.502332	-0.54403	-0.583556	-0.680605	-0.696543	-0.754292	-0.802203	-0.815226	-0.886665	-0.969582	-1.01125	-1.08221	-1.10492	-1.15848	-1.20521	-1.24909	-1.30855	-1.37282	-1.40386	-1.49017	-1.49094	-1.57436	-1.60232	-1.66997	-1.73743	-1.75878	-1.7613	-1.86159	-1.89642	-1.9879	-1.9888	-2.05537
48.3385	0.0505313		26.1725	0		48.3385	0.165463	-0.00124509	-0.0744684	0.241695	-0.171554	-0.206047	-0.215798	-0.316241	-0.366174	-0.373062	-0.460172	-0.493407	-0.540546	-0.595935	-0.675848	-0.693058	-0.76343	-0.80011	-0.814484	-0.88452	-0.966442	-1.00356	-1.08199	-1.10337	-1.16061	-1.20793	-1.25259	-1.30601	-1.37407	-1.39752	-1.4885	-1.48887	-1.57589	-1.6082	-1.66592	-1.73738	-1.75287	-1.75433	-1.87031	-1.8953	-1.98124	-1.98462	-2.0574
48.3905	0.0516107		26.1891	0		48.3905	0.160158	0.00361164	-0.066312	0.221601	-0.170957	-0.20421	-0.214469	-0.312476	-0.368598	-0.371452	-0.45243	-0.489527	-0.547597	-0.597137	-0.669579	-0.68968	-0.762764	-0.793686	-0.822755	-0.88077	-0.965595	-0.994354	-1.07915	-1.10766	-1.15491	-1.20775	-1.24848	-1.29831	-1.36626	-1.3944	-1.48369	-1.49451	-1.57526	-1.61411	-1.66541	-1.73355	-1.74334	-1.75878	-1.86021	-1.88833	-1.97699	-1.99265	-2.05336
48.4424	0.0499236		26.206	0		48.4424	0.149393	0.0105977	-0.0596564	0.197751	-0.172954	-0.204819	-0.218887	-0.312429	-0.373109	-0.374526	-0.447166	-0.49304	-0.564077	-0.59146	-0.671383	-0.689992	-0.762766	-0.787272	-0.831807	-0.882159	-0.968691	-0.998192	-1.07693	-1.11439	-1.1517	-1.20999	-1.24625	-1.2884	-1.36483	-1.39928	-1.47597	-1.49751	-1.5769	-1.6228	-1.66007	-1.73218	-1.73725	-1.76536	-1.85397	-1.88391	-1.98183	-2.00527	-2.05593
48.4944	0.0483445		26.2226	0		48.4944	0.137521	0.00281037	-0.0602831	0.17943	-0.171709	-0.20532	-0.223768	-0.31448	-0.375082	-0.380353	-0.448206	-0.491415	-0.570512	-0.588057	-0.671709	-0.6872	-0.765149	-0.783407	-0.836382	-0.888924	-0.971483	-1.00179	-1.07741	-1.11337	-1.15175	-1.21691	-1.25041	-1.29167	-1.36367	-1.40097	-1.46952	-1.49624	-1.57541	-1.63019	-1.6498	-1.73066	-1.73665	-1.77571	-1.84831	-1.88583	-1.98265	-2.01015	-2.06076
48.5464	0.0463549		26.2392	0		48.5464	0.125432	-0.00864595	-0.0634736	0.158822	-0.170959	-0.207076	-0.230577	-0.319377	-0.376049	-0.383657	-0.449949	-0.490459	-0.569281	-0.586427	-0.675325	-0.685389	-0.765019	-0.782294	-0.839581	-0.89337	-0.974773	-1.00212	-1.07856	-1.11466	-1.15526	-1.221	-1.2522	-1.29532	-1.36486	-1.40407	-1.46283	-1.49879	-1.57409	-1.62633	-1.64538	-1.73249	-1.7362	-1.77986	-1.85904	-1.89044	-1.97485	-2.01125	-2.07084
48.5983	0.0458542		26.2559	0		48.5983	0.118068	-0.0227195	-0.0628562	0.150596	-0.164044	-0.206587	-0.231133	-0.314206	-0.377844	-0.384494	-0.447354	-0.484946	-0.562941	-0.587383	-0.678378	-0.690791	-0.768723	-0.783653	-0.834432	-0.888481	-0.972532	-1.00491	-1.08293	-1.10736	-1.15709	-1.22449	-1.254	-1.29627	-1.36419	-1.40486	-1.46581	-1.49429	-1.57399	-1.62687	-1.64961	-1.72916	-1.74044	-1.78606	-1.8719	-1.89064	-1.96386	-2.01276	-2.0742
48.6503	0.0443007		26.2723	0.6		48.6503	0.115339	-0.03175	-0.0618245	0.133998	-0.165642	-0.210855	-0.228784	-0.314522	-0.379577	-0.380461	-0.440539	-0.480012	-0.556578	-0.58985	-0.680878	-0.695357	-0.765282	-0.787875	-0.834429	-0.887947	-0.970552	-1.00318	-1.09153	-1.10368	-1.15838	-1.22795	-1.25544	-1.30663	-1.36045	-1.40345	-1.47769	-1.49343	-1.57567	-1.62898	-1.65737	-1.72275	-1.7524	-1.79203	-1.87438	-1.90072	-1.96303	-2.00992	-2.07459
48.7022	0.042417		26.2892	0		48.7022	0.111826	-0.0388466	-0.0633801	0.12148	-0.171502	-0.216608	-0.227881	-0.313944	-0.379292	-0.374115	-0.43892	-0.486948	-0.553737	-0.588983	-0.684218	-0.695346	-0.757187	-0.797987	-0.835828	-0.884231	-0.970729	-1.00764	-1.09657	-1.10485	-1.16267	-1.2297	-1.25453	-1.30373	-1.36244	-1.40824	-1.48637	-1.49423	-1.57979	-1.63102	-1.65714	-1.71585	-1.7562	-1.79729	-1.86869	-1.9052	-1.97392	-2.01396	-2.06751
48.7542	0.0407357		26.3058	0.6		48.7542	0.108359	-0.0432996	-0.0609149	0.110328	-0.180659	-0.220825	-0.232556	-0.31586	-0.375952	-0.381886	-0.442118	-0.495117	-0.55369	-0.590422	-0.680664	-0.684357	-0.75682	-0.804797	-0.842495	-0.888702	-0.970667	-1.00664	-1.10379	-1.10511	-1.16867	-1.22795	-1.25764	-1.30771	-1.3669	-1.41378	-1.49152	-1.49598	-1.58022	-1.62901	-1.65314	-1.71366	-1.76327	-1.80168	-1.85875	-1.90906	-1.98426	-2.00614	-2.06402
48.8062	0.0396987		26.3226	0.6		48.8062	0.108561	-0.0421503	-0.057761	0.0850433	-0.187797	-0.217548	-0.239158	-0.311018	-0.367801	-0.390321	-0.449555	-0.503178	-0.562135	-0.593945	-0.678944	-0.679447	-0.756187	-0.811214	-0.848418	-0.893691	-0.971205	-1.00094	-1.10162	-1.11057	-1.17788	-1.22765	-1.26524	-1.31202	-1.36596	-1.41558	-1.48271	-1.50837	-1.57591	-1.61887	-1.64411	-1.71251	-1.76587	-1.8004	-1.8615	-1.91256	-1.98776	-2.00442	-2.06229
48.8581	0.039674		26.3391	0		48.8581	0.105024	-0.0348969	-0.0612859	0.0624736	-0.183492	-0.21204	-0.242071	-0.302536	-0.367131	-0.40168	-0.454935	-0.509095	-0.567181	-0.59492	-0.677885	-0.678079	-0.750541	-0.812967	-0.847171	-0.89913	-0.9723	-1.00411	-1.09487	-1.10777	-1.17945	-1.22689	-1.2724	-1.31142	-1.36612	-1.41411	-1.46888	-1.51369	-1.57153	-1.61284	-1.64555	-1.71012	-1.76518	-1.80233	-1.85904	-1.90456	-1.98226	-2.0033	-2.06003
48.9101	0.03797		26.3559	0.6		48.9101	0.103675	-0.0294031	-0.0660587	0.0470664	-0.18085	-0.215227	-0.242424	-0.29901	-0.373551	-0.409952	-0.460062	-0.507042	-0.564893	-0.593328	-0.677123	-0.678105	-0.74736	-0.809133	-0.843589	-0.908083	-0.977232	-1.01185	-1.08852	-1.10699	-1.18145	-1.21984	-1.27478	-1.32074	-1.36433	-1.41131	-1.465	-1.51621	-1.57348	-1.6118	-1.6545	-1.71884	-1.77139	-1.80807	-1.86336	-1.90512	-1.97472	-2.00393	-2.06532
48.9621	0.0360448		26.3724	0.6		48.9621	0.101342	-0.0335815	-0.075467	0.0384123	-0.174475	-0.215507	-0.241405	-0.300791	-0.38013	-0.403261	-0.459577	-0.506809	-0.564871	-0.586224	-0.676439	-0.681704	-0.746915	-0.806704	-0.839818	-0.905912	-0.979613	-1.02406	-1.08888	-1.10616	-1.18069	-1.21671	-1.27158	-1.31698	-1.36617	-1.42103	-1.46526	-1.52536	-1.57868	-1.61617	-1.6597	-1.71765	-1.77027	-1.80888	-1.863	-1.90552	-1.98117	-2.01753	-2.06867
49.014	0.0349445		26.3892	0.6		49.014	0.104473	-0.0330482	-0.0841882	0.0288308	-0.172888	-0.216906	-0.242859	-0.309707	-0.389215	-0.399959	-0.45405	-0.502628	-0.566977	-0.585251	-0.6732	-0.68368	-0.749255	-0.802957	-0.841014	-0.902686	-0.977179	-1.02719	-1.09497	-1.10616	-1.17576	-1.21419	-1.26379	-1.31573	-1.37372	-1.42608	-1.47045	-1.52716	-1.58161	-1.6148	-1.66823	-1.72303	-1.76946	-1.81109	-1.8651	-1.90719	-1.98337	-2.02156	-2.06605
49.066	0.0351402		26.406	1.2		49.066	0.108748	-0.0343982	-0.0848242	0.0161024	-0.172776	-0.214704	-0.242254	-0.309745	-0.390108	-0.394963	-0.456817	-0.497178	-0.571626	-0.588532	-0.674968	-0.695027	-0.756235	-0.804183	-0.838624	-0.900426	-0.974326	-1.02479	-1.09951	-1.10786	-1.16915	-1.21524	-1.26319	-1.30995	-1.37386	-1.42056	-1.47609	-1.53354	-1.58441	-1.61443	-1.66721	-1.73406	-1.76797	-1.80574	-1.87132	-1.911	-1.98045	-2.02433	-2.05908
49.118	0.0350377		26.4231	1.2		49.118	0.109818	-0.033003	-0.0795442	0.003106	-0.170504	-0.212116	-0.245684	-0.314636	-0.390348	-0.394241	-0.454354	-0.495209	-0.569301	-0.596133	-0.679466	-0.704212	-0.76229	-0.807464	-0.840066	-0.906569	-0.969279	-1.01382	-1.10607	-1.11319	-1.16525	-1.22325	-1.26665	-1.30748	-1.37205	-1.41128	-1.47555	-1.53531	-1.58627	-1.61956	-1.66197	-1.73785	-1.76617	-1.80984	-1.86952	-1.91274	-1.97479	-2.01433	-2.05257
49.1699	0.0346895		26.4397	1.8		49.1699	0.110911	-0.0291756	-0.0733819	-0.00894175	-0.169395	-0.215785	-0.25371	-0.31546	-0.385317	-0.40057	-0.457363	-0.493486	-0.561858	-0.603385	-0.681289	-0.708723	-0.76624	-0.805796	-0.84285	-0.911489	-0.968863	-1.00646	-1.10985	-1.12025	-1.17067	-1.22737	-1.26599	-1.31693	-1.37409	-1.40636	-1.47686	-1.52423	-1.59046	-1.62267	-1.65896	-1.7447	-1.76248	-1.8157	-1.87183	-1.90595	-1.96727	-2.00544	-2.05274
49.2219	0.0319407		26.4562	1.8		49.2219	0.103985	-0.0359288	-0.0759585	-0.0213649	-0.171818	-0.219135	-0.264485	-0.321325	-0.380602	-0.410516	-0.460253	-0.500998	-0.562338	-0.605691	-0.683969	-0.710402	-0.774728	-0.807943	-0.849466	-0.913809	-0.969595	-1.00902	-1.11322	-1.122	-1.17835	-1.22991	-1.26921	-1.32046	-1.37964	-1.41473	-1.47835	-1.51923	-1.59265	-1.63079	-1.65651	-1.74468	-1.76571	-1.81713	-1.87551	-1.90093	-1.97177	-2.00921	-2.06124
49.2739	0.0299365		26.4728	1.8		49.2739	0.101103	-0.0370565	-0.0809066	-0.0399654	-0.180043	-0.217747	-0.273712	-0.329808	-0.384708	-0.417613	-0.455948	-0.506365	-0.568008	-0.604659	-0.68173	-0.708742	-0.770964	-0.802985	-0.857373	-0.919545	-0.971447	-1.00782	-1.11037	-1.12525	-1.17603	-1.22963	-1.26806	-1.32884	-1.38449	-1.41786	-1.48219	-1.51818	-1.58748	-1.63243	-1.65367	-1.73829	-1.76523	-1.81305	-1.8819	-1.90078	-1.97541	-2.01587	-2.06578
49.3258	0.0284795		26.4897	1.8		49.3258	0.0988118	-0.0378538	-0.0781985	-0.0543047	-0.184896	-0.217285	-0.279725	-0.327191	-0.386213	-0.421669	-0.454266	-0.509401	-0.573242	-0.599827	-0.680677	-0.710359	-0.766659	-0.797679	-0.859583	-0.925116	-0.974309	-1.01171	-1.10227	-1.12899	-1.16944	-1.22815	-1.27427	-1.32869	-1.38551	-1.41896	-1.48733	-1.52722	-1.58326	-1.62453	-1.65611	-1.74135	-1.76478	-1.79765	-1.88738	-1.9032	-1.98189	-2.01919	-2.06698
49.3778	0.0271983		26.5061	2.4		49.3778	0.0996656	-0.0440571	-0.0632628	-0.0651169	-0.184993	-0.218058	-0.285571	-0.322828	-0.390284	-0.420437	-0.45335	-0.512473	-0.576905	-0.600238	-0.683121	-0.713344	-0.763251	-0.798934	-0.855926	-0.930463	-0.973218	-1.01148	-1.09267	-1.13273	-1.17012	-1.22822	-1.27512	-1.33204	-1.3794	-1.42312	-1.48629	-1.53165	-1.57972	-1.6193	-1.6628	-1.74147	-1.76293	-1.78862	-1.89356	-1.91051	-1.98276	-2.01321	-2.07065
49.4298	0.0285201		26.5228	3		49.4298	0.104997	-0.0469826	-0.0549522	-0.0670871	-0.184501	-0.218347	-0.283509	-0.31403	-0.392027	-0.413534	-0.453322	-0.511423	-0.578242	-0.601763	-0.685145	-0.71367	-0.757903	-0.801285	-0.853549	-0.926698	-0.971006	-1.00957	-1.08892	-1.12821	-1.17359	-1.22898	-1.27489	-1.33676	-1.36924	-1.42732	-1.48827	-1.52892	-1.5804	-1.61898	-1.66882	-1.73603	-1.75336	-1.77836	-1.89218	-1.90865	-1.97896	-2.00714	-2.07604
49.4817	0.0288372		26.539	3.6		49.4817	0.110149	-0.0494311	-0.0615328	-0.0652445	-0.184719	-0.220569	-0.2785	-0.31448	-0.390114	-0.412005	-0.463978	-0.509223	-0.577913	-0.608387	-0.690818	-0.710296	-0.760359	-0.809332	-0.858496	-0.925275	-0.97303	-1.00429	-1.09515	-1.11497	-1.18181	-1.22233	-1.27597	-1.33256	-1.36361	-1.43545	-1.48697	-1.52078	-1.58297	-1.62544	-1.67262	-1.73005	-1.75352	-1.77464	-1.88604	-1.90585	-1.98079	-2.00009	-2.07934
49.5337	0.0288265		26.5555	3		49.5337	0.114265	-0.0436188	-0.0758238	-0.0716501	-0.185238	-0.220022	-0.265882	-0.322039	-0.395915	-0.406684	-0.468933	-0.505848	-0.577754	-0.610654	-0.698331	-0.701493	-0.75914	-0.808936	-0.864283	-0.929438	-0.977154	-1.0008	-1.10145	-1.10667	-1.18174	-1.20884	-1.27193	-1.32498	-1.35953	-1.43122	-1.49709	-1.52347	-1.58797	-1.63723	-1.66986	-1.72838	-1.75523	-1.77112	-1.87583	-1.90276	-1.98064	-1.9988	-2.0801
49.5857	0.0284294		26.5721	3.6		49.5857	0.11813	-0.0334452	-0.0807905	-0.0826503	-0.180418	-0.21718	-0.263362	-0.328284	-0.397056	-0.408927	-0.466841	-0.503401	-0.573053	-0.60946	-0.701694	-0.697864	-0.757455	-0.803863	-0.869418	-0.935779	-0.981846	-1.00082	-1.10679	-1.11051	-1.17453	-1.2	-1.27407	-1.32323	-1.36318	-1.4283	-1.50179	-1.52759	-1.59153	-1.63931	-1.66078	-1.73325	-1.7551	-1.77485	-1.87071	-1.90801	-1.98827	-2.00517	-2.07689
49.6376	0.0274083		26.5888	3		49.6376	0.129714	-0.0313435	-0.0770555	-0.101656	-0.177111	-0.215999	-0.265734	-0.32767	-0.391447	-0.411839	-0.463661	-0.503614	-0.561154	-0.612302	-0.695959	-0.69744	-0.761409	-0.801232	-0.870613	-0.944305	-0.989392	-1.00704	-1.10317	-1.12163	-1.1741	-1.20031	-1.2677	-1.33377	-1.36691	-1.42586	-1.49347	-1.52482	-1.58862	-1.63263	-1.65339	-1.7425	-1.75397	-1.77959	-1.86964	-1.91113	-1.98627	-2.00969	-2.07911
49.6896	0.0278275		26.6054	3.6		49.6896	0.140006	-0.0373015	-0.0726595	-0.108565	-0.179627	-0.212758	-0.263065	-0.322667	-0.384473	-0.413672	-0.461775	-0.50183	-0.555195	-0.604879	-0.684997	-0.7011	-0.763575	-0.801564	-0.866149	-0.946184	-0.988299	-1.01246	-1.09997	-1.13069	-1.17282	-1.20832	-1.26309	-1.33481	-1.36911	-1.42683	-1.48544	-1.52005	-1.58732	-1.62584	-1.6454	-1.74333	-1.75212	-1.7786	-1.87257	-1.91193	-1.98188	-2.0144	-2.08303
49.7416	0.0282734		26.6221	3.6		49.7416	0.144385	-0.0479231	-0.0684385	-0.10876	-0.189406	-0.209716	-0.262276	-0.319698	-0.377179	-0.411492	-0.463833	-0.496156	-0.553164	-0.59982	-0.673851	-0.701655	-0.772094	-0.804509	-0.865611	-0.944054	-0.988746	-1.01152	-1.10004	-1.13107	-1.17734	-1.21817	-1.26438	-1.33304	-1.37253	-1.42986	-1.47854	-1.51639	-1.58605	-1.61961	-1.64425	-1.73853	-1.7569	-1.77633	-1.88153	-1.91168	-1.98083	-2.00894	-2.08537
49.7935	0.0272745		26.6386	4.2		49.7935	0.141107	-0.054112	-0.0686132	-0.106872	-0.200764	-0.208111	-0.263735	-0.32031	-0.380769	-0.404871	-0.471735	-0.493687	-0.561421	-0.59503	-0.675102	-0.694043	-0.779388	-0.804193	-0.865485	-0.943457	-0.988073	-1.01503	-1.09633	-1.13105	-1.18117	-1.22108	-1.2698	-1.32624	-1.37751	-1.42586	-1.48296	-1.52149	-1.59298	-1.6223	-1.65533	-1.73936	-1.76389	-1.77338	-1.88128	-1.90765	-1.98041	-2.00262	-2.08544
49.8455	0.0260629		26.6559	3.6		49.8455	0.131627	-0.0552129	-0.0659444	-0.102868	-0.195828	-0.211752	-0.275411	-0.326128	-0.387627	-0.400248	-0.478685	-0.500575	-0.572071	-0.592892	-0.685624	-0.691198	-0.779362	-0.810408	-0.866759	-0.941629	-0.991772	-1.0069	-1.09181	-1.13138	-1.18053	-1.22321	-1.28117	-1.32491	-1.38238	-1.42289	-1.4797	-1.52851	-1.60317	-1.62615	-1.65769	-1.73658	-1.76297	-1.77472	-1.87928	-1.91628	-1.98841	-2.00732	-2.08374
49.8974	0.0254025		26.6727	3.6		49.8974	0.125954	-0.0489667	-0.0663613	-0.101903	-0.185138	-0.21568	-0.280489	-0.326425	-0.388315	-0.395577	-0.474016	-0.51128	-0.572152	-0.596783	-0.692613	-0.688361	-0.779525	-0.812044	-0.867247	-0.943899	-0.99777	-1.00425	-1.09104	-1.13061	-1.18261	-1.22424	-1.28535	-1.33686	-1.37658	-1.42105	-1.47648	-1.53342	-1.60365	-1.62401	-1.6583	-1.73607	-1.75811	-1.78009	-1.87222	-1.91626	-1.98921	-2.01068	-2.0831
49.9494	0.0259627		26.689	3.6		49.9494	0.123788	-0.0449316	-0.061962	-0.104355	-0.177065	-0.219797	-0.276608	-0.324548	-0.383081	-0.400293	-0.469756	-0.51689	-0.574496	-0.597313	-0.696889	-0.691884	-0.772321	-0.812312	-0.860581	-0.945136	-0.991231	-0.999867	-1.09519	-1.13082	-1.18147	-1.2272	-1.2791	-1.33849	-1.3718	-1.42719	-1.47364	-1.53159	-1.59979	-1.62529	-1.65421	-1.73381	-1.75194	-1.78322	-1.86806	-1.91699	-1.98387	-2.00986	-2.07913
50.0014	0.0265408		26.7057	3.6		50.0014	0.117197	-0.0462815	-0.0576725	-0.106739	-0.174096	-0.22159	-0.271228	-0.316513	-0.379725	-0.404221	-0.464005	-0.516924	-0.569941	-0.604802	-0.700017	-0.700074	-0.76217	-0.812537	-0.852894	-0.938479	-0.981428	-0.996626	-1.09881	-1.129	-1.18588	-1.22985	-1.27811	-1.3384	-1.36658	-1.43256	-1.47508	-1.52998	-1.59333	-1.62614	-1.65182	-1.73646	-1.74924	-1.78357	-1.87741	-1.91428	-1.98334	-2.00709	-2.07732
50.0533	0.0276698		26.7221	3.6		50.0533	0.113562	-0.0432879	-0.0566806	-0.110107	-0.177251	-0.220823	-0.263879	-0.310185	-0.381471	-0.407068	-0.464514	-0.514048	-0.568111	-0.610971	-0.700317	-0.701455	-0.761983	-0.8057	-0.84941	-0.930966	-0.976116	-1.00345	-1.09695	-1.1301	-1.18182	-1.22719	-1.28145	-1.3363	-1.36395	-1.43603	-1.48127	-1.52706	-1.58828	-1.63275	-1.65477	-1.74268	-1.75128	-1.78643	-1.88523	-1.91362	-1.97438	-1.99905	-2.07032
50.1053	0.026968		26.7386	4.2		50.1053	0.110114	-0.0426183	-0.0627796	-0.117766	-0.180039	-0.227644	-0.269385	-0.315302	-0.385422	-0.41159	-0.467479	-0.512994	-0.565562	-0.614367	-0.703138	-0.69946	-0.765115	-0.81366	-0.851505	-0.929181	-0.977782	-1.00181	-1.09416	-1.13362	-1.17525	-1.22245	-1.28213	-1.33521	-1.36958	-1.43525	-1.47929	-1.52493	-1.58944	-1.63551	-1.6592	-1.74381	-1.75085	-1.78043	-1.89117	-1.91703	-1.97292	-1.99107	-2.07364
50.1573	0.0261884		26.7553	3		50.1573	0.105978	-0.0374956	-0.0690058	-0.12716	-0.180545	-0.229719	-0.275803	-0.324928	-0.386592	-0.416721	-0.463887	-0.509147	-0.561365	-0.608656	-0.700198	-0.696056	-0.780138	-0.814994	-0.856846	-0.934346	-0.978133	-1.00395	-1.09565	-1.12876	-1.17781	-1.21233	-1.28086	-1.33782	-1.37155	-1.43387	-1.48121	-1.5258	-1.59239	-1.62662	-1.66555	-1.7384	-1.75286	-1.77648	-1.89059	-1.91795	-1.97754	-1.99246	-2.07674
50.2092	0.0248252		26.7722	3		50.2092	0.108203	-0.0387637	-0.0665695	-0.141745	-0.184885	-0.228684	-0.283734	-0.331684	-0.388414	-0.423313	-0.466383	-0.5056	-0.562887	-0.603063	-0.697491	-0.690734	-0.783897	-0.815183	-0.862326	-0.942918	-0.978895	-1.00443	-1.10353	-1.12591	-1.1794	-1.20659	-1.27733	-1.33276	-1.38043	-1.43391	-1.4799	-1.52944	-1.59158	-1.62673	-1.66861	-1.73255	-1.75651	-1.76935	-1.88773	-1.92127	-1.98079	-2.00078	-2.07501
50.2612	0.0238324		26.7887	3		50.2612	0.106289	-0.0395221	-0.0667898	-0.145992	-0.187156	-0.224066	-0.290362	-0.324084	-0.38799	-0.430014	-0.470225	-0.501228	-0.56517	-0.607715	-0.69619	-0.695594	-0.774914	-0.813692	-0.868903	-0.943639	-0.979204	-1.00651	-1.1045	-1.12628	-1.18283	-1.20393	-1.27304	-1.33557	-1.37981	-1.43279	-1.47686	-1.53597	-1.58886	-1.62696	-1.66794	-1.73018	-1.75566	-1.76107	-1.88815	-1.92091	-1.99136	-2.01093	-2.07554
50.3132	0.0252704		26.8053	3		50.3132	0.105417	-0.0350021	-0.0718027	-0.142327	-0.183663	-0.214376	-0.283672	-0.320646	-0.382961	-0.426696	-0.471148	-0.502272	-0.570451	-0.614596	-0.692421	-0.698994	-0.7689	-0.809669	-0.871768	-0.941332	-0.9862	-1.01178	-1.10523	-1.12939	-1.17277	-1.20608	-1.27394	-1.33789	-1.38035	-1.43217	-1.48476	-1.53785	-1.58605	-1.63032	-1.66421	-1.7245	-1.75596	-1.75813	-1.88565	-1.91578	-1.98839	-2.00603	-2.06968
50.3651	0.0255484		26.8223	3		50.3651	0.108291	-0.0325952	-0.0769179	-0.137035	-0.186796	-0.214127	-0.270693	-0.325851	-0.380237	-0.4193	-0.466306	-0.505104	-0.574701	-0.621773	-0.693278	-0.701752	-0.764858	-0.811228	-0.874439	-0.939502	-0.993203	-1.01624	-1.10314	-1.13051	-1.15872	-1.20979	-1.26785	-1.3462	-1.3809	-1.42842	-1.4831	-1.5377	-1.58829	-1.63133	-1.66592	-1.72511	-1.75488	-1.76026	-1.8911	-1.91003	-1.98363	-1.99167	-2.07963
50.4171	0.0254642		26.8389	3		50.4171	0.109859	-0.0298083	-0.0734852	-0.128562	-0.188737	-0.21718	-0.260479	-0.336921	-0.379556	-0.41467	-0.458405	-0.509981	-0.573245	-0.620272	-0.691091	-0.70459	-0.764084	-0.815357	-0.875486	-0.947319	-0.991771	-1.01682	-1.0955	-1.13039	-1.15747	-1.20651	-1.26669	-1.34065	-1.38308	-1.42377	-1.48154	-1.54059	-1.59697	-1.63098	-1.67092	-1.72569	-1.75709	-1.77099	-1.89126	-1.91028	-1.98084	-1.98913	-2.08919
50.4691	0.0235518		26.8555	3		50.4691	0.115014	-0.0409574	-0.0707793	-0.126203	-0.189426	-0.21726	-0.263544	-0.345516	-0.383485	-0.40777	-0.458875	-0.515161	-0.572807	-0.613049	-0.691187	-0.705885	-0.761694	-0.818204	-0.874793	-0.951701	-0.991592	-1.01593	-1.09448	-1.13092	-1.16999	-1.2068	-1.27001	-1.33349	-1.38648	-1.42157	-1.47554	-1.54406	-1.60304	-1.63345	-1.6706	-1.73097	-1.76522	-1.78941	-1.89483	-1.91644	-1.9829	-2.00262	-2.09417
50.521	0.0208544		26.8722	3.6		50.521	0.111364	-0.0503223	-0.0764483	-0.129361	-0.193554	-0.222912	-0.274774	-0.343266	-0.387314	-0.412564	-0.463839	-0.51999	-0.570097	-0.608297	-0.695006	-0.712728	-0.762584	-0.821369	-0.873451	-0.951897	-0.991115	-1.01431	-1.08919	-1.13093	-1.18224	-1.21517	-1.27277	-1.32903	-1.38624	-1.42415	-1.47558	-1.54221	-1.60508	-1.64114	-1.67408	-1.74425	-1.77325	-1.79981	-1.89473	-1.92403	-1.99036	-2.0159	-2.09062
50.573	0.0187066		26.8889	3		50.573	0.110436	-0.0573696	-0.0821318	-0.132056	-0.195418	-0.224263	-0.282545	-0.340881	-0.387909	-0.418467	-0.476624	-0.519016	-0.574146	-0.601478	-0.695945	-0.717626	-0.768433	-0.826021	-0.867748	-0.944641	-0.99214	-1.01476	-1.09666	-1.13141	-1.1898	-1.22981	-1.28111	-1.33184	-1.38978	-1.43207	-1.48458	-1.53997	-1.60289	-1.63925	-1.67753	-1.74818	-1.78051	-1.80557	-1.88347	-1.92982	-1.99949	-2.01904	-2.0857
50.625	0.0142605		26.9053	3		50.625	0.111832	-0.0673294	-0.0853463	-0.139893	-0.204945	-0.229913	-0.281192	-0.337822	-0.394478	-0.43075	-0.488215	-0.517723	-0.581956	-0.603337	-0.698334	-0.722646	-0.778446	-0.831212	-0.868035	-0.937399	-0.989298	-1.02033	-1.10311	-1.12927	-1.18882	-1.24465	-1.28605	-1.34122	-1.39373	-1.43995	-1.49	-1.53973	-1.60386	-1.63426	-1.68541	-1.755	-1.78852	-1.80649	-1.88233	-1.93594	-2.01172	-2.0245	-2.08599
50.6769	0.0112774		26.9224	3		50.6769	0.110185	-0.0667953	-0.0791356	-0.149755	-0.208199	-0.237115	-0.273351	-0.331693	-0.40331	-0.440306	-0.496349	-0.521787	-0.590358	-0.605793	-0.700768	-0.724522	-0.778491	-0.840273	-0.872838	-0.939224	-0.988971	-1.02606	-1.10282	-1.13629	-1.18832	-1.24856	-1.28931	-1.33719	-1.39713	-1.44195	-1.49593	-1.54624	-1.60293	-1.62698	-1.69166	-1.75183	-1.78803	-1.81004	-1.88461	-1.9376	-2.0192	-2.02146	-2.09039
50.7289	0.0110204		26.9389	3.6		50.7289	0.116011	-0.060219	-0.0728964	-0.150661	-0.202388	-0.236525	-0.273111	-0.323877	-0.409813	-0.43506	-0.496711	-0.523379	-0.591978	-0.609608	-0.701428	-0.726578	-0.774904	-0.837249	-0.876268	-0.937097	-0.992166	-1.03249	-1.10329	-1.14136	-1.19215	-1.24621	-1.286	-1.33547	-1.39298	-1.4401	-1.4959	-1.5495	-1.60138	-1.62331	-1.68501	-1.74406	-1.77905	-1.81575	-1.88849	-1.9399	-2.02283	-2.02324	-2.09824
50.7809	0.0143878		26.9552	3		50.7809	0.114787	-0.0468734	-0.0656984	-0.152393	-0.190774	-0.236587	-0.268517	-0.323197	-0.406884	-0.42191	-0.486222	-0.525099	-0.580896	-0.611715	-0.705063	-0.728799	-0.767008	-0.831246	-0.875165	-0.935103	-0.995622	-1.0293	-1.09837	-1.14121	-1.18835	-1.24034	-1.28188	-1.32433	-1.38646	-1.43402	-1.49984	-1.5485	-1.60299	-1.63013	-1.67233	-1.73869	-1.77057	-1.81783	-1.89056	-1.93347	-2.01001	-2.02269	-2.09361
50.8328	0.0184878		26.972	3		50.8328	0.111481	-0.0367384	-0.0576394	-0.15365	-0.184333	-0.232652	-0.269415	-0.323757	-0.39992	-0.407071	-0.474735	-0.521663	-0.57531	-0.610154	-0.701537	-0.726821	-0.7615	-0.826508	-0.871972	-0.931151	-1.00075	-1.02593	-1.09567	-1.13549	-1.1855	-1.24176	-1.28569	-1.3186	-1.37835	-1.43169	-1.49885	-1.54928	-1.60332	-1.63474	-1.66118	-1.73296	-1.76814	-1.81846	-1.88919	-1.92852	-1.99365	-2.02084	-2.08617
50.8848	0.0185897		26.9884	3.6		50.8848	0.111439	-0.0408468	-0.0603509	-0.156677	-0.184959	-0.229571	-0.264111	-0.330519	-0.394272	-0.411036	-0.467692	-0.519126	-0.574958	-0.613217	-0.698043	-0.724118	-0.760765	-0.82306	-0.876047	-0.930288	-0.999835	-1.02637	-1.09702	-1.13295	-1.18288	-1.24572	-1.28955	-1.32092	-1.37685	-1.43284	-1.4967	-1.55193	-1.60282	-1.64193	-1.65754	-1.7329	-1.78072	-1.81878	-1.8871	-1.92601	-1.97797	-2.02793	-2.0797
50.9367	0.0172559		27.0049	3.6		50.9367	0.115375	-0.0505815	-0.0705799	-0.156685	-0.193927	-0.228469	-0.264323	-0.331706	-0.395048	-0.414196	-0.471616	-0.521326	-0.577476	-0.617235	-0.693717	-0.722931	-0.761333	-0.824437	-0.882797	-0.938208	-1.00016	-1.02783	-1.09748	-1.13733	-1.17974	-1.24872	-1.29052	-1.32381	-1.37962	-1.43226	-1.49304	-1.55434	-1.59869	-1.63559	-1.65882	-1.73004	-1.80092	-1.81867	-1.8903	-1.92402	-1.96953	-2.03237	-2.07652
50.9887	0.0142916		27.0222	4.2		50.9887	0.121968	-0.0547816	-0.082666	-0.149555	-0.202059	-0.230634	-0.271364	-0.329752	-0.402542	-0.421903	-0.483034	-0.524027	-0.582729	-0.615546	-0.694142	-0.717455	-0.765152	-0.825532	-0.884152	-0.944395	-1.00504	-1.03548	-1.09976	-1.14451	-1.18395	-1.25005	-1.29121	-1.32777	-1.38557	-1.43501	-1.48743	-1.55251	-1.59852	-1.63359	-1.66386	-1.72574	-1.80807	-1.81547	-1.89366	-1.92511	-1.97192	-2.03829	-2.08209
51.0407	0.012254		27.0388	4.2		51.0407	0.127723	-0.057955	-0.0849134	-0.141283	-0.202972	-0.231386	-0.270456	-0.329067	-0.407275	-0.426781	-0.482201	-0.525591	-0.58538	-0.615557	-0.695629	-0.716151	-0.770601	-0.827182	-0.881161	-0.949997	-1.0055	-1.03764	-1.09387	-1.14873	-1.18994	-1.24672	-1.29164	-1.33508	-1.3891	-1.43886	-1.48671	-1.55344	-1.60154	-1.63735	-1.66422	-1.72922	-1.80976	-1.82214	-1.89892	-1.92432	-1.97767	-2.04173	-2.08955
51.0926	0.0118054		27.0555	3.6		51.0926	0.124158	-0.0512547	-0.0807132	-0.139944	-0.20151	-0.233567	-0.273895	-0.330143	-0.403352	-0.428715	-0.470499	-0.524541	-0.588419	-0.617698	-0.696719	-0.713665	-0.775205	-0.828847	-0.874183	-0.950111	-1.00703	-1.03353	-1.08178	-1.15113	-1.19403	-1.24651	-1.2956	-1.34718	-1.38813	-1.44346	-1.48455	-1.55708	-1.60422	-1.63423	-1.67337	-1.73529	-1.80401	-1.83221	-1.89905	-1.92312	-1.98716	-2.04076	-2.09593
51.1446	0.0128243		27.0724	4.2		51.1446	0.118606	-0.0455934	-0.0755086	-0.14558	-0.189022	-0.235791	-0.263263	-0.336009	-0.390854	-0.432481	-0.459945	-0.525247	-0.590249	-0.619478	-0.702434	-0.715312	-0.781554	-0.824193	-0.873764	-0.944757	-1.00517	-1.03104	-1.08439	-1.14691	-1.19661	-1.24918	-1.29491	-1.3573	-1.38491	-1.44271	-1.48769	-1.56004	-1.59527	-1.63611	-1.68733	-1.74368	-1.79426	-1.83518	-1.89508	-1.92255	-1.9919	-2.03355	-2.09259
51.1966	0.0147426		27.0888	4.2		51.1966	0.112439	-0.040874	-0.0728203	-0.148082	-0.184381	-0.234494	-0.257484	-0.337562	-0.384211	-0.428808	-0.459171	-0.524405	-0.585298	-0.627774	-0.701331	-0.723036	-0.784545	-0.817555	-0.879032	-0.942919	-0.998116	-1.03017	-1.09518	-1.14368	-1.19116	-1.25108	-1.28904	-1.35258	-1.38175	-1.43768	-1.48959	-1.55409	-1.58182	-1.6344	-1.69401	-1.74416	-1.78802	-1.83421	-1.89339	-1.92774	-1.99549	-2.0223	-2.08629
51.2485	0.0161604		27.1056	4.2		51.2485	0.104342	-0.0372117	-0.0766031	-0.151562	-0.183447	-0.231541	-0.25747	-0.33635	-0.385856	-0.423799	-0.458922	-0.522528	-0.575748	-0.628132	-0.700462	-0.720121	-0.785527	-0.812417	-0.881721	-0.942746	-0.990838	-1.03823	-1.10602	-1.1438	-1.18562	-1.24974	-1.28358	-1.33171	-1.38353	-1.43581	-1.48683	-1.55122	-1.57892	-1.6319	-1.69831	-1.73983	-1.78145	-1.831	-1.89547	-1.93523	-1.99261	-2.01501	-2.0821
51.3005	0.0150686		27.1222	4.2		51.3005	0.0970521	-0.0420439	-0.0848876	-0.152623	-0.190824	-0.222489	-0.265662	-0.331884	-0.389741	-0.424512	-0.457784	-0.523527	-0.576603	-0.622022	-0.691729	-0.717269	-0.787654	-0.814079	-0.883161	-0.947537	-0.981476	-1.04797	-1.10317	-1.14234	-1.1811	-1.24696	-1.28393	-1.32311	-1.38014	-1.44098	-1.48796	-1.55006	-1.58568	-1.63398	-1.69039	-1.73865	-1.78436	-1.83833	-1.90682	-1.94017	-1.98702	-2.01787	-2.08785
51.3525	0.0132193		27.1388	4.2		51.3525	0.0921793	-0.0447733	-0.0894286	-0.156413	-0.201503	-0.224056	-0.272602	-0.330563	-0.39314	-0.426005	-0.453466	-0.522596	-0.575742	-0.61649	-0.689256	-0.714366	-0.786766	-0.821626	-0.879896	-0.950002	-0.981349	-1.04718	-1.09458	-1.14173	-1.18256	-1.23698	-1.29225	-1.32458	-1.37534	-1.44036	-1.48783	-1.5527	-1.5971	-1.62988	-1.68687	-1.73728	-1.78599	-1.84824	-1.90982	-1.94309	-1.99238	-2.02387	-2.10132
51.4044	0.0114755		27.1556	3.6		51.4044	0.0892399	-0.0501295	-0.0987624	-0.160683	-0.20632	-0.228067	-0.271307	-0.328997	-0.393709	-0.42621	-0.457353	-0.526338	-0.578631	-0.608953	-0.691986	-0.717516	-0.786454	-0.828676	-0.877545	-0.949989	-0.982663	-1.04115	-1.09604	-1.13772	-1.18301	-1.23292	-1.29676	-1.33629	-1.37419	-1.43388	-1.49656	-1.55285	-1.6027	-1.62687	-1.68899	-1.74682	-1.78754	-1.85017	-1.90629	-1.93803	-1.99949	-2.02783	-2.10504
51.4564	0.0115966		27.1722	4.2		51.4564	0.0857718	-0.0569187	-0.0980851	-0.156008	-0.202761	-0.233157	-0.270655	-0.330559	-0.394846	-0.427159	-0.468362	-0.520589	-0.585141	-0.605546	-0.695961	-0.724393	-0.788522	-0.828834	-0.873577	-0.948861	-0.986454	-1.03501	-1.10052	-1.13419	-1.18371	-1.23268	-1.29261	-1.34087	-1.37277	-1.42931	-1.50695	-1.54362	-1.59816	-1.62741	-1.686	-1.75623	-1.78344	-1.8458	-1.90452	-1.93256	-2.00072	-2.02854	-2.10298
51.5084	0.0120994		27.1885	4.2		51.5084	0.0832676	-0.0556256	-0.0991866	-0.149314	-0.196069	-0.238936	-0.275846	-0.335213	-0.401367	-0.426146	-0.469174	-0.518321	-0.587674	-0.607307	-0.701993	-0.72321	-0.791424	-0.825361	-0.872838	-0.948124	-0.992698	-1.03001	-1.10646	-1.13506	-1.17778	-1.23379	-1.27916	-1.33555	-1.37817	-1.43174	-1.51222	-1.53863	-1.59786	-1.62681	-1.68464	-1.76481	-1.78299	-1.84161	-1.8979	-1.92712	-2.00194	-2.02561	-2.09712
51.5603	0.0141865		27.2051	4.2		51.5603	0.0845873	-0.0566054	-0.0962734	-0.140622	-0.188524	-0.232173	-0.27973	-0.335229	-0.400125	-0.423908	-0.471264	-0.516536	-0.588665	-0.607474	-0.698011	-0.713975	-0.792827	-0.817505	-0.871322	-0.945459	-0.996477	-1.02577	-1.10088	-1.13685	-1.17122	-1.23997	-1.26935	-1.3355	-1.38205	-1.43619	-1.50809	-1.53565	-1.59589	-1.62417	-1.68108	-1.76371	-1.78451	-1.84191	-1.89628	-1.92402	-2	-2.03005	-2.09153
51.6123	0.0162027		27.2223	4.2		51.6123	0.0842547	-0.0606835	-0.0842705	-0.139151	-0.186405	-0.230607	-0.278228	-0.336262	-0.398816	-0.417423	-0.470016	-0.511058	-0.591342	-0.607716	-0.693063	-0.705738	-0.782512	-0.817502	-0.873345	-0.943166	-0.998185	-1.02901	-1.09596	-1.13819	-1.17172	-1.23551	-1.27042	-1.33034	-1.38482	-1.43736	-1.50355	-1.53827	-1.59631	-1.62703	-1.68221	-1.75468	-1.78735	-1.84249	-1.89278	-1.92241	-2.00372	-2.03047	-2.08754
51.6643	0.0172237		27.2388	4.2		51.6643	0.0794123	-0.0560233	-0.0718255	-0.147442	-0.185908	-0.229846	-0.271844	-0.336803	-0.399834	-0.412014	-0.472205	-0.511711	-0.594649	-0.600671	-0.689515	-0.7007	-0.773026	-0.820402	-0.878788	-0.936942	-0.998349	-1.03302	-1.09614	-1.14016	-1.17323	-1.23478	-1.27993	-1.3305	-1.38876	-1.43114	-1.49426	-1.54115	-1.6007	-1.63095	-1.68091	-1.74528	-1.79044	-1.84346	-1.88737	-1.91936	-2.00011	-2.02512	-2.08399
51.7162	0.0186753		27.2558	4.2		51.7162	0.077821	-0.0496829	-0.0650788	-0.14977	-0.184296	-0.226895	-0.270673	-0.336861	-0.396052	-0.41421	-0.476189	-0.509491	-0.590691	-0.59156	-0.684562	-0.702427	-0.773029	-0.819352	-0.871892	-0.932386	-0.9978	-1.03982	-1.09532	-1.13466	-1.17214	-1.23212	-1.28878	-1.33699	-1.38585	-1.42407	-1.48853	-1.53918	-1.59897	-1.63119	-1.68255	-1.73916	-1.78869	-1.83881	-1.88667	-1.92688	-1.99012	-2.02076	-2.07521
51.7682	0.0182966		27.2725	4.8		51.7682	0.0715494	-0.0366404	-0.0669926	-0.155083	-0.184381	-0.234086	-0.281248	-0.333132	-0.398112	-0.414048	-0.47754	-0.50942	-0.584502	-0.586576	-0.684747	-0.703386	-0.778803	-0.823911	-0.862753	-0.925695	-0.996552	-1.03901	-1.09461	-1.13132	-1.17047	-1.22664	-1.28899	-1.34055	-1.38289	-1.41808	-1.4863	-1.53957	-1.59941	-1.631	-1.67997	-1.7405	-1.78959	-1.83505	-1.88741	-1.93574	-1.97639	-2.01662	-2.06796
51.8202	0.0179342		27.2889	4.8		51.8202	0.0707783	-0.0358282	-0.0704462	-0.162965	-0.18229	-0.235487	-0.288337	-0.325064	-0.392825	-0.409095	-0.477937	-0.516006	-0.57586	-0.600793	-0.683414	-0.701792	-0.786548	-0.823257	-0.854838	-0.924619	-0.995517	-1.03641	-1.09394	-1.12942	-1.17115	-1.2308	-1.2928	-1.33987	-1.38197	-1.41722	-1.47353	-1.53411	-1.59773	-1.62548	-1.67554	-1.7451	-1.78826	-1.83909	-1.8937	-1.93889	-1.96701	-2.01466	-2.07008
51.8721	0.0170407		27.3059	4.8		51.8721	0.0758082	-0.0365105	-0.0703002	-0.166515	-0.180654	-0.233907	-0.293308	-0.318873	-0.388266	-0.405747	-0.473336	-0.515381	-0.570973	-0.612072	-0.684524	-0.703493	-0.785392	-0.826401	-0.85599	-0.93301	-0.995496	-1.03357	-1.09347	-1.13743	-1.17624	-1.23624	-1.29079	-1.34039	-1.38309	-1.42118	-1.47938	-1.53251	-1.59649	-1.62431	-1.67886	-1.75115	-1.78629	-1.84578	-1.90293	-1.93187	-1.96854	-2.01395	-2.07551
51.9241	0.0164265		27.3224	5.4		51.9241	0.0781089	-0.0355253	-0.0584189	-0.172607	-0.174706	-0.231555	-0.289703	-0.319677	-0.382976	-0.401775	-0.472017	-0.514264	-0.570568	-0.615918	-0.688877	-0.703931	-0.78606	-0.824949	-0.8671	-0.935443	-0.995734	-1.0372	-1.09788	-1.14635	-1.18205	-1.24678	-1.29061	-1.33886	-1.38253	-1.42316	-1.47933	-1.53184	-1.59784	-1.62921	-1.67466	-1.74918	-1.79142	-1.85175	-1.90909	-1.92345	-1.97048	-2.01966	-2.08301
51.9761	0.0153574		27.3388	4.8		51.9761	0.0814171	-0.0367594	-0.0555939	-0.1695	-0.171767	-0.226233	-0.290286	-0.327528	-0.380048	-0.411017	-0.465031	-0.516518	-0.565624	-0.616659	-0.6916	-0.708808	-0.786394	-0.819848	-0.876522	-0.942693	-0.99414	-1.04277	-1.10203	-1.14935	-1.18603	-1.2524	-1.28508	-1.35097	-1.37807	-1.42372	-1.48246	-1.52795	-1.60045	-1.63404	-1.68226	-1.75111	-1.79113	-1.85666	-1.906	-1.92436	-1.98216	-2.02889	-2.08676
52.028	0.0153897		27.3554	4.2		52.028	0.0868333	-0.0400465	-0.054084	-0.158958	-0.17536	-0.232413	-0.290761	-0.329727	-0.381618	-0.412755	-0.461181	-0.519498	-0.567819	-0.611206	-0.69141	-0.710702	-0.786916	-0.81749	-0.876037	-0.949754	-0.986772	-1.04893	-1.09647	-1.14977	-1.18567	-1.24054	-1.27664	-1.35848	-1.37623	-1.42388	-1.49449	-1.52971	-1.60449	-1.63609	-1.68238	-1.74774	-1.78867	-1.85065	-1.89434	-1.93051	-1.99242	-2.03372	-2.08119
52.08	0.016051		27.3724	3.6		52.08	0.0927669	-0.0489143	-0.0531969	-0.147178	-0.182078	-0.23529	-0.288183	-0.329359	-0.383113	-0.410513	-0.461734	-0.527497	-0.576501	-0.614108	-0.692559	-0.707936	-0.781913	-0.815555	-0.871651	-0.955732	-0.974702	-1.05675	-1.09997	-1.14522	-1.17765	-1.23171	-1.27375	-1.35367	-1.3771	-1.42607	-1.49318	-1.52976	-1.60623	-1.63078	-1.67277	-1.75195	-1.78883	-1.84613	-1.89052	-1.93517	-1.99254	-2.03042	-2.07512
52.1319	0.0161562		27.3889	3.6		52.1319	0.104107	-0.0539557	-0.0579586	-0.138091	-0.189452	-0.235797	-0.286653	-0.326933	-0.385229	-0.410929	-0.460754	-0.531562	-0.574108	-0.61308	-0.693538	-0.708735	-0.772021	-0.823212	-0.869495	-0.96034	-0.974179	-1.05169	-1.10037	-1.14688	-1.17353	-1.23313	-1.27156	-1.34732	-1.38436	-1.4303	-1.49623	-1.53359	-1.61071	-1.62638	-1.66556	-1.7515	-1.78944	-1.83653	-1.89329	-1.93675	-1.99975	-2.02599	-2.07309
52.1839	0.0163824		27.4059	4.2		52.1839	0.116354	-0.052376	-0.0601508	-0.137279	-0.191937	-0.23162	-0.285239	-0.324715	-0.388722	-0.412228	-0.461105	-0.532621	-0.574473	-0.611184	-0.691574	-0.711011	-0.767414	-0.830366	-0.873861	-0.955252	-0.980808	-1.04359	-1.10546	-1.14601	-1.16956	-1.24427	-1.27502	-1.33783	-1.39119	-1.43876	-1.48478	-1.54003	-1.60798	-1.62755	-1.6594	-1.74408	-1.79292	-1.82459	-1.89581	-1.93251	-2.0017	-2.03416	-2.07843
52.2359	0.0174369		27.4225	4.2		52.2359	0.124634	-0.048673	-0.0691192	-0.135644	-0.192454	-0.225653	-0.287897	-0.330385	-0.390756	-0.415386	-0.458999	-0.524257	-0.573343	-0.609856	-0.687881	-0.712053	-0.765162	-0.835748	-0.876209	-0.94436	-0.986923	-1.03654	-1.1112	-1.14331	-1.1777	-1.25447	-1.2767	-1.3349	-1.39124	-1.43712	-1.47418	-1.54138	-1.60269	-1.63208	-1.66068	-1.74373	-1.79126	-1.8134	-1.89058	-1.92933	-2.0021	-2.04493	-2.08158
52.2878	0.0203838		27.439	3.6		52.2878	0.138079	-0.0440647	-0.0771206	-0.134737	-0.188076	-0.224132	-0.289451	-0.333415	-0.387818	-0.415089	-0.454645	-0.517885	-0.586152	-0.612016	-0.674041	-0.711978	-0.76705	-0.83298	-0.874276	-0.940182	-0.988679	-1.03626	-1.10777	-1.1358	-1.18425	-1.2547	-1.28036	-1.34071	-1.38684	-1.43156	-1.47218	-1.54187	-1.59582	-1.63252	-1.6689	-1.73819	-1.78029	-1.80872	-1.87784	-1.92323	-1.99857	-2.04314	-2.0799
52.3398	0.0233211		27.4557	4.2		52.3398	0.157886	-0.0373722	-0.0763504	-0.13545	-0.183152	-0.219448	-0.286597	-0.332247	-0.387521	-0.414237	-0.454828	-0.513648	-0.589109	-0.611967	-0.676079	-0.703598	-0.773807	-0.824432	-0.873382	-0.937972	-0.982155	-1.036	-1.1031	-1.12616	-1.1821	-1.24365	-1.2815	-1.34721	-1.38339	-1.42321	-1.4741	-1.5387	-1.59078	-1.6264	-1.67526	-1.74933	-1.77674	-1.8141	-1.87666	-1.92102	-1.98511	-2.03503	-2.0702
52.3918	0.0243899		27.4724	4.2		52.3918	0.17615	-0.0344695	-0.0781646	-0.139797	-0.186873	-0.219704	-0.28047	-0.326609	-0.382202	-0.414233	-0.460205	-0.508406	-0.580165	-0.616036	-0.678827	-0.700317	-0.775701	-0.821347	-0.873743	-0.94147	-0.979644	-1.03719	-1.09805	-1.1246	-1.1807	-1.23114	-1.28206	-1.35473	-1.38505	-1.41849	-1.48188	-1.53611	-1.59035	-1.62521	-1.67289	-1.75343	-1.78509	-1.82368	-1.88322	-1.93049	-1.97387	-2.02597	-2.06477
52.4437	0.0233704		27.4889	4.8		52.4437	0.189874	-0.0326835	-0.077239	-0.145247	-0.195344	-0.224732	-0.281545	-0.324263	-0.382182	-0.409659	-0.465413	-0.51299	-0.575031	-0.616956	-0.683916	-0.700136	-0.777524	-0.816956	-0.872819	-0.944428	-0.977604	-1.03197	-1.0953	-1.12348	-1.17813	-1.21837	-1.28014	-1.35795	-1.38726	-1.42454	-1.48287	-1.53921	-1.59324	-1.62699	-1.66765	-1.7575	-1.78779	-1.83164	-1.89067	-1.93328	-1.97534	-2.02604	-2.07119
52.4957	0.0233207		27.5055	4.2		52.4957	0.205124	-0.0325157	-0.0727249	-0.141284	-0.20223	-0.223271	-0.285632	-0.321819	-0.385802	-0.403318	-0.471974	-0.513667	-0.569969	-0.614906	-0.688278	-0.698182	-0.77102	-0.815846	-0.871204	-0.944521	-0.97547	-1.02896	-1.09707	-1.13075	-1.17896	-1.21354	-1.28316	-1.35788	-1.38797	-1.42878	-1.48879	-1.54472	-1.59658	-1.62899	-1.66712	-1.75223	-1.79011	-1.83111	-1.88902	-1.93813	-1.97946	-2.02764	-2.07628
52.5477	0.0249579		27.5221	4.8		52.5477	0.216869	-0.0328922	-0.071663	-0.137401	-0.201617	-0.216067	-0.282398	-0.316379	-0.38842	-0.397516	-0.477163	-0.513773	-0.577228	-0.617542	-0.684803	-0.69915	-0.762702	-0.812989	-0.861373	-0.94612	-0.97798	-1.02536	-1.10068	-1.13596	-1.18067	-1.21309	-1.28823	-1.35079	-1.38617	-1.42662	-1.48517	-1.54344	-1.59137	-1.63257	-1.66348	-1.73382	-1.77672	-1.83243	-1.88541	-1.93967	-1.98066	-2.03409	-2.08462
52.5996	0.0282901		27.5387	4.8		52.5996	0.2324	-0.0301144	-0.069334	-0.14033	-0.192199	-0.205121	-0.278478	-0.310669	-0.382751	-0.396179	-0.474101	-0.514214	-0.57728	-0.613408	-0.680736	-0.700025	-0.76094	-0.807669	-0.856389	-0.944326	-0.979839	-1.01944	-1.09555	-1.13226	-1.176	-1.21095	-1.28679	-1.34229	-1.37857	-1.42479	-1.48091	-1.53651	-1.58778	-1.62513	-1.6628	-1.72567	-1.76872	-1.8336	-1.88511	-1.93308	-1.98337	-2.0383	-2.0846
52.6516	0.0297451		27.5549	4.8		52.6516	0.234998	-0.0317917	-0.0706865	-0.141527	-0.184247	-0.203835	-0.276335	-0.306552	-0.375611	-0.405859	-0.469405	-0.515916	-0.575847	-0.614341	-0.679082	-0.704056	-0.764635	-0.805972	-0.854414	-0.95019	-0.985221	-1.0178	-1.08678	-1.12175	-1.17057	-1.20986	-1.28709	-1.33619	-1.37649	-1.42193	-1.48255	-1.52744	-1.58414	-1.62614	-1.66423	-1.72346	-1.76449	-1.83213	-1.88464	-1.93197	-1.97606	-2.03783	-2.08167
52.7036	0.0289992		27.5718	4.8		52.7036	0.225802	-0.0315938	-0.0725195	-0.149276	-0.184032	-0.20851	-0.276019	-0.310326	-0.370746	-0.414326	-0.470149	-0.521161	-0.570202	-0.608851	-0.677282	-0.706421	-0.773234	-0.802197	-0.850751	-0.954042	-0.987489	-1.0233	-1.08386	-1.10967	-1.1719	-1.20749	-1.28221	-1.33557	-1.37292	-1.41744	-1.48142	-1.52632	-1.58298	-1.63132	-1.66	-1.73139	-1.76603	-1.82592	-1.88642	-1.92637	-1.97644	-2.04099	-2.07887
52.7555	0.0289234		27.5883	4.8		52.7555	0.218833	-0.0304414	-0.0626195	-0.150494	-0.189779	-0.213731	-0.280634	-0.314492	-0.370963	-0.421259	-0.465726	-0.52742	-0.551703	-0.603783	-0.676671	-0.704442	-0.772129	-0.80494	-0.857402	-0.956418	-0.988307	-1.02763	-1.08222	-1.1078	-1.17689	-1.21326	-1.27493	-1.34394	-1.36831	-1.41154	-1.47999	-1.53171	-1.58229	-1.6299	-1.66627	-1.73901	-1.77766	-1.82209	-1.88548	-1.92694	-1.97674	-2.03502	-2.07308
52.8075	0.029242		27.6049	5.4		52.8075	0.207913	-0.025909	-0.0560001	-0.142084	-0.191235	-0.215544	-0.276854	-0.3136	-0.375093	-0.423101	-0.468033	-0.52429	-0.543779	-0.605686	-0.680501	-0.700183	-0.761396	-0.805207	-0.858094	-0.956459	-0.991481	-1.03072	-1.0853	-1.11188	-1.18268	-1.21453	-1.27639	-1.34291	-1.37383	-1.39967	-1.47361	-1.53376	-1.58508	-1.62561	-1.65769	-1.73554	-1.78429	-1.82046	-1.88248	-1.92807	-1.97459	-2.03616	-2.06483
52.8595	0.0307419		27.6214	5.4		52.8595	0.202846	-0.0232212	-0.0538944	-0.130754	-0.191935	-0.214591	-0.270352	-0.314752	-0.374052	-0.420588	-0.46702	-0.517896	-0.546117	-0.603009	-0.682186	-0.694745	-0.753607	-0.804632	-0.859984	-0.953875	-0.98532	-1.02818	-1.08295	-1.11328	-1.18373	-1.2137	-1.27494	-1.33906	-1.36953	-1.39716	-1.47455	-1.53553	-1.59254	-1.61347	-1.65326	-1.73132	-1.78409	-1.82269	-1.87646	-1.92699	-1.9821	-2.03681	-2.05492
52.9114	0.0302443		27.6385	4.8		52.9114	0.195275	-0.0251555	-0.0563666	-0.114667	-0.186682	-0.217791	-0.268869	-0.317592	-0.37514	-0.416332	-0.461141	-0.511914	-0.560178	-0.603616	-0.687832	-0.694734	-0.749994	-0.803754	-0.862852	-0.950367	-0.980429	-1.02385	-1.08413	-1.11696	-1.17635	-1.20647	-1.27956	-1.33143	-1.37092	-1.404	-1.48591	-1.53241	-1.60575	-1.61442	-1.65343	-1.7345	-1.77586	-1.8246	-1.86566	-1.92875	-1.98069	-2.03241	-2.05747
52.9634	0.0278075		27.655	4.8		52.9634	0.187192	-0.0228252	-0.0609869	-0.107942	-0.179051	-0.215786	-0.274849	-0.320799	-0.38138	-0.416993	-0.46388	-0.513181	-0.570909	-0.600147	-0.691251	-0.695832	-0.745294	-0.802672	-0.866377	-0.941983	-0.983358	-1.02088	-1.08745	-1.12533	-1.1704	-1.20751	-1.28547	-1.3284	-1.37444	-1.41891	-1.4983	-1.53205	-1.61313	-1.62196	-1.6518	-1.73047	-1.77477	-1.82568	-1.8612	-1.92637	-1.97855	-2.03983	-2.07099
53.0154	0.0266745		27.6721	4.8		53.0154	0.186331	-0.0306447	-0.0610311	-0.100066	-0.177317	-0.218258	-0.275033	-0.321844	-0.378052	-0.421828	-0.464049	-0.520237	-0.569447	-0.5954	-0.691657	-0.701385	-0.742475	-0.809524	-0.867539	-0.933104	-0.982081	-1.01968	-1.08687	-1.13072	-1.17391	-1.21176	-1.2782	-1.33033	-1.36882	-1.42379	-1.50539	-1.52509	-1.60677	-1.62769	-1.65569	-1.73169	-1.77959	-1.83495	-1.87182	-1.92756	-1.97248	-2.04129	-2.07801
53.0673	0.0282938		27.6884	4.8		53.0673	0.179298	-0.0296188	-0.0587869	-0.077729	-0.171953	-0.220231	-0.271808	-0.32219	-0.372241	-0.426403	-0.468891	-0.520607	-0.570352	-0.595522	-0.686871	-0.706799	-0.743126	-0.811118	-0.86319	-0.928699	-0.984158	-1.01929	-1.08214	-1.13294	-1.17468	-1.21905	-1.26885	-1.32931	-1.36984	-1.41974	-1.50629	-1.51516	-1.59493	-1.62089	-1.65801	-1.73568	-1.78277	-1.83803	-1.87734	-1.92413	-1.96456	-2.03861	-2.07509
53.1193	0.0322725		27.705	4.2		53.1193	0.172927	-0.0312107	-0.0571099	-0.0415867	-0.176456	-0.221311	-0.256685	-0.318001	-0.367661	-0.428027	-0.470178	-0.520818	-0.567002	-0.597348	-0.685299	-0.707373	-0.752037	-0.810176	-0.85261	-0.926835	-0.978479	-1.02004	-1.07407	-1.12807	-1.18112	-1.2221	-1.2589	-1.32509	-1.36809	-1.41279	-1.50335	-1.50871	-1.57881	-1.60972	-1.66587	-1.73542	-1.77408	-1.83664	-1.87305	-1.9199	-1.96378	-2.0365	-2.06272
53.1712	0.0366963		27.7216	4.8		53.1712	0.169417	-0.030331	-0.0583457	-0.000129885	-0.184219	-0.221671	-0.240139	-0.313718	-0.369404	-0.426332	-0.461635	-0.516321	-0.560795	-0.59532	-0.682425	-0.708228	-0.760151	-0.803182	-0.846741	-0.928765	-0.978472	-1.02408	-1.07102	-1.12295	-1.18034	-1.21608	-1.25484	-1.3187	-1.36875	-1.4049	-1.50346	-1.50335	-1.56679	-1.60729	-1.66534	-1.73628	-1.76656	-1.83006	-1.85449	-1.91556	-1.95869	-2.02744	-2.04995
53.2232	0.0407676		27.7382	4.2		53.2232	0.163626	-0.0266949	-0.0624772	0.0259709	-0.182368	-0.211436	-0.233855	-0.312442	-0.372473	-0.422814	-0.454862	-0.510437	-0.553993	-0.592548	-0.680898	-0.707052	-0.759958	-0.792904	-0.84418	-0.923298	-0.979555	-1.0253	-1.06245	-1.11832	-1.1745	-1.21832	-1.25478	-1.31277	-1.37165	-1.40321	-1.49375	-1.50229	-1.5614	-1.60231	-1.65601	-1.72767	-1.763	-1.82072	-1.83498	-1.90936	-1.95209	-2.03172	-2.04918
53.2752	0.0446192		27.7554	4.8		53.2752	0.163283	-0.0297009	-0.0623331	0.0361832	-0.174541	-0.19838	-0.225836	-0.305274	-0.368721	-0.415957	-0.445329	-0.500371	-0.550848	-0.58694	-0.679885	-0.712357	-0.752378	-0.784664	-0.838242	-0.918939	-0.970911	-1.02537	-1.05555	-1.10405	-1.17381	-1.22169	-1.24777	-1.29747	-1.37292	-1.39592	-1.48422	-1.49888	-1.56604	-1.60129	-1.64579	-1.72498	-1.76342	-1.82107	-1.83109	-1.89609	-1.94785	-2.03297	-2.04897
53.3271	0.0480208		27.7719	4.2		53.3271	0.153008	-0.0224464	-0.0610344	0.0368471	-0.162357	-0.183559	-0.21782	-0.307153	-0.370926	-0.405766	-0.443996	-0.4961	-0.549914	-0.580949	-0.675469	-0.717545	-0.742848	-0.779566	-0.830801	-0.916475	-0.969825	-1.0238	-1.04654	-1.09237	-1.17524	-1.22126	-1.23699	-1.28228	-1.36747	-1.38601	-1.47737	-1.49918	-1.57178	-1.59619	-1.64039	-1.72626	-1.76023	-1.81541	-1.8331	-1.89078	-1.95109	-2.03004	-2.04543
53.3791	0.0516313		27.7882	4.8		53.3791	0.148186	-0.00730177	-0.0643003	0.0352342	-0.153562	-0.173648	-0.210696	-0.302974	-0.367902	-0.395696	-0.444964	-0.491565	-0.54784	-0.578404	-0.670752	-0.722137	-0.732111	-0.781001	-0.826246	-0.912647	-0.965628	-1.02051	-1.03667	-1.08513	-1.17855	-1.21478	-1.22874	-1.27745	-1.36281	-1.37733	-1.47305	-1.50409	-1.57066	-1.58889	-1.64034	-1.72316	-1.75597	-1.81458	-1.84245	-1.88606	-1.95262	-2.02467	-2.04207
53.4311	0.053914		27.8055	4.2		53.4311	0.14234	0.00493496	-0.0675078	0.0375112	-0.153301	-0.172252	-0.202819	-0.302722	-0.36991	-0.388935	-0.444634	-0.486152	-0.545529	-0.575556	-0.662104	-0.721086	-0.722016	-0.779016	-0.828005	-0.908029	-0.973154	-1.01893	-1.03269	-1.08111	-1.17565	-1.20417	-1.23109	-1.27464	-1.35754	-1.37433	-1.48061	-1.50869	-1.56479	-1.58786	-1.63843	-1.71343	-1.76072	-1.81728	-1.84705	-1.88714	-1.94577	-2.01042	-2.036
53.483	0.0542688		27.8218	3.6		53.483	0.136793	0.00412475	-0.0687172	0.0325638	-0.157192	-0.178084	-0.196313	-0.311874	-0.364825	-0.39374	-0.445023	-0.482181	-0.541189	-0.580865	-0.658015	-0.720992	-0.717463	-0.77762	-0.833505	-0.907755	-0.977967	-1.02084	-1.03395	-1.08439	-1.16955	-1.20178	-1.23763	-1.27268	-1.34832	-1.37875	-1.48488	-1.50708	-1.55834	-1.58864	-1.63592	-1.70341	-1.76967	-1.81326	-1.85031	-1.89416	-1.93415	-2.00387	-2.03103
53.535	0.0554102		27.8382	3.6		53.535	0.135914	-0.00637074	-0.0572777	0.0259933	-0.163923	-0.183641	-0.199596	-0.315758	-0.353442	-0.395794	-0.431272	-0.477832	-0.544783	-0.584284	-0.657756	-0.71874	-0.718514	-0.770947	-0.832224	-0.915732	-0.978645	-1.01953	-1.0406	-1.08753	-1.16074	-1.19435	-1.23693	-1.27551	-1.34519	-1.37795	-1.4883	-1.504	-1.55645	-1.58965	-1.62925	-1.69735	-1.77498	-1.81024	-1.84973	-1.88627	-1.92807	-2.00462	-2.02848
53.587	0.058788		27.8554	3.6		53.587	0.132394	-0.0176999	-0.0488671	0.0155763	-0.163697	-0.178518	-0.201723	-0.315947	-0.346924	-0.383898	-0.400664	-0.479344	-0.55023	-0.582565	-0.659855	-0.705495	-0.719059	-0.763858	-0.828226	-0.91956	-0.975355	-1.01675	-1.0421	-1.09067	-1.15796	-1.18112	-1.22938	-1.2756	-1.33852	-1.36628	-1.4929	-1.50312	-1.55933	-1.58288	-1.61791	-1.69668	-1.76857	-1.79938	-1.84816	-1.88112	-1.9261	-2.00452	-2.02278
53.6389	0.0620286		27.8721	3.6		53.6389	0.131659	-0.0246405	-0.0537052	0.00561721	-0.162311	-0.173016	-0.2102	-0.313214	-0.341199	-0.36935	-0.355931	-0.483404	-0.557169	-0.576347	-0.661018	-0.689593	-0.715087	-0.762194	-0.824803	-0.92762	-0.968612	-1.01695	-1.03706	-1.09003	-1.1525	-1.17211	-1.22077	-1.2814	-1.33427	-1.35552	-1.49613	-1.50419	-1.55894	-1.57416	-1.60355	-1.69727	-1.7651	-1.7933	-1.84853	-1.86966	-1.92689	-2.00797	-2.02539
53.6909	0.063911		27.8882	3.6		53.6909	0.124239	-0.012902	-0.0614392	-0.00251249	-0.157176	-0.171499	-0.214573	-0.311571	-0.348087	-0.354303	-0.313175	-0.479617	-0.559299	-0.575106	-0.659191	-0.676026	-0.706684	-0.761671	-0.820657	-0.927884	-0.968019	-1.01691	-1.03735	-1.08733	-1.14617	-1.17362	-1.22101	-1.28827	-1.34072	-1.3528	-1.49515	-1.504	-1.55999	-1.57471	-1.59181	-1.70171	-1.75943	-1.7999	-1.8469	-1.86508	-1.92727	-2.00234	-2.0306
53.7429	0.064059		27.9049	3.6		53.7429	0.116331	-0.00281736	-0.0701422	-0.0109418	-0.154449	-0.174066	-0.209653	-0.314525	-0.353383	-0.347644	-0.293812	-0.481354	-0.553372	-0.575453	-0.657338	-0.673993	-0.694541	-0.766533	-0.818672	-0.932438	-0.969719	-1.02424	-1.03897	-1.07975	-1.14754	-1.18389	-1.22678	-1.28763	-1.34013	-1.35341	-1.49304	-1.50222	-1.56133	-1.57753	-1.58961	-1.70757	-1.75475	-1.80274	-1.84314	-1.86718	-1.92854	-1.99254	-2.03311
53.7948	0.062936		27.9221	2.4		53.7948	0.106058	0.00701049	-0.0687647	-0.0103128	-0.158505	-0.180937	-0.20807	-0.316348	-0.361025	-0.35209	-0.299563	-0.483378	-0.548454	-0.581533	-0.65945	-0.673094	-0.690088	-0.76988	-0.81869	-0.930294	-0.978139	-1.02779	-1.04723	-1.07625	-1.1535	-1.18952	-1.22944	-1.28805	-1.33956	-1.35856	-1.48568	-1.50669	-1.55609	-1.58198	-1.59507	-1.71114	-1.75217	-1.8047	-1.83479	-1.86916	-1.93243	-1.98971	-2.0324
53.8468	0.0643319		27.9384	3		53.8468	0.106028	0.00740692	-0.0664969	-0.0106458	-0.152374	-0.181507	-0.205361	-0.304618	-0.354812	-0.354078	-0.312629	-0.481303	-0.542745	-0.584147	-0.657848	-0.675575	-0.688044	-0.771736	-0.820328	-0.916088	-0.973968	-1.02399	-1.04632	-1.07506	-1.16022	-1.19283	-1.22492	-1.29108	-1.3347	-1.36327	-1.48255	-1.50903	-1.54671	-1.57822	-1.60087	-1.7181	-1.74745	-1.8022	-1.83094	-1.87546	-1.93802	-1.98412	-2.02707
53.8988	0.066505		27.9551	1.8		53.8988	0.105648	0.00303208	-0.0621708	-0.0120958	-0.146816	-0.180691	-0.211892	-0.29093	-0.348638	-0.352836	-0.334362	-0.476627	-0.547848	-0.579119	-0.653738	-0.67817	-0.690333	-0.772732	-0.827522	-0.912351	-0.965441	-1.01594	-1.04161	-1.07343	-1.15744	-1.19535	-1.22407	-1.29281	-1.32679	-1.36368	-1.48626	-1.50438	-1.54192	-1.56628	-1.60731	-1.71821	-1.75165	-1.78524	-1.83176	-1.875	-1.94021	-1.98625	-2.02951
53.9507	0.0681253		27.9716	1.8		53.9507	0.107759	0.0121239	-0.0490489	-0.0202987	-0.146003	-0.180979	-0.218251	-0.28446	-0.349786	-0.356075	-0.343055	-0.474396	-0.548767	-0.574488	-0.650238	-0.677755	-0.697535	-0.773892	-0.835004	-0.91331	-0.957177	-1.00568	-1.03973	-1.07537	-1.15326	-1.19997	-1.22749	-1.30391	-1.32181	-1.3633	-1.47915	-1.49218	-1.54301	-1.56231	-1.61945	-1.71289	-1.75164	-1.77576	-1.8342	-1.86862	-1.93801	-1.9899	-2.02908
54.0027	0.0700665		27.9884	1.8		54.0027	0.111054	0.0161295	-0.043173	-0.0298529	-0.138554	-0.173427	-0.222018	-0.276816	-0.350791	-0.359697	-0.345126	-0.472572	-0.547242	-0.560531	-0.64444	-0.677476	-0.70287	-0.773124	-0.832782	-0.917259	-0.94827	-0.999931	-1.02962	-1.07837	-1.14838	-1.19781	-1.23228	-1.3117	-1.32014	-1.35347	-1.47983	-1.48158	-1.55125	-1.56185	-1.62229	-1.70168	-1.74314	-1.77578	-1.8379	-1.86236	-1.92661	-1.99224	-2.02718
54.0547	0.0691543		28.0056	2.4		54.0547	0.108645	0.0200809	-0.0422996	-0.0367537	-0.143661	-0.1726	-0.223358	-0.277091	-0.356459	-0.364184	-0.350494	-0.469541	-0.546083	-0.555344	-0.645873	-0.668917	-0.704882	-0.771213	-0.827628	-0.915791	-0.94757	-0.998401	-1.02888	-1.07974	-1.14611	-1.18723	-1.2379	-1.30816	-1.32745	-1.35253	-1.47413	-1.48161	-1.5583	-1.56972	-1.62807	-1.68083	-1.73947	-1.78029	-1.84456	-1.86155	-1.91997	-1.99775	-2.02382
54.1066	0.0673556		28.0222	1.8		54.1066	0.107069	0.0145447	-0.0461258	-0.0382852	-0.144599	-0.1763	-0.222422	-0.280433	-0.352306	-0.370525	-0.354337	-0.470984	-0.539253	-0.560711	-0.644244	-0.663403	-0.692244	-0.770903	-0.81532	-0.910865	-0.951174	-1.00439	-1.03261	-1.08178	-1.15154	-1.17317	-1.24354	-1.29672	-1.33529	-1.36429	-1.46942	-1.48143	-1.5558	-1.57772	-1.62379	-1.66784	-1.73448	-1.78884	-1.84681	-1.86497	-1.92598	-1.99711	-2.01407
54.1586	0.0654859		28.0385	1.8		54.1586	0.101418	0.00537284	-0.0438051	-0.0364538	-0.144086	-0.180786	-0.229411	-0.280494	-0.342817	-0.368503	-0.371261	-0.470199	-0.530897	-0.564827	-0.643656	-0.66286	-0.685327	-0.769391	-0.81374	-0.910727	-0.954723	-1.00972	-1.03744	-1.0842	-1.15355	-1.16554	-1.24969	-1.28464	-1.3429	-1.3773	-1.47063	-1.47992	-1.55426	-1.5766	-1.62373	-1.66947	-1.73801	-1.78979	-1.85367	-1.87538	-1.93738	-1.99376	-2.0152
54.2105	0.0636604		28.0551	1.8		54.2105	0.0975355	0.00177111	-0.0341711	-0.0428173	-0.148692	-0.186878	-0.23635	-0.286142	-0.337643	-0.367247	-0.383547	-0.475913	-0.519612	-0.570517	-0.645283	-0.663904	-0.683733	-0.772301	-0.819892	-0.911676	-0.957175	-1.00686	-1.04152	-1.08738	-1.15976	-1.15879	-1.25528	-1.2803	-1.34378	-1.3889	-1.46182	-1.48147	-1.5527	-1.57336	-1.62449	-1.68673	-1.74362	-1.78712	-1.86046	-1.87953	-1.94077	-1.99501	-2.02026
54.2625	0.06067		28.0716	1.8		54.2625	0.0955494	-0.00149367	-0.0357122	-0.0491833	-0.146573	-0.189042	-0.246142	-0.294159	-0.345497	-0.375615	-0.39436	-0.481271	-0.509181	-0.577741	-0.650578	-0.669707	-0.695265	-0.774321	-0.824996	-0.907743	-0.95643	-1.00218	-1.04516	-1.09907	-1.16054	-1.15626	-1.25516	-1.28682	-1.34383	-1.39194	-1.45656	-1.48756	-1.55822	-1.57616	-1.61599	-1.71047	-1.74417	-1.79398	-1.86138	-1.88471	-1.93656	-1.99363	-2.03362
54.3145	0.0559658		28.0884	1.8		54.3145	0.0965485	-0.00893214	-0.041921	-0.0542425	-0.149347	-0.189701	-0.244355	-0.299057	-0.357092	-0.387553	-0.400498	-0.482664	-0.517697	-0.57879	-0.657297	-0.681225	-0.707814	-0.775518	-0.830782	-0.910177	-0.951526	-1.00399	-1.04671	-1.10706	-1.15282	-1.16314	-1.25402	-1.29899	-1.34757	-1.39144	-1.45494	-1.50037	-1.56366	-1.58036	-1.61761	-1.72227	-1.7454	-1.80463	-1.86712	-1.88924	-1.94208	-1.99797	-2.04727
54.3664	0.0521707		28.1053	1.8		54.3664	0.0939914	-0.0101447	-0.0593182	-0.0603202	-0.153997	-0.190334	-0.2437	-0.305199	-0.364985	-0.400571	-0.413153	-0.478477	-0.530992	-0.578884	-0.658736	-0.684255	-0.705673	-0.781898	-0.833961	-0.91826	-0.94684	-1.01207	-1.05188	-1.10949	-1.1533	-1.16919	-1.25048	-1.30669	-1.35302	-1.39373	-1.4587	-1.50147	-1.56439	-1.58774	-1.62171	-1.72434	-1.74704	-1.81016	-1.86339	-1.88481	-1.94789	-1.99885	-2.04641
54.4184	0.0507766		28.1222	1.8		54.4184	0.0893171	-0.00948493	-0.0619049	-0.0615345	-0.158582	-0.187828	-0.245535	-0.304012	-0.361541	-0.404339	-0.420992	-0.475524	-0.534306	-0.573213	-0.657021	-0.685685	-0.704858	-0.781786	-0.838264	-0.922354	-0.944938	-1.02476	-1.05554	-1.10748	-1.15285	-1.18465	-1.24918	-1.31203	-1.35174	-1.39734	-1.46574	-1.49414	-1.55957	-1.59122	-1.63185	-1.71738	-1.74892	-1.81272	-1.85725	-1.87864	-1.95287	-1.99886	-2.0417
54.4704	0.0503531		28.1382	1.8		54.4704	0.087003	-0.00431841	-0.0638055	-0.071051	-0.160086	-0.191916	-0.252809	-0.30304	-0.357393	-0.397845	-0.431232	-0.478553	-0.540016	-0.561274	-0.6613	-0.680215	-0.700988	-0.781287	-0.838441	-0.919347	-0.946438	-1.02045	-1.04997	-1.10173	-1.15455	-1.1887	-1.25421	-1.3071	-1.34987	-1.39976	-1.47112	-1.49318	-1.5548	-1.60146	-1.64359	-1.7174	-1.75185	-1.80812	-1.85506	-1.8787	-1.94871	-2.00268	-2.04175
54.5223	0.0510608		28.1551	1.8		54.5223	0.0910628	-0.00420241	-0.0694812	-0.0777494	-0.157935	-0.193596	-0.266013	-0.310948	-0.358712	-0.388325	-0.435738	-0.484947	-0.540117	-0.563556	-0.667543	-0.679185	-0.69845	-0.779183	-0.8319	-0.916427	-0.948518	-1.01067	-1.04183	-1.09724	-1.15502	-1.18791	-1.25853	-1.30795	-1.34484	-1.39703	-1.47293	-1.49202	-1.55544	-1.60825	-1.63428	-1.71758	-1.75426	-1.80362	-1.85089	-1.88135	-1.93686	-2.00566	-2.04132
54.5743	0.0524902		28.1722	1.8		54.5743	0.0988062	-0.00870146	-0.0678134	-0.0800766	-0.153035	-0.190786	-0.26759	-0.308268	-0.364966	-0.376795	-0.430856	-0.491714	-0.544533	-0.568097	-0.669946	-0.68311	-0.691543	-0.776032	-0.829979	-0.92054	-0.944559	-1.00852	-1.03297	-1.0926	-1.14798	-1.18056	-1.26071	-1.30783	-1.34096	-1.39226	-1.46899	-1.49812	-1.55724	-1.60463	-1.62341	-1.71525	-1.75013	-1.80265	-1.85018	-1.88507	-1.93211	-2.00179	-2.046
54.6263	0.0540564		28.189	1.8		54.6263	0.10325	-0.0135469	-0.0762004	-0.0870295	-0.151709	-0.186187	-0.26524	-0.303269	-0.368354	-0.375456	-0.432462	-0.487977	-0.54844	-0.565503	-0.666336	-0.676561	-0.6768	-0.777309	-0.832951	-0.923092	-0.939594	-1.01162	-1.02832	-1.08598	-1.14953	-1.17394	-1.25631	-1.31086	-1.33989	-1.38596	-1.46898	-1.50216	-1.55733	-1.60245	-1.61227	-1.71453	-1.75171	-1.7998	-1.85105	-1.88697	-1.93058	-1.99543	-2.04408
54.6782	0.0545375		28.2055	1.8		54.6782	0.0971694	-0.0199272	-0.067501	-0.0890343	-0.153024	-0.187045	-0.261572	-0.300681	-0.364869	-0.37542	-0.43264	-0.48386	-0.544114	-0.570306	-0.65939	-0.669837	-0.666246	-0.780177	-0.836992	-0.929659	-0.933194	-1.01514	-1.03813	-1.08562	-1.15451	-1.17607	-1.25219	-1.31523	-1.33819	-1.38201	-1.46857	-1.50625	-1.55801	-1.59958	-1.60762	-1.71854	-1.75742	-1.79609	-1.84836	-1.88557	-1.92912	-1.99336	-2.0331
54.7302	0.0516005		28.2219	1.8		54.7302	0.0898423	-0.0271683	-0.0641403	-0.0994856	-0.157175	-0.196418	-0.26257	-0.300175	-0.364191	-0.379242	-0.442538	-0.485957	-0.549997	-0.570862	-0.661731	-0.666762	-0.671269	-0.782426	-0.844066	-0.930409	-0.930678	-1.01256	-1.0528	-1.08855	-1.15859	-1.17961	-1.25704	-1.3211	-1.34175	-1.38236	-1.46605	-1.51487	-1.55886	-1.60476	-1.6219	-1.71983	-1.75759	-1.79696	-1.84763	-1.89247	-1.93078	-1.99577	-2.03087
54.7822	0.0492908		28.2383	1.8		54.7822	0.0875484	-0.030701	-0.0639728	-0.102	-0.161923	-0.19925	-0.26587	-0.306304	-0.364013	-0.386287	-0.444489	-0.484532	-0.559456	-0.574496	-0.666686	-0.67022	-0.683312	-0.785774	-0.846383	-0.93443	-0.931589	-1.00866	-1.06626	-1.09463	-1.15554	-1.1831	-1.26243	-1.32813	-1.34597	-1.38442	-1.46469	-1.51541	-1.56069	-1.61505	-1.62578	-1.72072	-1.76171	-1.80116	-1.85151	-1.89139	-1.92665	-1.99848	-2.03372
54.8341	0.0471683		28.2551	1.8		54.8341	0.0827906	-0.0273518	-0.0626118	-0.107247	-0.167478	-0.198384	-0.27257	-0.307192	-0.36746	-0.388122	-0.444126	-0.485082	-0.560048	-0.580408	-0.666473	-0.675367	-0.692601	-0.789757	-0.84627	-0.941212	-0.938306	-1.01247	-1.07489	-1.10478	-1.15098	-1.18375	-1.26517	-1.32953	-1.35269	-1.39166	-1.46269	-1.51239	-1.5624	-1.61525	-1.63058	-1.71619	-1.76716	-1.80073	-1.85368	-1.89114	-1.9252	-1.99514	-2.04451
54.8861	0.046172		28.272	1.8		54.8861	0.0773039	-0.0212016	-0.0664526	-0.106955	-0.171405	-0.195558	-0.277753	-0.305063	-0.3791	-0.392897	-0.441759	-0.483771	-0.560646	-0.578103	-0.666649	-0.680348	-0.694474	-0.793483	-0.848157	-0.938259	-0.947099	-1.02367	-1.06776	-1.10815	-1.15062	-1.18637	-1.27008	-1.32883	-1.35149	-1.39597	-1.46002	-1.51502	-1.56402	-1.60788	-1.63493	-1.70728	-1.77029	-1.803	-1.85921	-1.89105	-1.92534	-1.99204	-2.05154
54.9381	0.0446985		28.2886	2.4		54.9381	0.0657801	-0.021252	-0.065865	-0.100517	-0.172713	-0.198405	-0.279347	-0.307879	-0.378288	-0.395752	-0.444766	-0.484268	-0.560811	-0.575645	-0.663775	-0.678281	-0.695527	-0.798905	-0.845357	-0.942027	-0.954432	-1.02959	-1.0649	-1.10651	-1.15495	-1.1962	-1.27227	-1.32785	-1.35205	-1.40058	-1.45791	-1.51734	-1.56859	-1.59901	-1.64563	-1.71356	-1.77479	-1.80143	-1.86016	-1.89494	-1.92943	-1.99826	-2.05288
54.99	0.0404939		28.305	1.8		54.99	0.0580918	-0.024005	-0.0729538	-0.104713	-0.173049	-0.206547	-0.27968	-0.304968	-0.376664	-0.398422	-0.45395	-0.491033	-0.566399	-0.574187	-0.665593	-0.677197	-0.706498	-0.804113	-0.84727	-0.940748	-0.955198	-1.03456	-1.06302	-1.10729	-1.16162	-1.20878	-1.28233	-1.33505	-1.35356	-1.40415	-1.4665	-1.52086	-1.57702	-1.59061	-1.65465	-1.7166	-1.77188	-1.80306	-1.86546	-1.90327	-1.9371	-2.00862	-2.05418
55.042	0.0359026		28.322	2.4		55.042	0.0576362	-0.030007	-0.0839066	-0.105786	-0.163762	-0.212223	-0.282007	-0.303922	-0.378534	-0.402021	-0.461027	-0.494305	-0.572847	-0.57727	-0.671874	-0.675516	-0.715011	-0.807488	-0.848788	-0.940242	-0.946847	-1.03646	-1.06699	-1.11048	-1.16164	-1.2158	-1.2868	-1.33978	-1.35393	-1.41079	-1.47508	-1.52515	-1.58402	-1.60733	-1.65873	-1.72242	-1.77456	-1.81262	-1.86508	-1.90887	-1.95057	-2.01221	-2.06374
55.094	0.0322965		28.3386	1.8		55.094	0.0642715	-0.0388765	-0.0908671	-0.112024	-0.154111	-0.217981	-0.283234	-0.305218	-0.374956	-0.40226	-0.463775	-0.494419	-0.575288	-0.58281	-0.673865	-0.675003	-0.72339	-0.803038	-0.850242	-0.946746	-0.948109	-1.0327	-1.07086	-1.11976	-1.1639	-1.22223	-1.28021	-1.34627	-1.36002	-1.41268	-1.48775	-1.52253	-1.58501	-1.62123	-1.65685	-1.71729	-1.78016	-1.81967	-1.86361	-1.91844	-1.96569	-2.01594	-2.07325
55.1459	0.0310857		28.3551	2.4		55.1459	0.0713929	-0.0458186	-0.087536	-0.121261	-0.153519	-0.215844	-0.289701	-0.314972	-0.380049	-0.397293	-0.459229	-0.49236	-0.580091	-0.585209	-0.676417	-0.681121	-0.72637	-0.794442	-0.849495	-0.947757	-0.955525	-1.02403	-1.06971	-1.12742	-1.17235	-1.22521	-1.2745	-1.34365	-1.36037	-1.41068	-1.49589	-1.52123	-1.57884	-1.62553	-1.65393	-1.69854	-1.7847	-1.83592	-1.8641	-1.92631	-1.96986	-2.01856	-2.07338
55.1979	0.0349997		28.3719	2.4		55.1979	0.0689808	-0.0553168	-0.0870443	-0.126625	-0.157335	-0.203414	-0.286147	-0.319802	-0.369342	-0.389074	-0.448286	-0.484776	-0.583691	-0.585178	-0.669456	-0.684749	-0.719314	-0.783712	-0.843586	-0.955208	-0.967705	-1.01484	-1.07044	-1.11992	-1.17877	-1.22467	-1.26582	-1.34065	-1.3576	-1.39671	-1.49564	-1.51891	-1.57	-1.61256	-1.65091	-1.67809	-1.78583	-1.84011	-1.86297	-1.92779	-1.96531	-2.01482	-2.0612
55.2499	0.0397924		28.3886	1.8		55.2499	0.0606008	-0.0504409	-0.0865814	-0.132384	-0.162996	-0.187204	-0.281462	-0.322896	-0.352848	-0.380993	-0.432617	-0.488644	-0.594738	-0.578237	-0.664444	-0.688034	-0.715938	-0.779829	-0.834599	-0.961159	-0.973673	-1.01845	-1.06823	-1.11077	-1.18429	-1.22311	-1.26541	-1.33715	-1.35415	-1.37725	-1.49734	-1.52159	-1.56732	-1.59137	-1.64196	-1.66832	-1.77949	-1.83169	-1.8722	-1.91211	-1.94894	-2.01074	-2.04635
55.3018	0.0416944		28.4051	2.4		55.3018	0.0452816	-0.0459746	-0.0890956	-0.130528	-0.164967	-0.179156	-0.273947	-0.321154	-0.348863	-0.378873	-0.424056	-0.495842	-0.598405	-0.576022	-0.663249	-0.687811	-0.709392	-0.784032	-0.830807	-0.957526	-0.969812	-1.03261	-1.06566	-1.10727	-1.18934	-1.21933	-1.27027	-1.32694	-1.35231	-1.37207	-1.49324	-1.53116	-1.57714	-1.58011	-1.63792	-1.67513	-1.77943	-1.82289	-1.86786	-1.9009	-1.93641	-2.00357	-2.04137
55.3538	0.0427728		28.4219	2.4		55.3538	0.033739	-0.042509	-0.0910896	-0.120357	-0.161901	-0.181445	-0.264382	-0.313892	-0.352775	-0.381629	-0.425706	-0.499861	-0.591316	-0.579572	-0.66303	-0.689747	-0.708147	-0.788018	-0.833635	-0.944533	-0.96118	-1.04	-1.05962	-1.10172	-1.18998	-1.21679	-1.27376	-1.32484	-1.35426	-1.37363	-1.48939	-1.54119	-1.58477	-1.57506	-1.63652	-1.68698	-1.77172	-1.81467	-1.87062	-1.901	-1.93635	-1.99556	-2.03947
55.4057	0.0417375		28.4385	2.4		55.4057	0.0313571	-0.0372015	-0.0875327	-0.117085	-0.163169	-0.189847	-0.263527	-0.311642	-0.368111	-0.393536	-0.431302	-0.50106	-0.577396	-0.581842	-0.664924	-0.690216	-0.710097	-0.787022	-0.836789	-0.930544	-0.954669	-1.03621	-1.05639	-1.10282	-1.18904	-1.20687	-1.2765	-1.3222	-1.3562	-1.38579	-1.49113	-1.53834	-1.5898	-1.57836	-1.6346	-1.70084	-1.76244	-1.81765	-1.87187	-1.90072	-1.93833	-1.99661	-2.04418
55.4577	0.0405756		28.4557	3		55.4577	0.0299664	-0.0341754	-0.0826989	-0.114739	-0.165734	-0.196479	-0.26147	-0.302573	-0.378827	-0.401231	-0.445414	-0.49998	-0.562883	-0.586223	-0.663602	-0.68688	-0.710419	-0.787241	-0.840373	-0.925496	-0.955064	-1.02518	-1.05587	-1.10384	-1.17869	-1.19523	-1.28008	-1.32709	-1.3559	-1.39443	-1.49276	-1.5357	-1.58521	-1.58861	-1.62538	-1.70512	-1.76174	-1.827	-1.87051	-1.90744	-1.94237	-2.00099	-2.04406
55.5097	0.0411448		28.4727	3		55.5097	0.0377533	-0.0237241	-0.0742233	-0.116759	-0.162592	-0.194401	-0.264142	-0.301378	-0.381257	-0.401178	-0.452939	-0.503733	-0.562548	-0.58065	-0.666127	-0.68864	-0.703421	-0.78663	-0.841596	-0.936759	-0.955107	-1.01551	-1.05207	-1.10854	-1.16669	-1.19325	-1.28224	-1.32861	-1.35583	-1.3893	-1.49731	-1.5323	-1.57466	-1.59527	-1.61868	-1.7016	-1.76393	-1.82824	-1.8758	-1.89963	-1.93785	-2.0054	-2.03829
55.5616	0.0422509		28.489	3.6		55.5616	0.0422682	-0.0150771	-0.0726134	-0.117986	-0.156369	-0.194988	-0.265395	-0.30283	-0.376192	-0.395085	-0.44676	-0.506532	-0.567752	-0.570282	-0.667957	-0.688862	-0.704596	-0.78412	-0.846331	-0.950474	-0.958051	-1.01532	-1.04374	-1.11232	-1.16298	-1.19362	-1.28155	-1.32061	-1.35625	-1.38352	-1.49135	-1.52913	-1.56515	-1.59543	-1.62342	-1.69666	-1.77116	-1.82821	-1.87034	-1.89464	-1.92808	-2.01218	-2.03285
55.6136	0.0442003		28.5055	3		55.6136	0.041171	-0.00371302	-0.0742539	-0.120083	-0.153535	-0.192429	-0.266084	-0.302624	-0.373466	-0.38126	-0.438909	-0.504515	-0.573657	-0.565372	-0.66461	-0.689037	-0.706593	-0.783917	-0.845311	-0.953064	-0.962784	-1.02012	-1.04171	-1.10973	-1.16653	-1.20509	-1.27986	-1.31667	-1.35494	-1.37815	-1.48254	-1.53061	-1.55733	-1.59231	-1.62976	-1.68592	-1.7725	-1.82674	-1.86515	-1.89907	-1.92524	-2.00977	-2.02439
55.6656	0.0485254		28.522	3		55.6656	0.0463147	9.31087e-05	-0.0756243	-0.125617	-0.14853	-0.186515	-0.260755	-0.298934	-0.368383	-0.376903	-0.42229	-0.498436	-0.575337	-0.564455	-0.661261	-0.684784	-0.706846	-0.775677	-0.837469	-0.950986	-0.965915	-1.02742	-1.04284	-1.10413	-1.17162	-1.20809	-1.26896	-1.3109	-1.34765	-1.37227	-1.47167	-1.52388	-1.55428	-1.5819	-1.62882	-1.67477	-1.76579	-1.8167	-1.85809	-1.89114	-1.9259	-2.00151	-2.0156
55.7175	0.0527676		28.5392	3		55.7175	0.051553	0.00409198	-0.0745564	-0.120581	-0.142712	-0.180249	-0.256517	-0.291421	-0.362952	-0.377346	-0.416209	-0.491892	-0.578627	-0.5693	-0.65304	-0.673394	-0.708074	-0.771945	-0.827904	-0.93209	-0.968579	-1.03285	-1.0445	-1.09911	-1.16893	-1.21003	-1.26096	-1.31355	-1.33636	-1.3698	-1.45865	-1.51751	-1.54956	-1.58102	-1.61416	-1.66746	-1.75591	-1.81349	-1.84946	-1.88624	-1.92924	-1.99852	-2.01281
55.7695	0.0554744		28.5557	3		55.7695	0.0583293	0.00724369	-0.0699288	-0.114894	-0.144804	-0.168198	-0.253692	-0.290279	-0.361184	-0.381869	-0.418745	-0.48687	-0.578221	-0.574739	-0.650768	-0.667042	-0.705566	-0.771978	-0.818812	-0.915588	-0.96744	-1.0323	-1.04533	-1.09503	-1.16632	-1.20386	-1.26162	-1.31191	-1.33616	-1.36352	-1.45892	-1.51078	-1.55127	-1.57661	-1.60639	-1.66665	-1.74746	-1.80811	-1.84081	-1.87803	-1.93309	-1.99786	-2.01596
55.8215	0.0586625		28.5722	3		55.8215	0.0629709	0.00399504	-0.0725244	-0.104185	-0.147736	-0.164077	-0.249663	-0.291701	-0.352113	-0.384577	-0.41674	-0.479603	-0.570123	-0.570011	-0.645672	-0.665939	-0.713819	-0.766894	-0.815796	-0.902708	-0.962158	-1.02702	-1.03916	-1.08166	-1.15881	-1.19084	-1.26027	-1.3036	-1.33708	-1.36107	-1.45671	-1.50767	-1.54319	-1.57395	-1.60905	-1.66572	-1.74041	-1.8042	-1.8378	-1.87167	-1.93183	-1.99938	-2.01895
55.8734	0.0588265		28.589	3		55.8734	0.0572067	0.00410548	-0.0749758	-0.0946487	-0.15149	-0.169167	-0.252362	-0.292343	-0.349211	-0.382699	-0.414991	-0.47535	-0.569088	-0.5702	-0.638548	-0.673152	-0.72419	-0.765762	-0.812719	-0.896897	-0.960817	-1.02324	-1.03875	-1.0753	-1.15331	-1.18744	-1.26111	-1.29734	-1.33781	-1.3667	-1.45077	-1.50663	-1.54098	-1.57507	-1.61591	-1.66513	-1.7431	-1.8063	-1.83602	-1.87732	-1.93437	-1.99487	-2.02343
55.9254	0.0578938		28.6057	3		55.9254	0.0439833	-0.000329381	-0.0736659	-0.0968425	-0.150684	-0.176336	-0.250774	-0.295047	-0.35289	-0.378561	-0.415007	-0.480168	-0.567318	-0.570383	-0.639583	-0.679248	-0.726078	-0.768458	-0.816524	-0.893688	-0.961287	-1.02086	-1.04118	-1.07909	-1.15529	-1.19126	-1.25865	-1.28637	-1.33792	-1.37403	-1.44116	-1.5052	-1.53843	-1.5768	-1.61727	-1.6628	-1.74677	-1.8023	-1.8336	-1.88275	-1.93929	-1.99096	-2.02251
55.9774	0.0593447		28.6217	1.8		55.9774	0.0384282	0.000696859	-0.0719024	-0.104023	-0.143132	-0.17267	-0.246169	-0.292873	-0.35006	-0.371491	-0.418796	-0.483854	-0.568319	-0.574569	-0.640435	-0.685388	-0.714288	-0.77016	-0.816102	-0.893152	-0.955807	-1.02245	-1.03679	-1.08592	-1.15764	-1.20409	-1.25441	-1.28314	-1.32824	-1.37435	-1.44343	-1.49901	-1.53318	-1.58166	-1.60782	-1.65838	-1.75098	-1.80147	-1.83033	-1.8847	-1.93073	-1.98033	-2.01892
56.0293	0.0616416		28.6384	2.4		56.0293	0.0378413	0.00918808	-0.0668969	-0.107906	-0.140857	-0.158592	-0.251818	-0.292188	-0.339846	-0.366702	-0.428043	-0.484999	-0.565045	-0.578183	-0.64401	-0.692286	-0.70592	-0.77132	-0.812547	-0.899033	-0.944134	-1.02454	-1.0344	-1.08791	-1.16863	-1.20774	-1.25172	-1.28241	-1.32826	-1.36903	-1.45246	-1.49558	-1.53439	-1.58215	-1.59887	-1.65963	-1.74864	-1.80232	-1.82703	-1.87998	-1.92218	-1.98001	-2.00956
56.0813	0.0672216		28.6549	3		56.0813	0.0472137	0.0121743	-0.0621699	-0.1109	-0.133105	-0.148522	-0.241417	-0.292034	-0.324452	-0.361272	-0.432808	-0.481604	-0.549281	-0.566035	-0.645006	-0.697105	-0.700478	-0.767126	-0.812177	-0.9063	-0.931626	-1.0192	-1.0341	-1.07707	-1.16597	-1.19432	-1.24352	-1.27786	-1.33066	-1.35441	-1.45573	-1.49907	-1.53448	-1.57541	-1.59145	-1.66269	-1.73987	-1.79759	-1.83064	-1.87017	-1.90934	-1.98267	-2.0027
56.1333	0.0732544		28.6721	2.4		56.1333	0.0537976	0.00676732	-0.0545772	-0.103283	-0.128449	-0.149075	-0.23416	-0.291805	-0.3126	-0.359313	-0.425803	-0.47613	-0.542095	-0.556331	-0.638996	-0.698371	-0.698199	-0.753331	-0.802334	-0.910623	-0.9303	-1.01134	-1.03087	-1.06885	-1.15773	-1.18149	-1.23402	-1.26856	-1.32905	-1.33861	-1.45753	-1.49255	-1.53652	-1.56827	-1.59053	-1.66322	-1.73203	-1.78731	-1.83963	-1.86331	-1.90797	-1.97063	-1.99903
56.1852	0.0753687		28.6884	2.4		56.1852	0.0573135	-0.00358572	-0.0499601	-0.0939895	-0.128872	-0.158055	-0.223228	-0.295063	-0.315846	-0.359814	-0.416131	-0.476706	-0.542177	-0.550641	-0.638176	-0.683277	-0.687213	-0.749909	-0.802715	-0.901817	-0.934115	-1.00824	-1.03226	-1.07209	-1.15018	-1.16403	-1.23251	-1.25964	-1.32928	-1.33773	-1.4535	-1.48512	-1.53508	-1.5642	-1.5897	-1.67103	-1.72999	-1.77246	-1.84626	-1.86728	-1.92153	-1.96165	-1.99641
56.2372	0.075122		28.7052	2.4		56.2372	0.0610379	-0.0202311	-0.0491218	-0.0907976	-0.1332	-0.15936	-0.209674	-0.295528	-0.322005	-0.360434	-0.412141	-0.476655	-0.548562	-0.55244	-0.633942	-0.673411	-0.666558	-0.750472	-0.803854	-0.897994	-0.943418	-1.0116	-1.03264	-1.07499	-1.14744	-1.15483	-1.23149	-1.2646	-1.33049	-1.33912	-1.45924	-1.4759	-1.53397	-1.56079	-1.57928	-1.67768	-1.72941	-1.76521	-1.84655	-1.86803	-1.93638	-1.9532	-2.00219
56.2892	0.0719971		28.7222	2.4		56.2892	0.0605185	-0.0319828	-0.0540972	-0.0868966	-0.140773	-0.163067	-0.212121	-0.295713	-0.329837	-0.362778	-0.410345	-0.472554	-0.56004	-0.555546	-0.632043	-0.667896	-0.642666	-0.760139	-0.809711	-0.892545	-0.956465	-1.01568	-1.03429	-1.07358	-1.15241	-1.1618	-1.23193	-1.28296	-1.33568	-1.35527	-1.46566	-1.47276	-1.53362	-1.56962	-1.55464	-1.67855	-1.73172	-1.77064	-1.84756	-1.86979	-1.94536	-1.95922	-2.00755
56.3411	0.0677995		28.7385	2.4		56.3411	0.061394	-0.0370612	-0.0591771	-0.0889401	-0.138191	-0.165706	-0.215539	-0.295126	-0.340062	-0.371271	-0.417723	-0.472329	-0.564903	-0.557922	-0.634234	-0.669971	-0.620452	-0.775145	-0.818509	-0.89263	-0.965816	-1.0124	-1.03646	-1.06711	-1.15758	-1.16544	-1.23913	-1.29916	-1.34332	-1.36501	-1.46084	-1.48413	-1.54487	-1.57625	-1.53683	-1.68372	-1.73438	-1.77703	-1.84783	-1.86889	-1.94452	-1.96625	-2.01099
56.3931	0.0671856		28.7553	2.4		56.3931	0.0563426	-0.0351116	-0.0634245	-0.086366	-0.134157	-0.165603	-0.227129	-0.296078	-0.346857	-0.37242	-0.418525	-0.476514	-0.563805	-0.557752	-0.631931	-0.67192	-0.606775	-0.775268	-0.815754	-0.9025	-0.969273	-1.00896	-1.03069	-1.0617	-1.16191	-1.16917	-1.23713	-1.29863	-1.34077	-1.35604	-1.46481	-1.48814	-1.55134	-1.57798	-1.53595	-1.68289	-1.733	-1.7807	-1.8381	-1.8631	-1.94002	-1.96868	-2.01013
56.445	0.0689332		28.7717	1.8		56.445	0.0509225	-0.0298938	-0.0627908	-0.0817241	-0.136367	-0.164082	-0.235856	-0.293781	-0.34944	-0.370957	-0.411991	-0.48407	-0.562478	-0.55364	-0.638949	-0.662787	-0.597961	-0.765508	-0.804325	-0.910544	-0.958795	-1.00617	-1.03204	-1.06146	-1.16257	-1.1635	-1.23802	-1.28644	-1.33659	-1.35038	-1.46882	-1.48588	-1.55038	-1.57569	-1.54169	-1.68505	-1.73663	-1.78019	-1.83402	-1.86012	-1.93292	-1.96692	-1.9966
56.497	0.0721575		28.7884	1.8		56.497	0.0404404	-0.0227084	-0.0558162	-0.0698437	-0.141923	-0.159179	-0.23757	-0.288838	-0.346077	-0.368831	-0.411066	-0.486847	-0.557658	-0.551044	-0.643613	-0.656404	-0.594983	-0.751306	-0.795219	-0.914123	-0.941825	-1.00716	-1.03752	-1.05682	-1.158	-1.15801	-1.23399	-1.28211	-1.33549	-1.33314	-1.47046	-1.48666	-1.54066	-1.56209	-1.5539	-1.69059	-1.73576	-1.78091	-1.83276	-1.84829	-1.93165	-1.96647	-1.9877
56.549	0.0723615		28.8051	1.8		56.549	0.0336637	-0.0177172	-0.0529253	-0.0681054	-0.141852	-0.15862	-0.237181	-0.283363	-0.347661	-0.368742	-0.409881	-0.487105	-0.554096	-0.544685	-0.650211	-0.651498	-0.595095	-0.748238	-0.792211	-0.906395	-0.935852	-1.01529	-1.04773	-1.06003	-1.15379	-1.16079	-1.22897	-1.28884	-1.33715	-1.33116	-1.47578	-1.47887	-1.52964	-1.56596	-1.56424	-1.70242	-1.73859	-1.79438	-1.84218	-1.8415	-1.93701	-1.96805	-1.98425
56.6009	0.0692165		28.8217	1.2		56.6009	0.032463	-0.0125527	-0.0525364	-0.0674867	-0.143097	-0.163873	-0.235584	-0.281265	-0.348293	-0.377931	-0.420574	-0.483329	-0.553882	-0.545161	-0.652891	-0.653885	-0.604882	-0.753913	-0.796568	-0.900537	-0.936517	-1.01518	-1.05324	-1.06304	-1.15108	-1.16561	-1.23305	-1.2995	-1.34474	-1.3378	-1.47316	-1.47914	-1.52687	-1.57493	-1.57439	-1.72044	-1.74162	-1.80124	-1.8505	-1.83967	-1.94374	-1.96485	-1.99092
56.6529	0.0683983		28.8384	0.6		56.6529	0.0411376	-0.00858055	-0.0586504	-0.0559636	-0.131494	-0.163964	-0.230379	-0.284454	-0.346014	-0.378298	-0.427896	-0.478493	-0.565217	-0.550147	-0.649495	-0.66268	-0.613013	-0.756992	-0.802191	-0.901028	-0.940974	-1.01163	-1.05261	-1.061	-1.14682	-1.16971	-1.2322	-1.30673	-1.33953	-1.34349	-1.47724	-1.47814	-1.52781	-1.58112	-1.57598	-1.72188	-1.74596	-1.79406	-1.84437	-1.83569	-1.93919	-1.96854	-1.99499
56.7049	0.0715146		28.8551	1.2		56.7049	0.0515782	-0.0119483	-0.0599566	-0.0272863	-0.119466	-0.159973	-0.220578	-0.281356	-0.339829	-0.373399	-0.4234	-0.470085	-0.577871	-0.552309	-0.647735	-0.663597	-0.621096	-0.751869	-0.804662	-0.902017	-0.947682	-1.00401	-1.04999	-1.05602	-1.14266	-1.17578	-1.23247	-1.29765	-1.33747	-1.35312	-1.47676	-1.46816	-1.53003	-1.5769	-1.56702	-1.72056	-1.74652	-1.78695	-1.83139	-1.83432	-1.9261	-1.9719	-1.99682
56.7568	0.0781102		28.8717	0.6		56.7568	0.0574481	-0.0106856	-0.0556505	0.0320735	-0.113711	-0.155378	-0.212151	-0.276105	-0.335798	-0.362383	-0.411787	-0.457883	-0.58041	-0.55532	-0.641217	-0.664188	-0.629423	-0.747399	-0.799154	-0.899938	-0.950485	-0.996121	-1.044	-1.04254	-1.13745	-1.17466	-1.22935	-1.28519	-1.33146	-1.34887	-1.47329	-1.46197	-1.53124	-1.56298	-1.56247	-1.71228	-1.74251	-1.77323	-1.82521	-1.82869	-1.91064	-1.97094	-1.99851
56.8088	0.0837331		28.8883	0.6		56.8088	0.0774838	-0.0106313	-0.0456828	0.105527	-0.108091	-0.148592	-0.209394	-0.271906	-0.336099	-0.349271	-0.398133	-0.454579	-0.572047	-0.55393	-0.637797	-0.660599	-0.631813	-0.750495	-0.789384	-0.888305	-0.950688	-0.999166	-1.04168	-1.03673	-1.14302	-1.17425	-1.22625	-1.2827	-1.32297	-1.34898	-1.46311	-1.44967	-1.53346	-1.55683	-1.56483	-1.70781	-1.73799	-1.77704	-1.82818	-1.82373	-1.90758	-1.96799	-1.99662
56.8608	0.0837138		28.9057	0.6		56.8608	0.0931305	-0.0165213	-0.0401926	0.18197	-0.113302	-0.151974	-0.212767	-0.272743	-0.339879	-0.349639	-0.396223	-0.460769	-0.56203	-0.558817	-0.637113	-0.656877	-0.645696	-0.752624	-0.784046	-0.878277	-0.948224	-0.99752	-1.04072	-1.04235	-1.152	-1.17415	-1.22157	-1.28146	-1.32431	-1.35342	-1.45548	-1.44452	-1.53772	-1.55744	-1.57631	-1.71346	-1.73913	-1.78813	-1.82973	-1.8299	-1.91777	-1.96957	-2.00314
56.9127	0.0774432		28.9223	0		56.9127	0.0909744	-0.0259136	-0.0538659	0.24927	-0.117458	-0.167409	-0.224474	-0.283042	-0.35334	-0.359351	-0.412788	-0.472423	-0.565129	-0.568868	-0.64514	-0.661851	-0.66106	-0.759017	-0.7765	-0.874568	-0.945817	-0.996919	-1.05271	-1.05078	-1.15745	-1.17674	-1.2214	-1.28941	-1.32812	-1.36293	-1.45345	-1.44524	-1.5464	-1.57276	-1.58138	-1.71057	-1.75416	-1.79842	-1.83735	-1.84288	-1.92799	-1.97619	-2.00867
56.9647	0.0685478		28.9389	0		56.9647	0.0769638	-0.0363051	-0.071534	0.286713	-0.120382	-0.176272	-0.235586	-0.295254	-0.358699	-0.374649	-0.4333	-0.479776	-0.570083	-0.581316	-0.657592	-0.669654	-0.675292	-0.763987	-0.779256	-0.874075	-0.948583	-0.998255	-1.07369	-1.05823	-1.16044	-1.18831	-1.22654	-1.30158	-1.34157	-1.37036	-1.45185	-1.44675	-1.55556	-1.58311	-1.58383	-1.70991	-1.77318	-1.81131	-1.84216	-1.86371	-1.9385	-1.99311	-2.01737
57.0167	0.0615143		28.9553	0		57.0167	0.0585587	-0.0398905	-0.0810088	0.303857	-0.124497	-0.175566	-0.248344	-0.304286	-0.364933	-0.383168	-0.447503	-0.482446	-0.577332	-0.587089	-0.667709	-0.682532	-0.696565	-0.765253	-0.781818	-0.879559	-0.955888	-1.00476	-1.08519	-1.05867	-1.16023	-1.192	-1.23087	-1.30993	-1.35358	-1.36767	-1.45676	-1.45159	-1.56329	-1.58984	-1.59272	-1.71115	-1.78184	-1.81571	-1.84969	-1.87589	-1.95036	-2.00098	-2.02991
57.0686	0.056684		28.9719	-0.6		57.0686	0.0557234	-0.0460877	-0.0799495	0.305508	-0.130875	-0.174036	-0.255506	-0.309888	-0.370263	-0.386011	-0.447944	-0.485101	-0.58237	-0.588009	-0.671009	-0.693444	-0.705506	-0.768419	-0.790502	-0.88646	-0.964031	-1.01431	-1.09017	-1.05492	-1.16184	-1.20416	-1.2414	-1.31786	-1.35602	-1.36214	-1.45273	-1.46609	-1.57293	-1.59821	-1.60098	-1.71194	-1.77982	-1.81807	-1.8532	-1.8771	-1.95746	-2.00395	-2.03801
57.1206	0.0527184		28.9889	0		57.1206	0.0624804	-0.056235	-0.0752423	0.30502	-0.141021	-0.177013	-0.253977	-0.308797	-0.37268	-0.39565	-0.446464	-0.488035	-0.581473	-0.588338	-0.675887	-0.702528	-0.717183	-0.762855	-0.802527	-0.881433	-0.971504	-1.02364	-1.08322	-1.0552	-1.16556	-1.21057	-1.24814	-1.3176	-1.35762	-1.36356	-1.46243	-1.47997	-1.58389	-1.60018	-1.6179	-1.71415	-1.77429	-1.82048	-1.85099	-1.88	-1.96353	-2.00526	-2.04044
57.1726	0.0509166		29.0053	-0.6		57.1726	0.0691621	-0.0616585	-0.0801684	0.316775	-0.145511	-0.182057	-0.254652	-0.299121	-0.37614	-0.402522	-0.444231	-0.485672	-0.581318	-0.585242	-0.675531	-0.699747	-0.725794	-0.763223	-0.809616	-0.877053	-0.969813	-1.02826	-1.07459	-1.05455	-1.16299	-1.22332	-1.25329	-1.31415	-1.35638	-1.36974	-1.47213	-1.48516	-1.59159	-1.60466	-1.63169	-1.72553	-1.76247	-1.81946	-1.84955	-1.87907	-1.96725	-1.99983	-2.03911
57.2245	0.0515772		29.0221	0		57.2245	0.0747609	-0.0666742	-0.0880033	0.329108	-0.145738	-0.18099	-0.256118	-0.293909	-0.378081	-0.399617	-0.437806	-0.480467	-0.578671	-0.581519	-0.670034	-0.70015	-0.730424	-0.767025	-0.814809	-0.872253	-0.968883	-1.0306	-1.07452	-1.05717	-1.15583	-1.22827	-1.25417	-1.31949	-1.35534	-1.3731	-1.47539	-1.48333	-1.58789	-1.60194	-1.63834	-1.73927	-1.75431	-1.81587	-1.85104	-1.88186	-1.96156	-2.00221	-2.03227
57.2765	0.053852		29.0384	0		57.2765	0.0768782	-0.0652329	-0.0906273	0.348825	-0.140534	-0.176101	-0.257216	-0.298156	-0.379182	-0.396825	-0.43774	-0.474264	-0.572386	-0.578819	-0.66553	-0.703875	-0.740555	-0.768547	-0.809304	-0.867839	-0.967534	-1.02959	-1.07268	-1.06031	-1.14873	-1.22598	-1.24705	-1.32247	-1.36211	-1.37725	-1.47422	-1.47206	-1.57792	-1.60073	-1.63345	-1.74513	-1.74726	-1.8088	-1.85395	-1.88304	-1.95693	-2.0108	-2.03433
57.3285	0.057078		29.056	0		57.3285	0.0784433	-0.0580323	-0.0853644	0.371654	-0.138929	-0.172083	-0.254134	-0.304041	-0.381178	-0.393934	-0.438469	-0.470058	-0.577076	-0.576985	-0.654964	-0.700774	-0.736546	-0.76469	-0.808228	-0.868835	-0.967423	-1.02335	-1.07016	-1.06092	-1.14591	-1.21929	-1.24013	-1.31688	-1.3698	-1.37576	-1.46321	-1.47038	-1.57142	-1.60463	-1.61874	-1.74671	-1.74333	-1.80413	-1.85806	-1.87864	-1.95198	-2.01958	-2.03524
57.3804	0.0581516		29.072	0.6		57.3804	0.0801689	-0.0455769	-0.0820274	0.397467	-0.146841	-0.178114	-0.247184	-0.30867	-0.379553	-0.399203	-0.446967	-0.470849	-0.57163	-0.573736	-0.655325	-0.701504	-0.730871	-0.757842	-0.799451	-0.864843	-0.966288	-1.01818	-1.0661	-1.06331	-1.14722	-1.20979	-1.231	-1.30772	-1.37152	-1.38231	-1.45749	-1.47045	-1.57009	-1.60628	-1.60824	-1.74053	-1.74813	-1.81086	-1.86498	-1.88652	-1.95187	-2.02004	-2.04087
57.4324	0.0600239		29.0891	0		57.4324	0.0859307	-0.0298107	-0.0788591	0.42385	-0.14803	-0.178822	-0.238536	-0.304927	-0.36992	-0.404432	-0.449547	-0.469537	-0.557427	-0.56599	-0.658006	-0.691744	-0.72918	-0.756828	-0.796273	-0.866775	-0.959791	-1.008	-1.05706	-1.06428	-1.14595	-1.20873	-1.22705	-1.30385	-1.36469	-1.38824	-1.45761	-1.46955	-1.5729	-1.60552	-1.611	-1.73861	-1.74608	-1.81666	-1.8745	-1.88589	-1.95501	-2.01219	-2.04832
57.4844	0.0622472		29.1053	0		57.4844	0.0907873	-0.0263052	-0.0790228	0.451653	-0.145293	-0.178344	-0.229751	-0.30059	-0.360462	-0.39892	-0.440709	-0.469858	-0.546309	-0.557293	-0.661776	-0.683686	-0.72865	-0.757403	-0.798103	-0.873277	-0.95924	-1.00748	-1.05595	-1.0617	-1.14654	-1.21196	-1.22573	-1.31032	-1.35725	-1.3797	-1.45982	-1.46598	-1.5603	-1.59896	-1.62538	-1.73743	-1.74715	-1.82145	-1.87609	-1.88372	-1.95341	-2.00398	-2.05131
57.5363	0.0615953		29.1222	0		57.5363	0.100546	-0.0306612	-0.081958	0.472568	-0.13618	-0.179953	-0.227682	-0.305852	-0.360129	-0.397506	-0.432642	-0.471983	-0.535918	-0.552767	-0.668767	-0.686826	-0.741857	-0.761907	-0.795378	-0.879793	-0.958842	-1.01709	-1.06647	-1.0653	-1.14948	-1.22309	-1.22579	-1.31918	-1.3514	-1.36235	-1.46828	-1.46196	-1.55181	-1.60121	-1.63782	-1.72856	-1.75479	-1.82113	-1.87188	-1.88855	-1.95417	-2.00966	-2.05378
57.5883	0.061039		29.1384	0		57.5883	0.111393	-0.0352494	-0.0796769	0.480558	-0.130412	-0.182862	-0.231661	-0.303673	-0.369972	-0.394815	-0.422642	-0.468623	-0.5449	-0.556576	-0.672607	-0.687312	-0.756411	-0.755689	-0.795737	-0.886303	-0.956453	-1.02934	-1.07168	-1.06618	-1.15856	-1.22861	-1.22439	-1.32419	-1.35682	-1.35111	-1.47059	-1.46142	-1.55443	-1.6063	-1.63429	-1.72485	-1.76126	-1.81904	-1.86403	-1.88635	-1.95643	-2.02447	-2.04629
57.6402	0.0614493		29.1553	0		57.6402	0.127068	-0.0318901	-0.0764507	0.494012	-0.131501	-0.182703	-0.241354	-0.293256	-0.371155	-0.394917	-0.419931	-0.463981	-0.561288	-0.56273	-0.672308	-0.689299	-0.761999	-0.754832	-0.786984	-0.882127	-0.953933	-1.03893	-1.06943	-1.06027	-1.15901	-1.23709	-1.22774	-1.32388	-1.36489	-1.35227	-1.47457	-1.45678	-1.55977	-1.61123	-1.62171	-1.72221	-1.7666	-1.81073	-1.85578	-1.89007	-1.96652	-2.0307	-2.03711
57.6922	0.0635821		29.1717	0		57.6922	0.135635	-0.0233781	-0.0712527	0.504246	-0.129563	-0.179428	-0.247095	-0.290218	-0.371706	-0.391486	-0.422848	-0.461621	-0.569012	-0.567712	-0.671122	-0.6848	-0.763625	-0.755611	-0.781701	-0.877219	-0.95423	-1.03232	-1.06185	-1.05134	-1.14907	-1.23476	-1.23365	-1.32019	-1.36528	-1.35813	-1.47499	-1.45644	-1.57341	-1.61102	-1.61043	-1.72273	-1.75973	-1.80671	-1.84754	-1.88611	-1.97078	-2.01897	-2.04003
57.7442	0.0678527		29.1883	0		57.7442	0.132678	-0.0168412	-0.0717676	0.524469	-0.127816	-0.172447	-0.251332	-0.291096	-0.36962	-0.382201	-0.424776	-0.463188	-0.567637	-0.567308	-0.666435	-0.67545	-0.754362	-0.755135	-0.779131	-0.874926	-0.957758	-1.02426	-1.05313	-1.0442	-1.1378	-1.23038	-1.23482	-1.31671	-1.36158	-1.35066	-1.47548	-1.45725	-1.57868	-1.60393	-1.60789	-1.71959	-1.75586	-1.8029	-1.84033	-1.872	-1.95779	-2.00842	-2.04259
57.7961	0.0736413		29.2051	0		57.7961	0.125662	-0.0145433	-0.0733419	0.543438	-0.121604	-0.16042	-0.246345	-0.294996	-0.366191	-0.369755	-0.419035	-0.47065	-0.553577	-0.556766	-0.657727	-0.670484	-0.740297	-0.745858	-0.773962	-0.877701	-0.959104	-1.01792	-1.05696	-1.04061	-1.12934	-1.22184	-1.22681	-1.30891	-1.34485	-1.32743	-1.48027	-1.45491	-1.57589	-1.5932	-1.61196	-1.71466	-1.74727	-1.7995	-1.83674	-1.85989	-1.94325	-2.00465	-2.04089
57.8481	0.0795557		29.2215	0		57.8481	0.118827	-0.0162554	-0.070139	0.540372	-0.117373	-0.154986	-0.238197	-0.296451	-0.363575	-0.356192	-0.403054	-0.471607	-0.532146	-0.553085	-0.651379	-0.670489	-0.72642	-0.724384	-0.775799	-0.879631	-0.953667	-1.01566	-1.06285	-1.03782	-1.13158	-1.2048	-1.21786	-1.30165	-1.33615	-1.31414	-1.46999	-1.44991	-1.57062	-1.58283	-1.61483	-1.72288	-1.74025	-1.79663	-1.83562	-1.8467	-1.92403	-2.00191	-2.02999
57.9001	0.082322		29.2383	-0.6		57.9001	0.121481	-0.0173987	-0.0671747	0.549312	-0.115389	-0.153566	-0.233984	-0.295225	-0.3597	-0.352727	-0.39865	-0.46675	-0.521211	-0.558367	-0.646196	-0.675188	-0.723084	-0.71791	-0.780649	-0.870781	-0.958311	-1.01395	-1.06547	-1.03689	-1.13567	-1.19719	-1.21799	-1.30193	-1.33665	-1.31562	-1.46622	-1.44036	-1.56164	-1.57691	-1.61506	-1.72869	-1.7362	-1.79073	-1.84389	-1.84622	-1.91898	-1.99818	-2.01563
57.952	0.0833375		29.2547	0		57.952	0.1196	-0.0143693	-0.0603616	0.547172	-0.114329	-0.14972	-0.2257	-0.300297	-0.356157	-0.350657	-0.396592	-0.463463	-0.521138	-0.56273	-0.645383	-0.679599	-0.725545	-0.721142	-0.790925	-0.861859	-0.964592	-1.00766	-1.06127	-1.02949	-1.13901	-1.19341	-1.22045	-1.30264	-1.3402	-1.31841	-1.4725	-1.42966	-1.55972	-1.56724	-1.61384	-1.72101	-1.72871	-1.78534	-1.85008	-1.85221	-1.91567	-1.99215	-2.0149
58.004	0.0799582		29.2716	0		58.004	0.11398	-0.0136922	-0.0629396	0.531976	-0.121882	-0.1507	-0.232373	-0.303763	-0.354496	-0.360151	-0.404877	-0.46346	-0.529955	-0.570606	-0.643143	-0.684069	-0.732684	-0.740162	-0.801125	-0.854948	-0.971164	-1.00672	-1.05094	-1.03878	-1.14207	-1.19706	-1.22476	-1.31098	-1.34295	-1.33022	-1.48373	-1.43168	-1.56014	-1.56236	-1.60971	-1.7044	-1.73532	-1.78612	-1.85558	-1.86171	-1.91536	-1.98596	-2.01955
58.056	0.0755243		29.2882	0		58.056	0.106778	-0.0150667	-0.0708004	0.517913	-0.132639	-0.154752	-0.239667	-0.298313	-0.355219	-0.369229	-0.41431	-0.465197	-0.539854	-0.575277	-0.648808	-0.688826	-0.741317	-0.757717	-0.800208	-0.857896	-0.96921	-1.00537	-1.05035	-1.0512	-1.14788	-1.20964	-1.22575	-1.31838	-1.34065	-1.34228	-1.49147	-1.43618	-1.55944	-1.56274	-1.61453	-1.69523	-1.74242	-1.78964	-1.85776	-1.8712	-1.92135	-1.98415	-2.02625
58.1079	0.0740791		29.3049	0		58.1079	0.103288	-0.0226741	-0.0706428	0.49485	-0.134109	-0.159484	-0.242724	-0.290674	-0.343807	-0.371754	-0.413026	-0.468844	-0.54774	-0.575405	-0.647961	-0.691027	-0.739663	-0.766516	-0.800638	-0.863975	-0.961311	-1.00866	-1.05182	-1.05637	-1.15142	-1.21533	-1.22594	-1.32229	-1.34318	-1.34858	-1.48662	-1.44202	-1.55422	-1.5693	-1.62529	-1.69785	-1.75081	-1.79302	-1.85518	-1.8759	-1.92771	-1.98877	-2.02772
58.1599	0.0717315		29.322	0		58.1599	0.112244	-0.0317898	-0.0769874	0.477623	-0.128054	-0.169606	-0.245192	-0.287599	-0.345467	-0.371244	-0.420557	-0.474547	-0.55119	-0.582252	-0.649055	-0.692573	-0.744284	-0.776923	-0.801997	-0.867165	-0.965854	-1.0064	-1.05533	-1.06067	-1.15559	-1.21832	-1.22433	-1.31821	-1.34029	-1.35707	-1.48266	-1.44888	-1.55294	-1.5743	-1.63303	-1.70669	-1.75296	-1.79574	-1.85181	-1.88469	-1.92918	-1.98539	-2.02214
58.2119	0.0696728		29.3388	0		58.2119	0.119538	-0.0348839	-0.073446	0.463484	-0.121421	-0.167698	-0.237906	-0.293932	-0.362242	-0.36204	-0.424207	-0.482234	-0.550987	-0.580833	-0.655709	-0.692602	-0.750243	-0.781914	-0.803019	-0.866485	-0.973262	-1.00546	-1.05731	-1.06301	-1.15488	-1.21754	-1.21974	-1.31087	-1.33858	-1.35884	-1.48918	-1.4541	-1.55998	-1.58642	-1.64056	-1.71045	-1.75356	-1.79254	-1.8578	-1.88827	-1.92494	-1.98457	-2.02449
58.2638	0.06637		29.3552	0.6		58.2638	0.129051	-0.0386405	-0.0699761	0.439433	-0.129425	-0.166577	-0.232195	-0.302574	-0.376795	-0.360033	-0.426103	-0.491413	-0.550995	-0.578175	-0.662331	-0.688752	-0.759101	-0.786823	-0.805577	-0.860914	-0.980889	-1.00908	-1.05808	-1.07891	-1.15235	-1.21805	-1.22704	-1.30882	-1.33685	-1.36625	-1.4943	-1.46085	-1.56626	-1.60131	-1.64104	-1.70553	-1.75147	-1.78973	-1.86656	-1.88898	-1.92303	-1.97817	-2.02984
58.3158	0.0647991		29.3718	0		58.3158	0.126763	-0.0303171	-0.0696798	0.42078	-0.143207	-0.167721	-0.225822	-0.307238	-0.376389	-0.358981	-0.425963	-0.491068	-0.549254	-0.577657	-0.66824	-0.685785	-0.762528	-0.782985	-0.807176	-0.859364	-0.973409	-1.0149	-1.06376	-1.08724	-1.14992	-1.22559	-1.2334	-1.30794	-1.33582	-1.36932	-1.4892	-1.4676	-1.56993	-1.60601	-1.64533	-1.70477	-1.74669	-1.79586	-1.87051	-1.88868	-1.92156	-1.97349	-2.0374
58.3678	0.0673945		29.3881	0		58.3678	0.125174	-0.0213947	-0.0645037	0.404032	-0.147367	-0.166444	-0.217342	-0.300849	-0.35311	-0.359182	-0.420298	-0.484833	-0.55805	-0.568633	-0.654426	-0.677959	-0.758326	-0.777021	-0.811947	-0.863217	-0.954101	-1.02403	-1.0665	-1.08536	-1.14602	-1.2302	-1.23691	-1.32104	-1.33493	-1.36824	-1.47823	-1.47075	-1.56189	-1.59727	-1.6401	-1.70337	-1.74994	-1.80512	-1.8671	-1.88479	-1.91859	-1.97808	-2.0332
58.4197	0.072926		29.4049	0		58.4197	0.129057	-0.0113833	-0.0701567	0.379276	-0.140137	-0.166678	-0.222491	-0.28563	-0.324001	-0.365651	-0.409698	-0.481859	-0.563142	-0.561317	-0.62704	-0.669484	-0.754393	-0.772795	-0.812061	-0.872039	-0.936368	-1.02266	-1.05375	-1.07671	-1.14269	-1.23153	-1.23793	-1.32449	-1.32671	-1.35898	-1.47091	-1.4698	-1.53993	-1.56641	-1.63686	-1.70624	-1.75392	-1.7995	-1.85675	-1.87755	-1.90712	-1.97531	-2.01964
58.4717	0.0774401		29.4216	0		58.4717	0.126151	-0.00851306	-0.0736685	0.355435	-0.129523	-0.159687	-0.224558	-0.27135	-0.313413	-0.366311	-0.403281	-0.479853	-0.563404	-0.559619	-0.606156	-0.667137	-0.743296	-0.764371	-0.807392	-0.880152	-0.928417	-1.01281	-1.04084	-1.07234	-1.14154	-1.22303	-1.23177	-1.32068	-1.32315	-1.35011	-1.46877	-1.47033	-1.5247	-1.54676	-1.634	-1.7031	-1.7557	-1.78784	-1.85814	-1.86913	-1.89963	-1.96857	-2.00427
58.5237	0.0786232		29.4382	0		58.5237	0.127547	-0.0128469	-0.0682983	0.334345	-0.129603	-0.152698	-0.228339	-0.264501	-0.321994	-0.364332	-0.396322	-0.481983	-0.56088	-0.55502	-0.606877	-0.664235	-0.74528	-0.762366	-0.803049	-0.88201	-0.931217	-1.00986	-1.03545	-1.077	-1.14233	-1.21309	-1.2343	-1.31532	-1.3228	-1.34929	-1.46393	-1.46909	-1.51299	-1.55337	-1.63773	-1.69862	-1.74908	-1.77841	-1.86062	-1.8632	-1.90405	-1.96572	-2.00382
58.5756	0.0780595		29.4547	0		58.5756	0.119567	-0.0162203	-0.0631143	0.31561	-0.131694	-0.152294	-0.23054	-0.262142	-0.333522	-0.366241	-0.391053	-0.482255	-0.553027	-0.549179	-0.614047	-0.662452	-0.739183	-0.760695	-0.803285	-0.880606	-0.936661	-1.00754	-1.03454	-1.07785	-1.14601	-1.20518	-1.23423	-1.30053	-1.3248	-1.34825	-1.46089	-1.47159	-1.5168	-1.56493	-1.6365	-1.69532	-1.74042	-1.78335	-1.86199	-1.864	-1.91338	-1.96602	-2.01072
58.6276	0.0754414		29.4715	0		58.6276	0.114565	-0.0254541	-0.0566947	0.300691	-0.133721	-0.161926	-0.223931	-0.266914	-0.342837	-0.367752	-0.392783	-0.478411	-0.553804	-0.549031	-0.626089	-0.655781	-0.738335	-0.764689	-0.813089	-0.873932	-0.938507	-1.01229	-1.03656	-1.07408	-1.15087	-1.2012	-1.23203	-1.29807	-1.33057	-1.35614	-1.465	-1.46934	-1.52564	-1.57944	-1.63273	-1.69378	-1.74137	-1.79267	-1.86049	-1.86674	-1.92509	-1.96686	-2.0182
58.6795	0.0748005		29.488	0		58.6795	0.118892	-0.0318285	-0.0510746	0.284795	-0.133406	-0.172577	-0.219012	-0.273925	-0.349852	-0.371795	-0.392831	-0.474618	-0.556908	-0.552763	-0.632916	-0.651394	-0.734301	-0.773043	-0.811535	-0.871984	-0.93552	-1.01116	-1.03356	-1.06908	-1.15159	-1.19846	-1.22965	-1.29896	-1.33132	-1.35474	-1.46797	-1.46739	-1.52448	-1.57936	-1.62812	-1.69655	-1.74467	-1.79248	-1.85065	-1.86122	-1.9245	-1.96833	-2.02603
58.7315	0.0765543		29.505	0		58.7315	0.117008	-0.0375315	-0.0473732	0.273549	-0.129615	-0.176118	-0.198889	-0.280612	-0.350549	-0.366827	-0.389681	-0.469205	-0.555266	-0.558508	-0.633539	-0.64841	-0.72358	-0.769814	-0.806655	-0.872524	-0.934615	-0.997711	-1.02755	-1.06569	-1.14615	-1.20033	-1.22407	-1.28948	-1.33297	-1.35056	-1.4644	-1.47048	-1.52932	-1.57404	-1.62487	-1.6982	-1.74438	-1.78524	-1.84139	-1.84997	-1.91485	-1.97082	-2.02073
58.7835	0.0788667		29.522	0		58.7835	0.109342	-0.036135	-0.0475146	0.273863	-0.122695	-0.174213	-0.174551	-0.289196	-0.343981	-0.358602	-0.391537	-0.468791	-0.553301	-0.562185	-0.641454	-0.652645	-0.721406	-0.761095	-0.798523	-0.872006	-0.93477	-0.977189	-1.0361	-1.05863	-1.13771	-1.20167	-1.21174	-1.27752	-1.33138	-1.35181	-1.45957	-1.46677	-1.53104	-1.57195	-1.6277	-1.70695	-1.73419	-1.77893	-1.83175	-1.84162	-1.91688	-1.97144	-2.01419
58.8354	0.0804755		29.5382	0		58.8354	0.101403	-0.0279164	-0.0513426	0.274984	-0.116774	-0.171864	-0.159749	-0.294727	-0.341406	-0.357141	-0.399788	-0.470254	-0.543912	-0.556975	-0.642975	-0.657175	-0.712811	-0.750392	-0.793551	-0.858899	-0.939814	-0.95119	-1.04545	-1.05244	-1.13821	-1.19395	-1.20695	-1.26406	-1.3292	-1.35775	-1.45588	-1.47231	-1.53508	-1.57103	-1.62595	-1.71628	-1.72785	-1.77487	-1.81676	-1.8383	-1.92477	-1.96982	-2.01016
58.8874	0.0810971		29.5552	0		58.8874	0.0954088	-0.0230186	-0.0543038	0.271275	-0.115403	-0.169626	-0.151898	-0.294972	-0.339239	-0.362637	-0.407999	-0.4775	-0.538909	-0.557241	-0.644457	-0.659483	-0.707353	-0.744323	-0.796287	-0.83983	-0.947056	-0.929419	-1.03855	-1.05427	-1.14315	-1.1913	-1.20328	-1.26248	-1.33103	-1.36251	-1.45208	-1.47842	-1.53946	-1.57001	-1.62593	-1.72203	-1.72561	-1.77184	-1.81276	-1.84231	-1.93574	-1.96433	-2.00928
58.9394	0.0814166		29.5718	0		58.9394	0.0934812	-0.0206228	-0.052587	0.25538	-0.116917	-0.168337	-0.150205	-0.289574	-0.344014	-0.364334	-0.414686	-0.482226	-0.541875	-0.56576	-0.64693	-0.666354	-0.69478	-0.746935	-0.795593	-0.833943	-0.94859	-0.907313	-1.01826	-1.05969	-1.1501	-1.18595	-1.19797	-1.26565	-1.33551	-1.35926	-1.45245	-1.48918	-1.53596	-1.56828	-1.61904	-1.71737	-1.72453	-1.76916	-1.807	-1.85051	-1.93469	-1.9621	-2.01385
58.9913	0.0814668		29.5888	0		58.9913	0.0829381	-0.0207953	-0.0540012	0.235367	-0.11912	-0.168798	-0.150427	-0.28538	-0.347143	-0.36179	-0.41505	-0.482523	-0.538327	-0.56745	-0.651235	-0.664171	-0.675364	-0.75334	-0.798986	-0.831059	-0.952092	-0.888856	-0.989909	-1.06741	-1.15241	-1.18914	-1.19792	-1.26297	-1.33777	-1.3573	-1.44357	-1.50102	-1.53891	-1.57096	-1.61406	-1.71259	-1.73118	-1.7603	-1.80184	-1.85841	-1.9313	-1.96793	-2.02155
59.0433	0.0803125		29.605	0		59.0433	0.0717964	-0.0170244	-0.0563257	0.223892	-0.123007	-0.170484	-0.147764	-0.282121	-0.347511	-0.360807	-0.420993	-0.480108	-0.542243	-0.567543	-0.654985	-0.666082	-0.669204	-0.763852	-0.799367	-0.837783	-0.956021	-0.863612	-0.975135	-1.06848	-1.14852	-1.20187	-1.19567	-1.25783	-1.34028	-1.36182	-1.4432	-1.49813	-1.5442	-1.58031	-1.61431	-1.70637	-1.7382	-1.75077	-1.80333	-1.86548	-1.93452	-1.97194	-2.02162
59.0953	0.0764621		29.6221	0		59.0953	0.0645983	-0.0183461	-0.0612917	0.211704	-0.13283	-0.179769	-0.148054	-0.284783	-0.354701	-0.364976	-0.431237	-0.480779	-0.543878	-0.570003	-0.66002	-0.66295	-0.664365	-0.772021	-0.808484	-0.837285	-0.961765	-0.839312	-0.972482	-1.07401	-1.15075	-1.19872	-1.19709	-1.25525	-1.34808	-1.36914	-1.45104	-1.4925	-1.54804	-1.59653	-1.6165	-1.70174	-1.74252	-1.74981	-1.79822	-1.87063	-1.94603	-1.97609	-2.02956
59.1472	0.0721218		29.6386	0		59.1472	0.0574701	-0.0256339	-0.0726899	0.199006	-0.143001	-0.184073	-0.152884	-0.287448	-0.364081	-0.374325	-0.439675	-0.488262	-0.543472	-0.571961	-0.664054	-0.661326	-0.659667	-0.780648	-0.81479	-0.833119	-0.968156	-0.82358	-0.973763	-1.08393	-1.1563	-1.19039	-1.19816	-1.26334	-1.35079	-1.37698	-1.45063	-1.49222	-1.55661	-1.60719	-1.61356	-1.7031	-1.73864	-1.75086	-1.80371	-1.87756	-1.96051	-1.97489	-2.04124
59.1992	0.068841		29.6553	0		59.1992	0.0529741	-0.0345086	-0.0785288	0.193895	-0.144659	-0.191586	-0.15508	-0.287028	-0.374051	-0.381354	-0.438106	-0.494611	-0.547555	-0.582733	-0.665681	-0.663588	-0.661058	-0.786875	-0.819621	-0.832738	-0.9681	-0.812081	-0.974273	-1.09163	-1.16085	-1.17884	-1.19436	-1.27148	-1.36008	-1.37921	-1.45491	-1.49119	-1.56043	-1.6156	-1.6069	-1.70908	-1.72667	-1.75168	-1.8065	-1.88337	-1.96174	-1.97195	-2.05353
59.2512	0.0659207		29.6718	0		59.2512	0.0484494	-0.0357108	-0.0839979	0.195264	-0.141008	-0.199211	-0.160179	-0.28865	-0.381948	-0.388678	-0.439771	-0.500035	-0.551373	-0.589878	-0.679534	-0.665056	-0.65547	-0.79779	-0.8238	-0.828599	-0.965902	-0.805764	-0.976254	-1.0958	-1.16599	-1.17055	-1.19374	-1.27469	-1.37232	-1.386	-1.45005	-1.49183	-1.57206	-1.61792	-1.60942	-1.72143	-1.72162	-1.75399	-1.8165	-1.89134	-1.9608	-1.96684	-2.06063
59.3031	0.0641146		29.6886	0		59.3031	0.0523326	-0.035825	-0.078057	0.209788	-0.142582	-0.205272	-0.165361	-0.288061	-0.386893	-0.396245	-0.442669	-0.500128	-0.562985	-0.594298	-0.678839	-0.669053	-0.658256	-0.806489	-0.822493	-0.825986	-0.967589	-0.792723	-0.982912	-1.09578	-1.16383	-1.17617	-1.19572	-1.28156	-1.37992	-1.39459	-1.44631	-1.48939	-1.57675	-1.61765	-1.62164	-1.72241	-1.72132	-1.75101	-1.82528	-1.89868	-1.95735	-1.96873	-2.06579
59.3551	0.0631858		29.705	0		59.3551	0.0559592	-0.0380332	-0.0688595	0.227084	-0.151394	-0.213491	-0.161274	-0.293812	-0.390315	-0.404269	-0.451949	-0.49715	-0.569612	-0.600307	-0.680014	-0.672413	-0.65127	-0.806068	-0.822674	-0.824704	-0.970568	-0.773778	-0.99294	-1.10284	-1.1617	-1.17883	-1.19722	-1.28561	-1.38487	-1.40173	-1.44176	-1.48658	-1.57687	-1.61191	-1.63202	-1.72712	-1.72946	-1.74677	-1.82382	-1.89924	-1.95807	-1.97512	-2.06446
59.4071	0.0631595		29.722	0		59.4071	0.0539168	-0.042291	-0.0678578	0.253391	-0.163116	-0.215513	-0.152954	-0.304256	-0.390953	-0.401282	-0.458246	-0.492457	-0.564852	-0.599871	-0.676222	-0.677699	-0.634149	-0.802066	-0.820114	-0.819426	-0.97777	-0.754181	-1.00102	-1.10422	-1.16563	-1.17916	-1.20169	-1.29416	-1.38302	-1.40859	-1.44027	-1.48791	-1.57839	-1.60687	-1.6277	-1.72957	-1.73407	-1.74814	-1.8282	-1.89836	-1.96283	-1.97666	-2.06853
59.459	0.0656959		29.7387	0		59.459	0.0534028	-0.0504849	-0.0725692	0.289026	-0.166504	-0.215099	-0.14155	-0.31315	-0.389957	-0.401384	-0.458747	-0.484526	-0.557722	-0.593535	-0.670768	-0.680815	-0.619336	-0.791021	-0.819142	-0.808646	-0.982204	-0.747804	-1.00378	-1.10374	-1.16334	-1.1814	-1.20489	-1.29022	-1.37231	-1.40393	-1.44151	-1.48056	-1.57468	-1.61073	-1.61222	-1.73382	-1.73087	-1.74406	-1.82549	-1.89468	-1.96724	-1.97221	-2.07507
59.511	0.0666432		29.755	0.6		59.511	0.052595	-0.0497447	-0.0777415	0.31842	-0.163109	-0.206742	-0.135882	-0.317784	-0.388372	-0.402691	-0.459245	-0.485949	-0.554288	-0.583998	-0.676874	-0.683648	-0.621046	-0.787474	-0.821395	-0.802758	-0.979087	-0.74698	-0.998205	-1.09905	-1.16704	-1.18357	-1.20319	-1.28023	-1.3647	-1.40249	-1.45024	-1.47823	-1.57852	-1.62063	-1.60309	-1.73725	-1.72679	-1.74666	-1.83265	-1.89871	-1.97523	-1.96387	-2.07448
59.563	0.0663009		29.7719	0.6		59.563	0.0529042	-0.0475412	-0.0786017	0.330519	-0.161606	-0.199624	-0.138714	-0.317699	-0.380708	-0.401663	-0.450433	-0.493461	-0.558534	-0.581649	-0.67805	-0.688167	-0.631545	-0.791313	-0.822757	-0.807362	-0.980429	-0.752062	-0.988548	-1.09674	-1.17517	-1.18603	-1.19617	-1.27261	-1.35928	-1.4021	-1.46273	-1.47806	-1.57564	-1.62607	-1.60823	-1.73308	-1.7219	-1.74814	-1.84053	-1.90366	-1.97708	-1.96232	-2.07386
59.6149	0.0660056		29.7886	0.6		59.6149	0.0513771	-0.0372386	-0.0744598	0.330947	-0.163461	-0.201853	-0.139621	-0.31313	-0.372566	-0.405197	-0.446164	-0.502937	-0.559181	-0.587161	-0.678662	-0.690825	-0.638636	-0.794869	-0.824108	-0.826743	-0.978741	-0.758866	-0.978377	-1.09637	-1.17744	-1.18658	-1.18218	-1.27178	-1.35642	-1.40441	-1.4675	-1.47997	-1.57584	-1.62456	-1.61955	-1.73115	-1.72248	-1.74652	-1.84445	-1.90366	-1.97804	-1.96309	-2.06785
59.6669	0.066285		29.8051	0		59.6669	0.0528549	-0.0275926	-0.0690192	0.328558	-0.165306	-0.20481	-0.130518	-0.305804	-0.366588	-0.398044	-0.446236	-0.510563	-0.554398	-0.595133	-0.673935	-0.700803	-0.642442	-0.800799	-0.828353	-0.840085	-0.978144	-0.761904	-0.963317	-1.09304	-1.17743	-1.19056	-1.17283	-1.28232	-1.36285	-1.40498	-1.47283	-1.48462	-1.57209	-1.61194	-1.62849	-1.72667	-1.72052	-1.75246	-1.84681	-1.89679	-1.9701	-1.9639	-2.06572
59.7189	0.066994		29.822	0.6		59.7189	0.06053	-0.0265048	-0.0683748	0.320816	-0.163114	-0.209276	-0.120383	-0.296963	-0.37077	-0.395491	-0.450675	-0.509681	-0.554346	-0.596312	-0.67188	-0.711374	-0.632739	-0.80278	-0.836151	-0.832068	-0.975428	-0.778206	-0.951675	-1.09467	-1.1706	-1.19063	-1.17424	-1.28457	-1.36347	-1.40513	-1.47239	-1.48556	-1.5688	-1.60499	-1.63056	-1.72861	-1.72192	-1.75566	-1.83714	-1.89315	-1.96553	-1.9617	-2.06395
59.7708	0.0670975		29.8384	0		59.7708	0.0665565	-0.0335703	-0.0674697	0.306676	-0.15619	-0.207182	-0.116363	-0.292075	-0.380632	-0.392279	-0.456575	-0.507381	-0.556611	-0.592385	-0.676279	-0.714152	-0.636739	-0.798255	-0.834537	-0.824432	-0.969385	-0.795049	-0.942981	-1.09464	-1.16739	-1.18742	-1.17979	-1.28808	-1.3609	-1.40631	-1.47178	-1.48431	-1.57177	-1.60601	-1.62151	-1.72703	-1.71876	-1.76447	-1.82436	-1.89815	-1.97123	-1.96374	-2.05916
59.8228	0.0655743		29.8551	0		59.8228	0.0682956	-0.0445524	-0.0676603	0.286464	-0.149999	-0.202819	-0.125537	-0.295299	-0.390502	-0.381729	-0.451595	-0.501141	-0.559619	-0.587915	-0.677861	-0.713631	-0.641585	-0.796011	-0.824981	-0.829917	-0.969745	-0.82299	-0.944339	-1.09629	-1.17584	-1.18785	-1.18969	-1.28591	-1.35442	-1.40564	-1.4724	-1.48597	-1.57047	-1.60992	-1.61279	-1.72727	-1.71952	-1.77537	-1.82121	-1.90121	-1.97324	-1.97708	-2.04925
59.8747	0.0641261		29.8716	0		59.8747	0.0652266	-0.0524395	-0.0709442	0.279426	-0.1514	-0.2029	-0.135311	-0.299396	-0.394897	-0.374313	-0.440762	-0.498317	-0.560287	-0.584047	-0.675099	-0.706879	-0.643891	-0.794039	-0.816254	-0.842703	-0.97303	-0.845251	-0.953052	-1.09498	-1.17694	-1.18105	-1.19291	-1.283	-1.35208	-1.40627	-1.46812	-1.48545	-1.57309	-1.61082	-1.60161	-1.72462	-1.71705	-1.7824	-1.82749	-1.90574	-1.97344	-1.99114	-2.0391
59.9267	0.0641927		29.8882	0		59.9267	0.0620169	-0.055041	-0.0783906	0.27162	-0.157422	-0.195178	-0.146794	-0.308589	-0.387676	-0.365827	-0.434975	-0.499532	-0.558223	-0.582717	-0.675087	-0.703278	-0.63867	-0.791192	-0.813132	-0.852852	-0.969347	-0.853713	-0.963346	-1.09204	-1.16616	-1.17977	-1.1869	-1.28424	-1.35537	-1.40159	-1.46373	-1.48783	-1.56705	-1.60715	-1.59733	-1.71964	-1.71097	-1.78665	-1.83956	-1.9016	-1.96818	-1.99868	-2.03879
59.9787	0.0655364		29.9047	0		59.9787	0.0513534	-0.051773	-0.0776843	0.265555	-0.165686	-0.18975	-0.156268	-0.309457	-0.380496	-0.365833	-0.432583	-0.498712	-0.559189	-0.582204	-0.677798	-0.704195	-0.620978	-0.791188	-0.819632	-0.843066	-0.966589	-0.849326	-0.960775	-1.08964	-1.15002	-1.16829	-1.1848	-1.27946	-1.35559	-1.39867	-1.46529	-1.48994	-1.56892	-1.60397	-1.60043	-1.72046	-1.71132	-1.78024	-1.8426	-1.89083	-1.96618	-1.9887	-2.04329
60.0306	0.0693383		29.9214	0		60.0306	0.036932	-0.0410786	-0.0755049	0.25272	-0.168952	-0.182507	-0.159837	-0.301184	-0.369335	-0.373978	-0.439374	-0.490936	-0.557607	-0.579431	-0.678567	-0.700215	-0.590708	-0.792016	-0.823443	-0.832715	-0.966574	-0.82744	-0.948914	-1.08575	-1.13953	-1.15246	-1.18963	-1.27422	-1.35293	-1.3911	-1.4648	-1.49052	-1.57346	-1.60688	-1.59529	-1.72036	-1.71303	-1.77088	-1.83636	-1.88391	-1.96692	-1.97654	-2.04438
60.0826	0.0719241		29.9381	0		60.0826	0.0281369	-0.0306353	-0.0659817	0.232454	-0.170374	-0.183127	-0.162261	-0.295554	-0.363118	-0.386701	-0.445256	-0.483599	-0.553748	-0.570764	-0.67485	-0.688227	-0.551337	-0.788012	-0.82619	-0.83219	-0.969192	-0.807932	-0.933809	-1.08915	-1.1405	-1.14524	-1.196	-1.27515	-1.34618	-1.39011	-1.46492	-1.49532	-1.57423	-1.61382	-1.58381	-1.73166	-1.71421	-1.76861	-1.82536	-1.88499	-1.9594	-1.96951	-2.05189
60.1346	0.0752207		29.9549	0		60.1346	0.0257901	-0.0147821	-0.0631424	0.214256	-0.169757	-0.189543	-0.158256	-0.290133	-0.364009	-0.388353	-0.444193	-0.482549	-0.555107	-0.568274	-0.663326	-0.675271	-0.511191	-0.78231	-0.828113	-0.836561	-0.968758	-0.794533	-0.923128	-1.09546	-1.14776	-1.13483	-1.20357	-1.27802	-1.34146	-1.38925	-1.46619	-1.49622	-1.56752	-1.6095	-1.56807	-1.73619	-1.70967	-1.75784	-1.81839	-1.88573	-1.95324	-1.96584	-2.0512
60.1865	0.0785026		29.9718	0		60.1865	0.0330927	-0.00125056	-0.0658951	0.192617	-0.169471	-0.193643	-0.155534	-0.289318	-0.362913	-0.382759	-0.444914	-0.482891	-0.554449	-0.565017	-0.659734	-0.662576	-0.472978	-0.775003	-0.82902	-0.83989	-0.958931	-0.782843	-0.916609	-1.10204	-1.15163	-1.12817	-1.20456	-1.28911	-1.3409	-1.39191	-1.46524	-1.49901	-1.55574	-1.60494	-1.55055	-1.73524	-1.70425	-1.74957	-1.81354	-1.88854	-1.94754	-1.96256	-2.04678
60.2385	0.080468		29.988	0		60.2385	0.0411937	0.00608412	-0.060822	0.178254	-0.166383	-0.193793	-0.160577	-0.287611	-0.368143	-0.37758	-0.444647	-0.483283	-0.560277	-0.564565	-0.659944	-0.648832	-0.444712	-0.769968	-0.827195	-0.841849	-0.950359	-0.777387	-0.906259	-1.10835	-1.153	-1.12469	-1.19666	-1.2912	-1.3437	-1.39855	-1.46294	-1.4936	-1.55249	-1.60183	-1.54465	-1.73598	-1.69786	-1.73919	-1.81895	-1.88815	-1.95073	-1.95191	-2.04625
60.2905	0.0807987		30.0049	0		60.2905	0.0430191	0.00589053	-0.0665262	0.159769	-0.160486	-0.18688	-0.169506	-0.284404	-0.368114	-0.380074	-0.448231	-0.47818	-0.56325	-0.561979	-0.663121	-0.642484	-0.426319	-0.774124	-0.824531	-0.845152	-0.941787	-0.765974	-0.902212	-1.10655	-1.15494	-1.13005	-1.19591	-1.29598	-1.34667	-1.39245	-1.46843	-1.49478	-1.55645	-1.60266	-1.54745	-1.7321	-1.69683	-1.73869	-1.82937	-1.88949	-1.9561	-1.94625	-2.03968
60.3424	0.0769004		30.0218	0.6		60.3424	0.0398413	-0.00947099	-0.0680453	0.137387	-0.153408	-0.18445	-0.177069	-0.289132	-0.371511	-0.387094	-0.458836	-0.47935	-0.561716	-0.557699	-0.66667	-0.636574	-0.425976	-0.781511	-0.828262	-0.853051	-0.939791	-0.765312	-0.900264	-1.10427	-1.15724	-1.13642	-1.19362	-1.30026	-1.35569	-1.39516	-1.47445	-1.49528	-1.56696	-1.60393	-1.55216	-1.7322	-1.69777	-1.75069	-1.83037	-1.89896	-1.95882	-1.9439	-2.04613
60.3944	0.072645		30.0386	0		60.3944	0.0371304	-0.02128	-0.0697255	0.116214	-0.151026	-0.184183	-0.183215	-0.301012	-0.377082	-0.387932	-0.457376	-0.487191	-0.56655	-0.558281	-0.667616	-0.638136	-0.435513	-0.785689	-0.831737	-0.861265	-0.94572	-0.767905	-0.910649	-1.10213	-1.1645	-1.14223	-1.1974	-1.30342	-1.3638	-1.3936	-1.47912	-1.49712	-1.57388	-1.60308	-1.55542	-1.72991	-1.69817	-1.75646	-1.82963	-1.89883	-1.96405	-1.94033	-2.05006
60.4464	0.0701324		30.055	0		60.4464	0.0382695	-0.0300431	-0.0702762	0.107899	-0.152348	-0.19003	-0.176735	-0.306352	-0.380448	-0.387305	-0.456274	-0.490648	-0.572377	-0.559892	-0.671253	-0.644272	-0.456837	-0.789856	-0.83378	-0.865193	-0.959858	-0.772506	-0.913128	-1.0948	-1.16814	-1.1418	-1.20555	-1.30559	-1.36609	-1.39265	-1.48168	-1.50085	-1.57729	-1.60677	-1.55247	-1.72998	-1.69907	-1.76404	-1.82714	-1.89702	-1.9684	-1.92947	-2.0527
60.4983	0.0706021		30.0718	0		60.4983	0.0469326	-0.0270645	-0.0678724	0.0982943	-0.153271	-0.188729	-0.178314	-0.297277	-0.382231	-0.381275	-0.448693	-0.494216	-0.574194	-0.560196	-0.668138	-0.650717	-0.458765	-0.788374	-0.837231	-0.870754	-0.96934	-0.78038	-0.91748	-1.09358	-1.17199	-1.14165	-1.20345	-1.30005	-1.36192	-1.39196	-1.4718	-1.50123	-1.57537	-1.61037	-1.54961	-1.73413	-1.69895	-1.75781	-1.82788	-1.8917	-1.97037	-1.921	-2.05071
60.5503	0.0725196		30.088	-0.6		60.5503	0.0511692	-0.0195071	-0.0633918	0.088617	-0.156323	-0.185673	-0.179669	-0.290312	-0.375959	-0.383257	-0.436468	-0.492881	-0.574668	-0.557864	-0.668345	-0.656357	-0.447422	-0.783865	-0.834498	-0.870872	-0.969	-0.787981	-0.920052	-1.09418	-1.1749	-1.14519	-1.19933	-1.29459	-1.35833	-1.38587	-1.46693	-1.5076	-1.56656	-1.61156	-1.55053	-1.73659	-1.69798	-1.7519	-1.83678	-1.885	-1.9665	-1.92086	-2.04452
60.6023	0.0747427		30.1051	0		60.6023	0.0559481	-0.0140015	-0.0666876	0.0767933	-0.155939	-0.179519	-0.183054	-0.281832	-0.372071	-0.381019	-0.433721	-0.494378	-0.569017	-0.566151	-0.665415	-0.656757	-0.444211	-0.7784	-0.830878	-0.872705	-0.961971	-0.804541	-0.918494	-1.09666	-1.17448	-1.1468	-1.1919	-1.29552	-1.3589	-1.37868	-1.46135	-1.50633	-1.55441	-1.6045	-1.55563	-1.7284	-1.69956	-1.74829	-1.84251	-1.87935	-1.95218	-1.9198	-2.04483
60.6542	0.077504		30.1216	0		60.6542	0.0491356	-0.00783555	-0.0671797	0.0697755	-0.149475	-0.17362	-0.186109	-0.284022	-0.368625	-0.379535	-0.423326	-0.493437	-0.565983	-0.569286	-0.66553	-0.658027	-0.4326	-0.773851	-0.827671	-0.873389	-0.957557	-0.811063	-0.91722	-1.09779	-1.17	-1.15357	-1.18353	-1.30607	-1.35895	-1.36791	-1.45375	-1.50878	-1.54494	-1.59274	-1.55641	-1.71426	-1.7005	-1.74601	-1.84385	-1.87165	-1.93779	-1.92241	-2.03959
60.7062	0.0817023		30.1384	0.6		60.7062	0.0487374	0.00126527	-0.0682684	0.0636814	-0.138713	-0.173838	-0.174695	-0.290381	-0.361378	-0.378217	-0.421022	-0.484491	-0.562851	-0.569848	-0.66271	-0.65187	-0.430138	-0.777369	-0.823725	-0.869508	-0.960361	-0.805184	-0.907579	-1.08927	-1.16324	-1.15589	-1.17204	-1.30859	-1.36141	-1.35974	-1.454	-1.50658	-1.54013	-1.58206	-1.55105	-1.70714	-1.69924	-1.74081	-1.84266	-1.86473	-1.92707	-1.92092	-2.03883
60.7582	0.085476		30.1549	0.6		60.7582	0.0546542	0.00804057	-0.0681467	0.0471187	-0.132662	-0.174307	-0.1643	-0.292675	-0.354851	-0.371877	-0.419829	-0.479317	-0.552278	-0.56724	-0.656283	-0.651075	-0.435339	-0.774799	-0.825382	-0.878801	-0.958649	-0.786018	-0.898939	-1.07931	-1.15303	-1.153	-1.16096	-1.30567	-1.35763	-1.35693	-1.45648	-1.5055	-1.53991	-1.57621	-1.54578	-1.7047	-1.69436	-1.73519	-1.82872	-1.86367	-1.92606	-1.92228	-2.03562
60.8101	0.0867545		30.1717	0.6		60.8101	0.0529903	0.00822163	-0.0567687	0.0284013	-0.136468	-0.181759	-0.152773	-0.294922	-0.349377	-0.374385	-0.428553	-0.48298	-0.546381	-0.558161	-0.652344	-0.647845	-0.44425	-0.775162	-0.826052	-0.879713	-0.951527	-0.76068	-0.893091	-1.07532	-1.14582	-1.1463	-1.15989	-1.28887	-1.35682	-1.35939	-1.45957	-1.50441	-1.54456	-1.5778	-1.5473	-1.70736	-1.68017	-1.73213	-1.81759	-1.86863	-1.93618	-1.93055	-2.03762
60.8621	0.0873222		30.1883	0		60.8621	0.0575885	0.0123968	-0.052977	0.0192355	-0.142995	-0.188229	-0.138411	-0.289813	-0.34209	-0.379176	-0.439615	-0.496093	-0.539375	-0.558371	-0.646623	-0.645965	-0.46289	-0.774483	-0.821417	-0.878156	-0.938651	-0.738018	-0.89855	-1.08262	-1.14169	-1.14207	-1.1621	-1.27542	-1.35836	-1.36139	-1.46057	-1.4996	-1.5473	-1.58101	-1.55381	-1.71312	-1.66213	-1.726	-1.80162	-1.8764	-1.94032	-1.92883	-2.03735
60.914	0.089664		30.205	0.6		60.914	0.0581209	0.0129308	-0.0502297	0.0197066	-0.139051	-0.182727	-0.125465	-0.284043	-0.340372	-0.382687	-0.435665	-0.50007	-0.5397	-0.559688	-0.65029	-0.653302	-0.474254	-0.769964	-0.820585	-0.874176	-0.933655	-0.732605	-0.910255	-1.08706	-1.14053	-1.14663	-1.16012	-1.26751	-1.35248	-1.35632	-1.45415	-1.50048	-1.54589	-1.57873	-1.55288	-1.71237	-1.64602	-1.71948	-1.78486	-1.88241	-1.9359	-1.92881	-2.02611
60.966	0.0958971		30.2213	1.2		60.966	0.0596489	0.0150323	-0.0492514	0.0216042	-0.129958	-0.17131	-0.114142	-0.276503	-0.332852	-0.374974	-0.416333	-0.495678	-0.543518	-0.556065	-0.648833	-0.653777	-0.474146	-0.761375	-0.81928	-0.862633	-0.937142	-0.730009	-0.922036	-1.08598	-1.14368	-1.15086	-1.15147	-1.25666	-1.34052	-1.34439	-1.44431	-1.49826	-1.5391	-1.5702	-1.54335	-1.70584	-1.63842	-1.70311	-1.76752	-1.87383	-1.92492	-1.92144	-2.00878
61.018	0.102019		30.2381	1.8		61.018	0.0714141	0.0135281	-0.0518793	0.0245703	-0.122188	-0.154274	-0.109119	-0.272478	-0.331865	-0.364853	-0.391805	-0.484149	-0.545064	-0.554324	-0.645203	-0.650644	-0.475337	-0.748961	-0.813641	-0.860523	-0.945797	-0.730965	-0.923003	-1.0789	-1.14512	-1.1512	-1.13835	-1.24509	-1.32871	-1.3367	-1.43566	-1.49572	-1.53176	-1.5619	-1.53496	-1.70171	-1.63934	-1.68781	-1.75372	-1.86604	-1.91824	-1.91065	-1.99407
61.0699	0.103893		30.2545	2.4		61.0699	0.0721149	0.0115487	-0.0518217	0.0116938	-0.124714	-0.14694	-0.111848	-0.271893	-0.337912	-0.357917	-0.384827	-0.472181	-0.547956	-0.555727	-0.644411	-0.647692	-0.478635	-0.744447	-0.807761	-0.859163	-0.950896	-0.725259	-0.920771	-1.06697	-1.14592	-1.14352	-1.13847	-1.2397	-1.32584	-1.33209	-1.43224	-1.49109	-1.52924	-1.56231	-1.53286	-1.69277	-1.63986	-1.68023	-1.74915	-1.86523	-1.92467	-1.9084	-1.99825
61.1219	0.10154		30.2714	3.6		61.1219	0.0712682	0.0164425	-0.0467867	0.00318698	-0.135752	-0.149136	-0.116714	-0.275829	-0.344993	-0.355809	-0.39389	-0.468871	-0.542979	-0.560905	-0.63647	-0.650585	-0.493651	-0.749953	-0.804954	-0.859434	-0.948986	-0.714952	-0.922829	-1.06434	-1.14524	-1.14019	-1.14556	-1.24333	-1.32962	-1.3333	-1.43833	-1.48864	-1.53508	-1.56848	-1.5373	-1.70098	-1.64783	-1.67388	-1.75104	-1.8696	-1.93288	-1.90938	-2.00596
61.1739	0.0965011		30.2879	3.6		61.1739	0.069585	0.0133987	-0.0407787	-0.00524959	-0.142959	-0.151258	-0.119863	-0.280296	-0.348947	-0.361109	-0.415815	-0.463444	-0.536792	-0.564794	-0.635298	-0.663721	-0.508809	-0.760583	-0.811103	-0.868193	-0.95688	-0.713346	-0.928999	-1.06622	-1.14456	-1.14702	-1.15663	-1.2488	-1.33732	-1.33921	-1.45265	-1.4894	-1.54388	-1.56773	-1.54322	-1.70862	-1.65793	-1.6723	-1.75206	-1.87634	-1.93547	-1.92023	-2.01282
61.2258	0.0929541		30.3047	4.8		61.2258	0.0622133	-0.000674642	-0.0337736	-0.0124587	-0.145163	-0.152265	-0.123051	-0.28048	-0.341432	-0.360845	-0.429933	-0.465212	-0.542369	-0.560689	-0.631204	-0.671986	-0.520445	-0.762671	-0.819729	-0.883168	-0.960979	-0.720614	-0.933909	-1.07042	-1.14275	-1.1586	-1.16728	-1.25888	-1.33462	-1.33917	-1.45902	-1.49156	-1.54718	-1.56368	-1.54569	-1.71089	-1.67041	-1.67608	-1.75283	-1.8815	-1.93362	-1.92755	-2.01382
61.2778	0.0908628		30.3217	4.8		61.2778	0.0610278	-0.0127843	-0.0327517	-0.0189583	-0.141737	-0.151101	-0.135471	-0.277971	-0.338444	-0.360661	-0.430245	-0.468784	-0.546489	-0.553746	-0.62969	-0.666484	-0.528632	-0.756396	-0.819399	-0.894389	-0.961797	-0.735485	-0.946156	-1.07709	-1.1416	-1.16958	-1.17282	-1.26135	-1.32852	-1.33516	-1.46337	-1.49262	-1.54842	-1.55875	-1.54152	-1.71424	-1.68445	-1.68433	-1.75642	-1.88209	-1.92842	-1.9265	-2.01333
61.3298	0.0892202		30.3382	4.8		61.3298	0.0567316	-0.0127999	-0.0480116	-0.0316732	-0.133517	-0.155823	-0.146874	-0.276365	-0.343115	-0.360765	-0.426093	-0.467243	-0.554522	-0.553562	-0.63304	-0.656938	-0.532389	-0.748547	-0.81531	-0.905496	-0.952018	-0.752594	-0.956228	-1.08114	-1.1447	-1.17272	-1.18121	-1.26629	-1.32153	-1.32876	-1.46112	-1.49496	-1.54396	-1.55568	-1.5401	-1.71494	-1.6836	-1.69442	-1.76446	-1.88074	-1.93087	-1.91935	-2.01682
61.3817	0.0868438		30.3545	4.8		61.3817	0.059968	-0.0107641	-0.0639719	-0.0455038	-0.130915	-0.158698	-0.156473	-0.277119	-0.349727	-0.362277	-0.416358	-0.474005	-0.557626	-0.560755	-0.633352	-0.652954	-0.54965	-0.743372	-0.813697	-0.907482	-0.940916	-0.763958	-0.961111	-1.07925	-1.14652	-1.17257	-1.1894	-1.27098	-1.31902	-1.32176	-1.45901	-1.49945	-1.53995	-1.56174	-1.54431	-1.71586	-1.68738	-1.69754	-1.77175	-1.88366	-1.93118	-1.92282	-2.01118
61.4337	0.0848949		30.3712	4.8		61.4337	0.0611838	-0.00530441	-0.0714238	-0.0505044	-0.130348	-0.160852	-0.16291	-0.277009	-0.350091	-0.364062	-0.412612	-0.477133	-0.55102	-0.563548	-0.63493	-0.65804	-0.574978	-0.746816	-0.815444	-0.907079	-0.940823	-0.775021	-0.961371	-1.07458	-1.14457	-1.17615	-1.1943	-1.27793	-1.3244	-1.32312	-1.4629	-1.50136	-1.53529	-1.56802	-1.55935	-1.70806	-1.69088	-1.69947	-1.77728	-1.88037	-1.93048	-1.92945	-2.00804
61.4857	0.0844746		30.388	4.2		61.4857	0.0621318	-0.00849792	-0.0641901	-0.0548527	-0.132318	-0.160595	-0.171905	-0.281597	-0.342229	-0.36176	-0.409914	-0.481609	-0.542213	-0.5625	-0.636193	-0.663135	-0.598597	-0.746819	-0.816319	-0.905009	-0.939853	-0.797772	-0.961395	-1.06904	-1.14602	-1.18876	-1.19765	-1.288	-1.32952	-1.32309	-1.45661	-1.50392	-1.53729	-1.56185	-1.57173	-1.69612	-1.69402	-1.69734	-1.78151	-1.88274	-1.92943	-1.92973	-2.00561
61.5376	0.0849781		30.4047	4.2		61.5376	0.0576033	-0.0111556	-0.0532433	-0.0555993	-0.138276	-0.159937	-0.18515	-0.285027	-0.332796	-0.356435	-0.403134	-0.479511	-0.530709	-0.552449	-0.63773	-0.667246	-0.619397	-0.74396	-0.819185	-0.903126	-0.946253	-0.823947	-0.973425	-1.06788	-1.14808	-1.19512	-1.19303	-1.28797	-1.33176	-1.31983	-1.45584	-1.50342	-1.54181	-1.55836	-1.56605	-1.68452	-1.70089	-1.70556	-1.77965	-1.88103	-1.92794	-1.92674	-2.00851
61.5896	0.0860863		30.4218	4.2		61.5896	0.0538515	-0.0101439	-0.0530513	-0.0537052	-0.138583	-0.1621	-0.194358	-0.283612	-0.330688	-0.347585	-0.399164	-0.469052	-0.524065	-0.54514	-0.64161	-0.668154	-0.626108	-0.74128	-0.814467	-0.906344	-0.949743	-0.856547	-0.978175	-1.07064	-1.15195	-1.19611	-1.18643	-1.28426	-1.33028	-1.3142	-1.45299	-1.49786	-1.5493	-1.55169	-1.5591	-1.6917	-1.70336	-1.71736	-1.78247	-1.87374	-1.92848	-1.91515	-2.01465
61.6416	0.084235		30.4381	4.8		61.6416	0.0562006	-0.0132082	-0.057411	-0.0581623	-0.138195	-0.163479	-0.196848	-0.28459	-0.332145	-0.344755	-0.392895	-0.470799	-0.528568	-0.549353	-0.641898	-0.670768	-0.632616	-0.741136	-0.80885	-0.910421	-0.951015	-0.879231	-0.978042	-1.07316	-1.15384	-1.19372	-1.18858	-1.27555	-1.33188	-1.31335	-1.46054	-1.49497	-1.55504	-1.55283	-1.55886	-1.70182	-1.70773	-1.72791	-1.78662	-1.87234	-1.92948	-1.92222	-2.0158
61.6935	0.0821236		30.455	4.8		61.6935	0.0619144	-0.0133655	-0.0595962	-0.0606375	-0.138662	-0.166885	-0.199652	-0.284171	-0.334244	-0.344319	-0.395076	-0.473506	-0.535618	-0.553922	-0.639414	-0.673581	-0.630722	-0.747997	-0.806404	-0.91726	-0.956139	-0.890201	-0.978823	-1.07737	-1.15643	-1.18563	-1.18817	-1.27201	-1.33187	-1.31703	-1.46751	-1.49568	-1.55319	-1.55856	-1.55969	-1.70236	-1.71291	-1.73436	-1.79792	-1.86895	-1.93002	-1.93232	-2.01757
61.7455	0.07976		30.4715	4.2		61.7455	0.0724541	-0.0101503	-0.0562439	-0.0632665	-0.141616	-0.164093	-0.207906	-0.286931	-0.344623	-0.346486	-0.399353	-0.480819	-0.540538	-0.560425	-0.639484	-0.675971	-0.629986	-0.753441	-0.798395	-0.922465	-0.959521	-0.893796	-0.986082	-1.08688	-1.16488	-1.17993	-1.19192	-1.27269	-1.33199	-1.32566	-1.46344	-1.49879	-1.55792	-1.56366	-1.56552	-1.69635	-1.7103	-1.73645	-1.80916	-1.87087	-1.92564	-1.94021	-2.01516
61.7975	0.0768067		30.4883	4.2		61.7975	0.0715102	0.00132994	-0.0596119	-0.0644201	-0.145695	-0.164774	-0.210963	-0.29265	-0.356901	-0.356805	-0.404804	-0.482257	-0.543452	-0.561448	-0.638114	-0.676027	-0.638168	-0.753539	-0.80192	-0.923794	-0.967126	-0.88027	-1.00465	-1.0928	-1.17216	-1.18134	-1.20054	-1.27954	-1.33418	-1.33204	-1.45973	-1.50596	-1.56563	-1.57548	-1.57214	-1.68186	-1.7114	-1.74123	-1.81052	-1.87518	-1.92558	-1.94742	-2.01789
61.8494	0.0742132		30.505	4.2		61.8494	0.059467	0.00776925	-0.0659131	-0.0632097	-0.142352	-0.167536	-0.211895	-0.286574	-0.363775	-0.362445	-0.415841	-0.477993	-0.547168	-0.560015	-0.639128	-0.673001	-0.641421	-0.755683	-0.810507	-0.917393	-0.972931	-0.864017	-1.01925	-1.08962	-1.17115	-1.18446	-1.21109	-1.2866	-1.33692	-1.33509	-1.45373	-1.51001	-1.56962	-1.58682	-1.58424	-1.67635	-1.71953	-1.74523	-1.8122	-1.8763	-1.92425	-1.95163	-2.0212
61.9014	0.0697782		30.5216	4.2		61.9014	0.0426308	0.0103957	-0.0694073	-0.0565881	-0.142748	-0.168401	-0.207461	-0.287343	-0.368244	-0.374001	-0.417568	-0.483934	-0.554054	-0.568387	-0.641629	-0.672898	-0.656674	-0.762426	-0.817685	-0.905228	-0.972851	-0.853348	-1.03237	-1.08568	-1.16758	-1.19329	-1.22302	-1.29105	-1.33883	-1.34446	-1.45859	-1.50895	-1.57042	-1.59512	-1.59865	-1.69317	-1.72581	-1.74385	-1.81478	-1.88177	-1.92489	-1.95909	-2.03003
61.9533	0.0647277		30.5381	4.8		61.9533	0.0275975	-0.00116422	-0.0713456	-0.057797	-0.143779	-0.175343	-0.208378	-0.294007	-0.362888	-0.386183	-0.428721	-0.486177	-0.552928	-0.578148	-0.645888	-0.675129	-0.66668	-0.766244	-0.823921	-0.902088	-0.978439	-0.851044	-1.04446	-1.0788	-1.16821	-1.19574	-1.23284	-1.2944	-1.34087	-1.35224	-1.46434	-1.50703	-1.56805	-1.59772	-1.60059	-1.7117	-1.73495	-1.74563	-1.81764	-1.8899	-1.92753	-1.96021	-2.03708
62.0053	0.0610602		30.5546	5.4		62.0053	0.026104	-0.0174912	-0.0671563	-0.0693438	-0.14464	-0.171472	-0.206341	-0.302653	-0.357278	-0.394116	-0.433854	-0.492877	-0.54744	-0.587727	-0.653177	-0.685988	-0.677383	-0.776576	-0.822663	-0.901309	-0.978482	-0.854154	-1.05164	-1.08441	-1.16558	-1.19487	-1.23142	-1.29445	-1.34659	-1.36548	-1.47099	-1.50085	-1.56704	-1.59691	-1.59556	-1.71854	-1.73939	-1.75499	-1.81929	-1.8973	-1.9305	-1.95743	-2.03678
[truncated: 35,065 more rows]
[truncated: 39 more columns]
