# Supplementary material for: Moculus: an immersive virtual reality system for mice incorporating stereo vision
Source: Nat Methods. 2024 Dec 12;22(2):386–98. doi: 10.1038/s41592-024-02554-6 (PMC11810792; doi:10.1038/s41592-024-02554-6)
Supplement: Supplementary file 21 — Calcium, velocity curves and Statistical Source Data. [file 41592_2024_2554_MOESM21_ESM.xlsx]

## Sheet: Extended Data Fig. 8.
a																									b
Bottom 10 cells												Top 10 cells													Top curves
time (s)	cell#l6	cell#74	cell#5	cell#7	cell#77	cell#81	cell#10	cell#75	cell#70	cell#82		time (s)	cell#l60	cell#l4	cell#l29	cell#l24	cell#l68	cell#l62	cell#l33	cell#l67	cell#l55	cell#l30			time (s)	mean	mean+SEM	mean-SEM		time (s)	mean	mean+SEM	mean-SEM		time (s)	mean	mean+SEM	mean-SEM		time (s)	mean	mean+SEM	mean-SEM		time (s)	mean	mean+SEM	mean-SEM
-14.7781	0.0129599	0.00654772	0.00224089	0.0101222	-0.0104577	0.0111252	0.0218976	0.00426469	-0.00925963	0.0073621		-14.7781	0.00859081	0.000514884	0.00394883	0.152652	-0.00292637	0.000387226	0.0025419	0.0084368	0.00909664	-0.0143912			-13.1912	0.00688304	0.014413	-0.00064693		-13.1912	0.010787	0.0184218	0.00315222		-13.1912	0.0096555	0.0174212	0.00188976		-13.1912	0.00301545	0.0131214	-0.00709052		-13.1912	0.0103613	0.0173958	0.00332682
-14.7147	0.00825304	0.00169631	0.0123812	0.00290487	-0.0022971	0.00634757	0.0105912	0.00913181	0.000693711	-4.90553e-06		-14.7147	0.0220786	0.0131646	-0.0111978	0.136426	0.0203923	-0.0066189	0.0107354	0.00563637	0.0085248	-0.00554009			-13.0008	0.0077917	0.0146885	0.000894874		-13.0008	0.0120271	0.0189182	0.00513594		-13.0008	0.0286395	0.0368537	0.0204254		-13.0008	0.0220771	0.0279495	0.0162047		-13.0008	0.0070578	0.014708	-0.000592433
-14.6512	0.00907507	-0.0064719	0.0142306	0.0106609	0.00263728	0.0114035	0.0113814	0.000833722	0.00464519	0.00306363		-14.6512	0.00757299	0.00779775	-0.00645339	0.124234	0.0101935	-0.00100303	0.0155351	0.0122466	0.00622172	-0.000946325			-12.8104	0.00235314	0.00781935	-0.00311306		-12.8104	-0.0015817	0.00399042	-0.00715382		-12.8104	0.00898984	0.0153263	0.00265343		-12.8104	0.0178935	0.0256376	0.0101494		-12.8104	0.0215751	0.0268427	0.0163075
-14.5877	0.00595011	-0.00486856	0.00362091	-0.00169723	0.00283044	0.0042095	0.00871384	-0.00537596	0.00432238	0.00725861		-14.5877	0.00110824	0.0124531	0.00418378	0.119691	-0.00709806	0.00201844	0.0146052	0.0265518	0.0129186	-0.0077001			-12.62	0.00709294	0.012855	0.00133083		-12.62	0.00312501	0.00775855	-0.00150854		-12.62	0.0297603	0.0396837	0.019837		-12.62	-0.0055476	0.0013137	-0.0124089		-12.62	0.00391741	0.00900706	-0.00117224
-14.5243	0.00446387	0.00156601	0.00733341	0.0010996	0.0114999	0.0173996	0.0134276	-0.00237986	-0.0146712	-0.00155748		-14.5243	0.00721834	0.0137989	-0.00304046	0.118034	0.0104066	0.00502213	-0.00421448	0.0164198	0.00858726	0.0015566			-12.4296	0.00404404	0.0090518	-0.000963728		-12.4296	-0.00474405	-0.00132542	-0.00816268		-12.4296	0.0324614	0.0429498	0.0219729		-12.4296	-0.000991068	0.0068429	-0.00882504		-12.4296	0.00448538	0.0106888	-0.00171801
-14.4608	-0.000799587	0.0177892	0.0108775	0.00237705	0.000260252	-0.00159807	0.0143241	-0.000919183	0.00872849	-0.00635725		-14.4608	0.00498848	0.0135266	-0.00222369	0.122899	0.00698297	-0.0204137	-0.00111883	0.0269002	0.000216501	-0.0146721			-12.2392	0.00910454	0.0137664	0.00444271		-12.2392	0.00326921	0.00924072	-0.00270229		-12.2392	0.0183895	0.027917	0.00886202		-12.2392	0.0015938	0.00868532	-0.00549772		-12.2392	0.00737182	0.0142453	0.0004983
-14.3973	0.0158045	0.00229253	0.0144347	-0.00285292	0.00440827	0.00421483	0.0299988	0.00465663	-0.00489369	-0.00284778		-14.3973	0.0189857	-0.00529305	-0.000190664	0.122614	-0.00198475	-0.00916853	-0.00301822	0.0245537	0.00801022	0.012234			-12.0488	0.0114505	0.017725	0.00517595		-12.0488	-0.00085981	0.00455041	-0.00627003		-12.0488	0.0227429	0.0296482	0.0158375		-12.0488	0.00725962	0.0152078	-0.000688576		-12.0488	0.00709712	0.0126471	0.00154715
-14.3339	-0.00757757	-0.0171714	0.00790822	0.00365093	0.0182248	0.0144577	0.0160523	-0.000772712	0.00411794	0.00727048		-14.3339	0.012193	0.0174907	0.00240102	0.097189	0.00019149	0.000799964	-0.00666008	0.0148911	0.0148783	-0.0017046			-11.8584	0.0116233	0.0193089	0.00393768		-11.8584	0.00284705	0.00948781	-0.00379372		-11.8584	0.00484049	0.0116942	-0.00201319		-11.8584	0.00241134	0.0102335	-0.00541086		-11.8584	0.00301178	0.00853647	-0.00251292
-14.2704	-0.0120249	-0.00374348	-0.00216675	-0.00145714	0.0022515	0.0231102	0.00902224	-0.00141186	-0.00797796	0.0115828		-14.2704	0.0121802	0.00947243	-0.00714494	0.0884486	0.015105	-0.00711262	-0.00886265	0.0174577	0.00599592	-0.0252871			-11.668	0.00809448	0.0137984	0.00239057		-11.668	-0.00548147	4.58673e-05	-0.0110088		-11.668	0.0110853	0.016737	0.00543352		-11.668	-0.00816921	2.37213e-05	-0.0163621		-11.668	0.0019483	0.00723198	-0.00333537
-14.207	-0.00251694	0.00402715	0.00659973	0.0131422	-0.000352638	0.0125432	0.00147919	0.00496686	0.0168302	0.00233073		-14.207	0.00371933	0.012778	0.00465396	0.0848512	-0.000138602	0.00610039	-0.0109684	0.0223774	0.0122684	-0.00899536			-11.4776	-0.00603657	-0.00173478	-0.0103384		-11.4776	0.00273791	0.00868075	-0.00320492		-11.4776	0.00668364	0.0124234	0.00094393		-11.4776	-0.00939198	-0.00119637	-0.0175876		-11.4776	0.00390371	0.00904216	-0.00123474
-14.1435	0.0028576	-0.00429187	0.0122482	0.00204199	-0.00204675	0.0151173	-0.000951683	-0.00348824	-0.00731746	-0.00439479		-14.1435	0.00174393	0.00834475	-0.00744571	0.0943886	0.00296206	-0.00538538	-0.0182836	0.0216682	0.0146099	-0.00600381			-11.2872	-0.00722686	-0.00251807	-0.0119356		-11.2872	0.00138457	0.00656225	-0.00379311		-11.2872	0.0110432	0.0164981	0.00558835		-11.2872	0.00899404	0.0156744	0.00231364		-11.2872	2.37117e-05	0.00722566	-0.00717823
-14.08	0.0118528	0.00525111	0.00990568	0.01149	0.00696687	0.0107101	0.0274414	0.00448572	-0.00763501	0.00360041		-14.08	0.00387929	0.00254433	-0.0111028	0.0982584	0.000277875	-0.00418317	-0.0043484	0.0335785	-0.00111922	0.00425909			-11.0968	-0.00285858	0.00265786	-0.00837503		-11.0968	-0.00554401	-0.000160608	-0.0109274		-11.0968	0.0083653	0.014597	0.00213357		-11.0968	-0.00811772	-0.00204663	-0.0141888		-11.0968	0.00043229	0.00501294	-0.00414836
-14.0166	0.0248294	0.00180444	0.00579237	0.00690993	0.0155473	0.0137892	0.0204996	0.0149702	0.00412701	-0.000537629		-14.0166	-0.00155648	0.00944476	0.00562938	0.0958233	-0.00141644	0.0168386	-0.00234191	0.0202244	3.80955e-05	0.00338068			-10.9064	0.011184	0.0159314	0.00643664		-10.9064	0.00104132	0.00598223	-0.0038996		-10.9064	0.00167537	0.00668829	-0.00333755		-10.9064	-0.00997268	-0.00366513	-0.0162802		-10.9064	0.0102593	0.0156675	0.00485104
-13.9531	0.00936279	0.00207188	0.0101789	0.0140478	0.00857645	0.00155426	0.00459989	0.00829611	-0.0148806	0.00952746		-13.9531	0.00441957	-0.00325837	0.0129377	0.0908465	0.013592	0.0069568	-0.00719977	0.026124	0.00353116	0.0158923			-10.716	-0.00467834	0.000941049	-0.0102977		-10.716	0.00506554	0.0102883	-0.000157235		-10.716	0.0149952	0.0239424	0.006048		-10.716	-0.00894071	-0.00264185	-0.0152396		-10.716	-0.00139775	0.00570336	-0.00849886
-13.8896	0.00290643	0.0130734	0.0161602	0.00435852	0.0208966	0.00228618	0.0205159	0.00634579	-0.00133081	0.0112034		-13.8896	0.0136323	0.0173046	-0.0113775	0.0979864	0.0136344	0.0123275	0.00568636	0.0282014	0.0098102	-0.00711473			-10.5256	-0.00413888	0.000745995	-0.00902375		-10.5256	-0.00460861	0.000305983	-0.0095232		-10.5256	0.00434384	0.0117786	-0.0030909		-10.5256	-0.0137565	-0.00664866	-0.0208643		-10.5256	-0.00536612	0.000386757	-0.011119
-13.8262	0.00346302	0.00312797	0.0148263	0.0152213	0.0176922	-0.0104599	0.0117063	-0.000579867	0.00811103	-0.00368301		-13.8262	0.00460976	0.0210812	0.00337021	0.0852107	0.0160748	-0.00381921	-0.00676663	0.0086074	0.00114073	-0.0100178			-10.3352	0.00974364	0.0149655	0.00452177		-10.3352	-0.00240279	0.0033247	-0.00813028		-10.3352	0.00352357	0.00934139	-0.00229425		-10.3352	0.004785	0.0113244	-0.00175437		-10.3352	-0.00256517	0.00266385	-0.00779418
-13.7627	0.0149564	0.00736383	0.0240904	0.00859369	0.00270971	0.00971641	0.0123249	0.0142381	0.0124662	0.0200934		-13.7627	0.00107244	0.00790614	-0.00278727	0.0750107	0.0189373	-0.000840147	0.00822865	0.0179368	0.0141438	0.00228834			-10.1448	0.00355871	0.0096431	-0.00252568		-10.1448	0.000509489	0.00737459	-0.00635561		-10.1448	0.00490353	0.0102414	-0.000434328		-10.1448	-0.00647962	-0.00114401	-0.0118152		-10.1448	-0.000231001	0.00673377	-0.00719577
-13.6993	0.0176321	0.0163101	0.00492608	0.0111766	0.00516749	-0.00324661	-0.0010073	0.0212147	0.00245726	0.0114822		-13.6993	0.00574533	0.00905137	-0.00656425	0.0826474	0.0146885	0.0134672	0.00258233	0.0127605	0.0133555	-0.0180329			-9.9544	0.00434449	0.00941303	-0.000724052		-9.9544	-0.0143393	-0.00736854	-0.02131		-9.9544	0.00612966	0.0119214	0.000337874		-9.9544	-0.00426405	0.000676209	-0.0092043		-9.9544	6.28133e-05	0.00597893	-0.0058533
-13.6358	0.00820569	0.018766	0.00767037	0.00118856	0.015835	0.00213898	0.0100836	-0.00301689	0.00753935	0.011808		-13.6358	-0.00579256	0.0103425	-0.00642425	0.0686287	0.00559194	0.0213921	-0.00740836	0.0135745	0.00120629	-0.009254			-9.764	0.00411201	0.0104745	-0.00225052		-9.764	0.00598362	0.011464	0.00050327		-9.764	0.00273819	0.00920389	-0.00372751		-9.764	0.00542728	0.0123577	-0.00150314		-9.764	0.00565798	0.0105855	0.000730421
-13.5723	0.00707212	0.0269585	0.0138738	-0.00347649	0.0187486	0.0095141	0.0175997	0.0090667	0.00846757	0.0019319		-13.5723	0.00335107	0.013406	-0.00247945	0.0806248	0.0010911	0.00865759	-0.0045869	0.0249902	-0.00478178	-0.00551397			-9.5736	0.00512573	0.0104281	-0.000176685		-9.5736	-0.000142357	0.00416603	-0.00445074		-9.5736	0.0110649	0.0174085	0.00472136		-9.5736	0.000834208	0.00598296	-0.00431454		-9.5736	-0.000486486	0.00558075	-0.00655372
-13.5089	-0.00617094	0.0151137	0.00925804	-0.00635071	0.0180513	0.0149335	0.00514073	0.0136112	0.0129461	0.0136849		-13.5089	0.00110209	0.0139886	-0.012014	0.0784098	0.00997413	0.00629024	-0.00412298	0.0259679	0.00345662	0.0144228			-9.3832	0.000101201	0.00556659	-0.00536419		-9.3832	0.00278007	0.00803927	-0.00247913		-9.3832	-0.00480237	0.00435326	-0.013958		-9.3832	-0.0020402	0.00418208	-0.00826247		-9.3832	0.000696833	0.00708734	-0.00569368
-13.4454	-0.00927962	0.00845001	0.0153557	-0.012721	0.00933596	0.000290138	0.0145391	0.00976331	0.0101709	0.0058184		-13.4454	0.00852026	0.0115243	-0.0181661	0.0825615	0.014084	0.00167931	0.0017881	0.0233171	0.0118395	-0.0140605			-9.1928	0.00130234	0.00584296	-0.00323828		-9.1928	-0.00781924	-0.00237938	-0.0132591		-9.1928	0.00552276	0.0119315	-0.000885942		-9.1928	-0.00809188	-0.00283322	-0.0133505		-9.1928	-0.00273693	0.0030718	-0.00854565
-13.3819	0.00803343	0.00980458	0.0213917	-0.000177791	0.0172816	0.000337124	0.0237588	0.00528427	-0.0126581	0.00704249		-13.3819	0.00613738	0.0186999	-0.0115505	0.0761501	0.0118701	0.0155956	-0.0084187	0.0131763	0.00880681	-0.0334743			-9.0024	-0.00250898	0.00418686	-0.00920482		-9.0024	-0.00826993	-0.00388915	-0.0126507		-9.0024	0.0131208	0.0195732	0.00666835		-9.0024	0.00236247	0.0107601	-0.00603511		-9.0024	0.00325158	0.0103025	-0.00379934
-13.3185	0.0100142	0.00956135	0.0176558	0.00838071	0.00834965	0.00394621	0.0336639	0.00377602	0.00106743	0.012594		-13.3185	-0.00468182	0.022232	-0.0198624	0.0724883	0.0115359	0.00246147	-0.0117114	0.0167736	0.000114515	0.00565019			-8.812	-0.0055519	-1.39534e-05	-0.0110899		-8.812	-0.00164371	0.00328286	-0.00657029		-8.812	0.0047746	0.0102863	-0.000737113		-8.812	-0.0067522	0.000426719	-0.0139311		-8.812	0.00306944	0.00805201	-0.00191314
-13.255	0.0130092	0.0133642	0.0207162	0.00339005	0.00694315	0.0171512	0.0205658	0.0123152	0.00625974	0.0179844		-13.255	0.0116183	0.00177753	-0.00297782	0.0784224	0.00200656	-0.00325506	-0.00118156	0.0296917	0.00781081	-0.00119136			-8.6216	-0.00259267	0.00334363	-0.00852898		-8.6216	0.000697858	0.00680593	-0.00541021		-8.6216	-0.00118949	0.00549104	-0.00787001		-8.6216	0.00510019	0.0122268	-0.00202646		-8.6216	0.00241101	0.00895665	-0.00413464
-13.1915	-0.000470408	0.0128279	0.01545	0.0118063	0.0216099	0.0135001	0.0132846	0.00538307	-0.00687031	0.0158129		-13.1915	0.00521751	0.0220013	0.00277599	0.0704753	0.0230777	-0.00943019	-0.00175116	0.0229214	0.0154584	0.0109197			-8.4312	0.00291474	0.00862419	-0.0027947		-8.4312	0.00441348	0.00949786	-0.000670892		-8.4312	0.00362591	0.0100331	-0.00278124		-8.4312	-0.00024965	0.00522699	-0.00572629		-8.4312	0.00452735	0.00971827	-0.000663567
-13.1281	0.00706598	0.00478744	0.0224941	0.018829	0.023004	0.0155774	0.00462052	0.0137758	0.00989878	0.013537		-13.1281	0.00200071	0.0228226	-0.00131254	0.0648792	0.0249894	-0.00299309	0.0162914	0.0154885	0.0226807	0.00196105			-8.2408	0.00307228	0.00849961	-0.00235506		-8.2408	0.00305855	0.00881316	-0.00269606		-8.2408	0.0104306	0.0171019	0.00375938		-8.2408	0.00718249	0.0117966	0.00256837		-8.2408	-0.00586129	-0.000432286	-0.0112903
-13.0646	0.00749079	0.0045017	0.00262207	0.0130619	0.0163859	0.0144469	0.0234035	-0.0111753	0.0265476	0.0206789		-13.0646	-0.00966511	0.0122172	-0.00334092	0.0660727	0.00798949	0.00683148	-0.0116893	0.0101712	0.0236524	0.00118905			-8.0504	-0.00710597	-0.0025107	-0.0117012		-8.0504	-0.00347987	-0.00017535	-0.00678439		-8.0504	0.00928869	0.0156026	0.00297481		-8.0504	-0.00589811	-2.10868e-05	-0.0117751		-8.0504	-0.000962995	0.00429939	-0.00622538
-13.0012	0.010342	0.0042528	0.011421	0.000532509	0.0122741	0.00885379	0.0399536	0.000342782	0.0325534	0.00558734		-13.0012	0.000868849	0.0110051	0.0221779	0.0634969	0.0176922	0.0144366	-0.0139388	0.019922	0.0237824	0.000821678			-7.86	-0.00594479	0.000141406	-0.012031		-7.86	-0.00769922	-0.00150063	-0.0138978		-7.86	0.0030063	0.0104847	-0.00447213		-7.86	0.00367893	0.0109834	-0.00362557		-7.86	0.00242603	0.00780922	-0.00295716
-12.9377	0.00386258	0.0059002	0.00597271	0.0170078	0.00234256	0.0303243	0.0185084	0.0047808	0.0115681	0.0119478		-12.9377	0.0174384	-6.01947e-05	-0.00968547	0.0485093	0.0172346	0.013306	0.00339147	0.0180637	0.0122575	-0.0109646			-7.6696	0.00629377	0.012416	0.00017155		-7.6696	-0.00201274	0.0031133	-0.00713878		-7.6696	0.00582939	0.0119835	-0.000324689		-7.6696	0.00735997	0.0135405	0.00117949		-7.6696	-0.00224429	0.0035904	-0.00807898
-12.8742	0.00162645	0.0220012	-0.00256551	0.008677	0.0127549	0.012941	0.00244804	0.00233319	0.0231044	0.00352433		-12.8742	0.00764955	0.00590681	-0.0176037	0.0611082	0.0157853	0.0140268	-0.0142607	0.00938756	0.00262868	-0.0223516			-7.4792	-0.00902203	-0.0046201	-0.013424		-7.4792	-0.00453698	-0.000786265	-0.00828769		-7.4792	0.00976394	0.0145411	0.00498676		-7.4792	0.00473251	0.0108629	-0.00139784		-7.4792	0.00388792	0.00960892	-0.00183309
-12.8108	0.000597682	0.0245991	0.0176891	-0.0134791	0.0259875	0.0120761	0.0104641	-0.00103727	0.0145418	0.0138771		-12.8108	0.00179318	0.0200327	-0.013504	0.0575884	-0.00434594	0.0417834	-0.0197618	0.0260378	0.0156539	0.00655084			-7.2888	0.00485129	0.00930818	0.000394407		-7.2888	0.00282137	0.00796424	-0.00232149		-7.2888	0.0124753	0.0185971	0.00635355		-7.2888	0.00225041	0.00831765	-0.00381683		-7.2888	-0.00923839	-0.00292124	-0.0155555
-12.7473	0.00454074	0.0174532	0.0199153	0.00444328	0.0223662	0.0204616	0.00895898	0.00162574	0.014689	0.00231414		-12.7473	0.00364484	0.00991537	-0.0123303	0.0606	0.0101402	0.0245894	-0.0127367	0.0224457	0.0127193	-5.57434e-05			-7.0984	-0.00210646	0.00203543	-0.00624835		-7.0984	-0.00361415	0.00122342	-0.00845171		-7.0984	0.0155058	0.0202259	0.0107858		-7.0984	0.0066866	0.0125319	0.000841292		-7.0984	-0.00177463	0.00436934	-0.0079186
-12.6838	0.00940829	0.00308061	0.0150643	0.012614	-0.0152322	0.0204657	0.0304436	0.0184457	-0.00811851	9.97107e-06		-12.6838	0.0176889	0.00271991	-0.0132218	0.0574493	0.0129001	0.00491131	-0.0096281	0.00991568	0.00328475	-0.00800426			-6.908	-0.00555201	-0.000103141	-0.0110009		-6.908	-0.00102282	0.00401961	-0.00606526		-6.908	-0.00135486	0.00534025	-0.00804998		-6.908	0.00236893	0.0094116	-0.00467373		-6.908	0.00831821	0.0154078	0.00122864
-12.6204	0.000897531	-0.0012559	0.00687168	0.00302522	0.0030978	0.00541405	0.0311033	0.00688992	-0.00298757	0.00713184		-12.6204	0.013738	0.0152561	-0.000563132	0.0488772	-0.00870876	0.00554856	-0.00875271	0.007703	0.0115075	-0.00426384			-6.7176	-0.00134991	0.00381068	-0.00651049		-6.7176	0.0106447	0.0159458	0.00534361		-6.7176	0.0106504	0.017479	0.00382172		-6.7176	-0.00643055	-0.000202112	-0.012659		-6.7176	0.00590143	0.0125046	-0.00070172
-12.5569	0.0101577	0.00838619	0.0010804	-0.00623581	-0.000172521	0.0194929	0.0302234	0.00949186	-0.00408121	0.0144354		-12.5569	0.000930963	0.00791881	-0.0144191	0.0564941	-0.00582708	0.0104591	-0.0126344	0.011059	0.00194155	-9.77441e-05			-6.5272	0.00318431	0.00797155	-0.00160293		-6.5272	0.00270981	0.00666067	-0.00124105		-6.5272	0.00846673	0.0157165	0.00121699		-6.5272	0.0125685	0.0198164	0.00532058		-6.5272	0.00978861	0.0154812	0.00409601
-12.4935	0.00459896	0.000463727	0.00535492	-0.00334301	0.00372649	0.0130623	0.0402516	0.0249434	0.00251465	0.00892496		-12.4935	-9.78247e-05	0.00176062	-0.0114706	0.0574227	0.00986806	0.0203072	-0.00339529	0.0135651	-0.000784012	-0.00778127			-6.3368	-0.00717228	-0.00250286	-0.0118417		-6.3368	0.0156048	0.0211766	0.010033		-6.3368	0.00775062	0.0142464	0.00125479		-6.3368	0.0100377	0.0147803	0.00529512		-6.3368	0.0113616	0.0154363	0.00728696
-12.43	0.00106979	0.005054	0.00291981	-0.00644742	0.0121635	0.00126788	0.0377154	0.00347493	-0.0130107	-0.00506511		-12.43	-0.00567921	0.00721954	-0.0128224	0.0403513	0.0127735	0.0002951	0.00435963	0.00926647	-0.00394717	-0.0032348			-6.1464	0.007469	0.0122264	0.00271158		-6.1464	-0.00465161	0.00228962	-0.0115928		-6.1464	0.00297089	0.00888927	-0.0029475		-6.1464	0.00243233	0.00898805	-0.00412338		-6.1464	0.00113269	0.00729058	-0.00502519
-12.3665	0.0084269	0.0115649	0.0106379	-0.00350515	0.000960744	0.0046239	0.0174025	0.0214038	0.00344476	-0.00102297		-12.3665	-0.00259483	0.00470177	-0.011498	0.0259647	0.0248923	0.00548407	0.00186479	-0.000830121	-0.0152412	-0.010628			-5.956	-0.00249448	0.00264732	-0.00763628		-5.956	-0.00166823	0.00296288	-0.00629933		-5.956	0.000570906	0.00574627	-0.00460446		-5.956	-0.0033294	0.00171608	-0.00837488		-5.956	-0.00144558	0.003923	-0.00681416
-12.3031	0.00519535	0.0140003	-0.0107341	0.00535647	-0.00645076	-5.13089e-05	0.0210968	0.00900696	0.00123902	-0.00452763		-12.3031	-0.00492019	-0.00870881	-0.0288226	0.0455706	0.0134493	-0.00989409	-0.00473091	0.00121095	-0.00843456	-0.025199			-5.7656	0.0148889	0.0196197	0.0101582		-5.7656	-0.00891882	-0.00480391	-0.0130337		-5.7656	0.00669039	0.0121347	0.0012461		-5.7656	0.00155019	0.0078774	-0.00477703		-5.7656	0.000548048	0.00523459	-0.00413849
-12.2396	0.00200048	0.00890423	0.00220357	0.013237	0.00427185	-0.00413462	0.018496	0.0168402	0.00572842	0.00884719		-12.2396	-0.00467284	0.00485897	-0.0155301	0.0462556	0.0333851	-0.00367062	-0.000314987	-0.00135396	-0.00901469	-0.000904785			-5.5752	-0.00800068	-0.00422889	-0.0117725		-5.5752	-0.00110512	0.00553212	-0.00774237		-5.5752	-0.00408366	0.00203968	-0.010207		-5.5752	-0.0129287	-0.0070638	-0.0187935		-5.5752	0.0110827	0.0147692	0.00739623
-12.1761	0.0221217	-0.000245712	0.008115	-0.00951015	-0.00542705	-0.00600467	0.0120667	0.0297506	0.00108604	0.00598775		-12.1761	-0.000332271	-0.0036308	-0.0118574	0.0468115	0.0292754	-0.00434879	-0.012389	0.00180636	-0.00339404	-0.0102673			-5.3848	0.000231389	0.00577231	-0.00530953		-5.3848	0.000755542	0.00662467	-0.00511359		-5.3848	0.00138223	0.00893774	-0.00617329		-5.3848	-0.00387254	0.00153362	-0.0092787		-5.3848	-0.00380935	0.00144274	-0.00906144
-12.1127	0.0135587	0.00605213	0.00808296	-0.0175717	0.00708869	0.00693385	0.0144649	0.024867	-0.00758484	-0.00835178		-12.1127	-0.00133769	-0.0056776	-0.00511923	0.0312153	0.0416788	0.00781084	-0.0172498	0.00874673	-0.00466877	-0.00251123			-5.1944	-0.0109755	-0.00506035	-0.0168907		-5.1944	0.00273242	0.00847033	-0.00300549		-5.1944	-0.00283613	0.00277024	-0.00844249		-5.1944	-0.00828632	-0.00285286	-0.0137198		-5.1944	0.00530806	0.00956208	0.00105403
-12.0492	0.0108149	0.0159952	-0.0115563	0.00280216	0.00277089	0.00318441	0.0316031	0.0225129	0.00672637	-0.00585462		-12.0492	0.0151636	0.0046316	-0.000738964	0.0518597	0.0385577	0.00956688	0.0080235	0.00173405	-0.00443528	-0.0133789			-5.004	-0.000169582	0.00495704	-0.00529621		-5.004	-0.0171727	-0.011574	-0.0227715		-5.004	0.0102262	0.0159419	0.0045105		-5.004	0.00226313	0.00856697	-0.0040407		-5.004	0.00150968	0.00768014	-0.00466077
-11.9857	0.00334894	0.000778842	0.00282758	0.0114576	0.00317786	0.00687928	0.0246721	0.0222812	0.0155297	-0.0018244		-11.9857	0.0126791	-0.0152965	-0.00592795	0.0346931	0.0241667	-0.0156496	-0.00147882	0.00977459	-4.99211e-05	-0.00241696			-4.8136	-0.0113967	-0.00729335	-0.0155001		-4.8136	-0.00361478	0.000482637	-0.0077122		-4.8136	0.000400599	0.0047748	-0.0039736		-4.8136	0.00601626	0.0135015	-0.00146901		-4.8136	-0.00213869	0.00294036	-0.00721775
-11.9223	0.0136113	0.0100427	0.0101399	-0.000650827	0.0142396	0.0047459	0.0149213	0.0241496	0.017849	0.00289744		-11.9223	-0.00450789	0.00135808	-0.00741019	0.0424468	0.0357675	0.00611645	-0.0201872	-0.00694267	-0.0108473	-0.0175848			-4.6232	-0.00788067	-0.00235866	-0.0134027		-4.6232	-0.00515565	0.000254242	-0.0105655		-4.6232	0.00437108	0.00920678	-0.000464615		-4.6232	-0.00425718	0.00204577	-0.0105601		-4.6232	-0.00511781	-0.000264835	-0.00997079
-11.8588	0.0224048	0.00307903	-0.00160695	-0.00330617	-0.0149187	0.000394489	0.00736123	0.000968416	-0.000556934	-0.0181196		-11.8588	-0.00411104	-0.00300501	-0.0104518	0.0189133	0.0389165	2.0291e-05	-0.00972729	-0.00887757	-0.00376714	-0.00904373			-4.4328	0.00419936	0.00959125	-0.00119254		-4.4328	-0.00802166	-0.00240484	-0.0136385		-4.4328	0.00852718	0.0145651	0.00248927		-4.4328	-0.0083372	-0.000864155	-0.0158102		-4.4328	-0.00843846	-0.00171649	-0.0151604
-11.7954	0.00303314	-0.000155402	0.00739286	0.00718662	0.0123348	4.40883e-06	-0.00338612	-0.00389287	-0.00283881	-0.01821		-11.7954	0.00028122	-0.00298116	-0.0191362	0.0302116	0.0302574	-0.00965343	-0.00784378	-0.0121714	0.00674879	-0.00272084			-4.2424	0.0045908	0.00891153	0.000270083		-4.2424	0.00372572	0.00853783	-0.00108639		-4.2424	-0.000647439	0.00567114	-0.00696602		-4.2424	0.000327412	0.0100542	-0.00939933		-4.2424	0.00178306	0.00813759	-0.00457147
-11.7319	-0.000918521	-0.000377789	0.00195882	0.00316631	0.0123581	-0.00848321	0.000644157	0.000299078	-0.0101099	-0.000364139		-11.7319	0.00236217	0.00389533	0.00742442	0.00990189	0.0297886	-0.00317138	-0.0128899	-0.00120369	0.0255193	-0.00968543			-4.052	0.0131483	0.019861	0.00643572		-4.052	0.00709345	0.0151561	-0.000969179		-4.052	0.00818968	0.0165874	-0.000208042		-4.052	0.0152127	0.0219398	0.00848562		-4.052	0.00340434	0.00905511	-0.00224643
-11.6684	0.0105161	-0.00705777	-0.0158812	-0.00673327	-0.00791367	-0.0129213	0.019702	0.0248771	-0.00205685	-0.0101368		-11.6684	-0.000567775	0.00902241	-0.0201682	0.0337438	0.0334462	-0.0137246	0.00541879	-0.0155427	0.00788421	-0.0244437			-3.8616	0.0194656	0.0255694	0.0133617		-3.8616	0.0126703	0.0196585	0.00568207		-3.8616	0.0225429	0.0287595	0.0163263		-3.8616	0.0209221	0.0325115	0.00933279		-3.8616	0.0217247	0.0292101	0.0142394
-11.605	0.0116274	0.0139619	-0.00408071	-0.00040824	0.0077493	-0.0120636	0.0129726	-0.0114893	-0.010453	0.0106465		-11.605	0.00042433	0.00513914	-0.0132465	0.0268819	0.0211787	-0.0213899	-0.0156597	-0.0176473	0.0129575	-0.00515113			-3.6712	0.0167243	0.0250449	0.00840367		-3.6712	0.00712958	0.0125456	0.00171358		-3.6712	0.0274806	0.0340037	0.0209575		-3.6712	0.0403561	0.050271	0.0304412		-3.6712	0.0252759	0.0298582	0.0206936
-11.5415	-0.00162063	-0.0106975	-0.009749	0.0115809	-0.00911894	-0.00542181	0.000699231	-0.00287435	-0.0199407	-0.00182927		-11.5415	-0.00740434	-0.00592996	-0.033868	0.0225285	0.00361245	-0.0208866	-0.0175233	-0.00601599	-0.000901579	0.00141774			-3.4808	0.0258439	0.0333082	0.0183796		-3.4808	0.00839693	0.0164016	0.000392272		-3.4808	0.0262414	0.0344155	0.0180672		-3.4808	0.0431945	0.0527413	0.0336478		-3.4808	0.0191227	0.0275112	0.0107343
-11.478	-0.0075002	0.0100727	-0.00170263	-0.00384061	-0.0110542	-0.0031067	0.00900014	-0.00438719	-0.00585129	-0.00633402		-11.478	-0.00726263	-0.00989794	-0.00279173	0.0101403	0.0269035	-0.0110369	0.0136976	-0.0196739	0.0111827	-0.000192584			-3.2904	0.0297938	0.0377341	0.0218535		-3.2904	0.0186062	0.0256105	0.0116019		-3.2904	0.0339581	0.040376	0.0275401		-3.2904	0.0263251	0.0355508	0.0170993		-3.2904	0.0213819	0.0268152	0.0159486
-11.4146	-0.00636133	0.00486479	9.92747e-05	-0.00148576	-0.00218451	0.00548225	0.00910401	-0.00548189	0.000741879	-0.00595691		-11.4146	0.0112723	0.00688732	0.0031602	0.0089163	0.00713474	-0.0138113	-0.00547882	-0.0184418	0.0159355	0.00331322			-3.1	0.0341	0.04562	0.02258		-3.1	0.0171517	0.0228731	0.0114304		-3.1	0.0185053	0.0263932	0.0106174		-3.1	0.0216957	0.0299046	0.0134867		-3.1	0.0177828	0.0250407	0.0105249
-11.3511	-0.00505914	0.00256449	-0.0115795	-0.00684644	0.00954926	0.0109262	0.019047	-0.00579188	0.0195646	0.00888841		-11.3511	0.00206729	0.0111811	-0.00155939	0.0107458	0.0271552	-0.00491362	-0.00531553	-0.00708262	-0.0045193	-0.00334198			-2.9096	0.036744	0.0468668	0.0266213		-2.9096	0.00237237	0.0106201	-0.00587533		-2.9096	0.0303646	0.0375465	0.0231828		-2.9096	0.00325876	0.0118547	-0.00533717		-2.9096	0.00495614	0.0110117	-0.00109946
-11.2877	-0.00675527	0.00326533	-0.00293738	0.00705224	0.0072951	0.0165864	0.00976302	0.0071551	0.004082	-0.00270557		-11.2877	0.00164555	0.00105631	-0.00270079	0.0182014	0.0328402	0.010484	0.0031715	-0.0138099	-7.52915e-05	0.0190606			-2.7192	0.0400561	0.0489359	0.0311762		-2.7192	0.00481505	0.0134807	-0.00385058		-2.7192	0.0337919	0.0440904	0.0234934		-2.7192	0.043986	0.0551193	0.0328528		-2.7192	0.0228158	0.0296346	0.0159971
-11.2242	-0.00610342	-0.000431699	-0.00463016	0.00297489	0.000752088	0.0169386	0.00776734	0.00645228	-0.0013147	-0.013394		-11.2242	0.0144933	0.00426181	-0.0143422	0.0297242	0.0175367	0.00609799	0.00124164	-0.0116722	-0.0068799	0.000153227			-2.5288	0.0368143	0.0444741	0.0291545		-2.5288	0.0240314	0.0321809	0.0158819		-2.5288	0.0464086	0.0558243	0.0369928		-2.5288	0.0367348	0.0506738	0.0227958		-2.5288	0.023467	0.0316957	0.0152383
-11.1607	-0.00802533	-0.00113266	-0.00136873	-0.00510059	-0.0111734	0.0163925	0.0150605	-0.00475012	0.00133658	0.005183		-11.1607	0.00666374	-0.0089458	-0.0142336	0.0294361	0.022565	-0.00744598	-0.0142104	-0.00956525	0.00144217	0.00213971			-2.3384	0.0314767	0.0439564	0.0189971		-2.3384	0.0207664	0.0321414	0.00939135		-2.3384	0.0331807	0.0424392	0.0239222		-2.3384	0.0483394	0.0645306	0.0321483		-2.3384	0.0264739	0.0360824	0.0168655
-11.0973	0.00387664	-0.00100512	0.00426667	-0.00732192	0.00242285	0.0321825	-0.005083	-0.00767717	-0.0191897	0.00678498		-11.0973	0.00309162	-0.00170022	-0.00248857	0.0322139	0.0230537	0.00413415	-0.0218009	-0.00186798	0.022061	0.0119308			-2.148	0.0393813	0.0523268	0.0264359		-2.148	0.0243534	0.0367581	0.0119488		-2.148	0.0379283	0.0483587	0.0274978		-2.148	0.0256485	0.0383729	0.0129241		-2.148	0.0302756	0.0406252	0.0199261
-11.0338	-0.00324825	0.0025975	0.00834823	-0.00478562	0.00846006	0.0290411	0.0122962	-0.006279	-0.00771534	0.0152691		-11.0338	0.0100097	0.00588385	-0.0132657	0.00982578	0.0171867	0.00167875	-0.00348413	-0.0109906	0.00282686	-0.000767446			-1.9576	0.0343163	0.0445789	0.0240537		-1.9576	0.0369322	0.0466642	0.0272003		-1.9576	0.0378501	0.0468258	0.0288743		-1.9576	0.0272591	0.0409664	0.0135518		-1.9576	0.0208672	0.0292591	0.0124752
-10.9703	0.0192254	0.0213888	0.00912781	-0.000790185	-0.00366753	0.0262168	0.0125091	0.00134641	-0.0187751	0.00823656		-10.9703	0.00118644	0.00279526	-0.00138942	0.0138563	-0.0101223	-0.00863887	0.0082765	-0.00849985	0.00209069	-0.0108461			-1.7672	0.0420298	0.0523408	0.0317188		-1.7672	0.0353264	0.0444083	0.0262445		-1.7672	0.0269123	0.0372238	0.0166008		-1.7672	0.0364749	0.051717	0.0212329		-1.7672	0.0326953	0.0423194	0.0230712
-10.9069	0.00675328	-0.00552845	0.00773696	0.00929252	0.00419368	0.0231231	-0.000846618	0.00508946	-0.00110794	0.00846549		-10.9069	0.0172544	-0.00836682	0.00864141	0.0212627	0.00159069	-0.00694985	-0.000260797	-0.0145942	0.0137278	-0.00453637			-1.5768	0.0401105	0.049206	0.031015		-1.5768	0.018943	0.0282062	0.00967973		-1.5768	0.0304142	0.0392454	0.021583		-1.5768	0.033963	0.0464353	0.0214907		-1.5768	0.0135954	0.0228044	0.00438633
-10.8434	0.00201456	0.0134156	0.00297337	-0.00255537	-0.0157171	0.0343303	-0.00998173	0.00164044	-0.00598057	0.012158		-10.8434	0.0298867	-0.00303797	-0.0124448	0.028587	0.0035762	0.00191738	0.017045	0.00494451	0.0047846	0.00242075			-1.3864	0.0245308	0.0338478	0.0152139		-1.3864	0.014452	0.0221274	0.00677667		-1.3864	0.0276623	0.0363884	0.0189362		-1.3864	0.0263792	0.0371827	0.0155757		-1.3864	0.0232317	0.0329982	0.0134652
-10.7799	0.00313841	0.0102047	0.000450492	-0.000463346	-0.0116745	0.0113128	0.0128167	-0.000154846	-0.00850455	0.00120244		-10.7799	0.0411196	-0.00634829	-0.00744152	0.0179229	0.00668879	0.00814311	0.00322514	-0.010922	-0.00541612	0.00512708			-1.196	0.0260357	0.0337333	0.0183382		-1.196	0.0150367	0.023109	0.00696429		-1.196	0.0296545	0.0393619	0.019947		-1.196	0.0216555	0.0363411	0.00696985		-1.196	0.0141164	0.0218431	0.00638973
-10.7165	-0.00567144	0.0033211	-0.0019012	0.0067171	-0.00385592	-0.00403125	0.0232801	-0.00662867	-0.0131145	0.00750452		-10.7165	0.0448361	-0.0133878	-0.00631938	0.0276364	0.00726808	-0.0115265	-0.0137277	0.00973624	-0.000717105	0.00542655			-1.0056	0.00863604	0.0139885	0.00328357		-1.0056	0.0200065	0.0294218	0.0105913		-1.0056	0.0192912	0.0294401	0.00914236		-1.0056	0.0319255	0.0425762	0.0212748		-1.0056	0.0305896	0.0375488	0.0236305
-10.653	-0.0104522	-0.0153013	0.00713957	0.00339837	-0.018689	0.0187389	0.00771715	-0.00586312	-0.00832485	-0.0036059		-10.653	0.0475665	-0.0113358	0.00291606	0.0101022	0.00320995	-0.0195244	-0.00618046	0.0014405	-0.00699781	0.0183779			-0.8152	0.0100384	0.0183209	0.00175596		-0.8152	0.0237055	0.0323649	0.015046		-0.8152	0.0279206	0.0357556	0.0200855		-0.8152	0.0426964	0.0551074	0.0302855		-0.8152	0.0201298	0.0291679	0.0110916
-10.5896	-0.0072223	-0.00506092	-0.00238299	-0.00354505	-0.0151281	0.0191822	-0.00423723	-0.0100434	-0.0183718	0.00445425		-10.5896	0.0473167	0.00483096	-0.00349802	0.0126392	-0.00665683	-0.00364427	-0.0180038	-0.0180037	0.00545359	0.0110062			-0.6248	0.0220815	0.0291469	0.0150161		-0.6248	0.0263603	0.0341304	0.0185901		-0.6248	0.028725	0.0371261	0.0203239		-0.6248	0.0406291	0.0551782	0.02608		-0.6248	0.0242777	0.0314065	0.017149
-10.5261	-0.00141061	-0.00250718	-0.00620888	0.00206108	-0.0153631	0.0116659	0.0204336	0.00684663	-0.0242665	0.00331728		-10.5261	0.034608	0.00908927	-0.00267786	0.014965	-0.00533035	0.00272535	-0.0113943	-0.0122758	0.00884	0.000812526			-0.4344	0.0138237	0.0230492	0.00459828		-0.4344	0.0253928	0.0360241	0.0147615		-0.4344	0.0418519	0.0515286	0.0321753		-0.4344	0.0304099	0.0427862	0.0180337		-0.4344	0.0218389	0.0306646	0.0130131
-10.4626	0.0030615	-0.00593047	-0.0182999	-0.00939891	0.000513403	0.00751484	0.00421182	-0.00160249	0.00195247	0.00130078		-10.4626	0.0281993	-0.000120669	0.000181591	0.0176315	0.0197223	-0.00809619	0.00112898	-0.0104567	0.00167648	0.00379206			-0.244	0.0110344	0.0188951	0.00317381		-0.244	0.0340789	0.0423871	0.0257707		-0.244	0.0335064	0.0425513	0.0244615		-0.244	0.0481549	0.0615195	0.0347903		-0.244	0.0152575	0.0243241	0.00619098
-10.3992	0.01087	0.00471166	0.00206187	-0.00729775	-0.00140877	0.016013	-0.000121045	-0.000933901	0.00977438	0.00890491		-10.3992	0.037164	-0.000752756	0.00621574	0.00609712	-0.00843384	0.0115682	-0.00643242	-0.00785676	-0.00952304	-0.00995906			-0.0536	0.0191155	0.0263857	0.0118453		-0.0536	0.0405402	0.0485981	0.0324823		-0.0536	0.0371633	0.046036	0.0282906		-0.0536	0.0343284	0.0464768	0.0221801		-0.0536	0.0117324	0.0197271	0.00373777
-10.3357	-0.000412628	0.00309298	0.00407466	-0.000663884	0.00476918	0.00942038	0.00327895	0.00799997	0.000176312	0.00997369		-10.3357	0.0279155	-0.00957626	0.00247051	0.0136563	0.00212339	0.00606649	-0.0126147	-0.00766195	0.00286167	0.00232289			0.1368	0.0119654	0.020169	0.00376172		0.1368	0.0366391	0.0434381	0.02984		0.1368	0.0349523	0.0411086	0.0287959		0.1368	0.0448316	0.0572728	0.0323905		0.1368	0.0251889	0.0343694	0.0160083
-10.2722	0.00953681	-0.0147387	-0.000437414	0.00488334	-0.0135245	0.00529414	0.0034721	0.026164	0.00720115	0.00441836		-10.2722	0.0321399	-0.0119907	-0.00334724	0.0196062	9.49094e-05	-0.000108086	-0.0120611	-0.00144405	0.0191289	0.0239901			0.3272	0.0195101	0.0267404	0.0122797		0.3272	0.0380552	0.0457065	0.0304038		0.3272	0.044849	0.0519505	0.0377475		0.3272	0.0557896	0.0647989	0.0467802		0.3272	0.00540725	0.0121413	-0.00132679
-10.2088	0.000123464	0.00714653	0.00312033	0.00821405	-0.0222825	0.00582608	-0.00682709	0.0187304	-0.00269759	-0.0018704		-10.2088	0.023143	0.000510063	-0.00130289	0.0106063	-0.0210102	0.015925	-0.0241202	-0.00610328	0.00242026	0.00139698			0.5176	0.0414986	0.0471506	0.0358465		0.5176	0.0638416	0.0697975	0.0578857		0.5176	0.05809	0.0694429	0.0467372		0.5176	0.0809973	0.0906145	0.0713802		0.5176	0.0445594	0.0539508	0.035168
-10.1453	0.00727555	-0.00923011	-0.00504136	-0.0132785	-0.0149518	0.0157851	0.00765897	-0.000245199	-0.0132291	0.00369797		-10.1453	0.022767	-0.000445958	-0.0038536	0.00491999	-0.00429543	0.00425599	-0.0191145	-0.00546891	0.0190339	0.00557347			0.708	0.0324794	0.0399511	0.0250077		0.708	0.0571472	0.0660923	0.048202		0.708	0.0618776	0.0734386	0.0503167		0.708	0.0520778	0.0622007	0.0419549		0.708	0.0250114	0.0342331	0.0157896
-10.0819	0.00230064	-0.00442136	-0.00457213	-0.000761182	-0.00559255	0.0107384	0.01752	0.0149583	-0.00619773	-0.00840762		-10.0819	0.0320239	0.00325512	-0.0106777	0.00687176	0.00851731	-0.0109371	-0.00949678	-0.00749525	0.0155871	0.00377682			0.8984	0.0171106	0.0260983	0.00812283		0.8984	0.0506812	0.0578732	0.0434892		0.8984	0.0425207	0.0527672	0.0322743		0.8984	0.0498728	0.0593175	0.040428		0.8984	0.0167625	0.0251043	0.00842064
-10.0184	0.00484457	-0.00826068	0.00559651	-0.018271	-0.000360299	0.00631071	0.010029	-0.00214794	-0.00673852	0.00175647		-10.0184	0.028735	0.00406518	-0.0131324	-0.010442	0.000568672	-0.0152059	-0.0216851	-0.00990837	-0.00145294	-0.00830677			1.0888	0.0155082	0.0228309	0.00818557		1.0888	0.0400727	0.0462581	0.0338873		1.0888	0.0354005	0.0425115	0.0282896		1.0888	0.0528869	0.064306	0.0414678		1.0888	0.0219961	0.0305672	0.0134251
-9.95493	0.00124168	-0.00167043	0.0200729	-0.0092389	0.00724827	0.0133451	0.00139236	-0.0155411	-0.00406112	-0.0114389		-9.95493	0.0191423	-0.00848245	-0.00587972	0.00819197	-0.00370106	-0.0138726	0.00159184	-0.00770947	0.0164199	0.0115014			1.2792	0.00369133	0.0105947	-0.00321202		1.2792	0.0336002	0.0402121	0.0269883		1.2792	0.0267562	0.035103	0.0184094		1.2792	0.0513667	0.0617131	0.0410203		1.2792	0.0172925	0.0248917	0.00969325
-9.89147	0.0079221	0.00963856	0.00457946	-0.0128928	-0.00220346	0.0116384	0.00134836	-0.0224481	0.000253825	0.000365675		-9.89147	0.0100753	0.0198	-0.0136025	0.0117035	-0.0107424	-0.00316339	-0.00402841	-0.00514544	-0.00325484	0.00925209			1.4696	0.00319505	0.0115243	-0.00513421		1.4696	0.0263728	0.0343531	0.0183924		1.4696	0.0155473	0.0237541	0.00734063		1.4696	0.0409838	0.0518488	0.0301188		1.4696	0.00833257	0.0158788	0.00078639
-9.828	0.00241968	0.013676	-0.00443168	0.00401235	-0.00128017	0.00869328	0.00129398	-0.00707082	0.0182954	-2.70584e-05		-9.828	0.00889292	0.00168896	0.00684334	-0.00117207	-0.018621	0.0142354	-0.00660017	0.00649272	0.0148391	-0.00634425			1.66	-0.00544452	0.0015647	-0.0124537		1.66	0.0313845	0.0388048	0.0239642		1.66	0.0164052	0.0260787	0.00673179		1.66	0.0388906	0.0487864	0.0289948		1.66	0.0180844	0.027378	0.00879083
-9.76454	0.000855636	0.00954424	0.00102126	0.00245913	0.00598524	-0.000664262	0.0137937	0.00574732	-0.000395261	-0.00442047		-9.76454	-0.0172443	0.00456856	8.48861e-05	0.0113462	-0.000956516	0.000815181	0.00454421	0.00463719	0.00196677	-0.0143212			1.8504	-0.00797566	-2.26972e-05	-0.0159286		1.8504	0.0230948	0.0314756	0.0147141		1.8504	0.0143199	0.0229645	0.00567532		1.8504	0.0236162	0.0372734	0.00995912		1.8504	0.0178433	0.0291161	0.00657051
-9.70108	0.00723518	-0.00114672	0.00344007	0.00863041	-0.0145533	-0.0156498	-0.00518281	0.00114717	-0.00397911	6.48922e-05		-9.70108	0.00296118	0.0144483	-0.00923235	0.00268433	-0.0029769	0.00212609	0.0129515	-0.00700903	0.00063112	-0.000860164			2.0408	-0.00337624	0.00379443	-0.0105469		2.0408	0.0256951	0.0340394	0.0173509		2.0408	0.0102926	0.0197955	0.000789766		2.0408	0.0298975	0.0414219	0.018373		2.0408	0.00733195	0.0151453	-0.000481398
-9.63761	0.00708995	0.00459153	0.0241543	0.00439488	0.00283995	-0.00477529	0.00422798	-0.00785264	0.0155314	0.00588934		-9.63761	0.00250219	0.00693325	0.00848732	0.00169073	0.00454412	-0.00531027	-0.0103148	0.00370487	0.0102586	0.0160558			2.2312	-0.0174414	-0.0107224	-0.0241604		2.2312	0.0316057	0.0399548	0.0232566		2.2312	0.00170377	0.0100863	-0.00667873		2.2312	0.0265312	0.0380962	0.0149662		2.2312	0.0160064	0.0255743	0.00643857
-9.57415	0.00182427	-0.0064797	0.00895922	-0.000123064	0.00153451	0.0027508	0.00863705	0.0087895	0.000838827	0.00496946		-9.57415	0.00154021	-0.000615787	0.00514683	0.0168043	-0.00269684	-0.00240114	-0.0103559	0.0156599	0.01201	0.0209908			2.4216	-0.0054567	0.00214626	-0.0130597		2.4216	0.0224767	0.0291461	0.0158072		2.4216	-0.000258316	0.00650684	-0.00702347		2.4216	0.0298616	0.037757	0.0219661		2.4216	0.00185475	0.00805144	-0.00434194
-9.51069	0.0142219	0.000430273	0.00657716	-0.00175506	0.00989062	-0.0068054	0.0161459	0.00233426	-0.0135179	0.00677365		-9.51069	0.0160149	0.00669856	0.0199521	0.0196136	-0.018866	-0.0155378	-0.015974	0.00624448	0.0180253	0.0341075			2.612	-0.0139332	-0.00694562	-0.0209208		2.612	0.0200046	0.0266231	0.0133861		2.612	0.0146208	0.0221647	0.00707694		2.612	0.0306306	0.0399927	0.0212686		2.612	0.00753132	0.0148523	0.000210365
-9.44722	0.00608244	-0.00145763	0.00148196	0.000517376	-0.00153575	0.00323429	0.0046934	0.00277562	-0.0144507	-0.00744524		-9.44722	0.0141673	-0.00135607	0.00857962	0.00963008	-0.0125021	0.00925452	-0.0180843	-0.00294449	0.0213902	0.0174021			2.8024	-0.00718523	-0.000314279	-0.0140562		2.8024	0.0238692	0.0321908	0.0155476		2.8024	0.0109497	0.0189153	0.00298415		2.8024	0.0220114	0.0304874	0.0135355		2.8024	0.0118582	0.0178905	0.005826
-9.38376	-0.00066016	0.00698487	0.00749314	-0.00101417	0.0192477	0.0147637	-0.017668	-0.0104402	0.00121505	0.00104559		-9.38376	0.0151481	-0.0113815	0.00448868	0.0145557	-0.0017955	0.00201261	-0.0125635	0.00678668	0.010897	0.0199484			2.9928	-0.00667334	0.00034375	-0.0136904		2.9928	0.0305643	0.0386783	0.0224503		2.9928	0.0114962	0.0193206	0.00367175		2.9928	0.0311318	0.0408677	0.0213958		2.9928	0.0131601	0.0222315	0.00408866
-9.3203	-0.0105254	-0.00266828	0.00423618	0.0101989	0.0133566	0.0123847	-0.00372928	-0.00366544	0.00612524	0.0140758		-9.3203	0.0129127	0.0024422	0.0144864	0.00831435	0.00375452	0.0118375	-0.013133	0.0172939	0.00482535	0.0116214			3.1832	-0.00361646	0.00391876	-0.0111517		3.1832	0.0300751	0.0391303	0.0210199		3.1832	0.009335	0.0161582	0.00251178		3.1832	0.0199697	0.027874	0.0120654		3.1832	0.00411667	0.0117884	-0.00355503
-9.25683	0.000421071	-0.0058984	0.00443249	0.000443216	0.00646876	0.00209599	0.00123338	0.000822151	-0.0083204	-0.0129646		-9.25683	0.00727539	0.00141903	0.0151875	-0.0103099	3.38674e-05	0.00833023	-0.0204175	-0.00170747	0.0172137	0.0274711			3.3736	0.00509883	0.0113099	-0.00111223		3.3736	0.0366738	0.0480591	0.0252885		3.3736	0.00485969	0.0112873	-0.00156796		3.3736	0.038422	0.0507173	0.0261267		3.3736	0.0142777	0.0242284	0.00432696
-9.19337	0.00889613	-0.00103436	0.00575825	-0.0154729	-0.00637947	-0.00367099	0.0137173	0.000460195	-0.00349201	-0.00896087		-9.19337	0.0170222	0.00214793	0.0170533	-0.0152146	-0.00741436	0.00245721	-0.0143931	-0.00808111	0.00543193	0.0126908			3.564	-0.00391149	0.00444572	-0.0122687		3.564	0.0473079	0.0612986	0.0333171		3.564	0.0112649	0.0197519	0.00277789		3.564	0.0192727	0.0297511	0.0087944		3.564	0.0134943	0.0229213	0.00406734
-9.12991	-0.00376387	-0.00756013	-0.00474918	-0.00762804	-0.0126177	0.0071518	0.000863989	0.00718851	-0.0130111	-0.0274701		-9.12991	0.0101384	0.00042931	0.0181989	-0.00868533	0.00677272	-0.00761004	-0.00201417	-0.0109811	0.00476436	0.0444594			3.7544	0.00344424	0.00993932	-0.00305084		3.7544	0.0429417	0.0535141	0.0323693		3.7544	0.0207296	0.0287285	0.0127306		3.7544	0.0260155	0.0360533	0.0159778		3.7544	0.00783497	0.0159723	-0.000302408
-9.06645	-0.00412394	-0.00626276	-0.0029613	-0.015757	0.00567924	0.00526233	0.000489728	-0.0013313	0.0149942	-0.0143245		-9.06645	0.00848636	0.0118014	0.0210036	-0.00508151	0.00200824	-0.00291616	-0.0123562	-0.0151187	0.0088665	0.0270271			3.9448	0.0135077	0.0180342	0.00898113		3.9448	0.0415517	0.0504609	0.0326424		3.9448	0.0129407	0.0217478	0.0041337		3.9448	0.0388218	0.0472885	0.0303551		3.9448	0.0058811	0.0134792	-0.00171696
-9.00298	-0.00628963	0.0160265	-0.00481078	0.00359002	0.00430531	-0.00422869	0.017255	0.00685731	-0.00110693	-0.0104425		-9.00298	0.0272511	0.000694329	0.00514379	0.0113063	0.00191936	-0.00672047	-0.0156388	-0.000443589	-0.00630865	0.017243			4.1352	0.00568257	0.013744	-0.00237886		4.1352	0.041608	0.051258	0.031958		4.1352	0.0204072	0.0302998	0.0105146		4.1352	0.0445296	0.0551851	0.033874		4.1352	0.0143317	0.0240609	0.00460246
-8.93952	-0.00228401	0.000963788	-0.0124481	-0.0119472	0.0196634	0.00255215	0.0243011	-0.0134848	-0.00517045	0.00613859		-8.93952	0.0106385	0.0019849	0.000305885	0.00180746	-0.0107487	-0.00408948	-0.00290761	-0.00285624	0.00452438	0.0057991			4.3256	0.000729336	0.00920171	-0.00774303		4.3256	0.0316906	0.0411181	0.0222632		4.3256	0.005898	0.0125759	-0.000779945		4.3256	0.0326461	0.0433089	0.0219833		4.3256	0.0233088	0.029607	0.0170107
-8.87606	0.00132371	0.00950069	-0.00643119	-0.0107331	0.00917342	0.00178781	0.012204	-0.0128756	-0.00121747	0.0115272		-8.87606	0.00767448	-0.0115627	-4.18718e-05	0.0224599	0.0104212	0.0156597	0.0023406	0.00487247	0.0234937	0.0144745			4.516	0.000815906	0.00721151	-0.0055797		4.516	0.0320528	0.0386687	0.0254368		4.516	0.00372384	0.0120473	-0.00459958		4.516	0.0289059	0.0393369	0.0184749		4.516	0.0152484	0.0217981	0.00869865
-8.81259	-0.0136959	0.00170937	-0.0111694	0.00754776	0.0243328	-0.0025166	0.00372479	0.00533342	-0.005861	-0.00336769		-8.81259	0.0114675	-0.00548423	0.0160244	0.0152206	0.000900654	-0.000920135	0.00808731	-0.00103403	0.018263	0.0173434			4.7064	-0.00241676	0.00590625	-0.0107398		4.7064	0.0222484	0.0301612	0.0143356		4.7064	0.00893991	0.0179334	-5.35641e-05		4.7064	0.0296806	0.0406144	0.0187469		4.7064	0.00824962	0.0172693	-0.000770042
-8.74913	-0.00159967	0.00160536	-0.0145571	-0.000986403	0.0157273	0.00044025	-0.000531264	0.00793216	-0.0104739	-0.00865193		-8.74913	0.0290022	-0.00773174	0.00443385	-0.000876383	-0.00617166	-0.0125795	-0.0112328	0.00282659	0.0127721	-0.00457127			4.8968	0.0114747	0.0189524	0.00399706		4.8968	0.0290302	0.0348667	0.0231937		4.8968	0.0064097	0.0135026	-0.000683198		4.8968	0.0291744	0.0367316	0.0216173		4.8968	0.00132069	0.00930277	-0.00666139
-8.68567	-0.010682	0.00158968	-0.00421121	0.00309854	0.00631979	0.00943026	-0.00177373	-0.00639597	0.000971841	0.00742188		-8.68567	0.00178677	0.000736157	-0.000904156	0.0138154	0.0161341	0.00715557	0.00656237	-0.0150118	0.0232544	0.0189803			5.0872	0.00143386	0.00609767	-0.00322996		5.0872	0.0230281	0.0294584	0.0165977		5.0872	0.0063608	0.0137184	-0.000996773		5.0872	0.016444	0.0241106	0.00877732		5.0872	0.0197804	0.0262462	0.0133145
-8.6222	-0.00678287	0.00824055	0.0127691	-0.00976518	0.00196171	0.00566969	-0.00440319	-0.00289421	0.0116564	-0.00240442		-8.6222	-0.0065822	0.00239836	-0.00891809	0.00717749	-0.00281468	0.0109163	0.0017365	0.0083002	0.00274077	0.027917			5.2776	0.00498569	0.0123512	-0.00237981		5.2776	0.0299741	0.0371157	0.0228325		5.2776	0.0157677	0.0234415	0.0080939		5.2776	0.0317924	0.0419316	0.0216532		5.2776	0.0209045	0.0277589	0.0140501
-8.55874	0.00744604	-0.0037824	0.00218596	0.00580018	0.00443011	0.00210881	0.00148385	0.000221349	0.00220832	-0.00227397		-8.55874	0.00719263	0.00586291	0.00386678	-0.00222601	-0.00895155	-0.00692664	0.00407162	0.0118419	-0.00144045	0.0244428			5.468	0.0145047	0.0207414	0.00826799		5.468	0.0317269	0.0389847	0.0244691		5.468	0.0207075	0.0293119	0.0121031		5.468	0.0351587	0.0475737	0.0227437		5.468	0.0141344	0.0241126	0.00415623
-8.49528	-0.00836083	0.00176428	0.00105556	0.00300259	0.0158003	-0.00983573	0.0162645	0.0165935	-0.00634228	0.0101161		-8.49528	0.0215868	-0.00576226	-0.00211204	0.00534454	-0.0015134	0.0123617	-0.00317856	-0.00274663	0.0145819	0.0305348			5.6584	0.00834035	0.0180742	-0.00139351		5.6584	0.0346732	0.0439967	0.0253496		5.6584	0.0210641	0.0326198	0.00950838		5.6584	0.0383317	0.0500581	0.0266054		5.6584	0.015137	0.02241	0.007864
-8.43181	0.0128141	0.0124424	0.0016021	-0.000406065	-0.000301828	0.00644881	-0.00409974	-0.00661145	0.0018577	0.0081221		-8.43181	0.00320794	0.0197725	0.00935073	0.0082262	0.0078813	-0.00754731	0.0023827	-0.0122552	0.00158592	0.0187526			5.8488	0.0165544	0.0273214	0.00578735		5.8488	0.0371511	0.0455965	0.0287058		5.8488	0.0158012	0.0260862	0.00551613		5.8488	0.0333312	0.0463288	0.0203336		5.8488	0.025166	0.0356911	0.0146409
-8.36835	0.00639092	-0.00119073	-0.0029587	0.00931762	0.00721525	0.0143217	0.000376209	-0.000773164	0.00169013	0.00323583		-8.36835	0.00560768	-0.000356157	0.0316895	0.0121284	-0.0138569	0.00593297	-0.0140394	-0.00935145	0.0174452	0.0161731			6.0392	0.0191372	0.0250592	0.0132152		6.0392	0.0379367	0.0467162	0.0291573		6.0392	0.0172137	0.0273021	0.00712527		6.0392	0.0422813	0.0520177	0.0325449		6.0392	0.0286548	0.0391402	0.0181694
-8.30489	-0.000736005	-0.00839344	0.00514242	0.0122975	-0.00617082	0.00540867	0.0116915	-0.00502002	0.0155927	0.000795194		-8.30489	-0.00122441	0.00253025	0.0156626	0.0164527	0.0183683	-0.00379333	-0.0223975	-0.00647649	0.0171102	0.0103367			6.2296	0.00594139	0.0130955	-0.00121269		6.2296	0.031551	0.0393535	0.0237484		6.2296	0.0120847	0.023416	0.000753344		6.2296	0.0401673	0.0497066	0.030628		6.2296	0.00905882	0.0196572	-0.00153954
-8.24142	0.00490756	-0.0093686	0.0112281	0.00557127	0.00871001	0.00189692	0.0045572	0.002828	0.00254541	-0.00168303		-8.24142	0.00858114	0.00465137	0.0194141	0.00942721	0.00386651	0.00327318	0.00549693	0.00469058	-0.00732257	0.00911822			6.42	0.00747321	0.0136477	0.00129869		6.42	0.0282427	0.0357279	0.0207575		6.42	0.0132015	0.024257	0.00214587		6.42	0.0251766	0.035089	0.0152642		6.42	0.00931321	0.015261	0.0033654
-8.17796	0.00605195	-0.00345363	-0.00109657	-0.00581148	0.000599192	0.0114079	0.0118285	-0.0140935	0.0059812	-0.00820222		-8.17796	0.0158474	3.86493e-05	0.0011591	0.0134684	-0.00269582	0.00578111	0.00331773	-0.00227164	0.0153659	-0.00414098			6.6104	0.00419947	0.0122445	-0.00384561		6.6104	0.0410584	0.0480871	0.0340297		6.6104	0.0151506	0.024942	0.00535909		6.6104	0.025638	0.0393935	0.0118825		6.6104	0.0210023	0.0299103	0.0120942
-8.1145	-0.00237514	-0.00603312	-0.0201582	-0.00150328	0.00829386	0.0240056	0.0124862	-0.00963533	-0.00669866	-0.00209637		-8.1145	0.00719153	0.0136453	-0.00033427	0.0316217	-0.000173942	0.0238206	0.0170909	-0.00682645	0.0178599	-0.00467041			6.8008	0.0122672	0.0214721	0.00306238		6.8008	0.0356242	0.043956	0.0272924		6.8008	0.0159562	0.024615	0.0072974		6.8008	0.00881232	0.0215998	-0.0039752		6.8008	0.0165436	0.0266237	0.00646348
-8.05104	-0.00305195	0.0054517	-0.0073921	-0.00296106	0.0154697	0.0135575	0.00607661	0.0077888	-0.00182476	0.00010924		-8.05104	-0.000446551	0.00920316	0.0134699	8.17762e-05	0.00696739	-0.0021377	-0.00967248	0.00102404	0.00264096	-0.002817			6.9912	0.0146165	0.0225639	0.00666913		6.9912	0.0427013	0.0498984	0.0355043		6.9912	0.0280351	0.0379196	0.0181506		6.9912	0.0221673	0.0315258	0.0128088		6.9912	0.0170957	0.0263436	0.00784785
-7.98757	-0.0119161	0.0016682	0.0102974	-0.00810973	0.00974985	0.00511445	0.0128716	0.00818389	-0.00661629	-0.00848906		-7.98757	0.00406751	-0.000315521	0.0209808	-0.00480678	0.00507269	0.0125485	0.0147777	-0.00493035	-0.00154062	0.0156628			7.1816	0.0139664	0.021176	0.00675685		7.1816	0.0316447	0.0391068	0.0241826		7.1816	0.0157568	0.0211305	0.0103831		7.1816	0.0290497	0.0390181	0.0190813		7.1816	0.0226557	0.0300306	0.0152807
-7.92411	-0.00751926	0.00234634	0.00344926	0.0053743	0.00386983	0.0247378	-0.0036993	0.00226205	-0.00622676	-0.00137795		-7.92411	-0.00441069	0.0128082	0.0119851	0.00504317	0.00342426	-0.00904006	-0.0113213	-0.00202913	0.0058913	0.0169501			7.372	0.018204	0.0244515	0.0119565		7.372	0.0309663	0.037834	0.0240986		7.372	0.0133865	0.0223198	0.00445328		7.372	0.016852	0.0281821	0.00552189		7.372	0.023071	0.030034	0.0161079
-7.86065	-0.0126696	0.00294944	-0.00183453	-0.0144033	-0.016767	0.00441326	-0.000681043	-0.00175449	0.0107479	-0.009256		-7.86065	0.00473667	0.0158986	0.00819508	0.00121818	0.00343047	-0.0134444	0.00061498	-0.0111642	0.00428902	0.0111674			7.5624	0.0161459	0.0246086	0.00768317		7.5624	0.0381438	0.0426348	0.0336528		7.5624	0.0211898	0.0296581	0.0127214		7.5624	0.0325056	0.0458639	0.0191472		7.5624	0.0181863	0.0261145	0.010258
-7.79718	-0.00120275	-0.0016722	0.00103138	-0.0125776	0.00801596	0.00830453	0.0153129	0.00692525	0.00144791	-0.0123886		-7.79718	0.0127265	-0.00521111	0.00552365	0.00264253	0.00427337	-0.00858741	0.00107643	-0.0135131	0.00308603	0.0120488			7.7528	0.0222471	0.02815	0.0163442		7.7528	0.0327373	0.0383339	0.0271407		7.7528	0.0205424	0.0282564	0.0128284		7.7528	0.0146558	0.0248012	0.00451044		7.7528	0.0237829	0.0329651	0.0146007
-7.73372	0.00502762	-0.00770913	-0.00617784	-0.00125917	-0.00324334	0.00177411	0.00731125	-0.00813927	0.0010451	0.000988371		-7.73372	0.0100094	0.000995634	0.00841977	0.00661215	-0.00863561	-0.00477768	-0.000864505	-0.00596597	0.00037158	0.00136217
-7.67026	0.0181407	0.00798052	0.00770393	-0.00280183	-4.09728e-05	0.00704373	0.000509573	-0.00270665	0.0173846	-0.00462596		-7.67026	0.0120764	-0.00534931	0.0006091	-0.00195369	0.00230731	0.0127312	-0.0034428	-0.000600671	-0.00649414	0.00608225
-7.60679	-0.00322656	-0.00178475	-0.000562825	-0.00881265	0.00685284	0.00315619	0.0096721	0.00785186	0.0030424	0.0163581		-7.60679	0.0164468	-0.0104423	-0.00261703	0.0205587	0.0162273	0.0073762	-0.00985894	0.0196364	-0.00768976	-0.00311814
-7.54333	-0.0097758	0.0119194	0.00217156	-0.00708417	-0.000358213	0.00282567	0.00561704	-0.0066502	0.00197779	-0.00633351		-7.54333	0.0035635	0.00160507	0.0164134	0.00805797	-0.000203706	-0.00323857	-0.0174326	-0.00748021	-0.000995063	0.0178909
-7.47987	-0.00279361	-0.00327086	0.00143529	-0.0014292	-0.00713109	-0.000837551	0.0165402	0.00386485	-4.3251e-05	-0.00945994		-7.47987	0.0105338	-0.00237154	0.011194	0.0139426	0.0115485	-0.000191314	-0.00301373	-0.00415069	-0.00178905	-0.00904594
-7.4164	-0.010449	0.000707235	-0.0152792	-0.000142754	0.00321284	-0.00563216	0.0109023	0.000555129	0.0118955	-0.00883426		-7.4164	0.00414419	0.00423996	0.0163416	0.000705059	0.0110436	0.0125973	-0.00492888	0.0129824	0.0127244	-0.00933979
-7.35294	0.0078076	-0.0129726	0.000639693	-0.00687558	0.0076907	0.00408682	0.0110123	0.0125248	0.0130428	-0.00164315		-7.35294	0.013174	0.0119498	0.00961865	-0.0029466	-0.00340677	-0.00826161	-0.0083839	-0.0100693	0.00833451	-0.000612726
-7.28948	0.00258991	-0.0160477	-0.00574185	0.00480074	0.0112101	0.02447	0.00765533	0.00566511	-0.00572716	0.0149975		-7.28948	-0.00442425	-0.00232759	0.00620497	0.00268769	-0.00397935	-0.0195268	-0.00627489	-0.00373437	-0.0136481	-0.00585123
-7.22601	0.00014816	0.00346048	0.000257133	0.0058662	0.00302407	-0.000356131	0.0142887	-0.00667773	0.000976614	-0.0108863		-7.22601	0.00976924	0.0207083	0.019517	-0.0036115	-0.00628919	-0.00162042	0.0125738	0.00785633	-0.000404596	-0.00847072
-7.16255	0.000679273	0.0047934	-0.00714658	-0.00555421	0.0120706	0.0125795	0.00446865	-0.00424636	0.0020505	-0.0102649		-7.16255	-0.00365098	0.00106622	0.00678076	0.020293	-0.000858119	-0.00094398	-0.00460927	-0.000120417	0.0101609	0.00170238
-7.09909	-0.00038898	-0.0144834	-0.00518239	0.00155911	0.0184794	0.00381665	0.0207061	-0.00185318	0.00272005	-0.00576712		-7.09909	0.00107571	-0.00264708	-0.000226754	0.0105622	0.00508487	0.00385317	0.00822917	-0.0207738	-0.0150296	0.00238471
-7.03563	-0.00835124	0.000574041	-0.00504235	-0.000301761	0.0018678	0.000615995	0.0194338	-0.00257242	0.0129052	-0.00716387		-7.03563	0.0130062	-0.0144468	-0.0030196	-0.00358079	0.0253314	-0.00328281	-0.000315228	-0.00228387	-0.00850856	-0.00826446
-6.97216	-0.00572944	-0.00657961	0.00465976	0.00839894	-0.0022953	0.00359511	-0.00708744	-0.0031775	0.0170844	0.00425693		-6.97216	-0.00553077	-0.00628762	-0.00138772	0.0191134	-0.0047782	-0.00910269	0.00322436	-0.0133388	-0.00655796	-0.00674846
-6.9087	-0.00220146	0.00995241	0.0183309	-0.00747352	0.0142781	0.00107019	-0.000374104	0.00855866	-0.0080179	0.00670735		-6.9087	0.0138271	0.0053665	-0.00439642	0.00430872	0.00837502	0.0169866	0.000780283	0.00170977	0.00830067	0.00112642
-6.84524	-0.00448152	0.0199672	0.0154338	-0.00639374	0.00979003	-0.00759596	0.00233211	0.00363564	-0.000971903	0.00295821		-6.84524	0.0084519	0.000128962	-0.0245462	-0.0104419	0.0116078	0.00853344	-0.00460945	-0.00483051	-0.00476376	-0.00103628
-6.78177	0.00213643	0.0229086	-0.00169381	-0.000927911	-0.0026081	-0.00894887	-0.000202579	0.0122336	0.00217759	-0.015095		-6.78177	0.0100091	0.00350697	0.00803084	0.00169802	-0.00880864	0.00231076	0.00284451	-0.0206741	-0.00261471	-0.000126156
-6.71831	-0.00998858	0.00314337	-0.000740294	0.0165107	0.00903357	-0.0136433	0.00830653	0.00329427	-0.0074482	-0.0116571		-6.71831	0.00564844	-0.00181319	0.00674419	0.0111585	-0.0259148	-0.00976952	0.0182363	-0.0180496	-0.00180361	-0.0117755
-6.65485	-0.00118371	-0.000725991	0.00839427	0.0135752	0.00180982	-0.0105188	0.0193526	0.00352824	-0.0115229	-0.000346072		-6.65485	-0.00561293	-0.0130152	-0.00238862	0.000272508	0.000377365	-0.0090938	-0.00834991	0.00908755	-0.00618037	0.00183326
-6.59138	0.00225296	0.0112681	0.00182113	0.00967635	-0.014318	-0.00111681	0.0130281	0.00448867	0.0114183	0.0138231		-6.59138	0.00511579	0.014913	0.00498275	0.00662273	0.0162356	0.0105187	0.0111972	-0.00868233	-0.0101916	0.00909964
-6.52792	0.00171514	0.0104215	0.00294068	-0.0061163	0.00338072	-0.00163114	-8.02564e-05	-0.00356601	0.00819389	0.0143424		-6.52792	0.00880216	0.0212954	-0.0150392	-0.00956267	0.00252101	-0.00773208	-0.0026928	-0.00529181	0.0184176	-0.00525295
-6.46446	0.00493611	0.00623337	0.00270569	0.00485065	0.00366707	0.0110008	0.0191017	-0.00598276	0.0141777	0.00370186		-6.46446	0.00469005	-0.00188374	-0.00365311	0.00989745	-0.0049504	0.0156508	-0.0201316	-0.0175128	0.0176703	0.0110893
-6.40099	-0.00863793	0.00599506	0.00289143	0.0153588	0.000668443	-0.00658716	0.0182246	0.0112033	0.0171533	-0.00736667		-6.40099	0.00424564	0.00266148	-0.00204877	0.0184105	0.0093174	0.00904985	-0.0092383	-0.0147472	0.000317343	0.0279081
-6.33753	-0.00523433	0.0134476	0.0074996	0.0191476	-0.00127626	0.00452499	0.00532832	0.0138325	0.0199542	-0.00050783		-6.33753	-0.0155563	0.0245258	0.00594005	0.00840427	0.00252297	0.00620715	0.0127201	0.0089256	-0.0190854	0.0202243
-6.27407	-0.00702059	0.00962491	0.00586855	0.0109317	0.0149553	-0.00429875	-0.000318915	0.00423158	-0.00510088	-0.00617796		-6.27407	-0.00729856	0.0365785	0.0136617	0.0194796	0.0189792	-0.00795127	0.0186371	-0.00191481	-0.0192002	0.0298154
-6.2106	0.0116203	0.00270151	0.00667627	-0.00678545	0.00250693	-0.00532028	0.000278498	0.011609	-0.00156847	-0.00636325		-6.2106	0.00732846	0.0185861	-0.00211116	0.024034	-0.00690965	0.00761269	-0.00736556	0.0183436	-0.001121	0.0260788
-6.14714	0.0100318	-0.00227926	0.000229323	-0.00248515	0.0116731	0.00522683	0.0132018	0.0134234	0.00743774	0.00964923		-6.14714	0.0213266	0.0176048	0.00748146	0.00961063	0.00152197	0.0120212	0.00270618	-0.000341382	-0.0144855	0.0329049
-6.08368	0.00345531	0.00661875	0.00199654	0.00290356	0.018452	0.00367705	0.000413855	0.0047548	-0.00139437	0.00499907		-6.08368	0.016018	0.0229038	0.0127347	-0.00112142	-0.00162433	0.00187517	0.00791962	0.00986818	-0.0109734	0.0228704
-6.02022	0.00555375	0.00316188	0.00683141	-0.00804118	0.00159972	0.000228389	-0.000786704	0.0103296	0.00115165	0.00280928		-6.02022	0.00312929	0.0152554	-0.00956009	0.00986527	-0.00344169	0.0043892	0.0178411	0.00133398	0.00893053	0.0221421
-5.95675	-0.00719295	-0.0113741	-0.00865997	0.00168515	0.0132737	-0.0102455	-0.00444868	0.00858323	-0.00379948	0.00291664		-5.95675	0.0196952	0.0106812	-0.00888645	-0.00293402	0.0211308	-0.00485312	0.0117001	-0.007456	0.0126307	0.0348659
-5.89329	-0.0058173	0.004	0.0042052	-0.00457099	0.00101637	-0.0149765	0.00138713	-0.0029204	-0.0044209	0.000164101		-5.89329	0.00789582	-0.0104133	0.00261639	0.0138106	0.0122822	-0.0111502	0.00351559	-0.00060087	0.010949	0.0398471
-5.82983	0.0119258	0.000149219	0.00907485	-0.00650672	-0.00383248	0.00223942	0.00344908	0.00732586	0.00252659	0.00047562		-5.82983	0.00557659	-0.00592362	0.0136325	0.0167224	-0.0136932	0.0055921	0.00739355	-0.00926677	0.00104195	0.0172526
-5.76636	0.0213134	-0.00698045	-0.0081792	-0.00983266	0.00637009	0.00116137	-0.000844557	-0.00115645	0.00146158	-0.00454831		-5.76636	-0.00680697	0.00879	-0.00496996	0.017701	0.00834101	0.00377897	0.0115716	-0.00755191	-0.0054927	0.0216511
-5.7029	0.0084204	0.00873229	-0.00734683	-0.00907535	-0.000966449	-0.0108511	0.0159351	0.00721522	0.00375976	-0.017164		-5.7029	-0.0120806	0.00930891	0.0148336	0.00476342	0.0160448	-0.0105226	0.00146956	0.00632403	-0.00829064	0.0142962
-5.63944	-0.0110753	0.00545002	-0.0207785	0.00406485	0.000806687	-0.0113503	-0.00118147	-0.00493382	0.00203447	-0.0137233		-5.63944	-0.00616475	0.00739434	0.00535558	0.02604	-0.0165387	0.00987966	-0.00338767	-0.00736425	-0.0137824	0.00720495
-5.57597	-0.0106976	0.0144588	-0.00678169	-0.00145436	-0.000120054	0.00619902	-0.0132569	0.0030094	-0.0155112	0.0178666		-5.57597	0.0111579	-4.03798e-05	-0.0156644	-0.00467119	0.000454982	0.00747383	-0.0123308	0.00129405	-0.00474011	0.014755
-5.51251	-0.00339986	0.0132959	-0.000788199	-0.00262199	0.00667955	-0.0023687	0.00887344	0.0127741	-0.0238163	0.0138718		-5.51251	0.0137276	-0.00945718	0.00443759	0.0161862	0.0129018	0.00635084	-0.00608517	0.00619136	-0.00815059	0.0359286
-5.44905	-0.0116503	-0.00435548	-0.00852014	-0.0096756	0.0105367	-0.00851174	0.00127535	-0.00033227	-0.0123318	0.00627196		-5.44905	-0.012628	-0.00786125	-0.0148728	0.0138892	0.010799	-0.00859598	-0.00676669	0.0093106	0.00509059	-0.00171388
-5.38558	0.00192703	-0.00889487	-0.00124252	0.00150574	0.00739223	0.0023179	0.00100612	0.000943005	0.00295719	-0.00570122		-5.38558	0.00414386	0.0108751	0.00393837	0.0234793	0.0076741	0.00483591	0.00134571	-0.0137251	0.00367806	0.0128818
-5.32212	0.0155787	0.00387458	-0.00986708	0.0120491	-0.00445264	0.00564463	-0.00307425	0.00250121	-0.00734356	-0.0120333		-5.32212	-0.00130932	-0.00177276	-0.00539737	0.0155166	-0.00385823	0.0156701	-0.00846192	0.00732167	-0.0077272	0.0188285
-5.25866	-0.0149759	0.00653328	-0.008148	0.00292447	-0.00442475	0.00773208	-0.00593229	-0.014387	-0.0158672	0.0074251		-5.25866	0.0169397	-0.00622787	0.0103207	0.0216959	0.000625952	0.00878638	0.00356995	0.00185132	-0.00589637	0.0236848
-5.19519	-0.0146288	0.0107156	0.0029545	0.00412579	0.00781658	-0.0163971	0.00202434	-0.0129931	-0.0106399	0.00952415		-5.19519	0.00401746	-0.0121936	0.0154447	0.0192972	-0.000172572	-0.00833048	0.00614331	0.0166113	-0.00312618	0.0256856
-5.13173	-0.00506825	-0.000638235	-0.00346998	-0.00226358	0.00900471	-0.00392928	-0.0033661	0.00165352	0.00433699	0.00294987		-5.13173	-0.00233874	-0.0161905	-0.000738463	0.0161934	0.00567675	0.00440202	-0.00201808	0.0174257	0.020681	0.0599895
-5.06827	-0.000295543	0.00876899	-0.00912753	-0.0106074	-0.00248992	0.000385791	0.00302256	0.00527416	0.00341044	-0.00346145		-5.06827	-0.00657354	0.011989	0.00430342	0.0111718	0.0113029	0.00804389	-0.0186179	0.0196881	-0.000450828	0.0485094
-5.00481	-0.00549241	-0.00426569	-0.00648877	-0.0138615	0.00704992	-0.00943794	0.00603739	-9.34939e-05	2.99678e-05	-0.0023303		-5.00481	-0.00281393	-0.00824567	0.000949278	0.0202178	0.00620914	0.0145913	0.0177227	-0.000853281	-0.0122259	0.0457904
-4.94134	0.00556717	-0.00233389	0.00224402	-0.0257016	-0.00639711	0.00190676	0.0209073	-0.0017374	0.00286271	0.00294697		-4.94134	-0.00258103	-0.000311715	-0.00399491	0.0154258	-0.00467618	0.00723491	-0.00297966	0.00971455	-0.00409392	0.0554788
-4.87788	-0.00725695	-0.00421185	0.00574258	-0.00862418	0.0132736	-0.0129683	0.00157589	-0.000583468	0.0169836	-0.000631297		-4.87788	0.0059864	0.0043158	-0.00458201	0.00987869	0.0189301	0.00215228	0.00644379	0.0169415	-0.00691549	0.0460356
-4.81442	-0.0131835	-0.00227047	0.00600995	-0.000602486	-0.00763396	-0.0135875	-0.00158505	-0.0130832	-0.00191244	-0.00189828		-4.81442	-0.00769038	0.00380304	0.012768	0.0191618	-0.0109176	-0.00468025	0.000186831	0.0361464	-0.00197091	0.0478817
-4.75095	-0.00928758	-0.00341234	-0.000324858	0.000243259	-0.0191745	-0.00556882	-0.00184755	-0.00736004	0.000995529	0.00129464		-4.75095	0.00671536	0.0101857	0.00772105	0.0359233	-0.00601655	0.0208255	0.00978306	0.023977	-0.00538806	0.0504134
-4.68749	-0.00592964	-0.00995724	0.00726533	-0.00777815	-0.00134665	-0.00173735	0.00784908	-0.0141686	-0.0115272	0.0101637		-4.68749	-0.00986592	0.0102614	-0.013355	0.0343423	-0.00477177	-0.00411003	-0.000189078	0.02956	0.00244388	0.035374
-4.62403	-0.0197258	-0.00792213	0.0106123	0.00450164	0.00144276	0.00388252	0.00608992	-0.00302041	0.00946861	0.00767475		-4.62403	0.00807405	-0.00078437	-0.00383575	0.0151137	0.0075346	0.0107332	0.0155806	0.023771	0.0141232	0.0348491
-4.56056	-0.00357594	0.00656261	0.0241187	-0.0151203	0.00160796	-0.00709277	0.00582202	-0.0103181	-0.00781645	-0.00280555		-4.56056	0.00469913	0.00594368	0.00882487	0.0300981	0.00322647	0.00764183	0.00529473	0.0339824	0.00523445	0.040086
-4.4971	0.0108058	-0.0208099	0.0156534	-0.00664428	0.00344452	-0.00153421	0.0104177	0.000404109	0.000414078	0.00513211		-4.4971	0.00330122	0.0085498	0.0177774	0.0290338	0.00362064	0.0060887	0.000529339	0.0302243	-0.00241248	0.0447885
-4.43364	0.0115646	-0.00133011	0.003939	-0.0104462	0.00371931	-0.0054673	0.00752973	-0.00883501	-0.0205397	0.00730713		-4.43364	0.0216733	0.0179175	0.00985086	0.0367244	0.0190098	0.0196637	-0.00262271	0.0229794	0.00130868	0.0413736
-4.37017	-0.00570552	-0.00174203	-0.003633	-0.00674112	0.00655248	6.97483e-06	0.00553295	0.00113127	-0.00385732	0.00433156		-4.37017	0.00896556	-0.00351276	7.84332e-05	0.0433348	0.0100431	0.0121271	-0.00460916	0.0525705	-0.00198463	0.0476685
-4.30671	-0.00654059	0.00717811	-0.00186374	0.00513956	0.00398863	-0.00221198	-0.00282303	-0.00630019	0.0107826	-0.000785349		-4.30671	0.00486462	0.00614442	0.00461525	0.0309929	-0.00200226	0.0125076	-4.68909e-05	0.0462173	-0.0176196	0.0482831
-4.24325	0.00587225	-0.00403419	-0.000970829	-0.000943299	-0.0141938	-0.00810381	-0.00714281	-0.00623706	-0.00231289	0.004945		-4.24325	-0.000644876	0.00910443	-0.00363846	0.0302334	-0.00275583	0.00388569	-0.00848999	0.0432766	0.00363254	0.0471407
-4.17978	0.0158951	0.00339463	0.000207279	0.0110092	-0.00697339	0.00994757	0.00788109	-0.0066455	-0.00421856	0.00858158		-4.17978	0.0148074	0.0195528	0.0185385	0.0629	0.0060148	0.00546915	0.00479053	0.038456	0.0128588	0.0335927
-4.11632	0.00455695	-0.000525135	0.0084597	-0.00395778	0.0174222	0.0122351	0.000181682	0.00424711	0.0197118	0.00235359		-4.11632	0.0152464	0.0269874	0.0121114	0.0422231	0.0276777	0.00994728	0.0120433	0.0510143	0.0127942	0.0541758
-4.05286	0.00930118	0.00277899	0.00385238	0.0106056	0.0210361	-0.00705302	0.000924882	0.0263486	0.0188543	0.0039102		-4.05286	0.0126663	0.0258423	0.0133171	0.044195	0.0327829	0.0263756	0.00978595	0.0477757	0.00447453	0.0591232
-3.9894	0.019775	0.00861227	0.00772386	0.0136014	0.0234517	0.0147106	0.0223579	0.0103568	0.00395515	0.0077205		-3.9894	0.0135473	0.0231749	0.0251434	0.0420306	0.00839097	0.0376619	0.0107503	0.0528726	0.0272529	0.0617098
-3.92593	0.0186281	0.0314865	0.00506285	0.00883734	0.0215411	0.0121996	0.0180306	0.0157104	0.0168776	0.00541909		-3.92593	0.0134289	0.0248196	0.0331071	0.0414658	0.0152807	0.044401	0.021193	0.076241	0.0202691	0.062255
-3.86247	0.022273	0.0234966	0.0175571	0.0193105	0.0330832	0.00538737	0.0139344	0.0135419	0.0274622	0.0058501		-3.86247	0.013984	0.0193573	0.0321315	0.0467553	0.0193645	0.0377537	0.021527	0.0684689	0.0102462	0.0518707
-3.79901	0.0210295	0.00961912	0.0147651	0.00862142	0.0432366	0.0134405	0.0339281	0.000165668	0.0169254	0.0101729		-3.79901	0.022228	0.0192314	0.0421258	0.05426	0.0246025	0.0427461	0.0259004	0.0574684	0.0032389	0.057382
-3.73554	0.0137127	0.0138891	0.0181797	-0.00220119	0.014072	0.021215	0.0243503	0.00164655	0.0461494	0.00277764		-3.73554	0.0331365	0.0276088	0.0262071	0.0614263	0.0427969	0.0427492	0.0219653	0.0624465	0.00736023	0.0644519
-3.67208	0.0227401	0.0305502	0.0121622	0.00919154	0.022454	0.0239936	0.0230421	0.00205654	0.0373348	0.0190596		-3.67208	0.0240211	0.0291342	0.0345406	0.0640782	0.0457054	0.0309624	0.0372942	0.0761976	0.0300126	0.0574575
-3.60862	0.0153405	0.0307046	0.0162038	0.0152551	0.0314658	0.0165951	0.0367268	0.0138702	0.0371232	0.0203953		-3.60862	0.0325347	0.0286776	0.0612035	0.067087	0.096216	0.0391559	0.0419679	0.0917476	0.0367822	0.0646836
-3.54515	0.0328695	0.0193206	0.0217322	0.00251742	0.0335373	0.0207736	0.0370659	0.0254884	0.0646659	0.0174811		-3.54515	0.0411174	0.0272911	0.0439184	0.0660498	0.0695053	0.0535602	0.0494248	0.0911698	0.0269109	0.0728612
-3.48169	0.0213877	0.0149471	0.0289736	0.0118922	0.032979	0.0181353	0.0138519	0.0158687	0.0350945	0.0426549		-3.48169	0.0324184	0.0323701	0.0421239	0.0675032	0.0799935	0.0328298	0.0380371	0.0930522	0.0300138	0.0749075
-3.41823	0.021286	0.0243558	0.0145116	0.0158971	0.0296449	0.0189257	0.0269916	0.00243619	0.032701	0.0143375		-3.41823	0.0387019	0.0169519	0.052103	0.0696053	0.0805422	0.0466009	0.0306353	0.086912	0.0442237	0.0847936
-3.35476	0.0271432	0.027336	0.0132055	0.0186469	0.0440601	0.0393317	0.028323	0.0242798	0.0194315	0.0181354		-3.35476	0.0300315	0.0191541	0.056262	0.0706679	0.0730714	0.0296199	0.0357279	0.111193	0.029823	0.0642955
-3.2913	0.0380583	0.0224465	0.0200197	0.0129602	0.0330734	0.0146791	0.0350762	0.0228126	0.0309438	0.0194129		-3.2913	0.0394435	0.0316663	0.0796696	0.0746905	0.0655065	0.0442123	0.0439956	0.0776393	0.0468529	0.089679
-3.22784	0.0317999	0.0146515	0.0103821	0.0195788	0.0251342	0.0292536	0.035526	0.0202579	0.0239116	0.0126741		-3.22784	0.0448903	0.0364758	0.0601356	0.0773221	0.0549154	0.0578529	0.0794522	0.0864547	0.044791	0.0706922
-3.16437	0.0390047	0.0213906	0.00908075	0.0224107	0.042731	0.0172915	0.0305509	0.0356191	0.0160345	0.00318563		-3.16437	0.0306371	0.0261066	0.0514186	0.065826	0.044113	0.0501028	0.0393883	0.102496	0.0341834	0.0540807
-3.10091	0.0242928	0.0156051	0.0106009	0.0200483	0.0198188	0.0233768	0.0101723	0.0177484	0.0302649	0.0166842		-3.10091	0.0325939	0.0207518	0.034263	0.0709683	0.0586946	0.0463122	0.0495254	0.0830173	0.0298121	0.0639705
-3.03745	0.0356672	0.0153506	0.0219189	0.0106071	0.0199939	0.0146103	0.0214479	-0.00872112	0.0228009	0.0262435		-3.03745	0.0372398	0.0188638	0.0488308	0.0614108	0.0444546	0.0412509	0.0458747	0.101204	0.0239579	0.076289
-2.97399	0.025438	0.00841656	0.0185043	0.00433159	0.0168377	0.0239149	0.0296298	0.0108388	0.00910715	0.0135629		-2.97399	0.0269276	0.0128748	0.0471837	0.0655559	0.0431313	0.0523938	0.0560311	0.0883881	0.0297637	0.0635357
-2.91052	0.0338598	0.00836034	0.00787315	-0.000846579	0.0172004	0.0352935	0.0406958	0.00494032	0.00187283	0.0124756		-2.91052	0.0360421	0.0332417	0.0388184	0.0738065	0.0593083	0.0486597	0.0431832	0.113371	0.0380593	0.0640388
-2.84706	0.0464025	0.00141092	0.0153749	0.00328236	0.0148191	0.0305946	0.0203319	0.011127	0.00362416	0.00332884		-2.84706	0.0326819	0.020249	0.0284808	0.0802512	0.0476102	0.0303612	0.035247	0.100229	0.0523602	0.0766468
-2.7836	0.0344175	0.0228202	0.0312776	-0.00170049	0.0417431	0.0313397	0.0365419	0.0205179	0.0377999	0.0173374		-2.7836	0.0453389	0.0437623	0.0437558	0.0958023	0.0446492	0.0719838	0.0557026	0.139669	0.0391169	0.0903698
-2.72013	0.0411532	0.0126325	0.0314269	0.00688981	0.0168308	0.0265477	0.0255548	0.0211732	0.0325493	0.0194346		-2.72013	0.0310363	0.0388226	0.0582879	0.0989731	0.058082	0.0620271	0.0476146	0.128726	0.0461654	0.0813378
-2.65667	0.0494307	0.0270467	0.0322256	0.00956668	0.0351863	0.0333592	0.0324874	0.0170326	0.0528454	0.0234045		-2.65667	0.0366845	0.0300965	0.0551703	0.123572	0.0830379	0.104026	0.0628361	0.155265	0.0606283	0.0969681
-2.59321	0.0408989	0.00965056	0.0414354	0.0258498	0.0277317	0.0231413	0.0492776	0.0197814	0.0376516	0.0358394		-2.59321	0.0529053	0.0341231	0.0699056	0.12071	0.0532298	0.0916354	0.0473065	0.137808	0.0605486	0.101438
-2.52974	0.0329802	0.0261105	0.0238391	0.0237515	0.0403889	0.036262	0.043787	0.0230246	0.031864	0.0318684		-2.52974	0.0578774	0.0404915	0.06576	0.120434	0.0601557	0.110229	0.0443828	0.148987	0.0681545	0.115178
-2.46628	0.0360899	0.0384326	0.0276255	0.0192437	0.0333605	0.0336686	0.0453809	0.0252307	0.0439464	0.03724		-2.46628	0.0530497	0.0876711	0.0589796	0.128622	0.0723414	0.124675	0.0740547	0.168557	0.0580801	0.130969
-2.40282	0.0333384	0.0296754	0.0187877	0.020341	0.0369944	0.0230503	0.0356172	0.0367092	0.068832	0.0194046		-2.40282	0.0571693	0.0824535	0.0933732	0.13118	0.0460414	0.122119	0.0803435	0.158767	0.0567955	0.149536
-2.33935	0.0388846	0.0282021	0.0179782	0.0214922	0.0390998	0.0206227	0.0375699	0.0303121	0.0292574	0.0263479		-2.33935	0.0791797	0.0862554	0.0992617	0.124263	0.0804033	0.174646	0.0788443	0.1602	0.0735543	0.189957
-2.27589	0.0266921	0.0237289	0.0322266	0.0258971	0.0337035	0.0312767	0.0351876	0.0254709	0.0442485	0.0285669		-2.27589	0.0615104	0.0797637	0.0972657	0.119475	0.0613365	0.181046	0.0905393	0.164845	0.0861645	0.187297
-2.21243	0.0305122	0.0430392	0.0152744	0.0205459	0.0472895	0.0207275	0.0372044	0.0387044	0.0253458	0.0285797		-2.21243	0.0641783	0.0864277	0.105715	0.123588	0.0588553	0.199305	0.0959334	0.19162	0.0821153	0.211566
-2.14896	0.0439529	0.0302492	0.0268014	0.0324673	0.0481509	0.0192283	0.039429	0.0529284	0.0246353	0.0236725		-2.14896	0.0767472	0.0989961	0.112526	0.140987	0.0861225	0.232027	0.133503	0.188608	0.0801296	0.233064
-2.0855	0.0433174	0.0105892	0.0223049	0.0201089	0.0441085	0.0261584	0.0326287	0.0470237	0.0260376	0.0163122		-2.0855	0.0829315	0.0985106	0.11743	0.136862	0.0680041	0.248511	0.13658	0.21509	0.0749726	0.255803
-2.02204	0.0484268	0.0241404	0.0195307	0.0346075	0.0440697	0.026471	0.0299645	0.0453025	0.029552	0.029966		-2.02204	0.0795139	0.0983822	0.134032	0.146258	0.0868023	0.280067	0.13827	0.211997	0.086209	0.289732
-1.95858	0.021717	0.0141785	0.0132868	0.0393949	0.0236319	0.00672956	0.0450426	0.0238813	0.0153528	0.0122026		-1.95858	0.0753461	0.0985094	0.129398	0.148214	0.0833535	0.321353	0.144184	0.23323	0.0815401	0.295744
-1.89511	0.0319609	0.0268049	0.0160773	0.0371493	0.037851	0.0190135	0.0377449	0.0341699	0.0372872	0.0280984		-1.89511	0.0915086	0.109068	0.126481	0.147357	0.0743103	0.363043	0.169869	0.27166	0.0693896	0.300818
-1.83165	0.0468955	0.034616	0.0278132	0.04547	0.0291611	0.0191298	0.0269508	0.0437348	0.0387497	0.026689		-1.83165	0.0936649	0.124739	0.133519	0.143621	0.0703963	0.347187	0.172535	0.251102	0.0809867	0.310277
-1.76819	0.0379151	0.0298035	0.0332289	0.0366979	0.0361984	0.0250121	0.0290384	0.0346345	0.0399276	0.0235785		-1.76819	0.110292	0.133049	0.116885	0.13878	0.0819879	0.388743	0.153972	0.238209	0.0815883	0.322555
-1.70472	0.0413088	0.0343451	0.0295681	0.0217452	0.0334201	0.0361877	0.0303484	0.0367874	0.0342746	0.0218733		-1.70472	0.102237	0.116753	0.116518	0.108906	0.0836481	0.401141	0.151432	0.245069	0.0758076	0.310497
-1.64126	0.0437457	0.0210258	0.0262357	0.0196954	0.0210514	0.0181203	0.0245556	0.0271731	0.0221987	0.0167606		-1.64126	0.10186	0.12922	0.106123	0.111115	0.0681663	0.333977	0.164534	0.241259	0.069521	0.309753
-1.5778	0.0382922	0.0146174	0.0256825	0.0172131	0.0304457	0.0264475	0.0232478	0.0264388	0.0379477	0.0217014		-1.5778	0.0943469	0.139214	0.144363	0.126029	0.0774144	0.330668	0.151471	0.231911	0.0849433	0.316309
-1.51433	0.0325081	0.00969931	0.0194203	0.0148249	0.0452146	0.0259783	0.0406588	0.02566	0.0415736	0.0267789		-1.51433	0.0892281	0.1298	0.140807	0.129657	0.0910913	0.303601	0.165664	0.225426	0.0885151	0.366178
-1.45087	0.0244282	0.0287601	0.0239808	0.0112613	0.0300687	0.0154958	0.0368502	0.0284749	0.0165981	0.0293632		-1.45087	0.0941753	0.15557	0.148491	0.131531	0.0895969	0.33649	0.178991	0.249492	0.0928408	0.417342
-1.38741	0.0234047	0.0213044	0.0116546	0.0120575	0.0288868	0.0278273	0.0286555	0.030203	0.0207991	0.015864		-1.38741	0.11855	0.144997	0.137502	0.133945	0.0763382	0.318627	0.18682	0.258162	0.0750432	0.411024
-1.32394	0.0267874	0.0167498	0.033041	0.0195895	0.0210567	0.0239352	0.0231024	0.0502086	0.0379607	0.0226732		-1.32394	0.103302	0.150407	0.148307	0.135788	0.0919876	0.317602	0.188059	0.257182	0.0903218	0.414275
-1.26048	0.017075	0.0129445	0.0211856	0.0106629	0.0263967	0.0265469	0.0353282	0.0446615	0.0276417	0.0320674		-1.26048	0.107698	0.164673	0.137119	0.159795	0.100411	0.330639	0.209342	0.276635	0.104122	0.408168
-1.19702	0.0300825	0.0134106	0.0295612	0.0239667	0.0191651	0.0219888	0.0203789	0.0341022	0.013026	0.0154649		-1.19702	0.108375	0.143988	0.143684	0.153983	0.103122	0.340474	0.193573	0.270363	0.105453	0.381199
-1.13355	0.0289467	0.0166862	0.0206426	0.0138351	0.0322155	0.0429573	0.0212361	0.0519271	0.02394	0.0397108		-1.13355	0.132185	0.151292	0.165909	0.161919	0.127512	0.347414	0.193131	0.304628	0.103258	0.396103
-1.07009	0.0070081	0.0256192	0.0280395	0.0204503	0.0153195	0.0155672	0.0222387	0.0364743	0.031892	0.0285098		-1.07009	0.116676	0.166453	0.132223	0.150286	0.122662	0.309828	0.162232	0.272554	0.0995519	0.385901
-1.00663	0.006221	0.0220809	0.0207364	0.0242499	0.0317288	0.0227685	0.0292908	0.0314945	0.0360603	0.0383941		-1.00663	0.10249	0.161378	0.165469	0.160172	0.129091	0.284029	0.189087	0.283806	0.130407	0.362326
-0.943165	0.0137528	0.0407223	0.0164831	0.0179547	0.0369076	0.0301986	0.0126465	0.0296155	0.0344915	0.0488474		-0.943165	0.121728	0.148389	0.171368	0.186076	0.137786	0.303405	0.221697	0.329185	0.154316	0.380368
-0.879702	0.0111506	0.0259661	0.0233074	0.00537765	0.0217072	0.0326496	0.0232856	0.0344367	0.0425602	0.035422		-0.879702	0.124999	0.157686	0.169251	0.189392	0.144128	0.305928	0.219895	0.303271	0.166052	0.387481
-0.816239	0.00587188	0.0146268	0.0232926	0.0344084	0.033604	0.0225234	0.0232525	0.0336919	0.0523737	0.0477589		-0.816239	0.129993	0.173531	0.199006	0.199857	0.14915	0.267671	0.180553	0.326552	0.202295	0.346496
-0.752776	0.0176572	0.0220543	0.0190286	0.028042	0.0208437	0.0244853	0.0345994	0.0290825	0.0334423	0.0445246		-0.752776	0.13379	0.180666	0.159536	0.158176	0.14796	0.280198	0.188923	0.300153	0.233771	0.364195
-0.689313	0.0176066	0.0298268	0.0316343	0.0207365	0.011441	0.0339434	0.0185875	0.0554275	0.0243042	0.0315456		-0.689313	0.147126	0.166024	0.15148	0.169489	0.168828	0.300417	0.198705	0.284655	0.248121	0.429065
-0.625849	0.0224903	0.0164157	0.036604	0.0267536	0.0390371	0.0387501	0.0304367	0.0335083	0.0301428	0.0357666		-0.625849	0.159859	0.179619	0.158199	0.183278	0.176169	0.270041	0.234116	0.295092	0.271795	0.448115
-0.562386	0.0235719	0.0252259	0.026441	0.029618	0.0347283	0.0335987	0.040217	0.0583044	0.0603753	0.0401797		-0.562386	0.188058	0.164104	0.186207	0.187144	0.176562	0.273318	0.26212	0.275023	0.316347	0.477488
-0.498923	0.0121972	0.0271947	0.0248137	0.0287056	0.0476049	0.0389632	0.0466612	0.0285484	0.0359882	0.0510008		-0.498923	0.186141	0.153514	0.155455	0.150524	0.159556	0.29527	0.272172	0.273306	0.321267	0.473044
-0.43546	0.0100065	0.0104297	0.0318647	0.0239288	0.0299226	0.0200928	0.0343172	0.0330189	0.0116475	0.0234147		-0.43546	0.161492	0.158537	0.128695	0.158141	0.167607	0.235567	0.266947	0.242514	0.326105	0.465124
-0.371997	0.0194652	0.0293084	0.0270567	0.0236806	0.0315849	0.0395464	0.0403559	0.0427217	0.0419474	0.0320252		-0.371997	0.187325	0.164525	0.167281	0.159648	0.195269	0.228043	0.318933	0.272631	0.357578	0.518891
-0.308534	0.0162586	0.0114853	0.00433289	0.0523985	0.0239714	0.0343665	0.0292938	0.0295997	0.0653667	0.0404542		-0.308534	0.184731	0.155502	0.182113	0.168868	0.232714	0.266099	0.355314	0.279675	0.390214	0.565857
-0.245071	0.00731233	0.0225932	0.00857287	0.0281027	0.0183983	0.0218082	0.0300203	0.0235276	0.0412351	0.0338749		-0.245071	0.172984	0.167371	0.141671	0.172786	0.213807	0.240113	0.378974	0.249834	0.3689	0.556295
-0.181608	0.00749958	0.0130543	0.0181068	0.0254169	0.0285814	0.0454093	0.0439787	0.0260572	0.0443505	0.0497262		-0.181608	0.180194	0.156791	0.158272	0.194111	0.209322	0.243283	0.364139	0.293187	0.375354	0.576774
-0.118144	0.0190256	0.015457	0.0294324	0.0368106	0.0205125	0.0278244	0.036389	0.040166	0.0433326	0.053942		-0.118144	0.18035	0.164825	0.158038	0.170134	0.217986	0.258509	0.391345	0.26169	0.382357	0.593212
-0.0546813	0.0271906	-0.000362147	0.018354	0.0353691	0.0272059	0.0320099	0.0510941	0.037928	0.0214176	0.0486164		-0.0546813	0.163555	0.15616	0.175098	0.174023	0.211912	0.216655	0.395577	0.264892	0.368061	0.576288
0.00878187	0.00817963	0.0204	0.0197791	0.0469892	0.0294659	0.0310461	0.0273387	0.0398491	0.0395986	0.0429401		0.00878187	0.171375	0.144842	0.166001	0.17277	0.224202	0.19989	0.397856	0.27968	0.307345	0.607419
0.072245	0.0159231	0.0234779	0.0204363	0.0264897	0.0434803	0.0241731	0.0194512	0.0363237	0.0210968	0.038095		0.072245	0.170476	0.165343	0.159618	0.191034	0.23172	0.228691	0.406236	0.276499	0.318282	0.609428
0.135708	0.0139092	0.0358128	0.0260865	0.0418495	0.030601	0.0167371	0.0368691	0.0438865	0.0517374	0.0599229		0.135708	0.210693	0.172756	0.16511	0.24136	0.235747	0.259091	0.440638	0.309717	0.367699	0.697018
0.199171	0.0101892	0.0137995	0.0254414	0.0398974	0.0430068	0.022064	0.0425668	0.0438828	0.0564909	0.0702772		0.199171	0.228718	0.154977	0.161019	0.240936	0.257011	0.228879	0.439265	0.330511	0.356076	0.654491
0.262634	0.000807765	0.00487989	0.0331585	0.0305966	0.0285754	0.0236828	0.035258	0.0262745	0.0546138	0.0768865		0.262634	0.222456	0.159413	0.170525	0.24371	0.253769	0.240064	0.424336	0.353156	0.32757	0.701955
0.326097	0.0256675	-0.00594731	0.041418	0.0349406	0.0404282	0.0251515	0.0395115	0.033113	0.051486	0.0663779		0.326097	0.253116	0.155037	0.156469	0.246164	0.289412	0.240043	0.447671	0.379721	0.355605	0.731509
0.389561	0.0249693	0.0167018	0.0464557	0.0459341	0.0485151	0.0380733	0.059308	0.044783	0.0594329	0.0969507		0.389561	0.260092	0.193191	0.173566	0.285389	0.292348	0.274445	0.474662	0.404755	0.36847	0.797701
0.453024	0.0310175	0.0460976	0.0485831	0.0661768	0.0663233	0.0479776	0.0556875	0.0473124	0.0866862	0.0967382		0.453024	0.244208	0.176332	0.223194	0.289373	0.307698	0.26262	0.501189	0.391881	0.35146	0.785641
0.516487	0.0418098	0.0379835	0.0403161	0.0582115	0.0335482	0.0512934	0.0513907	0.0259561	0.0765267	0.0991766		0.516487	0.267747	0.198729	0.198531	0.276463	0.304004	0.252995	0.495254	0.401745	0.3334	0.78519
0.57995	0.0513531	0.0496199	0.0574975	0.0608401	0.068949	0.0738112	0.0679313	0.0439267	0.0747725	0.118542		0.57995	0.260238	0.193581	0.228884	0.265182	0.331824	0.234036	0.51457	0.377127	0.346746	0.770129
0.643413	0.0294699	0.0214416	0.0648451	0.0590791	0.0449384	0.0627136	0.0687737	0.0185445	0.0542444	0.108849		0.643413	0.263077	0.175431	0.211645	0.277225	0.293197	0.217257	0.545659	0.392184	0.336538	0.803998
0.706876	0.0252954	0.0289849	0.0558597	0.0659545	0.0502753	0.0564058	0.0674544	0.0440788	0.0645563	0.0957456		0.706876	0.266691	0.165096	0.230136	0.285306	0.312749	0.224676	0.56816	0.392669	0.330136	0.826246
0.770339	0.0396936	0.024571	0.0614276	0.0554609	0.0317422	0.0434226	0.0484486	0.0480374	0.0433116	0.0978299		0.770339	0.274998	0.17066	0.217929	0.281473	0.315937	0.204482	0.562343	0.359238	0.335212	0.803857
0.833802	0.0316517	0.0223996	0.0451724	0.0533292	0.0305392	0.0478987	0.0368925	0.0450721	0.0565941	0.0868498		0.833802	0.251203	0.145565	0.233632	0.287273	0.295013	0.213873	0.525522	0.339645	0.313338	0.785537
0.897266	0.0193784	0.0136346	0.0364163	0.0562043	0.0369996	0.0515145	0.0508104	0.0463054	0.0536064	0.0839778		0.897266	0.239201	0.15116	0.263606	0.303722	0.307685	0.227944	0.560034	0.34319	0.278435	0.790549
0.960729	0.00900419	0.0190238	0.0480094	0.0425759	0.0259698	0.0646504	0.0426157	0.0396097	0.0385584	0.0875279		0.960729	0.260729	0.138394	0.231934	0.29977	0.292265	0.237071	0.58318	0.346574	0.286626	0.766659
1.02419	0.0162232	0.0266021	0.0615676	0.0485542	0.0384575	0.0610787	0.0254336	0.0483274	0.0630665	0.0845804		1.02419	0.250369	0.138751	0.248965	0.309211	0.298604	0.188378	0.580521	0.331446	0.289508	0.789014
1.08765	0.016035	0.00621639	0.05029	0.0331915	0.040415	0.0401002	0.0320295	0.0416825	0.0540371	0.0616278		1.08765	0.253009	0.139028	0.253852	0.306126	0.293235	0.185956	0.510713	0.318881	0.28933	0.770824
1.15112	0.0131911	0.0268148	0.0262128	0.0398142	0.0363644	0.0494595	0.0424172	0.0534201	0.0392624	0.051402		1.15112	0.290412	0.126637	0.277334	0.302098	0.269141	0.201342	0.547791	0.299251	0.287817	0.789985
1.21458	0.00192932	0.0193862	0.0384179	0.0327663	0.0486765	0.0357318	0.0286792	0.0372081	0.0630846	0.0703967		1.21458	0.314086	0.120058	0.239169	0.317143	0.280076	0.225593	0.514947	0.31856	0.295622	0.830528
1.27804	0.00276141	0.0209442	0.0287466	0.0302341	0.0238939	0.0372551	0.0239813	0.027695	0.0547457	0.073397		1.27804	0.362811	0.13201	0.244992	0.314468	0.249714	0.225802	0.500112	0.323669	0.272742	0.799509
1.34151	0.00499323	0.0154256	0.0273375	0.0364422	0.0143039	0.0358364	0.0343822	0.0285748	0.036947	0.0668132		1.34151	0.399975	0.121875	0.237755	0.304114	0.252086	0.204783	0.457474	0.289673	0.266074	0.767191
1.40497	0.006746	-0.00221677	0.018672	0.0275664	0.0192572	0.0283582	0.0199139	0.0367576	0.0522269	0.0563506		1.40497	0.45948	0.120956	0.260533	0.332278	0.249185	0.199838	0.442821	0.291146	0.283942	0.789805
1.46843	-0.0026596	0.007218	0.0261155	0.0289722	0.0106181	0.0218714	0.0146429	0.0292538	0.0266479	0.0449819		1.46843	0.492241	0.107007	0.227412	0.350137	0.2517	0.186216	0.435592	0.265139	0.271813	0.776901
1.5319	0.00773884	0.0186651	0.011038	0.0243232	0.0152161	0.0299769	0.0115653	0.0368692	0.0417042	0.031011		1.5319	0.573141	0.0806388	0.238293	0.337328	0.219132	0.172838	0.426637	0.261645	0.267463	0.744117
1.59536	-0.00132608	0.00471194	0.0220893	0.0310944	0.018864	0.0226393	0.010525	0.0184033	0.0344218	0.037532		1.59536	0.653694	0.0956174	0.252197	0.343803	0.222546	0.198904	0.397487	0.258859	0.256481	0.784872
1.65882	-0.00507432	0.00864216	0.0173508	0.0273173	0.00559312	0.0319413	0.0194578	0.0208786	0.0448836	0.0429774		1.65882	0.744191	0.0835118	0.26953	0.359609	0.219599	0.168862	0.401508	0.255198	0.257995	0.825614
1.72229	-0.0137259	0.0358426	0.0191314	0.0341178	0.0158985	0.0413058	0.0174132	0.0336131	0.0415502	0.0417974		1.72229	0.857145	0.104022	0.25353	0.381657	0.219301	0.187	0.372089	0.253551	0.271779	0.830713
1.78575	-0.000492939	0.0355764	0.0158433	0.0313554	0.0212539	0.0454756	0.0161737	0.0313141	0.0419759	0.039399		1.78575	0.942234	0.10511	0.249024	0.383458	0.222829	0.187376	0.388035	0.259686	0.254714	0.804251
1.84921	-0.0127723	0.00809225	-0.00116699	0.0206743	-0.00174226	0.0494315	0.00530057	0.0186477	0.0165276	0.0583333		1.84921	0.953839	0.104434	0.246035	0.383032	0.209117	0.173444	0.40874	0.241901	0.247819	0.818806
1.91268	-0.00670803	0.0203198	0.0104429	0.0170417	0.00324697	0.0501162	0.0207667	0.0190625	0.016721	0.0553566		1.91268	0.991126	0.0997548	0.244331	0.379479	0.226092	0.201417	0.361126	0.236852	0.258647	0.855244
1.97614	-0.010104	0.00676598	7.08908e-05	0.0383311	0.0126641	0.0602514	0.0108403	0.0270568	0.0353582	0.0549277		1.97614	1.06339	0.0919733	0.231159	0.411199	0.212066	0.179362	0.326287	0.237422	0.237855	0.891338
2.0396	-0.00349098	0.0100527	0.0133381	0.0222114	0.0242424	0.027937	0.0114275	0.0225773	0.0181735	0.0459431		2.0396	1.07691	0.0883659	0.23573	0.405288	0.222248	0.150052	0.31606	0.224435	0.222082	0.911193
2.10306	0.00143112	0.00125727	0.010426	0.0185844	0.00914629	0.0282448	0.0153164	0.0154665	0.0288533	0.0385304		2.10306	1.06778	0.0905524	0.246838	0.409305	0.21385	0.176317	0.295295	0.249371	0.203767	0.884593
2.16653	-0.0160734	0.0215162	-0.010305	0.0420494	0.00482093	0.030061	-0.000328979	0.0158968	0.0198036	0.0428149		2.16653	1.07278	0.101479	0.265752	0.434304	0.198911	0.146818	0.2923	0.232692	0.216935	0.876992
2.22999	-0.013427	0.00619405	-0.0177598	0.0297138	0.00355516	0.035605	0.00158204	0.0178597	0.0287263	0.0427622		2.22999	1.03833	0.0757889	0.273838	0.452087	0.178994	0.121841	0.294824	0.23295	0.210167	0.934262
2.29345	-0.023031	0.0167664	-0.000946986	0.0220216	0.00790245	0.0331386	0.00087481	0.0266146	0.0338969	0.0432356		2.29345	1.06619	0.075971	0.273651	0.478415	0.172943	0.159444	0.271436	0.227785	0.206873	0.932424
2.35692	-0.00738892	0.00634246	-0.00182482	0.0207952	0.00804632	0.0211225	-0.0114011	0.00581692	0.0415282	0.0510424		2.35692	1.06075	0.0784885	0.286264	0.460101	0.173904	0.150012	0.266716	0.216099	0.195046	0.926089
2.42038	0.000334571	0.00243251	-0.00796225	0.0202963	0.0139228	0.0192758	-0.00411514	0.0189179	0.0353303	0.0511261		2.42038	1.02302	0.092184	0.273394	0.466244	0.175352	0.157869	0.271962	0.217858	0.187842	0.933411
2.48384	-0.00912156	-0.00191971	0.00176762	0.0247429	0.0185548	0.0248119	0.0158533	0.00318639	0.0160474	0.034842		2.48384	1.06512	0.0887952	0.254794	0.522788	0.197935	0.168975	0.264083	0.246516	0.202129	0.982325
2.54731	-0.00564006	0.0118318	-0.0135867	0.0259773	0.00695759	0.0245322	0.0175136	0.0285104	0.0313676	0.0411471		2.54731	0.953991	0.0895012	0.263818	0.538574	0.183611	0.173773	0.262079	0.223112	0.186177	0.986849
2.61077	-0.0184262	0.00654331	-0.00442729	0.0176284	0.0138098	0.0224019	0.0227932	0.0123058	0.0241149	0.0368254		2.61077	0.970408	0.0968126	0.248064	0.500367	0.176824	0.154969	0.248756	0.223506	0.180699	1.00065
2.67423	-0.0228461	0.00510989	-0.00846521	0.0179657	0.0112349	0.025046	0.00223863	0.0154699	0.0299782	0.0365696		2.67423	0.99926	0.0932701	0.231757	0.488612	0.172551	0.166105	0.259831	0.224983	0.182361	1.01955
2.7377	-0.0121179	0.0203051	0.00173906	0.0216297	0.00491393	0.0298066	0.0103217	0.0272891	0.020154	0.0463565		2.7377	0.96712	0.0931251	0.239946	0.523178	0.190835	0.155297	0.241679	0.224501	0.170441	1.00917
2.80116	-0.00571923	0.0056067	0.00200428	0.0235325	0.00456732	0.0361118	0.00867745	0.0351334	0.0168689	0.0446843		2.80116	0.967324	0.0937801	0.242765	0.585315	0.170977	0.177271	0.24486	0.251068	0.196432	1.03447
2.86462	-0.000904223	0.00861452	0.00613018	0.0314609	0.00951429	0.0370101	0.0125449	0.0367798	0.0305708	0.0463523		2.86462	0.942999	0.0963283	0.220647	0.579282	0.157015	0.164817	0.21632	0.231167	0.19181	1.02508
2.92809	-0.0113809	0.0102626	-0.0167428	0.0262931	0.0174195	0.0343421	0.00616552	0.0301114	0.0310493	0.0342526		2.92809	0.95052	0.0856316	0.198163	0.556725	0.168935	0.167365	0.210807	0.231587	0.167482	0.917647
2.99155	-0.00636968	0.0159296	0.00186965	0.0324036	0.0263278	0.0415392	0.030522	0.0449049	0.0429244	0.0333162		2.99155	0.89335	0.080621	0.186169	0.531139	0.143246	0.135179	0.188424	0.236188	0.170651	0.928076
3.05501	0.00074188	0.0140245	-0.012393	0.0310646	0.00302316	0.0269294	-0.00151019	0.0226619	0.0248262	0.0462457		3.05501	0.872145	0.0876509	0.194458	0.536994	0.143093	0.138369	0.170218	0.229792	0.172715	0.952025
3.11847	0.00202683	0.0123758	-0.00843717	0.0297828	0.00658667	0.0376284	0.0057684	0.0427424	0.0180279	0.0507928		3.11847	0.894882	0.0796798	0.187815	0.62243	0.156181	0.136636	0.191734	0.221928	0.153223	1.02177
3.18194	-0.00870226	0.00701663	-0.00495906	0.0178676	0.00227469	0.0314327	0.0101	0.0371905	0.016814	0.0503819		3.18194	0.830756	0.0982552	0.176612	0.644706	0.164441	0.144651	0.187124	0.253883	0.15621	0.982171
3.2454	-0.00255805	-0.0100799	-0.00275943	0.04136	0.010966	0.0382104	0.00928437	0.0374978	0.0195482	0.0501297		3.2454	0.83609	0.085495	0.174642	0.64086	0.174994	0.123036	0.164504	0.246708	0.150656	0.938469
3.30886	0.00407425	0.0228185	0.00613731	0.0442226	0.0373637	0.0460251	0.00616231	0.0537414	0.0364975	0.0397543		3.30886	0.808099	0.0807911	0.196465	0.623131	0.140803	0.147108	0.18365	0.231666	0.161934	0.899941
3.37233	-0.00338417	0.0110509	0.0174733	0.0301074	0.0205035	0.0299275	0.00499542	0.0484652	0.0466722	0.0394693		3.37233	0.769998	0.091117	0.238209	0.62947	0.143584	0.152537	0.163789	0.233844	0.140536	0.899477
3.43579	0.00767567	0.0113295	0.00523174	0.0420847	0.0217375	0.021072	0.00877632	0.0685409	0.0307223	0.0396705		3.43579	0.813996	0.0741683	0.223214	0.716278	0.145811	0.127803	0.184165	0.253228	0.132642	0.947622
3.49925	-0.0156863	0.0158927	0.00455475	0.0494827	0.0248561	0.0347251	0.0158411	0.0663009	0.0224704	0.0384046		3.49925	0.760991	0.0948635	0.216696	0.713222	0.126618	0.140983	0.170845	0.24617	0.136898	0.91081
3.56272	-0.00398865	0.00842858	0.0159179	0.0368274	0.0195178	0.0469871	0.00854254	0.0831521	0.0164801	0.0434478		3.56272	0.70553	0.0982773	0.222089	0.694108	0.116485	0.129548	0.149355	0.219039	0.152494	0.827813
3.62618	0.0108118	0.00967454	0.0148368	0.0496633	0.0189802	0.0358505	0.00310434	0.0721196	0.0188116	0.0424762		3.62618	0.712445	0.079237	0.214113	0.696045	0.1304	0.134926	0.133882	0.219986	0.147974	0.82143
3.68964	-0.00172554	0.00282658	0.0287498	0.042988	0.0322302	0.0431539	0.0237834	0.078031	0.0250756	0.0447035		3.68964	0.708575	0.0938104	0.21903	0.720087	0.132462	0.12724	0.125051	0.255921	0.149455	0.790253
3.75311	-0.00316299	0.00996477	0.0246967	0.0494984	0.00800951	0.0405652	0.0222293	0.0560377	0.0287149	0.05482		3.75311	0.700851	0.0967733	0.217494	0.766648	0.142938	0.109986	0.148324	0.257763	0.187243	0.828302
3.81657	0.0127654	0.012783	0.0479419	0.0386134	0.0211147	0.0355112	0.0172199	0.048874	0.0303129	0.061762		3.81657	0.673919	0.08598	0.197603	0.768047	0.143914	0.148007	0.152207	0.248465	0.184479	0.789597
3.88003	0.0108967	0.00780799	0.0414501	0.0469591	0.0133067	0.0499959	0.0048319	0.0532415	0.0424573	0.0532915		3.88003	0.632736	0.0921664	0.191847	0.816913	0.131779	0.137465	0.146256	0.261566	0.223341	0.828449
3.9435	0.0216661	0.0147263	0.0304636	0.0390174	0.0158364	0.0555789	0.0147339	0.0507979	0.040958	0.042736		3.9435	0.632389	0.0884067	0.183443	0.812055	0.133577	0.145547	0.136863	0.26693	0.266136	0.817162
4.00696	0.00523115	0.00325071	0.025732	0.0301582	0.00192303	0.0372457	0.0194236	0.063372	0.0368731	0.0546662		4.00696	0.625813	0.079907	0.184109	0.787265	0.114021	0.136858	0.144292	0.246874	0.298659	0.790668
4.07042	-0.00425	0.0131546	0.0173626	0.0328983	0.018965	0.0545471	0.0193332	0.0670208	0.056683	0.0487778		4.07042	0.623029	0.0804281	0.185331	0.800766	0.136378	0.123123	0.143439	0.237307	0.318357	0.752546
4.13388	0.0128712	0.00993953	0.0387731	0.0523012	0.0298133	0.0438461	0.0184515	0.0670285	0.0489122	0.0539294		4.13388	0.567304	0.0723792	0.189417	0.827725	0.145252	0.116881	0.127349	0.243064	0.345671	0.726233
4.19735	0.0143294	0.0193108	0.0380902	0.0459623	0.0334909	0.0715885	0.0237904	0.0730817	0.0228624	0.0690744		4.19735	0.5606	0.0874085	0.184624	0.845673	0.135481	0.138141	0.128376	0.247038	0.393317	0.757996
4.26081	0.00341496	0.0256647	0.0362579	0.0330752	0.0307168	0.0387941	0.0081147	0.0644111	0.0408595	0.0675846		4.26081	0.573022	0.0925328	0.155089	0.865272	0.118871	0.130349	0.141834	0.258099	0.416892	0.732172
4.32427	0.00870359	0.0257388	0.0343919	0.0357919	0.0121657	0.0361233	0.0105448	0.0480712	0.0355813	0.0498966		4.32427	0.521403	0.0763323	0.152234	0.843294	0.089202	0.117485	0.125695	0.217117	0.440122	0.714509
4.38774	-0.00898986	0.0144901	0.0211108	0.0295983	0.0153703	0.043836	0.00315436	0.0491949	0.0251425	0.048199		4.38774	0.504174	0.0763581	0.156227	0.880055	0.108642	0.111223	0.133449	0.239503	0.453228	0.67396
4.4512	-0.00403579	0.00714365	0.0359421	0.0289713	0.013137	0.0430171	0.0126727	0.0528729	0.0227378	0.0543305		4.4512	0.515439	0.0678525	0.144136	0.829513	0.116094	0.0876675	0.105419	0.238744	0.435769	0.669164
4.51466	0.00421719	0.0274367	0.0383608	0.0366537	-0.00571624	0.047369	-0.00502332	0.0511713	0.0361943	0.0449321		4.51466	0.477616	0.078884	0.149926	0.856788	0.115503	0.122476	0.124937	0.219118	0.501504	0.64426
4.57813	-0.000442264	0.0137082	0.0317254	0.0220799	0.0151427	0.0372657	0.00152138	0.0417608	0.0214824	0.0511375		4.57813	0.480251	0.0607746	0.141007	0.885687	0.102261	0.108062	0.119862	0.219728	0.490647	0.609192
4.64159	0.00427747	0.0034626	0.0424951	0.012534	0.0247114	0.0353906	0.0209423	0.0535191	0.0387312	0.0338202		4.64159	0.4627	0.0747071	0.149512	0.858442	0.103854	0.112574	0.105695	0.213154	0.482012	0.592073
4.70505	0.00120148	-0.00197349	0.036531	0.0226699	0.029706	0.0499472	0.0103964	0.0288043	0.028531	0.0334158		4.70505	0.4323	0.066041	0.135328	0.868942	0.100908	0.114741	0.105642	0.220135	0.533241	0.574195
4.76852	-0.00420674	0.0156061	0.018936	0.0311562	0.00954454	0.0400916	-0.00374522	0.0462799	0.0251364	0.042351		4.76852	0.432563	0.0655797	0.132621	0.840116	0.100689	0.0897823	0.101328	0.197335	0.515688	0.557402
4.83198	0.00774518	0.00138016	0.0236414	0.0358022	0.0125537	0.0304319	0.0138269	0.0441018	0.0281168	0.040688		4.83198	0.407129	0.069487	0.113451	0.830475	0.0787656	0.0872271	0.0936071	0.2127	0.505929	0.553202
4.89544	0.0112386	0.00584609	0.0286703	0.0273049	0.00627999	0.0474741	0.012926	0.0217074	0.0325621	0.0462193		4.89544	0.398268	0.0577646	0.116486	0.827684	0.08625	0.104359	0.0836956	0.174682	0.513063	0.508454
4.95891	0.00869193	0.0035158	0.0362702	0.0255162	-6.76949e-05	0.0447753	-0.0115003	0.042034	0.0209224	0.0430003		4.95891	0.403738	0.0757755	0.124472	0.86593	0.0911098	0.0945997	0.11753	0.207744	0.478985	0.527631
5.02237	0.0057784	0.018663	0.0293116	0.0271758	0.0126605	0.0307256	0.00221608	0.0356168	0.0132699	0.0379075		5.02237	0.397074	0.05799	0.133512	0.87043	0.105192	0.0925157	0.108513	0.1998	0.509456	0.502405
5.08583	-0.00373506	0.0202394	0.0187094	0.0186624	0.0127423	0.0175423	0.0144743	0.0383718	0.0118728	0.0300364		5.08583	0.361443	0.0767079	0.130768	0.82859	0.101775	0.101655	0.109216	0.195873	0.558513	0.484367
5.14929	0.0016807	0.0186598	0.0211212	0.0241037	0.0172756	0.0354188	0.00521227	0.0360018	0.0263825	0.0570059		5.14929	0.344951	0.0692036	0.128206	0.838071	0.11376	0.127154	0.0814692	0.210902	0.528963	0.464585
5.21276	0.00369913	0.0177103	0.0196339	0.0276239	0.0107196	0.0331998	0.0114959	0.0314106	0.0293869	0.0427421		5.21276	0.339041	0.075945	0.160301	0.840766	0.0975651	0.0977299	0.100033	0.181939	0.508671	0.440229
5.27622	0.0131444	0.0224485	0.0244312	0.0354566	-0.00457046	0.0206328	0.0288909	0.0302591	0.0236736	0.0254701		5.27622	0.319333	0.0702024	0.161059	0.81105	0.0852426	0.102077	0.106789	0.170718	0.531811	0.428377
5.33968	-0.000932591	0.0212099	0.019208	0.02761	0.00385528	0.0446324	0.00642069	0.037928	0.0473944	0.0200536		5.33968	0.309989	0.0610405	0.156834	0.812601	0.0736007	0.135857	0.0870794	0.181458	0.518145	0.408823
5.40315	0.0122961	0.0207511	0.0124659	0.0435689	0.0107284	0.0521271	0.0140444	0.0548192	0.0236129	0.0318245		5.40315	0.317284	0.066753	0.137079	0.822913	0.101442	0.117376	0.0882537	0.164247	0.546922	0.374738
5.46661	0.0180246	0.0154663	0.00533127	0.030045	0.0110964	0.0531365	0.0283465	0.0481458	0.0372057	0.0514258		5.46661	0.274922	0.0606907	0.12897	0.784634	0.0966877	0.116645	0.0993356	0.162282	0.545777	0.383337
5.53007	0.00922124	0.0136026	0.0140397	0.0274269	0.031598	0.0500723	0.0209207	0.034655	0.0461021	0.0304486		5.53007	0.27948	0.0610444	0.126219	0.80414	0.0585915	0.0965846	0.0840562	0.190568	0.522103	0.367157
5.59354	0.011037	0.015255	0.0148998	0.040098	0.00953974	0.0445504	0.0199956	0.0368945	0.0382548	0.0260704		5.59354	0.256002	0.0596979	0.119924	0.818798	0.0847741	0.101997	0.0851025	0.17563	0.525864	0.331817
5.657	0.010506	0.00537833	0.0207025	0.0353548	0.013163	0.0388538	0.0146273	0.0332838	0.0365235	0.0355395		5.657	0.237322	0.0519465	0.103819	0.7808	0.0774205	0.111729	0.0944223	0.143556	0.476537	0.310999
5.72046	0.00733048	0.0211051	0.00612982	0.0247473	0.0317961	0.040695	0.027475	0.0450167	0.040304	0.0404599		5.72046	0.246423	0.0515807	0.116142	0.834358	0.078218	0.103371	0.085324	0.158152	0.453096	0.323112
5.78393	0.00598564	0.0163575	0.00920274	0.0171714	0.0114947	0.0310175	-0.000807314	0.0329746	0.0338605	0.0497788		5.78393	0.259362	0.0703471	0.11271	0.867262	0.0832151	0.0960932	0.112302	0.145951	0.528219	0.305725
5.84739	0.0192412	0.0231316	0.0210334	0.0492669	0.00776648	0.0567968	0.021368	0.0275476	0.0339913	0.0469869		5.84739	0.225766	0.065602	0.116882	0.812607	0.080084	0.105445	0.0940904	0.160189	0.429901	0.288869
5.91085	0.0269292	0.0350997	0.00890243	0.0429753	0.0283276	0.0432322	0.0275737	0.0276093	0.028953	0.0392474		5.91085	0.231939	0.066749	0.100842	0.847716	0.102069	0.114013	0.0911419	0.16322	0.448773	0.307948
5.97432	0.013966	0.0301414	0.0167096	0.0430416	0.0310296	0.0208233	0.0301974	0.0254212	0.0355972	0.0471532		5.97432	0.232443	0.0757884	0.0974445	0.809688	0.107097	0.108633	0.0817209	0.153753	0.442781	0.275335
6.03778	0.0178939	0.0131089	0.0121323	0.0448916	0.0225416	0.0512094	0.00800021	0.0424279	0.0369283	0.0357567		6.03778	0.214131	0.057497	0.0977193	0.80413	0.111612	0.120288	0.0855252	0.149296	0.431788	0.25957
6.10124	0.0219213	0.0360789	0.00915067	0.0281695	0.0172909	0.0489488	0.0106024	0.0338771	0.0487177	0.0331171		6.10124	0.211554	0.0730588	0.0893522	0.835069	0.105175	0.116239	0.0979842	0.144074	0.428065	0.236956
6.1647	0.0051893	0.0148845	0.0175567	0.0235062	0.0308129	0.0425509	0.0150326	0.0374196	0.0395342	0.0411376		6.1647	0.203927	0.0678318	0.0844947	0.824589	0.0984982	0.117484	0.0964662	0.141467	0.418745	0.235559
6.22817	0.0099555	0.0138306	0.00157118	0.0309839	0.0375979	0.0353592	0.0222041	0.00544212	0.0374976	0.0410962		6.22817	0.167517	0.0629834	0.0851863	0.821224	0.113906	0.11232	0.0986286	0.132239	0.413044	0.228675
6.29163	0.00474176	0.0062558	0.00596934	0.0382634	0.0219584	0.0253442	0.00326993	0.0312043	0.0413219	0.0449195		6.29163	0.165689	0.062115	0.0697307	0.808989	0.112529	0.105964	0.0761095	0.136245	0.392485	0.202472
6.35509	0.00692	0.0031245	0.0127468	0.0303854	0.0346748	0.0205893	0.00212701	0.0215206	0.0206356	0.051413		6.35509	0.176471	0.0620285	0.0760312	0.831454	0.133115	0.110689	0.0913297	0.147236	0.370229	0.178066
6.41856	0.00607631	0.0086963	0.0112098	0.0305059	0.015776	0.0325961	0.0153735	0.0252229	0.0287623	0.0205664		6.41856	0.161202	0.055274	0.0663056	0.807283	0.137573	0.0975382	0.0823776	0.132414	0.33489	0.171997
6.48202	0.00622978	0.00950091	0.00659698	0.0291338	0.0185649	0.0258945	0.0166995	0.0366546	0.029898	0.0333197		6.48202	0.158439	0.0707282	0.0703565	0.818817	0.142235	0.0838389	0.0838763	0.148492	0.349662	0.176921
6.54548	0.00813621	0.0218607	0.0185514	0.0400522	0.0189932	0.0325699	0.0141161	0.0361982	0.0328824	0.0404423		6.54548	0.149046	0.0663069	0.0582044	0.767129	0.131306	0.104241	0.0737505	0.147289	0.366915	0.171226
6.60895	0.00426057	0.0222926	0.00912889	0.0481418	0.0194837	0.0412492	0.0204397	0.0219018	0.0164859	0.0383653		6.60895	0.12263	0.059372	0.067611	0.772031	0.13968	0.0829297	0.0792259	0.157722	0.344128	0.181782
6.67241	0.00143311	0.0263376	0.00769713	0.0302667	0.0153809	0.049889	0.00967154	0.0367613	0.0276147	0.0434917		6.67241	0.127188	0.0559178	0.0605283	0.816202	0.149511	0.0894339	0.0782027	0.152123	0.345306	0.158501
6.73587	0.0105273	0.0259972	0.0153153	0.0313637	0.0258498	0.042938	0.00940733	0.0275141	0.0140455	0.0525667		6.73587	0.127976	0.0622554	0.0617435	0.788111	0.139035	0.118828	0.0800865	0.161244	0.331429	0.14606
6.79934	0.00335233	0.0103801	0.0162134	0.0302598	0.0387142	0.0540274	0.010775	0.019395	0.0050189	0.0462358		6.79934	0.127142	0.0546665	0.0519579	0.794485	0.136147	0.0971247	0.0724774	0.144739	0.336282	0.138754
6.8628	0.0245696	0.00557982	0.00508923	0.0425754	0.0137965	0.056092	0.0264996	0.0222009	0.0104004	0.0498635		6.8628	0.118127	0.0530122	0.0645086	0.797764	0.110233	0.084181	0.0746017	0.141312	0.326088	0.114524
6.92626	0.0129164	0.0133424	0.0149579	0.0388722	0.0250715	0.0572289	0.0333782	0.0304811	0.0268582	0.0514064		6.92626	0.12722	0.0547229	0.0535758	0.757067	0.114375	0.0848683	0.0891079	0.13789	0.294123	0.112552
6.98973	0.0136613	0.0184968	0.0264625	0.0493507	0.0124214	0.0841585	0.0245042	0.0168816	0.0185666	0.0601857		6.98973	0.12268	0.0643578	0.0443443	0.751219	0.126376	0.101812	0.0897829	0.155233	0.283112	0.108575
7.05319	0.0142276	0.0199684	0.0206529	0.0397257	0.00916642	0.061035	0.0270558	0.0274349	0.0166541	0.0552249		7.05319	0.107935	0.0594202	0.0326251	0.712894	0.136349	0.0881649	0.0836007	0.149499	0.280376	0.10991
7.11665	0.0225978	0.0212187	0.0194881	0.0351878	0.0255804	0.0753245	0.0120476	0.0240492	0.0176425	0.061892		7.11665	0.106101	0.052912	0.0422824	0.710628	0.10873	0.102622	0.0936206	0.139465	0.271679	0.109294
7.18011	0.0170658	0.0248324	0.00975356	0.0241486	0.0299978	0.0654992	0.0138575	0.0251213	0.0351135	0.0555312		7.18011	0.121226	0.0646838	0.0387153	0.691797	0.130563	0.0754106	0.0934126	0.164481	0.254682	0.110006
7.24358	0.00693474	0.0228452	0.0121469	0.0380477	0.0182439	0.0555748	0.0246858	0.0395266	0.0374911	0.0414937		7.24358	0.110945	0.0639453	0.0536322	0.683383	0.12661	0.092341	0.0808771	0.157663	0.256555	0.0899678
7.30704	0.0197739	0.030266	0.0141561	0.0198356	0.014523	0.0844275	0.00562841	0.0285306	0.0269505	0.0354158		7.30704	0.103465	0.0557785	0.0389609	0.64998	0.106621	0.0708228	0.0654862	0.158711	0.237298	0.0964728
7.3705	0.0198246	0.0181268	0.00603936	0.0365229	0.0168244	0.0924448	0.0113059	0.0195635	0.00202199	0.0377198		7.3705	0.0890336	0.0651955	0.056154	0.651618	0.105833	0.0888034	0.072566	0.19235	0.21069	0.100973
7.43397	0.0118316	0.0195869	0.00517696	0.036572	0.0271087	0.0640777	0.0179742	0.0390068	0.02335	0.0388213		7.43397	0.110633	0.0606591	0.0419496	0.640559	0.108292	0.0785241	0.0878215	0.19343	0.231639	0.087645
7.49743	0.00785793	0.0268101	0.00673229	0.0346726	0.0362705	0.067763	0.0190974	0.0147058	0.0267182	0.0369691		7.49743	0.0959204	0.0493831	0.0429849	0.610809	0.0970197	0.079614	0.0860732	0.161523	0.201623	0.0797035
7.56089	0.0166445	0.0219841	0.00740112	0.035885	0.0323489	0.0789977	0.021404	0.0204022	0.0432343	0.0438039		7.56089	0.097964	0.0550386	0.0554333	0.592618	0.123168	0.0781833	0.0850017	0.137188	0.206139	0.0609219
7.62436	0.0258615	0.0131293	0.00919839	0.0398577	0.0271844	0.0782182	0.0259811	0.0239934	0.023438	0.0357204		7.62436	0.0801332	0.0556417	0.0402931	0.566561	0.0909069	0.0672959	0.0877766	0.136082	0.197354	0.0758604
7.68782	0.0194225	0.0276357	0.0113486	0.0301194	0.0214693	0.0730784	0.0250362	0.0249833	0.0140272	0.0415385		7.68782	0.0928771	0.0403528	0.0279997	0.571845	0.104301	0.0690912	0.059488	0.131024	0.196616	0.0932819
7.75128	0.0142949	0.0173157	0.0293023	0.0286933	0.00051099	0.0669524	0.022464	0.0389549	0.0115449	0.0435181		7.75128	0.0713707	0.0570266	0.0341824	0.549077	0.0915572	0.0853058	0.06102	0.124959	0.197191	0.0706966
7.81475	0.0314648	0.0190869	0.0167802	0.0374995	0.0175953	0.0725061	0.0166965	0.0303506	0.0189204	0.0396488		7.81475	0.0672083	0.0644884	0.0365154	0.565209	0.102656	0.086079	0.0635739	0.144091	0.204529	0.0611212
7.87821	0.0171691	0.0281732	0.0132548	0.0436007	0.017732	0.0704458	0.020027	0.025814	0.034929	0.0347016		7.87821	0.101448	0.0495694	0.0483326	0.558121	0.104675	0.0656723	0.0672754	0.139451	0.193612	0.0702193
7.94167	0.0173019	0.0113704	0.0221438	0.0383649	-0.00160182	0.0657945	0.0287606	0.0232913	0.0319044	0.0303966		7.94167	0.084958	0.0599324	0.0384776	0.527439	0.111096	0.0900306	0.0670425	0.125936	0.180468	0.0819317
8.00514	0.0118788	0.0068082	0.0174113	0.034852	-0.00543384	0.0734201	0.0270682	0.0442059	0.0191737	0.0232783		8.00514	0.0590072	0.0508433	0.0390158	0.511099	0.103197	0.0893879	0.0703554	0.120946	0.158151	0.0758282
8.0686	0.00727408	0.0151985	0.00710254	0.0392262	0.0146977	0.060424	0.0239696	0.0348866	0.0113853	0.0305803		8.0686	0.0662917	0.0296007	0.0305337	0.523813	0.117891	0.0829937	0.072817	0.11778	0.157341	0.0543018
8.13206	0.0128089	0.0222991	0.0212776	0.019955	0.000124547	0.0619563	0.02031	0.0325257	0.023991	0.0313975		8.13206	0.0565314	0.0393586	0.0405635	0.50251	0.112665	0.0776042	0.0756378	0.127739	0.155106	0.0639001
8.19552	0.0141224	0.0199203	0.0208709	0.0159261	0.00393707	0.0667859	0.0029716	0.0471046	0.02607	0.0277162		8.19552	0.0619035	0.0400472	0.0278357	0.517118	0.0966191	0.0795471	0.0867618	0.107744	0.150034	0.0876368
8.25899	0.0186141	0.00752809	0.0129296	0.0190814	0.0236172	0.0508604	0.0126243	0.0344116	-0.00141806	0.0311249		8.25899	0.0817274	0.0453984	0.0367933	0.500395	0.101194	0.0909111	0.0799089	0.102935	0.149047	0.0848502
8.32245	0.0144372	0.0119375	0.00548007	0.022441	0.0167725	0.0625078	0.00984239	0.0578394	0.0134474	0.0228947		8.32245	0.0764927	0.0614663	0.0493679	0.508828	0.0894584	0.0769808	0.0661094	0.116288	0.145078	0.073936
8.38591	0.0211852	0.0171333	0.00998052	0.0349164	0.0221713	0.0751278	0.00172272	0.0536474	0.0304431	0.0180594		8.38591	0.063494	0.0369337	0.0393003	0.450662	0.0869827	0.0787467	0.0431611	0.0920748	0.148368	0.0579019
8.44938	0.0225592	0.0142765	0.00606448	0.0435787	0.0227961	0.0608064	0.0216402	0.06265	0.0208557	0.0370193		8.44938	0.052697	0.0331199	0.034507	0.4271	0.0736263	0.0890722	0.0523153	0.0714366	0.141055	0.0520972
8.51284	0.0162469	0.0326262	0.0240794	0.0408562	0.00674683	0.0570886	0.0267461	0.0420319	0.022755	0.0346283		8.51284	0.0539356	0.0537194	0.0299213	0.421537	0.0923186	0.0743245	0.0565066	0.077604	0.131212	0.061071
8.5763	0.0133941	0.0161766	0.0300384	0.032877	0.0197362	0.0528987	0.0199461	0.0529026	0.0312872	0.0416092		8.5763	0.0537155	0.0407695	0.0194634	0.388113	0.0616524	0.0682112	0.0451235	0.0831326	0.108613	0.0560968
8.63977	0.0255393	0.0125957	0.0223005	0.0463527	0.0312729	0.0543215	0.0233726	0.0603128	0.00784857	0.021229		8.63977	0.0555818	0.0519093	0.0308691	0.388033	0.0516753	0.0741724	0.0455048	0.0910671	0.126866	0.0570834
8.70323	0.0138141	0.00829613	0.00350101	0.0412918	0.0149719	0.0549644	0.00438376	0.0473951	0.0212512	0.0102596		8.70323	0.0565586	0.0434323	0.0266401	0.425251	0.0699089	0.0627573	0.0481771	0.0796045	0.139982	0.0502355
8.76669	0.0111988	0.0221937	0.0141486	0.0314512	-0.00642203	0.0661241	0.0205491	0.0458921	0.0306983	0.0269151		8.76669	0.0485	0.0547099	0.0429595	0.420565	0.0752999	0.0787639	0.0435128	0.0782301	0.114707	0.0441062
8.83016	0.0160118	-0.000420199	0.0233833	0.0363755	0.0115634	0.0543478	0.0185561	0.0340237	0.0253958	0.0207793		8.83016	0.0459824	0.0416405	0.0401634	0.392356	0.0708596	0.0732232	0.0414794	0.0796342	0.114951	0.0313316
8.89362	-0.00278042	0.011328	0.00743437	0.0208577	0.00947814	0.0452677	0.0238379	0.0337823	0.00244852	0.0309164		8.89362	0.0511851	0.0353473	0.0237627	0.384526	0.0809773	0.074369	0.0617447	0.0952877	0.128339	0.0579499
8.95708	0.00356366	0.0159818	0.00605594	0.0317565	0.0132704	0.046555	0.0246039	0.0422497	-0.0136072	0.0297916		8.95708	0.0464681	0.0268199	0.0243196	0.367895	0.0735574	0.0642436	0.0643281	0.0900067	0.120521	0.0247819
9.02055	0.00517156	0.0168536	-0.00559682	0.0341763	-0.00350517	0.0484537	0.0199113	0.0291385	0.0101342	0.0215342		9.02055	0.0366644	0.0289435	0.027335	0.344249	0.0603372	0.0595678	0.0635941	0.0767321	0.117108	0.0242504
9.08401	-0.00372571	0.0206517	0.0144816	0.00978399	0.00711628	0.0611492	-0.00878761	0.0403244	0.00592905	0.012077		9.08401	0.0447332	0.0402357	0.0294158	0.351966	0.0490176	0.0409529	0.0521696	0.0914967	0.108965	0.0356891
9.14747	0.00618713	0.0288113	0.0158075	0.0267271	0.0099514	0.070064	0.00589225	0.0292401	0.0165311	0.0135019		9.14747	0.0548355	0.0414909	0.0319264	0.345329	0.0631342	0.0605315	0.0289381	0.0686887	0.0940635	0.00457196
9.21093	0.00949115	0.0198408	0.0214393	0.0252128	0.0273512	0.0630336	0.00968735	0.0242965	0.015908	0.0278485		9.21093	0.0481038	0.0498919	0.0343346	0.341743	0.0719006	0.0526479	0.0257749	0.0579536	0.111744	0.0114736
9.2744	0.0193973	0.0257376	0.0121706	0.0193132	0.0130122	0.0566475	0.0125928	0.0287059	0.0224887	0.02394		9.2744	0.0578877	0.0376406	0.031431	0.349215	0.0626004	0.0479953	0.0448855	0.0663567	0.112957	0.0297236
9.33786	0.00810827	0.0225038	0.0269955	0.0332706	0.0115485	0.0612074	0.00724772	0.0252317	0.0089516	0.0172384		9.33786	0.0399904	0.0422326	0.0171575	0.371119	0.0540905	0.0546858	0.0532704	0.0607257	0.115146	0.0198604
9.40132	-0.00199743	0.020803	0.019985	0.0306533	0.013038	0.0555681	0.00770786	0.0190423	0.0155609	0.0329028		9.40132	0.0392123	0.0375247	0.0122895	0.349434	0.0567722	0.0381984	0.0624217	0.0422995	0.0977149	0.0296663
9.46479	0.00558736	0.0168329	0.0131966	0.0139661	0.000248022	0.0417238	0.00810797	0.0143729	0.00674909	0.0171082		9.46479	0.0474624	0.0496085	0.0182377	0.344506	0.0385639	0.0356744	0.0415847	0.057358	0.125652	0.0243868
9.52825	0.0164805	0.0205297	0.0283114	0.0269027	0.00880196	0.0559028	0.0117022	0.0100369	0.0184685	0.017625		9.52825	0.0386773	0.0325357	0.0138748	0.344763	0.03824	0.0635034	0.0334479	0.0546757	0.0959194	0.0228621
9.59171	0.0271804	0.0159679	0.0160496	0.0235406	0.0281158	0.0508881	0.0156031	0.00827209	0.00594965	0.017692		9.59171	0.0260801	0.0352904	0.0264586	0.33615	0.0471776	0.0454689	0.0384559	0.0603064	0.112027	0.00563823
9.65518	0.0244997	0.0165902	0.0309688	0.0255514	-0.00557586	0.0475389	0.018377	0.00705476	-0.0137161	0.0240993		9.65518	0.0395501	0.036223	0.0322946	0.337206	0.0596713	0.0300613	0.0306107	0.0490073	0.104893	-0.000313852
9.71864	0.0186235	0.0203382	0.0102336	0.035243	0.0127729	0.0473463	0.0196333	0.00869607	0.00519273	0.0319592		9.71864	0.0261353	0.0371226	0.0248593	0.334668	0.0538802	0.0508042	0.023583	0.0547319	0.0931837	0.0201953
9.7821	0.0107578	0.0188258	0.00578465	0.0434431	0.029112	0.0375072	0.0233446	0.0136689	0.00497275	0.0189416		9.7821	0.0250644	0.0264433	0.00555601	0.357436	0.0510995	0.0505262	0.033876	0.0447707	0.0891132	0.0153882
9.84557	0.0164307	0.0184475	-0.000473489	0.0498417	0.0158621	0.0248466	0.0261446	0.0250178	0.00332026	0.0186407		9.84557	0.0379411	0.0445251	0.0128539	0.363612	0.040491	0.0315825	0.0338651	0.040299	0.0804949	0.0210978
9.90903	0.0057459	0.0150961	0.0161645	0.0454282	0.00732059	0.0364998	0.00558811	0.015578	-0.0196505	0.00789329		9.90903	0.0260669	0.0421936	0.0236112	0.332793	0.0301542	0.0312137	0.0244002	0.0396933	0.083953	-0.0147527
9.97249	0.0171545	0.0213095	0.0316262	0.046292	-0.00616722	0.0279388	0.00941757	0.00826828	0.0025926	0.0208708		9.97249	0.0344003	0.0482399	0.0163907	0.342366	0.0565682	0.0279143	0.0263101	0.0383833	0.0946286	0.00669292
10.036	0.0215619	0.00956914	0.0227262	0.0357555	-0.0115193	0.0368112	0.0169331	0.0131707	-0.011661	0.015816		10.036	0.0196791	0.0381998	0.0132157	0.340304	0.0312678	0.0220682	0.0210798	0.0610101	0.0755054	0.00441817
10.0994	0.0147522	0.0282993	0.026134	0.0392284	-0.00428262	0.037363	0.0312132	0.00108181	-0.000262232	0.00970513		10.0994	0.0250484	0.0271733	0.00259233	0.367218	0.0201319	0.0264608	0.0185664	0.0414072	0.0830159	-0.011128
10.1629	-0.00171915	0.0303345	0.00679672	0.0430395	-0.00133346	0.0368381	0.0137104	0.00494458	0.0102652	0.0159056		10.1629	0.027606	0.0325447	0.01617	0.351579	0.031079	0.0241791	0.00401437	0.0554588	0.0768536	0.00735274
10.2263	0.00740378	0.0153429	-0.00869741	0.0372	-0.0110282	0.0446741	0.0230331	0.0159443	0.0027712	0.0233072		10.2263	0.0284575	0.0391727	0.0150336	0.319882	0.0422974	0.0216426	0.0142066	0.060512	0.0823648	0.00758808
10.2898	0.00914116	0.0277889	0.00726425	0.0682767	-0.00234258	0.0398392	0.0325827	0.0248208	-0.000963953	0.0258235		10.2898	0.0346411	0.0573665	0.0235629	0.341639	0.0394244	0.00922538	0.0352948	0.0449994	0.0635853	0.029352
10.3533	0.0121658	0.00860451	0.0106658	0.0672304	-0.00569107	0.0504171	0.0296073	0.00860436	0.00802879	0.0268534		10.3533	0.0282964	0.0476028	0.0199124	0.355838	0.0428769	0.0177213	0.0210388	0.0418219	0.0730903	0.0133431
10.4167	0.022903	0.0206291	0.0162764	0.0585942	0.015865	0.050273	0.0326578	0.0205443	0.00600267	0.0279856		10.4167	0.0130985	0.0425274	0.0269208	0.327056	0.0156972	0.0316959	0.0163374	0.0525878	0.0689213	0.00512718
10.4802	0.0106683	0.0306027	0.0235652	0.0631759	0.0146708	0.0438198	0.0187701	0.0257011	0.00908496	0.015506		10.4802	0.0337818	0.0499134	0.0395905	0.335028	0.0159832	0.0404142	0.0231569	0.0428164	0.0776486	0.0064119
10.5437	0.00978931	0.0326501	0.0162162	0.0753012	0.00801604	0.0479583	0.00952652	0.00317545	0.0280864	0.0170853		10.5437	0.0245807	0.0347959	0.0259985	0.347449	0.0562988	0.0381902	0.0306994	0.0418714	0.0840989	0.0268434
10.6071	0.0203522	0.027724	0.0121906	0.0813528	0.0112785	0.0534748	0.023968	0.0196102	0.0380912	0.0181125		10.6071	0.0290006	0.0315482	0.0227296	0.340448	0.0485017	0.0345587	0.0338274	0.0539755	0.0862362	0.0126932
10.6706	0.014884	0.0275901	0.0128469	0.0642034	0.0114733	0.0533651	0.00843003	0.0311525	-0.000240029	0.0013323		10.6706	0.0297316	0.0186568	0.0177369	0.301607	0.0474784	0.0438954	0.0201534	0.0488373	0.0849463	0.0018758
10.734	0.0212349	0.0206464	-0.00172161	0.0811164	0.0130537	0.0378826	-0.004523	0.0200303	0.0107653	0.00953044		10.734	0.0179581	0.0370344	0.0240264	0.306023	0.0629172	0.0442779	0.0137289	0.0289041	0.0839582	0.0171358
10.7975	0.0168222	0.00481787	0.00883315	0.0670761	0.0110408	0.0274659	0.0164109	0.00809604	0.0129342	0.0181002		10.7975	0.0366288	0.0279291	0.0147894	0.325083	0.041256	0.0303484	0.0169786	0.0457481	0.0786204	0.0136028
10.861	0.0122344	-0.00921801	0.020462	0.0574268	0.0103236	0.0442734	0.0154812	0.0219553	0.0110404	0.0150001		10.861	0.0344419	0.0373345	0.0272933	0.279795	0.0335989	0.0282615	0.00514457	0.0384962	0.0775903	0.01066
10.9244	0.016316	0.0208806	0.0146353	0.0434319	0.00161303	0.0372028	0.019673	0.00687553	0.0185146	0.0223246		10.9244	0.0171947	0.0503828	0.0235905	0.289368	0.0326496	0.041999	0.0271007	0.0271287	0.066643	0.0050701
10.9879	0.0210148	0.00804998	0.00571821	0.0658195	0.0111478	0.0293435	0.0255278	0.00975261	0.00244185	0.0111658		10.9879	0.031039	0.0500429	0.0138213	0.268259	0.0336423	0.021099	0.018319	0.0161821	0.0600694	0.01548
11.0514	0.0182829	0.00437929	0.012273	0.0487062	0.00832969	0.0126086	0.00890123	-0.00167419	-0.00883352	0.00940184		11.0514	0.0229111	0.0572061	0.0289745	0.250282	0.0330841	0.0287488	0.0177531	0.024575	0.0673405	0.000257574
11.1148	0.0122789	0.00181308	0.0189119	0.0471252	0.00439586	0.0241204	0.00866394	0.00457576	-0.0162296	-0.000812876		11.1148	0.0115688	0.03835	0.048316	0.249396	0.0480478	0.0276367	-0.0018594	0.0355765	0.0545484	-0.000419749
11.1783	0.00981258	0.00595057	0.00106674	0.0708079	0.00861188	0.034488	0.0209575	0.0175837	0.0106696	0.0197056		11.1783	0.0260185	0.0329506	0.0300346	0.27601	0.0656036	0.02361	0.00347753	0.0566432	0.0721181	0.00508855
11.2418	0.0186571	0.0292248	0.00875287	0.0733822	0.00550032	0.0330841	-0.00912557	0.00989649	0.0162295	0.0131392		11.2418	0.028791	0.0412583	0.0280556	0.260418	0.0402504	0.0318341	0.0185866	0.0407926	0.0758255	0.0262027
11.3052	0.0144597	0.00855482	0.0208243	0.0604219	0.0189397	0.0210534	-0.00151511	0.0150987	0.0136365	0.0125243		11.3052	0.0394453	0.0244089	0.0473824	0.242932	0.0328084	0.033982	0.0167956	0.0378473	0.0634393	0.00335116
11.3687	0.0151655	0.00875136	0.0202782	0.0649934	-0.00426264	0.0335338	0.0263651	0.011078	0.0132728	0.0179061		11.3687	0.0306466	0.0397491	0.0268508	0.245194	0.022561	0.0169085	0.0200949	0.0318341	0.0781651	-0.00243421
11.4321	0.0293268	0.0156004	0.0167178	0.0649003	-0.0128787	0.0252007	0.0122152	0.00224463	0.0106402	0.0127766		11.4321	0.0485009	0.0389866	0.0263842	0.214295	0.0416364	0.0267377	0.0148082	0.0224453	0.0579019	0.0139694
11.4956	0.0196308	-0.00158881	0.0163654	0.0587054	0.00221389	0.0265228	0.0263704	0.00192669	0.000309408	0.0117338		11.4956	0.0389253	0.0386644	0.0205455	0.22125	0.0329741	0.0157114	0.0310299	0.0203633	0.0483198	0.0183926
11.5591	0.0226164	0.00529359	0.00908726	0.0387159	0.0132224	0.0255007	0.0199207	0.0120467	0.0134342	0.0026092		11.5591	0.0162783	0.0343568	0.0236349	0.192495	0.0307008	0.0210678	0.00971116	0.0300829	0.0399807	0.000448266
11.6225	0.0100594	0.00850923	0.00648482	0.0632936	0.0153888	0.0286952	-0.00170735	-0.000893585	-0.00547654	0.000591627		11.6225	0.0185259	0.0288099	0.0185137	0.193102	0.0301846	0.0174025	0.0178183	0.0321562	0.0287003	0.00196723
11.686	-0.00500332	0.0207241	0.0112299	0.0509782	-0.0159621	0.0396385	0.0166656	0.00207386	0.0114019	0.00567124		11.686	0.0147295	0.0149861	0.0222984	0.200868	0.057932	0.0196167	0.00955024	0.0264669	0.046653	0.000184265
11.7495	0.0135026	0.0218477	0.0127721	0.0507062	-0.00429551	0.0323681	0.00105174	0.00885746	0.0113938	0.009659		11.7495	0.0103148	0.0241299	0.0302084	0.20166	0.0464112	0.0112938	-0.00165095	0.0214004	0.0429096	-0.0107085
11.8129	0.021162	0.0121792	0.0116326	0.049047	0.010854	0.022545	0.00254105	0.00807114	-0.00972213	0.0114663		11.8129	0.0216831	0.030082	0.020874	0.182913	0.026144	0.0191363	-0.00414607	0.0324162	0.0180044	-0.0134028
11.8764	0.0271497	0.0107305	0.0127301	0.0404416	0.0170381	0.0238121	0.00438983	0.00441972	0.00185666	-0.00232331		11.8764	0.022673	0.0266701	0.0201452	0.184429	0.0228299	0.00607272	0.00563519	0.0386647	0.0297382	-0.00933097
11.9398	0.00183401	0.00813451	0.00568829	0.03598	-0.0162713	0.0239686	-0.00312583	0.0167773	-0.00634787	0.0123589		11.9398	0.0370855	0.00835554	0.0156036	0.185131	0.0226098	0.00861185	0.00372833	0.026163	0.0487738	0.00643785
12.0033	0.0136059	0.00687127	0.00863768	0.0221996	-0.0120954	0.0349882	-0.0104561	0.0132914	0.011547	0.00128066		12.0033	0.0278828	0.0229968	0.0159528	0.181624	0.0309502	0.0171283	0.00533221	0.0131836	0.0541123	-0.00124338
12.0668	0.00248848	0.000660306	0.00678575	0.0317301	-0.00941223	0.0473071	0.0186372	0.00750488	0.00218976	0.00107517		12.0668	0.018167	0.00529308	0.0169999	0.191121	0.022077	0.0249512	0.00250063	0.0299959	0.0254639	0.00953534
12.1302	0.0186944	0.00597234	0.015894	0.0405246	0.0050345	0.0420686	0.0170487	0.0143864	0.0084209	0.00131306		12.1302	0.0108884	0.00819423	0.0137642	0.185909	0.0190933	0.0245482	1.05795e-05	0.0219832	0.034529	-0.00191556
12.1937	0.011917	0.00360718	0.00171993	0.0400812	-0.00504519	0.0363074	0.00843316	0.0242382	0.0130766	-0.00164287		12.1937	0.0158788	0.00120562	0.0151952	0.184308	0.039184	0.0185464	-0.000185083	0.0239094	0.0300293	0.0030886
12.2572	0.0145967	0.0220256	0.012874	0.032996	-0.00340048	0.0377186	0.0135684	0.0085506	-0.00153219	-0.00198579		12.2572	0.0267657	0.017934	0.00797628	0.179448	0.0330877	0.0369057	-0.00398893	0.0217495	0.0342944	0.00345013
12.3206	0.00702277	0.0154568	-0.00124181	0.0240782	0.0106944	0.0207414	-0.0132093	0.0192043	0.00700037	0.00943674		12.3206	0.0194072	0.0198183	0.00984377	0.166635	0.031218	0.0225493	0.00218865	0.0149578	0.024448	0.0108442
12.3841	0.00892238	0.00815723	0.0190319	0.0323346	0.00303975	0.0259264	0.00784585	0.00614157	0.0100463	0.00273975		12.3841	0.0177524	0.00881123	-0.0157137	0.176789	0.0584111	0.0123312	0.00522171	0.026938	0.0299468	-0.0181814
12.4476	0.00730474	0.00723473	0.0147825	0.0240039	0.0109713	0.0122008	-0.000116598	0.0117897	-0.0112795	-0.00152749		12.4476	0.018106	0.00985129	0.00828286	0.170635	0.029412	-0.00311978	0.00180547	0.0238117	0.0242632	-0.0215801
12.511	-0.0110255	0.0110165	0.0174802	0.0148446	0.00306988	0.0189224	0.00513659	-0.00276439	-0.00856104	0.00254755		12.511	0.0138815	0.00879297	0.00797371	0.169811	0.0230246	0.00292439	0.00956562	0.0237988	0.0255408	-0.00574232
12.5745	0.00296568	0.0224989	0.0103094	0.0146476	-0.0126641	0.0258702	0.00461514	0.00509066	0.00944412	0.0110041		12.5745	0.0234504	0.0140547	0.00049833	0.16662	0.024283	0.0060465	0.00573491	0.0474264	0.0149579	0.00232154
12.6379	-0.0110089	0.0129137	-0.00553642	0.0183424	0.00926216	0.0386151	0.0023918	0.00329966	-0.0114273	-0.00568538		12.6379	0.0157843	0.00993836	-0.0144916	0.173668	0.021323	0.00892224	-0.00660714	0.0418712	0.0222119	0.0145724
12.7014	0.00582399	0.0211878	0.0104946	0.0199356	0.0156837	0.0229928	0.00693268	0.00307121	-0.00554992	-0.0070567		12.7014	0.027639	0.010964	0.0065529	0.164434	0.0224018	0.0103587	0.0114767	0.0437406	-0.0038054	-0.0187216
12.7649	0.015705	0.0251293	0.00311754	0.0249595	-0.0112644	0.0148951	0.0025675	0.00353093	-0.00663211	-0.000172069		12.7649	0.016873	-0.00406431	0.00685201	0.163202	0.029915	0.0167898	-0.00147991	0.0437438	0.0293016	-0.0150155
12.8283	0.0100181	0.0109781	0.00343014	0.0279443	-0.00420564	0.0161725	0.0117036	0.0135969	0.0130904	0.00225628		12.8283	0.0133328	0.0160696	-0.00329854	0.181182	0.0157719	0.0230863	0.00378086	0.0461249	0.0183803	-0.0107074
12.8918	0.0169515	0.00875906	0.0117936	0.0191055	-0.00235964	0.0375197	0.0226838	1.59217e-05	-0.00546564	0.00338903		12.8918	0.0181335	0.0109471	0.00899607	0.160955	0.0185258	0.0133762	0.0105831	0.0443359	0.00530935	-0.00925993
12.9553	0.0211778	0.0128055	-0.00157907	0.0339906	-0.00226999	0.0264307	0.00921006	-0.00616435	-0.0092928	0.000983786		12.9553	0.0165264	0.0201943	0.0218919	0.147099	0.0277431	0.00911756	-0.0144047	0.0560341	0.0208145	0.000824747
13.0187	0.0216198	0.0152164	0.0125931	0.0372243	0.00177977	0.0239215	-0.00260075	0.0181157	-0.000417628	0.00725948		13.0187	0.0143251	0.0231838	0.0143893	0.146654	0.012286	0.00273935	-0.0131826	0.0441609	0.0163099	0.0060874
13.0822	0.0255999	0.00836895	-0.00191941	0.0212617	-3.9652e-06	0.00317295	-0.00292123	0.000180497	0.00461111	-0.00266749		13.0822	0.0253208	0.00215598	0.0161569	0.170665	0.0124163	-0.00386511	0.00753815	0.0447528	0.0259026	-0.00355222
13.1456	0.014783	0.0111059	0.00815609	0.0184295	-0.00627822	0.0224879	0.00273032	0.00660208	0.00910563	-0.00127389		13.1456	0.00901603	-0.000228083	-0.00243989	0.16632	0.0168978	-0.00170828	0.0116348	0.0402189	0.0168883	-0.00554325
13.2091	0.0189955	0.00411094	0.0121382	0.0222309	0.00483013	0.0246841	0.00497289	0.00124964	0.0196878	-0.00776995		13.2091	0.0158775	0.00157203	0.00215158	0.155494	0.0300213	8.87191e-05	-0.0108991	0.0354172	0.00335203	0.00203828
13.2726	-0.000434979	0.0147113	-0.000442539	0.0107246	-0.00239532	0.0120268	0.00762579	-0.00163128	0.0127053	0.010067		13.2726	0.00554767	0.000753991	-0.00128704	0.140566	0.00700356	-0.0115214	-0.0187047	0.0281477	0.0174405	-0.0171753
13.336	0.0156382	0.0075457	0.0172564	0.0156984	-0.0147353	0.0304912	0.0076465	-0.0117262	-0.0064641	0.00796247		13.336	-0.00252977	-0.00507495	-0.00270314	0.15862	-0.00258431	0.00489981	-0.0121587	0.0542802	0.0166375	-0.00586945
13.3995	0.0138201	0.0099623	0.000912386	0.0144712	0.0211602	0.0220167	-0.00329507	0.000297115	0.00676863	-0.0112387		13.3995	0.0185869	0.000331489	0.00503394	0.144672	0.0185741	-0.000903778	0.0143669	0.0363188	0.0121788	-0.0185738
13.463	0.0325831	0.0214126	0.00183619	0.0176516	0.00759868	0.0237941	0.00671552	0.000226964	0.00239247	0.000870936		13.463	0.0269607	0.00225408	-0.00426268	0.163507	0.0179633	0.00330469	0.0208685	0.0582972	0.0188511	-0.0137959
13.5264	0.0214259	0.0239467	0.00469718	0.0184482	0.00924756	0.0253524	0.0275658	-0.00397416	-0.00414648	-0.0100027		13.5264	0.0175722	0.0100227	0.0132309	0.171002	0.0185612	0.0105988	-0.000332876	0.0440028	0.0125196	-0.00854641
13.5899	0.0210041	0.00166199	0.0128958	0.00814881	-0.0110806	0.0329366	0.010726	0.000718631	0.00209853	-0.000400703		13.5899	0.0178373	0.0152493	0.0101042	0.145061	0.0143183	0.0352781	-0.000315261	0.0248515	0.00669855	-0.000832375
13.6534	0.00120285	0.00158593	0.0119781	0.000256256	-0.0125208	0.0267569	0.0185058	0.0105018	0.0152319	-0.00433635		13.6534	0.0278613	0.0194325	-0.00655395	0.140225	0.0218092	0.0209995	0.00479347	0.0304103	0.0232638	0.00228262
13.7168	0.0132687	0.0155367	0.00731139	0.0020422	-0.00594619	0.0250284	0.0209344	-0.00529752	-0.00686035	0.0128262		13.7168	0.00965904	0.010865	-0.00288864	0.134885	0.0396821	0.0133683	-0.00104161	0.0203325	0.0103025	-0.0273173
13.7803	0.0207003	0.0155428	0.0139208	0.0164857	0.000560013	0.0110867	0.0190407	-0.00945027	0.000136045	0.00189405		13.7803	-0.000333362	-0.00872576	0.00717318	0.121464	0.034131	0.0100972	0.0134092	0.0189238	0.000729717	-0.0187473
13.8437	0.00975957	0.0179317	0.000223299	0.0162652	-0.0126892	0.0040937	0.0309372	-0.000853951	-0.00619284	-0.00241817		13.8437	0.0219056	-0.00620432	-0.0237565	0.11461	0.0298663	0.00345924	0.00352461	0.0161712	0.00283154	-0.0301857
13.9072	0.0106199	0.00746204	0.00708602	0.0127253	0.000771612	0.00584604	0.00549599	-0.00143018	-0.00774905	0.0261295		13.9072	0.0127851	0.00531053	-0.0061418	0.105079	0.0309406	0.0195333	-0.00457315	0.00999871	0.0152133	-0.00769192
13.9707	0.00846306	0.0111737	0.0134594	0.00674588	-0.0134817	0.0264992	0.00633419	-0.00164798	0.00759377	0.0231654		13.9707	0.0127679	0.0168377	-4.96655e-05	0.111578	0.0164993	0.0123098	-0.00283029	0.0072815	0.0116552	0.00476552
14.0341	0.0146531	0.010239	0.00340196	-0.000200567	-0.00731139	0.0278111	0.0272403	0.00442378	0.00128089	-0.000820171		14.0341	0.00477036	0.0157663	0.00173525	0.122595	0.045257	0.0108581	0.00379447	0.0170664	0.00237368	-0.00343001
14.0976	0.0175921	0.00450064	-0.00174896	0.00581632	-0.00389185	0.0251786	0.0183729	-0.000808421	-0.00154939	-0.0116378		14.0976	0.0164159	0.0122291	-0.00957726	0.114142	0.0395173	0.0129337	0.0165546	0.0186815	0.0133943	0.00535612
14.1611	0.0298017	-0.00628315	-0.00063574	0.000234914	0.0265097	0.0233918	0.0271866	-0.00427312	0.00903201	0.00594436		14.1611	0.0163013	-0.00758597	0.0130066	0.10761	0.0388507	0.0152536	0.00155315	0.0198214	0.0161723	-0.00110347
14.2245	0.019653	0.0050327	0.00804588	0.00364599	0.0305456	0.0180758	0.0108084	0.00858861	0.0144049	0.00509364		14.2245	0.0202318	-0.00352274	0.0244098	0.101756	0.0293032	0.0190997	0.00581692	0.0289731	0.0200337	-0.0162136
14.288	0.00526265	0.00242992	-0.00791957	0.0115338	0.0100359	0.0333383	-0.000100948	0.00729372	-0.00468082	0.00616993		14.288	0.0195876	-6.77569e-05	0.0104551	0.106328	0.015126	0.00916871	-0.00267226	0.0184257	0.0261501	-0.00303177
14.3514	0.0173606	0.0138734	0.00648402	-0.00127518	-0.00909363	0.0270307	0.0107289	-0.00392802	-0.00631964	-0.00548518		14.3514	0.0214134	-0.00282077	0.0103251	0.0923125	0.0374693	-0.000248652	0.00235875	0.0291888	0.0162069	-0.00543825
14.4149	0.00411162	0.00874967	0.0173493	0.00787051	-0.00999238	0.0174163	-0.0032839	-0.0040602	-0.00345679	-0.0114771		14.4149	0.0119761	0.0058832	0.0144634	0.0832001	0.0356375	0.00266565	-0.00442651	0.0148817	0.0317839	-0.0165175
14.4784	-0.00564085	0.0116088	0.0065814	-0.00132686	0.012644	0.0255025	-0.0107465	-0.00893067	8.61306e-05	-0.0109148		14.4784	0.0130836	0.00525568	0.00158485	0.0792262	0.0264235	-0.00160295	-0.00654212	0.0113785	0.0264947	-0.0134321
14.5418	-0.000983807	0.0150877	-0.00172457	0.0115652	0.0109429	0.0195063	-0.000705254	0.0118132	-0.0136795	0.0080672		14.5418	0.00688026	0.0145714	0.00666316	0.0787824	0.0316123	0.00460942	0.00792274	0.012929	0.025786	-0.00922231
14.6053	0.00690211	0.00384862	-0.00579252	0.0120038	0.00302882	0.00726067	-0.0112194	0.00514571	0.00140609	0.00739201		14.6053	-0.0055845	0.000443922	-0.00792552	0.0741452	0.01316	-0.0141335	0.000440768	-0.00183323	0.0239682	-0.0314822
14.6688	0.00086683	0.0151417	-0.00361211	0.0172855	0.010817	-0.0001557	0.00954982	-0.00696467	-0.00942983	-0.00208406		14.6688	-0.00100204	-0.00321832	-0.00144757	0.0749845	0.0111815	-0.0109241	-0.000385418	0.0112883	0.0223002	-0.00281636
14.7322	-0.00295266	-0.00129597	0.00490259	0.0174486	0.00196778	0.00168072	0.00479666	0.00312737	-0.0182083	-0.00874192		14.7322	0.00332939	0.00442084	0.009012	0.080182	0.0100424	-0.0132325	-0.00165333	-0.015752	0.0333801	0.00525227
14.7957	0.00927164	-0.00354385	0.000888016	0.0143342	0.000729752	0.036667	0.0113351	0.00073774	-0.0123662	0.00776598		14.7957	-0.00109006	0.0123409	0.00244699	0.0717558	0.0308893	-0.000253619	-0.00279073	0.012154	0.0368641	-0.00963659
14.8592	-0.00525819	0.00830019	-0.00995876	0.0088418	0.0196888	0.0275059	0.00789814	0.00278407	0.00427297	0.00152914		14.8592	-0.00549512	0.00536189	0.01209	0.0865373	0.0272797	0.0131121	-0.0079929	0.0125635	-0.00364751	-0.011125
14.9226	-0.00568243	-0.024067	-0.000859304	0.0246892	-0.00529813	0.0174118	0.00768199	-0.00260859	0.00819252	0.00663944		14.9226	-0.00273929	0.00453116	-0.00355122	0.0656756	0.00814858	-0.019881	-0.0247173	0.0112883	-0.0120276	-0.0107946
14.9861	0.0105787	0.00421512	0.0138064	0.0206995	0.00351809	-0.00025269	3.50443e-06	0.00191727	-0.00517335	-0.00423878		14.9861	-0.00700127	-0.00846486	-0.00309452	0.0665051	0.00458218	-0.0159636	-0.0116462	-0.0035078	0.0166341	-0.00357648
15.0495	0.00527739	0.00819321	0.000629301	0.0236432	-0.00801327	0.0149516	0.007706	-0.00170754	-0.00502268	0.013294		15.0495	-0.00729804	-2.19535e-05	-0.0110132	0.0677031	0.0182735	0.0136256	-0.0113314	-0.0164273	0.00699951	-0.0136995
15.113	-0.00454383	-0.00257614	0.00721583	0.0197125	0.00327661	0.0234043	0.00444578	0.0137563	0.00619107	0.010591		15.113	0.0140146	-0.00426536	-0.00674976	0.0664953	0.0119912	0.00322344	-0.000659519	0.00590118	0.0049971	-0.00749169
15.1765	0.00853967	0.0281968	-0.00414148	0.0353854	-0.00675369	0.0254	0.00974288	0.00387115	0.00947579	0.00197028		15.1765	0.00325278	0.00718164	-0.00186354	0.069227	0.00987492	-0.000671737	-0.00210954	0.0125732	-0.00205397	-0.0067833
15.2399	0.00559054	0.0173663	0.000537752	0.028562	0.00453071	0.0237001	0.0107212	-0.00462936	-0.00419194	0.00353788		15.2399	0.0053936	-0.00442685	0.00559095	0.072063	0.0141844	0.00309021	-0.0160051	-0.020236	0.00546977	-0.0172956
15.3034	-3.26651e-05	0.0200789	0.0145084	0.0154765	0.0165532	0.0212243	0.0118564	-0.0141504	-0.00628843	-0.0050771		15.3034	-0.00331837	-0.00167074	0.00432232	0.0532635	0.0139304	-0.000477664	0.00552436	-0.00918749	0.00438824	-0.0162077
15.3669	-0.00262616	0.00977119	0.00145962	0.0191154	0.0135398	0.00651324	0.00649313	0.00409057	0.00318822	-0.0019672		15.3669	0.00391608	-0.0130305	-0.0052343	0.0537856	0.00967708	-0.0128126	0.0228822	0.00716896	-0.00190775	-0.0121923
15.4303	0.00537761	0.0184932	-0.0042489	0.00961285	-0.00592825	0.0246573	0.0150384	0.0224825	0.00234299	-0.00393344		15.4303	0.000726588	-0.000566411	-0.00765033	0.0584714	-0.0126968	-0.0179212	0.0257644	0.00375655	0.00152895	-0.00827183
15.4938	0.0148926	0.00823713	0.0100585	0.013451	-0.0083905	0.0270599	0.0166111	-0.0092358	0.00359203	0.00314237		15.4938	0.00831763	-0.0110573	0.000205603	0.0573052	-0.0016064	-0.0196908	0.0519079	0.00412569	0.0185062	-0.000769533
15.5572	-0.00744568	-0.0106367	3.72987e-05	0.0214137	-0.0296638	0.00917224	0.00801555	-0.0133451	-0.0256937	0.012723		15.5572	0.00912938	0.0043699	-0.000175948	0.0470846	0.0124622	-0.0012469	0.0719235	-0.00367681	0.0045719	0.00549907
15.6207	-0.00837231	0.0107455	0.00705573	0.016904	0.00356694	0.0170576	-0.0172819	-0.00689997	-0.0142599	0.00562249		15.6207	0.0115911	0.0194731	-0.00153675	0.0198927	-0.00544495	-0.00647019	0.061885	-0.0118751	0.000174199	-0.00763498
15.6842	-0.00343377	0.00437608	0.015583	0.00533691	0.0149584	0.0191861	-0.00922133	0.00638883	-0.0243298	0.00615651		15.6842	0.0176333	0.00447517	-0.00848909	0.0266344	-0.0136731	0.00309827	0.0551168	-0.0125738	-0.0089347	-0.0242727
15.7476	-0.0105393	0.0091671	0.00351656	0.0114837	0.00541657	0.0147408	-0.000889099	0.00888229	-0.0225584	-0.00576041		15.7476	0.014989	0.000504972	-0.00374553	0.0251283	-0.0140847	-0.00178622	0.0522923	-0.0128455	0.00770845	-0.0123543
15.8111	0.0109827	-0.00297035	0.0138702	0.0137049	-0.00537545	-0.00541244	0.00797788	-0.00806034	0.00209483	0.0026126		15.8111	0.00517768	-0.0284822	-0.000889782	0.0254444	0.00648934	0.00285051	0.0396114	-0.0211865	-0.0102	-0.0174655
15.8746	0.0173602	0.00468436	-0.00520501	0.00352497	0.0101896	0.00638928	0.0124663	0.0114958	0.00306374	0.00237114		15.8746	-0.00233268	-0.00533114	0.00258961	0.0391407	-0.00837873	0.0106748	0.0497296	0.0022585	-0.0139348	-0.00363426
15.938	0.0101518	0.0140882	0.0123899	0.0144541	0.00977647	0.021843	0.0161691	0.0219329	-0.00898327	0.00773229		15.938	0.00633938	-0.00805545	-0.0126378	0.026391	0.00286986	-0.00174239	0.0402748	-0.00348229	-0.00510263	0.00399887
16.0015	0.000830711	-0.00196878	0.017962	0.00273444	0.0128623	0.0190084	0.00534697	0.00593078	-0.00127559	7.90053e-05		16.0015	-0.00630796	0.00605289	-0.0114028	0.0222893	-0.00419451	-0.0104296	0.0557628	-0.0166051	-0.0115474	0.00214544
16.065	-0.00613652	-0.00474361	0.0126767	0.00028372	0.00157636	0.00959503	-0.0001063	0.012835	0.0157075	-0.00575393		16.065	0.00658096	-0.00543687	-0.00664229	0.0321046	-0.00796068	0.00279754	0.0363031	-0.00602023	0.0169243	-0.0082206
16.1284	0.00979611	-0.00745346	0.00158347	0.00193038	0.00647677	0.0221626	0.00668184	0.00959468	-0.00941964	-0.00430349		16.1284	-0.00495964	-0.0103543	-0.00854872	0.0319451	-0.00870534	0.00429224	0.0282348	-0.00272475	-0.00501892	-0.00244967
16.1919	0.000833345	-0.00651527	-0.00635991	0.00273024	0.00114398	0.0284867	0.0130634	0.0128663	-0.00986195	0.00509877		16.1919	-0.00143585	0.00785282	-0.0126879	0.0279145	0.00785959	-0.00587581	0.0168185	-0.00538064	0.00614377	-0.0121622
16.2553	-0.00272847	0.00618142	0.00936604	-0.0198936	-0.00213917	0.0105342	0.0130094	0.00760355	-0.00916694	-0.00151356		16.2553	0.00423419	0.000605469	-0.000757562	0.0279269	0.00779866	-0.0176241	0.0190503	-0.00738171	0.0103984	-0.000870941
16.3188	0.00273531	0.0104052	0.0092691	-0.0084871	0.00887705	0.0117657	-0.00778692	0.00705685	-0.0186476	-0.00787976		16.3188	0.00795988	-0.0175979	-0.00447137	0.0257801	-0.00509825	0.00678268	0.0217976	-0.0207108	-0.00646027	-0.00714806
16.3823	0.0170128	0.0118106	0.0142849	0.0059669	0.010216	0.0181918	0.00589225	0.00474151	-0.0115154	0.00565417		16.3823	-0.014735	0.00427631	-0.00842481	0.016008	-0.00651592	-0.00330522	0.0156212	-0.0110619	-0.0144888	-0.019376
16.4457	0.0087374	0.0145815	-0.000258595	-0.00876192	-0.000583477	8.66347e-05	0.00315177	-0.00461068	-0.00935203	0.00433977		16.4457	-0.00536571	-0.00265644	-0.0118278	0.010385	-0.00447724	0.00050685	0.0284995	0.00100676	0.00106383	-0.0244478
16.5092	-0.0101239	0.0136311	-0.00439986	0.00504903	-0.00910243	0.0139338	-0.00718795	0.0216424	-0.0114536	0.00676415		16.5092	0.00414347	-0.0112901	-0.00485556	0.0195387	0.00522136	0.000352014	0.0139966	-0.00192383	-0.000212076	0.00120661
16.5727	-0.00572265	0.00720938	-0.000935686	0.00243785	0.00112349	0.0111866	-0.00246536	0.000741929	-0.0198048	-0.00857256		16.5727	0.00199147	-0.00175076	-0.00174494	0.0162305	-0.00683872	-0.0100052	0.019359	-0.0265262	0.00900109	-0.00345852
16.6361	0.00053977	-0.00484212	-0.020846	0.00271846	0.00352964	-0.00101318	0.01732	-0.00584487	-0.00304557	0.00290837		16.6361	-0.00595971	-0.0183709	0.00241132	0.00148642	-0.00959433	-0.0139077	0.00772109	0.0119178	0.00750879	0.0052199
16.6996	0.00336438	0.00140225	-0.00699398	0.00902305	0.0146911	0.0108807	0.0146501	0.0155316	-0.00259744	0.00362545		16.6996	-0.00893347	-0.00174602	0.0172965	0.0139015	-0.00514139	0.0156962	-0.00420735	-0.0139283	0.0163739	0.00861137
16.763	-0.0055263	0.00512163	-0.000645631	-0.0117549	0.0127713	0.0108547	0.0112939	0.00304912	0.00231918	0.00712017		16.763	0.0173268	-0.00209866	0.0097418	0.0177421	-0.0137899	0.0121561	0.0122309	0.00204691	-0.00581877	0.01652
16.8265	-0.00131792	-0.0051534	0.0172386	-0.00664467	0.00989884	0.00656988	0.00212941	0.00142046	-0.00632297	0.00556024		16.8265	-0.00191641	-0.00197471	0.0192442	0.0114362	-0.0120104	-0.00210396	0.0118453	-0.00401319	-0.000439419	0.00343671
16.89	-0.00778497	0.0163984	-0.00436072	-0.00518368	0.0168404	0.0248694	0.00432156	-0.00173062	0.00248356	-0.00431711		16.89	0.00488566	-0.0135939	0.0209404	0.00676385	-0.00596304	-0.01095	-0.0011082	-0.0236317	0.0121653	0.00764251
16.9534	0.00605177	0.0135399	-0.00284586	0.000427988	0.0172371	0.018551	0.0101792	0.000930074	0.00042856	0.00795283		16.9534	-0.00354808	0.0113514	0.0139907	0.0108527	0.00640233	-0.0106977	0.00323293	-0.00785595	0.00499686	-0.0103823
17.0169	-0.010867	0.00309959	0.000339569	-0.000782012	0.00110167	0.02871	0.00798432	0.00366572	-0.0086883	0.00145022		17.0169	-0.00871544	0.00847458	0.0165608	0.0182558	0.00486621	-0.0178108	0.0133271	-0.0146768	-0.00348388	3.78356e-05
[truncated: 43 more columns]
