# Supplementary material for: Moculus: an immersive virtual reality system for mice incorporating stereo vision
Source: Nat Methods. 2024 Dec 12;22(2):386–98. doi: 10.1038/s41592-024-02554-6 (PMC11810792; doi:10.1038/s41592-024-02554-6)
Supplement: Supplementary file 22 — Calcium curves and Statistical Source Data. [file 41592_2024_2554_MOESM22_ESM.xlsx]

## Sheet: Extended Data Fig. 9.
a
control calcium curves																																aver calcium curves
time (s)	ΔF/F	time (s)	ΔF/F	time (s)	ΔF/F	time (s)	ΔF/F	time (s)	ΔF/F	time (s)	ΔF/F	time (s)	ΔF/F	time (s)	ΔF/F	time (s)	ΔF/F	time (s)	ΔF/F	time (s)	ΔF/F	time (s)	ΔF/F	time (s)	ΔF/F	time (s)	ΔF/F	time (s)	ΔF/F	time (s)	ΔF/F	time (s)	ΔF/F	time (s)	ΔF/F	time (s)	ΔF/F	time (s)	ΔF/F	time (s)	ΔF/F	time (s)	ΔF/F	time (s)	ΔF/F	time (s)	ΔF/F	time (s)	ΔF/F
-6.32662	-0.0265962	-10.4517	0.000629934	-10.4517	0.000431297	-10.4517	-0.0121526	-10.4517	-0.00291325	-10.4517	-0.021899	-10.4517	0.00152914	-10.4517	-0.0285896	-10.4517	0.0250412	-10.4517	-0.0110751	-10.4517	0.00517651	-10.4517	0.0118633	-10.4517	-0.00692282	-10.4517	-0.00914185	-10.4517	-0.0101857	-10.4517	-0.0245031	-10.4626	-0.0120896	-10.4626	0.0147311	-10.4626	-0.0223718	-10.4626	-5.7496e-05	-10.4626	-0.00673053	-10.4626	-0.0285075	-10.4626	0.00227114	-10.4626	-0.00910117	-10.4626	-0.00569073
-6.26316	0.00343756	-10.3883	-0.00266147	-10.3883	0.0190724	-10.3883	-0.0207381	-10.3883	0.00751488	-10.3883	0.00365876	-10.3883	-0.00807925	-10.3883	-0.00653345	-10.3883	-0.0340644	-10.3883	-0.000158549	-10.3883	-0.0176287	-10.3883	-0.00150869	-10.3883	-0.0137375	-10.3883	-0.00988798	-10.3883	0.00228027	-10.3883	-0.0102384	-10.3992	-0.00860599	-10.3992	-0.00201466	-10.3992	-0.0141589	-10.3992	-0.00444847	-10.3992	-0.0103393	-10.3992	0.0024834	-10.3992	-0.0111872	-10.3992	-0.00986148	-10.3992	0.016329
-6.1997	0.0113385	-10.3248	-0.0239004	-10.3248	0.00816006	-10.3248	-0.00489439	-10.3248	0.0055539	-10.3248	0.00444165	-10.3248	-0.0187892	-10.3248	-0.0218504	-10.3248	-0.00892575	-10.3248	0.00580208	-10.3248	-0.0255992	-10.3248	0.0135567	-10.3248	-0.00253975	-10.3248	-0.0143481	-10.3248	-0.0132718	-10.3248	-0.0157565	-10.3357	0.00809522	-10.3357	-0.014363	-10.3357	0.00366766	-10.3357	0.00370122	-10.3357	-0.00434314	-10.3357	0.0131666	-10.3357	0.00340701	-10.3357	0.015559	-10.3357	0.0185474
-6.13623	-0.0169696	-10.2613	0.0202918	-10.2613	-0.0297434	-10.2613	0.00276296	-10.2613	-0.0384529	-10.2613	-0.0108426	-10.2613	0.0249346	-10.2613	0.00260364	-10.2613	-0.0210606	-10.2613	-0.0080517	-10.2613	-0.00557864	-10.2613	-0.0118502	-10.2613	-0.0269392	-10.2613	-0.00868476	-10.2613	-0.00852313	-10.2613	0.0144332	-10.2722	0.0120034	-10.2722	-0.01998	-10.2722	-0.015147	-10.2722	0.00748676	-10.2722	-0.000317098	-10.2722	0.00447056	-10.2722	0.0132521	-10.2722	-0.00470793	-10.2722	0.0222161
-6.07277	0.00863955	-10.1979	-0.00798197	-10.1979	-0.0194441	-10.1979	0.00737705	-10.1979	-0.0181556	-10.1979	0.00590773	-10.1979	-0.000601854	-10.1979	-0.0170292	-10.1979	-0.0192664	-10.1979	-0.00798317	-10.1979	0.0103148	-10.1979	-0.0298788	-10.1979	0.00207065	-10.1979	0.00027508	-10.1979	-6.08009e-05	-10.1979	0.0109371	-10.2088	0.0127915	-10.2088	-0.00284498	-10.2088	-0.0123515	-10.2088	-0.00433261	-10.2088	0.0141898	-10.2088	-0.0193394	-10.2088	-0.0104679	-10.2088	-0.00392103	-10.2088	0.0090842
-6.00931	-0.00269606	-10.1344	-0.00191196	-10.1344	-0.018352	-10.1344	-0.000703004	-10.1344	-0.0075489	-10.1344	-0.02369	-10.1344	-0.00539104	-10.1344	0.0120443	-10.1344	-0.000689661	-10.1344	0.00930887	-10.1344	-0.0189863	-10.1344	-0.0128804	-10.1344	-0.00370681	-10.1344	-0.0125857	-10.1344	0.00630485	-10.1344	0.0120988	-10.1453	-0.00500996	-10.1453	-0.0127466	-10.1453	0.00320196	-10.1453	-0.00648786	-10.1453	0.0178716	-10.1453	-0.0299886	-10.1453	-0.0109727	-10.1453	-0.00145583	-10.1453	-0.00212489
-5.94584	-0.0142009	-10.0709	0.00171613	-10.0709	0.0054901	-10.0709	-0.0086754	-10.0709	-0.00106006	-10.0709	0.0207264	-10.0709	0.00540258	-10.0709	-0.000577048	-10.0709	0.00459696	-10.0709	0.0167295	-10.0709	-0.00375155	-10.0709	-0.00397552	-10.0709	0.0248943	-10.0709	-0.0118587	-10.0709	0.0117707	-10.0709	0.0118659	-10.0819	-0.0136913	-10.0819	-0.0142451	-10.0819	-0.00109543	-10.0819	0.012624	-10.0819	-0.0247328	-10.0819	-0.0111999	-10.0819	-0.00518358	-10.0819	0.00537944	-10.0819	0.00296058
-5.88238	-0.00433435	-10.0075	-0.00997386	-10.0075	-0.0136745	-10.0075	-0.00735047	-10.0075	0.0188241	-10.0075	0.00368587	-10.0075	0.00284571	-10.0075	-0.00771526	-10.0075	9.23351e-05	-10.0075	-0.00914545	-10.0075	-0.0156161	-10.0075	-0.000998072	-10.0075	-0.00243762	-10.0075	-0.0162107	-10.0075	0.00547304	-10.0075	-0.00208	-10.0184	-0.0132383	-10.0184	0.00682229	-10.0184	0.00220421	-10.0184	-0.018779	-10.0184	-0.0174177	-10.0184	-0.0221563	-10.0184	-0.0318831	-10.0184	0.00700035	-10.0184	0.00338611
-5.81892	0.013307	-9.94402	0.0199576	-9.94402	-0.00958067	-9.94402	-0.0149139	-9.94402	-0.0252474	-9.94402	-0.030615	-9.94402	0.0222222	-9.94402	0.0119222	-9.94402	-0.0107328	-9.94402	0.00439315	-9.94402	-0.0132812	-9.94402	-0.00565656	-9.94402	-0.00563275	-9.94402	-0.00546429	-9.94402	-0.0245404	-9.94402	0.0186875	-9.95493	-0.0150473	-9.95493	0.00169455	-9.95493	0.018041	-9.95493	-0.0126415	-9.95493	0.00228338	-9.95493	-0.000157133	-9.95493	0.0063549	-9.95493	0.00956398	-9.95493	-0.00323176
-5.75546	-0.0107249	-9.88056	-0.00724225	-9.88056	0.00340964	-9.88056	-0.0344564	-9.88056	-0.00999978	-9.88056	-0.0201543	-9.88056	0.026409	-9.88056	-0.0087529	-9.88056	-0.0209858	-9.88056	-0.0163573	-9.88056	-0.00695976	-9.88056	0.022423	-9.88056	-0.00528219	-9.88056	0.0286103	-9.88056	-0.0255938	-9.88056	0.00289951	-9.89147	0.00374105	-9.89147	-0.00109178	-9.89147	0.00529697	-9.89147	0.000109656	-9.89147	-0.00239356	-9.89147	0.00736259	-9.89147	0.0222843	-9.89147	0.00475545	-9.89147	0.00231697
-5.69199	0.00278665	-9.8171	0.0042001	-9.8171	-0.00459343	-9.8171	-0.0395486	-9.8171	-0.0300187	-9.8171	-0.0255107	-9.8171	-0.00163949	-9.8171	-0.00477564	-9.8171	-0.0147079	-9.8171	-0.0169375	-9.8171	-0.0165647	-9.8171	0.00262778	-9.8171	-0.00817255	-9.8171	0.0330001	-9.8171	-0.0286405	-9.8171	0.00178484	-9.828	-0.00414923	-9.828	0.00210957	-9.828	0.0064272	-9.828	-0.00916744	-9.828	0.011421	-9.828	0.0193656	-9.828	-0.00299865	-9.828	-0.00183465	-9.828	-0.00424251
-5.62853	-0.0110742	-9.75363	0.00330954	-9.75363	0.00750321	-9.75363	-0.0102913	-9.75363	0.0148405	-9.75363	-0.00525202	-9.75363	0.0227629	-9.75363	-0.00390774	-9.75363	0.0101533	-9.75363	-0.0085368	-9.75363	0.00430988	-9.75363	-0.00762956	-9.75363	-0.0277898	-9.75363	-0.031978	-9.75363	-0.00813041	-9.75363	-0.00479251	-9.76454	0.00120615	-9.76454	0.00095584	-9.76454	0.00770697	-9.76454	0.00233164	-9.76454	0.00409257	-9.76454	-0.0188916	-9.76454	0.0124645	-9.76454	4.68422e-05	-9.76454	-0.00108121
-5.56507	0.0140546	-9.69017	-0.0121541	-9.69017	-0.0106537	-9.69017	0.011506	-9.69017	-0.0134166	-9.69017	-0.00416789	-9.69017	0.016966	-9.69017	0.0045573	-9.69017	0.0222818	-9.69017	-0.00670234	-9.69017	-0.0111293	-9.69017	-0.0229677	-9.69017	-0.00726779	-9.69017	0.0194094	-9.69017	0.014849	-9.69017	-0.000985	-9.70108	0.00151321	-9.70108	-0.0062512	-9.70108	0.0116958	-9.70108	-0.0179771	-9.70108	0.00670975	-9.70108	-0.0154594	-9.70108	-0.0211336	-9.70108	-0.00832368	-9.70108	-0.00115219
-5.5016	-0.0189515	-9.62671	-0.00294674	-9.62671	-0.0129987	-9.62671	-0.0296992	-9.62671	-0.00217834	-9.62671	-0.0153568	-9.62671	0.0130637	-9.62671	0.00966747	-9.62671	0.0199024	-9.62671	0.00248614	-9.62671	-0.00906734	-9.62671	-0.0418065	-9.62671	0.0148252	-9.62671	-0.0245438	-9.62671	-1.19145e-05	-9.62671	0.0120299	-9.63761	-0.000721497	-9.63761	0.00937181	-9.63761	0.00760007	-9.63761	-0.00154776	-9.63761	0.0199999	-9.63761	0.00253898	-9.63761	0.00277242	-9.63761	0.00351708	-9.63761	0.00575428
-5.43814	-0.0378224	-9.56324	-0.0237397	-9.56324	-0.000315111	-9.56324	-0.0180264	-9.56324	-0.0130897	-9.56324	0.00304416	-9.56324	0.00126967	-9.56324	0.00830781	-9.56324	-0.00770214	-9.56324	-0.00957974	-9.56324	0.00855164	-9.56324	-0.00784029	-9.56324	-0.0308594	-9.56324	0.0239743	-9.56324	0.0144831	-9.56324	0.0202974	-9.57415	-0.0123473	-9.57415	-0.0130896	-9.57415	0.00643527	-9.57415	0.00230475	-9.57415	-0.00279992	-9.57415	0.000811001	-9.57415	-0.00127205	-9.57415	-0.00258213	-9.57415	0.00283476
-5.37468	0.000722109	-9.49978	-0.0173995	-9.49978	0.0183806	-9.49978	-0.00894036	-9.49978	-0.00729503	-9.49978	0.00590584	-9.49978	0.0130004	-9.49978	0.000322485	-9.49978	-0.0213174	-9.49978	0.0169506	-9.49978	-0.0200093	-9.49978	0.0111118	-9.49978	0.0122291	-9.49978	0.0070809	-9.49978	0.00760424	-9.49978	-0.0223162	-9.51069	-0.000728457	-9.51069	-0.00391434	-9.51069	0.0104781	-9.51069	0.0136576	-9.51069	0.0069364	-9.51069	-0.00806974	-9.51069	-0.0180885	-9.51069	0.0191596	-9.51069	0.0116228
-5.31121	0.0019834	-9.43632	-0.0205202	-9.43632	0.00433809	-9.43632	-0.0183953	-9.43632	0.00675474	-9.43632	0.0118085	-9.43632	0.0163584	-9.43632	-0.00151009	-9.43632	-0.0120609	-9.43632	-0.00235074	-9.43632	-0.0236457	-9.43632	0.0129882	-9.43632	0.0070951	-9.43632	0.00471473	-9.43632	-0.0118698	-9.43632	-0.0195153	-9.44722	0.00172048	-9.44722	-0.00235568	-9.44722	0.0123096	-9.44722	-0.0007291	-9.44722	0.0014397	-9.44722	-0.000744948	-9.44722	-0.0150574	-9.44722	0.00294209	-9.44722	0.0164919
-5.24775	-0.00162211	-9.37285	-0.000218099	-9.37285	0.0150451	-9.37285	-0.0281227	-9.37285	0.00378079	-9.37285	-0.0152207	-9.37285	-0.0112819	-9.37285	-0.0132537	-9.37285	-0.0381276	-9.37285	-0.00119327	-9.37285	0.0108906	-9.37285	-0.0274201	-9.37285	0.00284506	-9.37285	0.00608041	-9.37285	0.000111795	-9.37285	0.0338382	-9.38376	-0.00222291	-9.38376	-0.00150386	-9.38376	0.0222509	-9.38376	0.00922223	-9.38376	0.00552551	-9.38376	0.0195447	-9.38376	0.00649986	-9.38376	-0.00471761	-9.38376	-0.00244258
-5.18429	-0.0298176	-9.30939	-0.0103101	-9.30939	-0.0181551	-9.30939	-0.020007	-9.30939	0.0295118	-9.30939	0.00245637	-9.30939	0.00684445	-9.30939	-0.0255847	-9.30939	0.00255592	-9.30939	0.0181595	-9.30939	-0.0396229	-9.30939	-0.00894244	-9.30939	0.0143012	-9.30939	-0.00307773	-9.30939	-0.0109255	-9.30939	0.0258014	-9.3203	0.0226751	-9.3203	0.0177127	-9.3203	0.017055	-9.3203	0.0017328	-9.3203	0.000289566	-9.3203	0.0129685	-9.3203	-0.00739439	-9.3203	-0.00419889	-9.3203	-0.0112169
-5.12082	-0.0195195	-9.24593	-0.00773245	-9.24593	-0.0199011	-9.24593	-1.8179e-05	-9.24593	0.00588538	-9.24593	0.0219238	-9.24593	0.0161023	-9.24593	0.01253	-9.24593	0.00387821	-9.24593	-0.0206749	-9.24593	-0.0296252	-9.24593	-0.0162324	-9.24593	0.0054318	-9.24593	-3.10396e-05	-9.24593	0.0134787	-9.24593	0.000626065	-9.25683	0.00600877	-9.25683	0.000233714	-9.25683	-0.00755929	-9.25683	-0.0105124	-9.25683	0.0210757	-9.25683	0.0149802	-9.25683	-0.0218452	-9.25683	-0.025643	-9.25683	0.0081599
-5.05736	-0.0101845	-9.18246	0.00490066	-9.18246	0.0286769	-9.18246	-0.0342698	-9.18246	0.0162783	-9.18246	0.00391792	-9.18246	0.0179667	-9.18246	0.0152007	-9.18246	0.00142185	-9.18246	0.0121576	-9.18246	-0.0349498	-9.18246	0.00590545	-9.18246	-0.0180737	-9.18246	0.00454623	-9.18246	-0.00352551	-9.18246	0.00769005	-9.19337	-0.00137456	-9.19337	0.00138061	-9.19337	-0.0234795	-9.19337	-0.0188823	-9.19337	0.00523894	-9.19337	0.00498504	-9.19337	-0.00167015	-9.19337	-0.00513688	-9.19337	0.0122758
-4.9939	0.0156251	-9.119	0.0204962	-9.119	0.00208436	-9.119	-0.0217979	-9.119	-0.0157788	-9.119	-0.0155386	-9.119	0.00857339	-9.119	-0.013694	-9.119	-0.00163842	-9.119	0.0144929	-9.119	-0.0159262	-9.119	0.00156699	-9.119	0.00222594	-9.119	0.0187674	-9.119	-0.0171817	-9.119	0.000635747	-9.12991	-0.00418195	-9.12991	-0.00878611	-9.12991	0.00989483	-9.12991	-0.021443	-9.12991	-0.00822616	-9.12991	-0.00900282	-9.12991	0.00232049	-9.12991	-0.017861	-9.12991	-0.000965707
-4.93043	0.0294906	-9.05554	0.00329607	-9.05554	-0.00295979	-9.05554	-0.00183368	-9.05554	-0.0202675	-9.05554	-0.0063699	-9.05554	0.00342197	-9.05554	-0.0305813	-9.05554	-0.013123	-9.05554	-0.00760932	-9.05554	-0.0333483	-9.05554	-0.00991715	-9.05554	-0.00580732	-9.05554	-0.0173086	-9.05554	0.00435021	-9.05554	0.0194658	-9.06645	-0.026371	-9.06645	0.0111418	-9.06645	0.0157884	-9.06645	-0.0283045	-9.06645	-0.00419132	-9.06645	0.00811409	-9.06645	0.0121441	-9.06645	-0.00832139	-9.06645	0.0194285
-4.86697	0.0143991	-8.99207	0.00151996	-8.99207	-0.0058989	-8.99207	-0.0065771	-8.99207	-0.00177568	-8.99207	0.0126578	-8.99207	0.0203364	-8.99207	-0.00674415	-8.99207	-0.0161225	-8.99207	-0.00906793	-8.99207	-0.0259151	-8.99207	-0.00849867	-8.99207	-0.0330773	-8.99207	0.0014263	-8.99207	0.0026431	-8.99207	-0.0045168	-9.00298	-0.0142921	-9.00298	-0.0138681	-9.00298	0.0203882	-9.00298	0.0114421	-9.00298	0.0188842	-9.00298	0.0117722	-9.00298	0.0103556	-9.00298	0.00674716	-9.00298	0.00692372
-4.80351	0.0259023	-8.92861	-0.00583996	-8.92861	0.00333398	-8.92861	-0.00353366	-8.92861	-0.0212193	-8.92861	0.0339227	-8.92861	-0.00595797	-8.92861	-0.0108297	-8.92861	-0.0094794	-8.92861	-0.00413863	-8.92861	-0.0265279	-8.92861	0.00496359	-8.92861	-0.00849679	-8.92861	0.02184	-8.92861	0.0100778	-8.92861	-0.017544	-8.93952	0.00402065	-8.93952	-0.0109335	-8.93952	-0.000482958	-8.93952	0.00403141	-8.93952	0.0273849	-8.93952	0.00161076	-8.93952	0.00420282	-8.93952	0.00802753	-8.93952	0.0104852
-4.74005	-0.00280023	-8.86515	-0.0372912	-8.86515	-0.0197414	-8.86515	-0.0145911	-8.86515	-0.00653077	-8.86515	0.0123244	-8.86515	0.00736168	-8.86515	0.0170875	-8.86515	0.0231673	-8.86515	0.00918065	-8.86515	-0.0358831	-8.86515	-0.0124628	-8.86515	-0.00420884	-8.86515	-0.0157156	-8.86515	-0.00447291	-8.86515	0.00905628	-8.87606	0.0094569	-8.87606	-0.00891892	-8.87606	0.00547495	-8.87606	0.0145845	-8.87606	0.00428127	-8.87606	0.0045368	-8.87606	0.00493333	-8.87606	0.0213556	-8.87606	0.00998827
-4.67658	-0.0193396	-8.80169	-0.00249542	-8.80169	-0.0162175	-8.80169	-0.0263346	-8.80169	0.00611773	-8.80169	-0.0133755	-8.80169	-0.0072066	-8.80169	-0.0164017	-8.80169	-0.0231857	-8.80169	0.0212342	-8.80169	-0.0533446	-8.80169	-0.00473767	-8.80169	-0.0278093	-8.80169	0.034183	-8.80169	-0.0239074	-8.80169	0.00810982	-8.81259	-0.0189206	-8.81259	-0.0134423	-8.81259	0.0198117	-8.81259	0.00472247	-8.81259	-0.0101897	-8.81259	-0.00620652	-8.81259	0.000147686	-8.81259	0.00472253	-8.81259	0.00980842
-4.61312	-0.0126507	-8.73822	0.00971849	-8.73822	-0.0126132	-8.73822	-0.0216225	-8.73822	0.0019679	-8.73822	0.00498637	-8.73822	-0.0014541	-8.73822	-0.0337946	-8.73822	0.00123208	-8.73822	-0.00969483	-8.73822	-0.0115961	-8.73822	-0.0142701	-8.73822	-0.00710923	-8.73822	-0.00957551	-8.73822	0.00890057	-8.73822	0.00511936	-8.74913	-0.00988298	-8.74913	0.00442899	-8.74913	0.0172292	-8.74913	-0.00855808	-8.74913	0.00630242	-8.74913	0.0148001	-8.74913	0.00643481	-8.74913	0.0203361	-8.74913	-0.00468992
-4.54966	0.0106872	-8.67476	-0.0127933	-8.67476	0.0221328	-8.67476	-0.0184281	-8.67476	-0.0213813	-8.67476	0.0194508	-8.67476	-0.032012	-8.67476	-0.00746806	-8.67476	0.000538425	-8.67476	-0.0188208	-8.67476	0.00210493	-8.67476	-0.0227842	-8.67476	-0.00847752	-8.67476	-0.0109922	-8.67476	0.00102525	-8.67476	-0.0122673	-8.68567	0.00553673	-8.68567	0.00355402	-8.68567	0.0245131	-8.68567	0.0177034	-8.68567	0.00630368	-8.68567	0.00458684	-8.68567	0.0381765	-8.68567	0.00975498	-8.68567	-0.00556296
-4.48619	-0.000726716	-8.6113	0.00998024	-8.6113	-0.00709594	-8.6113	-0.0314316	-8.6113	0.0131189	-8.6113	-0.0078061	-8.6113	0.00828456	-8.6113	0.00623541	-8.6113	0.00493856	-8.6113	-0.0154465	-8.6113	-0.0219499	-8.6113	-0.0179957	-8.6113	-0.015094	-8.6113	0.0027049	-8.6113	-0.00639357	-8.6113	-0.025533	-8.6222	0.0287214	-8.6222	0.0111421	-8.6222	0.0202353	-8.6222	0.0109528	-8.6222	-0.0242261	-8.6222	-0.0216003	-8.6222	0.0137152	-8.6222	0.00651847	-8.6222	0.00191082
-4.42273	-0.0169186	-8.54783	0.00198949	-8.54783	0.0104226	-8.54783	0.00254345	-8.54783	-0.00429599	-8.54783	-0.0226845	-8.54783	0.0106621	-8.54783	0.0075321	-8.54783	-0.0155229	-8.54783	-0.0092973	-8.54783	-0.00733649	-8.54783	0.00969031	-8.54783	-0.0135475	-8.54783	0.0153098	-8.54783	0.00605773	-8.54783	-0.0222237	-8.55874	0.0118074	-8.55874	0.0231139	-8.55874	0.006336	-8.55874	0.000404735	-8.55874	-0.001208	-8.55874	-0.0108624	-8.55874	-0.00361321	-8.55874	0.00322066	-8.55874	0.00115481
-4.35927	-0.00174941	-8.48437	-0.00996301	-8.48437	-0.000332098	-8.48437	-0.0151352	-8.48437	-0.00390814	-8.48437	-0.0102248	-8.48437	0.00935817	-8.48437	0.00467096	-8.48437	0.0110734	-8.48437	0.015734	-8.48437	-0.0310168	-8.48437	-0.0175398	-8.48437	-0.0240248	-8.48437	-0.00559097	-8.48437	0.0089103	-8.48437	-0.0210514	-8.49528	-0.0102779	-8.49528	0.00248285	-8.49528	-0.00592095	-8.49528	-0.00107696	-8.49528	-0.0194508	-8.49528	0.0343193	-8.49528	-0.00555085	-8.49528	0.0177939	-8.49528	0.00855342
-4.2958	0.0155021	-8.42091	-0.00229219	-8.42091	-0.00176054	-8.42091	-0.013339	-8.42091	0.0106973	-8.42091	-0.00920835	-8.42091	0.012288	-8.42091	-0.00377684	-8.42091	0.00692647	-8.42091	-0.0115116	-8.42091	-0.00998544	-8.42091	0.00201955	-8.42091	0.00606645	-8.42091	0.0197579	-8.42091	-0.0243712	-8.42091	-0.0334101	-8.43181	-0.00805367	-8.43181	-0.00753364	-8.43181	-0.00457138	-8.43181	0.0133748	-8.43181	-0.000831052	-8.43181	0.0200587	-8.43181	-0.018102	-8.43181	-0.00101033	-8.43181	-0.00536027
-4.23234	-0.000149067	-8.35744	-0.0116718	-8.35744	-0.0173452	-8.35744	-0.014755	-8.35744	0.00863146	-8.35744	-0.0327908	-8.35744	0.0132369	-8.35744	0.00326372	-8.35744	0.00845323	-8.35744	0.0235094	-8.35744	0.0169394	-8.35744	0.00177487	-8.35744	-0.012875	-8.35744	0.0030392	-8.35744	0.0119678	-8.35744	-0.0254854	-8.36835	-0.000686327	-8.36835	-0.0142315	-8.36835	-0.0092216	-8.36835	0.00950832	-8.36835	-0.0100503	-8.36835	0.0126242	-8.36835	0.00441143	-8.36835	-0.00721054	-8.36835	0.00585104
-4.16888	-0.0182843	-8.29398	-0.0292253	-8.29398	0.0176007	-8.29398	-0.0195872	-8.29398	0.00443968	-8.29398	-0.017174	-8.29398	0.000627397	-8.29398	-0.0164298	-8.29398	-0.0106298	-8.29398	0.00229374	-8.29398	-0.00259866	-8.29398	-0.0064055	-8.29398	0.0198233	-8.29398	-0.0388436	-8.29398	0.00659688	-8.29398	0.000178019	-8.30489	-0.00562693	-8.30489	-0.00649642	-8.30489	0.0181153	-8.30489	0.0220107	-8.30489	0.0170968	-8.30489	0.0236519	-8.30489	-0.00353871	-8.30489	0.0119759	-8.30489	0.0110686
-4.10541	-0.0134954	-8.23052	-0.00491261	-8.23052	-0.0274043	-8.23052	-0.0421372	-8.23052	0.013418	-8.23052	0.00488947	-8.23052	-0.0227617	-8.23052	-0.0120996	-8.23052	0.013781	-8.23052	-0.0136713	-8.23052	-0.04017	-8.23052	0.00564734	-8.23052	-0.00733378	-8.23052	-0.00385719	-8.23052	0.0183298	-8.23052	-0.0125039	-8.24142	0.0053657	-8.24142	-0.00930854	-8.24142	0.00959407	-8.24142	0.0137399	-8.24142	0.00434642	-8.24142	0.0172406	-8.24142	-0.00467019	-8.24142	0.000817964	-8.24142	-0.00679413
-4.04195	-0.00256867	-8.16705	-0.00930092	-8.16705	-0.022634	-8.16705	-0.0426342	-8.16705	-0.000370328	-8.16705	-0.016722	-8.16705	-0.0123197	-8.16705	0.00541187	-8.16705	0.0012911	-8.16705	-0.0103987	-8.16705	-0.0337564	-8.16705	-0.00364051	-8.16705	-0.0163715	-8.16705	0.0102666	-8.16705	0.012943	-8.16705	0.0146673	-8.17796	-0.00565247	-8.17796	0.0106307	-8.17796	0.0275744	-8.17796	0.0239964	-8.17796	0.00849559	-8.17796	0.0175417	-8.17796	0.003464	-8.17796	0.0132071	-8.17796	0.00313458
-3.97849	0.0124716	-8.10359	-0.0108172	-8.10359	0.00692059	-8.10359	-0.0244326	-8.10359	-0.00289184	-8.10359	-0.0250677	-8.10359	-0.00496208	-8.10359	0.00511859	-8.10359	-0.00675836	-8.10359	0.00383782	-8.10359	-0.0207622	-8.10359	0.00724889	-8.10359	0.00125283	-8.10359	-0.00772893	-8.10359	0.0270844	-8.10359	-0.0234036	-8.1145	0.00108529	-8.1145	0.00233757	-8.1145	-0.0130813	-8.1145	0.0417549	-8.1145	0.00265798	-8.1145	0.00427913	-8.1145	0.0060739	-8.1145	-0.000381012	-8.1145	0.00707161
-3.91502	0.02391	-8.04013	-0.00298564	-8.04013	0.0299674	-8.04013	-0.0289458	-8.04013	-0.00646526	-8.04013	0.0196907	-8.04013	-0.0203339	-8.04013	-0.0165517	-8.04013	-0.00848702	-8.04013	-0.00500432	-8.04013	0.0152365	-8.04013	-0.000505885	-8.04013	-0.00643252	-8.04013	0.000298261	-8.04013	0.0114012	-8.04013	-0.010857	-8.05104	0.0105767	-8.05104	0.00988991	-8.05104	-0.0258664	-8.05104	0.0134335	-8.05104	-0.00637845	-8.05104	0.00289066	-8.05104	0.000503341	-8.05104	-0.0154946	-8.05104	0.0206868
-3.85156	-0.00458884	-7.97666	-0.0208139	-7.97666	-0.032286	-7.97666	-0.00766362	-7.97666	-0.00119213	-7.97666	0.0146476	-7.97666	-0.0195653	-7.97666	-0.00470249	-7.97666	-0.00852965	-7.97666	0.0185452	-7.97666	-0.0256883	-7.97666	-0.0128254	-7.97666	-0.00175018	-7.97666	0.000664374	-7.97666	0.00330542	-7.97666	-0.00839319	-7.98757	0.00746572	-7.98757	-0.000557517	-7.98757	0.00713584	-7.98757	0.00597331	-7.98757	-0.00450232	-7.98757	0.00410485	-7.98757	0.0176514	-7.98757	-0.00553544	-7.98757	0.0244107
-3.7881	-0.00681271	-7.9132	-0.0137892	-7.9132	-0.00186694	-7.9132	-0.0281222	-7.9132	-0.014559	-7.9132	0.0052315	-7.9132	0.0293528	-7.9132	0.00557041	-7.9132	0.012539	-7.9132	0.0253949	-7.9132	-0.0247475	-7.9132	-0.00898416	-7.9132	0.0211681	-7.9132	-0.00865856	-7.9132	0.0154801	-7.9132	-0.026035	-7.92411	-0.0131937	-7.92411	0.0222852	-7.92411	0.0144722	-7.92411	0.0153487	-7.92411	-0.0125017	-7.92411	0.0141372	-7.92411	0.00575322	-7.92411	0.0182675	-7.92411	-0.00424152
-3.72464	0.0145734	-7.84974	-0.00867755	-7.84974	-0.00978984	-7.84974	-0.0377579	-7.84974	-0.025542	-7.84974	-0.0119679	-7.84974	0.00434277	-7.84974	0.0086684	-7.84974	0.0140026	-7.84974	-0.00133939	-7.84974	-0.0263615	-7.84974	-0.00331589	-7.84974	0.0145092	-7.84974	0.010843	-7.84974	0.0128638	-7.84974	-0.0183329	-7.86065	0.021387	-7.86065	0.0107873	-7.86065	-2.33991e-05	-7.86065	0.00282936	-7.86065	-0.00212959	-7.86065	-0.0023163	-7.86065	0.0207743	-7.86065	0.00024178	-7.86065	0.0137473
-3.66117	-0.00158618	-7.78628	0.00423058	-7.78628	-0.00141585	-7.78628	-0.0500964	-7.78628	0.00382745	-7.78628	0.0013498	-7.78628	0.0037681	-7.78628	-0.0055741	-7.78628	0.00128556	-7.78628	-0.0145691	-7.78628	-0.0223888	-7.78628	-0.0186437	-7.78628	-0.00310911	-7.78628	-0.0144764	-7.78628	-0.0158096	-7.78628	-0.0131845	-7.79718	0.0184023	-7.79718	-0.00593691	-7.79718	-0.0066421	-7.79718	-0.00225205	-7.79718	0.0163155	-7.79718	-0.0154063	-7.79718	-0.00776291	-7.79718	0.0138722	-7.79718	-0.00597216
-3.59771	-0.0152699	-7.72281	-0.0281806	-7.72281	-0.0242555	-7.72281	-0.024706	-7.72281	0.00579629	-7.72281	0.00397512	-7.72281	-0.0071803	-7.72281	0.00131697	-7.72281	-0.0173835	-7.72281	0.0144986	-7.72281	-0.0351098	-7.72281	-0.00300393	-7.72281	-0.0238511	-7.72281	-0.00635891	-7.72281	-0.0211275	-7.72281	-0.000492089	-7.73372	0.0120405	-7.73372	0.00821011	-7.73372	0.00940159	-7.73372	0.0159139	-7.73372	0.00420887	-7.73372	-0.00370901	-7.73372	-0.00363008	-7.73372	-0.00644173	-7.73372	-0.0246425
-3.53425	0.0177604	-7.65935	-0.0207236	-7.65935	0.00377214	-7.65935	-0.0387178	-7.65935	-0.0122961	-7.65935	-0.00149258	-7.65935	-0.00992672	-7.65935	-0.0244356	-7.65935	-0.00574001	-7.65935	-0.0281874	-7.65935	-0.00836343	-7.65935	0.00136273	-7.65935	-0.00807559	-7.65935	0.0227161	-7.65935	0.00288978	-7.65935	-0.012009	-7.67026	0.00784549	-7.67026	-0.0146183	-7.67026	0.00529065	-7.67026	0.0122341	-7.67026	0.0105997	-7.67026	-0.0109651	-7.67026	-0.00535282	-7.67026	-0.0156314	-7.67026	-0.00893262
-3.47078	-0.0198497	-7.59589	0.0024549	-7.59589	-0.00626478	-7.59589	-0.0438133	-7.59589	-0.0134778	-7.59589	0.00030279	-7.59589	0.000937023	-7.59589	-0.0086066	-7.59589	0.014261	-7.59589	-0.0205379	-7.59589	-0.040579	-7.59589	0.0115861	-7.59589	0.0054321	-7.59589	0.00696547	-7.59589	0.0153506	-7.59589	-0.0159533	-7.60679	0.00722181	-7.60679	0.018205	-7.60679	-0.00640965	-7.60679	0.0180489	-7.60679	-0.00400941	-7.60679	0.0219147	-7.60679	0.00713961	-7.60679	-0.0259665	-7.60679	-0.0084771
-3.40732	-0.00837799	-7.53242	-0.0210694	-7.53242	0.0113892	-7.53242	-0.042077	-7.53242	0.0115399	-7.53242	-0.00105232	-7.53242	-0.0286332	-7.53242	-0.00545201	-7.53242	0.00858078	-7.53242	-0.00623708	-7.53242	-0.0284644	-7.53242	0.00959158	-7.53242	0.00827779	-7.53242	0.0207414	-7.53242	0.0176351	-7.53242	-0.0136266	-7.54333	-0.00875692	-7.54333	0.0150404	-7.54333	9.00605e-05	-7.54333	-0.000560049	-7.54333	0.00720772	-7.54333	0.00932626	-7.54333	-0.00493375	-7.54333	-0.0172449	-7.54333	0.000992268
-3.34386	-0.0149484	-7.46896	0.0113482	-7.46896	0.0151751	-7.46896	-0.0222681	-7.46896	-0.0154371	-7.46896	-0.0150525	-7.46896	-0.0106886	-7.46896	-0.0277996	-7.46896	0.0239722	-7.46896	0.000737247	-7.46896	-0.0185129	-7.46896	-0.00958432	-7.46896	0.0177054	-7.46896	0.0131786	-7.46896	0.0406642	-7.46896	-0.0314756	-7.47987	-0.017542	-7.47987	0.0198448	-7.47987	0.0139733	-7.47987	0.00633708	-7.47987	0.00343078	-7.47987	-0.00715223	-7.47987	0.00347783	-7.47987	-8.76359e-05	-7.47987	0.00725648
-3.28039	-0.0292151	-7.4055	-0.00534455	-7.4055	-0.00549999	-7.4055	-0.00607766	-7.4055	-0.0322917	-7.4055	-0.0203098	-7.4055	-0.0215788	-7.4055	0.0289473	-7.4055	-0.00441567	-7.4055	0.004974	-7.4055	0.00401627	-7.4055	-0.0337949	-7.4055	0.0069634	-7.4055	-0.000998198	-7.4055	0.00655757	-7.4055	0.00998167	-7.4164	0.0127741	-7.4164	0.0106906	-7.4164	0.00521127	-7.4164	0.00430174	-7.4164	0.00491294	-7.4164	0.00696359	-7.4164	-0.000571343	-7.4164	-0.00970529	-7.4164	-0.0155595
-3.21693	0.000568281	-7.34203	-0.0445508	-7.34203	-0.0175876	-7.34203	-0.00958659	-7.34203	-0.0276813	-7.34203	-0.00919392	-7.34203	-0.0177777	-7.34203	0.0166532	-7.34203	0.0119929	-7.34203	-0.0120598	-7.34203	-0.0408107	-7.34203	0.000765469	-7.34203	-0.0147352	-7.34203	0.00646675	-7.34203	0.0175836	-7.34203	0.00746992	-7.35294	0.0150105	-7.35294	-0.00631351	-7.35294	3.1082e-05	-7.35294	0.00522204	-7.35294	-0.0105689	-7.35294	-0.0131739	-7.35294	7.50598e-05	-7.35294	0.0261007	-7.35294	-0.00664007
-3.15347	-0.0200497	-7.27857	-0.00953573	-7.27857	0.0041943	-7.27857	-0.0227778	-7.27857	0.0144282	-7.27857	0.00928664	-7.27857	-0.0214201	-7.27857	-0.0123154	-7.27857	-0.011137	-7.27857	-0.0314848	-7.27857	-0.0198624	-7.27857	0.00916707	-7.27857	-0.000118488	-7.27857	-0.0186803	-7.27857	-0.00398074	-7.27857	0.0218516	-7.28948	-0.00328133	-7.28948	0.000388203	-7.28948	0.0016423	-7.28948	0.0205238	-7.28948	-0.0154789	-7.28948	-0.00672873	-7.28948	-0.00331152	-7.28948	0.0112775	-7.28948	-0.0145199
-3.09	-0.00225369	-7.21511	-0.0124846	-7.21511	-0.0120455	-7.21511	0.00949239	-7.21511	0.00720029	-7.21511	-0.0196555	-7.21511	-0.0349384	-7.21511	0.00143499	-7.21511	0.00132954	-7.21511	-0.00412031	-7.21511	-0.0179773	-7.21511	-0.0163097	-7.21511	-0.0177377	-7.21511	0.00573534	-7.21511	0.00563564	-7.21511	0.0035335	-7.22601	-0.0216721	-7.22601	-0.0074166	-7.22601	-0.0163617	-7.22601	0.0145648	-7.22601	0.00986336	-7.22601	0.000637806	-7.22601	0.0127674	-7.22601	-0.0196641	-7.22601	0.00909924
-3.02654	-0.0238861	-7.15164	-0.0132728	-7.15164	-0.0144546	-7.15164	-0.0128056	-7.15164	0.00829596	-7.15164	-0.0106559	-7.15164	0.000914738	-7.15164	-0.0104088	-7.15164	-0.00827334	-7.15164	-0.00345061	-7.15164	-0.0361471	-7.15164	0.00341304	-7.15164	-0.0122061	-7.15164	0.0116691	-7.15164	0.0138395	-7.15164	-0.0201162	-7.16255	0.0172008	-7.16255	-0.0146296	-7.16255	-0.0162103	-7.16255	0.0191536	-7.16255	-0.0039539	-7.16255	0.00990785	-7.16255	0.00642559	-7.16255	-0.0246317	-7.16255	0.0267572
-2.96308	0.0137645	-7.08818	0.00507998	-7.08818	0.000804371	-7.08818	0.00964945	-7.08818	-0.028173	-7.08818	0.00690066	-7.08818	-0.0246651	-7.08818	0.000206832	-7.08818	-0.00595498	-7.08818	-0.0224453	-7.08818	-0.0172906	-7.08818	0.0116891	-7.08818	0.020032	-7.08818	-0.0157384	-7.08818	0.00247729	-7.08818	0.00122374	-7.09909	0.00121231	-7.09909	0.0137329	-7.09909	-0.00421137	-7.09909	0.02126	-7.09909	-0.0121522	-7.09909	0.0272453	-7.09909	-0.00955575	-7.09909	-0.019339	-7.09909	-0.00354173
-2.89961	0.00803462	-7.02472	-0.0184848	-7.02472	-0.0207163	-7.02472	-0.0289865	-7.02472	-0.000442645	-7.02472	-0.0124768	-7.02472	-0.0177895	-7.02472	-0.0144374	-7.02472	-0.0116771	-7.02472	-0.00502055	-7.02472	-0.0331528	-7.02472	-0.017245	-7.02472	0.00374602	-7.02472	0.0204684	-7.02472	-0.0034338	-7.02472	0.0267222	-7.03563	0.0121933	-7.03563	7.52775e-05	-7.03563	-0.00646505	-7.03563	-0.00171904	-7.03563	-0.0219127	-7.03563	0.0142576	-7.03563	-0.00211294	-7.03563	0.00143261	-7.03563	-0.0164024
-2.83615	-0.00475688	-6.96125	-0.00826227	-6.96125	0.00919702	-6.96125	-0.0320012	-6.96125	-0.0026598	-6.96125	-0.00505566	-6.96125	-0.00882541	-6.96125	0.00761499	-6.96125	-0.0212814	-6.96125	-0.00712767	-6.96125	-0.0282915	-6.96125	-0.0136259	-6.96125	-0.00132383	-6.96125	-0.0131485	-6.96125	-0.0118078	-6.96125	0.0181719	-6.97216	0.00527256	-6.97216	-0.0139021	-6.97216	-0.00767674	-6.97216	0.0132697	-6.97216	0.00579175	-6.97216	0.0042155	-6.97216	0.000260136	-6.97216	-0.00435906	-6.97216	0.0102279
-2.77269	-0.012234	-6.89779	0.000236926	-6.89779	-0.000376649	-6.89779	-0.0176179	-6.89779	-0.0165988	-6.89779	-0.041034	-6.89779	0.0149338	-6.89779	-0.0130143	-6.89779	-0.0106809	-6.89779	0.00327359	-6.89779	-0.0305001	-6.89779	-0.00935571	-6.89779	-0.036065	-6.89779	0.0171933	-6.89779	-0.0171338	-6.89779	0.0198564	-6.9087	0.0184195	-6.9087	-0.00496761	-6.9087	0.0129518	-6.9087	0.0120645	-6.9087	0.015009	-6.9087	-0.0093777	-6.9087	0.0122511	-6.9087	0.028602	-6.9087	0.0150091
-2.70923	-0.00258599	-6.83433	-0.0118884	-6.83433	0.00302499	-6.83433	-0.00557331	-6.83433	0.00287484	-6.83433	-0.00303448	-6.83433	0.00734882	-6.83433	0.0132047	-6.83433	-0.0153253	-6.83433	-0.00801145	-6.83433	-0.0459007	-6.83433	0.0014761	-6.83433	-0.0272832	-6.83433	0.00198021	-6.83433	-0.0204478	-6.83433	0.0061774	-6.84524	0.0158282	-6.84524	0.00202357	-6.84524	0.00752038	-6.84524	0.00622271	-6.84524	0.00629452	-6.84524	0.0157672	-6.84524	0.00994853	-6.84524	0.00919149	-6.84524	0.0193452
-2.64576	-0.00783709	-6.77087	-0.0111261	-6.77087	-0.0080723	-6.77087	-0.0263915	-6.77087	-0.00548869	-6.77087	-0.0179401	-6.77087	0.0116478	-6.77087	-0.0147245	-6.77087	-0.00667443	-6.77087	-0.0191132	-6.77087	-0.0369333	-6.77087	-0.0029253	-6.77087	-0.0019221	-6.77087	0.00868106	-6.77087	-0.0337966	-6.77087	-0.0177975	-6.78177	-0.0245922	-6.78177	0.00284405	-6.78177	-0.00513595	-6.78177	0.00881023	-6.78177	0.0246598	-6.78177	0.0249532	-6.78177	0.0177787	-6.78177	0.00441485	-6.78177	-0.00570388
-2.5823	-0.015007	-6.7074	-0.0135238	-6.7074	-0.0158856	-6.7074	-0.0385788	-6.7074	-0.0297013	-6.7074	-0.0201508	-6.7074	-0.000961598	-6.7074	-0.0261198	-6.7074	-0.000967098	-6.7074	-0.00808266	-6.7074	-0.0274661	-6.7074	0.00219431	-6.7074	-0.0198101	-6.7074	0.0246403	-6.7074	-0.0235377	-6.7074	-0.0106223	-6.71831	-0.00189001	-6.71831	-0.0106941	-6.71831	0.0163504	-6.71831	0.0302059	-6.71831	0.0257069	-6.71831	0.0193272	-6.71831	0.0132752	-6.71831	0.00890597	-6.71831	-0.0148005
-2.51884	0.00468294	-6.64394	-0.0378804	-6.64394	-0.0169433	-6.64394	-0.0525209	-6.64394	-0.0432346	-6.64394	-0.0203173	-6.64394	-0.0358335	-6.64394	-0.0195453	-6.64394	-0.0329306	-6.64394	-0.00419196	-6.64394	-0.0318272	-6.64394	-0.00680171	-6.64394	0.00158195	-6.64394	0.0101847	-6.64394	-0.0201795	-6.64394	-3.12825e-05	-6.65485	0.0178319	-6.65485	-8.64197e-05	-6.65485	-0.0277602	-6.65485	0.0200913	-6.65485	0.0354676	-6.65485	0.0317668	-6.65485	0.00202564	-6.65485	0.0251398	-6.65485	0.0041087
-2.45537	0.00710009	-6.58048	-0.00622238	-6.58048	0.0049685	-6.58048	-0.0382554	-6.58048	0.00293299	-6.58048	-0.00272045	-6.58048	-0.0117933	-6.58048	0.00513419	-6.58048	0.00745919	-6.58048	-0.0089389	-6.58048	-0.0283311	-6.58048	-0.00910083	-6.58048	-0.0258445	-6.58048	0.00193677	-6.58048	-0.00896916	-6.58048	-0.00381524	-6.59138	0.0301525	-6.59138	0.0231269	-6.59138	-0.00891231	-6.59138	0.0347758	-6.59138	0.0121479	-6.59138	0.00564527	-6.59138	0.00726568	-6.59138	0.0145729	-6.59138	0.0270061
-2.39191	0.00417801	-6.51701	-0.00213503	-6.51701	0.0108704	-6.51701	-0.00171963	-6.51701	-0.0105619	-6.51701	-0.020388	-6.51701	-0.0072007	-6.51701	-0.0198484	-6.51701	-0.0334241	-6.51701	-0.02214	-6.51701	-0.0309408	-6.51701	-0.0328761	-6.51701	-0.0216415	-6.51701	0.0151699	-6.51701	-0.0180824	-6.51701	-0.0176797	-6.52792	0.0253626	-6.52792	0.012377	-6.52792	0.020105	-6.52792	0.0176221	-6.52792	0.0187315	-6.52792	0.0167775	-6.52792	0.0188278	-6.52792	-0.00143027	-6.52792	0.0121305
-2.32845	-0.0150259	-6.45355	-0.024211	-6.45355	-0.00885409	-6.45355	-0.0305729	-6.45355	-0.0180276	-6.45355	-0.0181645	-6.45355	0.0182235	-6.45355	-0.00327931	-6.45355	-0.0100962	-6.45355	-0.0249715	-6.45355	0.00219641	-6.45355	-0.0109543	-6.45355	-0.0172831	-6.45355	0.00107532	-6.45355	0.0182535	-6.45355	0.0237908	-6.46446	0.0185417	-6.46446	0.0253631	-6.46446	0.006212	-6.46446	0.0344489	-6.46446	0.0314321	-6.46446	0.0111004	-6.46446	0.0123491	-6.46446	-0.00400666	-6.46446	0.00827426
-2.26498	0.00464185	-6.39009	0.00565817	-6.39009	-0.00622741	-6.39009	-0.0177073	-6.39009	-0.00254527	-6.39009	-0.0353672	-6.39009	-0.0137869	-6.39009	-0.00521239	-6.39009	0.00985071	-6.39009	-0.0396033	-6.39009	-0.0342009	-6.39009	-0.00599465	-6.39009	-0.00783013	-6.39009	0.0132709	-6.39009	0.024144	-6.39009	0.00217924	-6.40099	0.0255152	-6.40099	0.0164792	-6.40099	0.00858579	-6.40099	0.0474903	-6.40099	0.0176535	-6.40099	0.00211247	-6.40099	-0.00637022	-6.40099	0.0124121	-6.40099	0.0142915
-2.20152	0.0219101	-6.32662	-0.0244446	-6.32662	-0.0177904	-6.32662	-0.0294082	-6.32662	-0.0280795	-6.32662	-0.0163519	-6.32662	-0.0268135	-6.32662	-0.00900341	-6.32662	-0.00235532	-6.32662	-0.0552557	-6.32662	-0.026117	-6.32662	-0.00396993	-6.32662	-0.0256033	-6.32662	0.00115681	-6.32662	-0.0270306	-6.32662	-0.0037624	-6.33753	0.00920861	-6.33753	0.0177946	-6.33753	-0.0061245	-6.33753	0.0211174	-6.33753	0.0495838	-6.33753	0.00232226	-6.33753	0.0104101	-6.33753	-0.00213032	-6.33753	0.0136443
-2.13806	0.00655266	-6.26316	-0.0252477	-6.26316	-0.0240557	-6.26316	-0.0133878	-6.26316	-0.0316725	-6.26316	-0.00481706	-6.26316	-0.0258168	-6.26316	0.0034018	-6.26316	-0.0166304	-6.26316	-0.0320478	-6.26316	-0.0410975	-6.26316	0.00207304	-6.26316	-0.00500743	-6.26316	-0.0171056	-6.26316	-0.0188842	-6.26316	-0.013253	-6.27407	0.0315945	-6.27407	0.0111788	-6.27407	0.00610839	-6.27407	0.0433399	-6.27407	0.0278986	-6.27407	0.00813514	-6.27407	0.0249914	-6.27407	0.00417501	-6.27407	-0.00210531
-2.07459	-0.00372405	-6.1997	-0.0364027	-6.1997	-0.0107977	-6.1997	-0.0108705	-6.1997	-0.0457319	-6.1997	0.000220908	-6.1997	-0.00879626	-6.1997	-0.0137881	-6.1997	-0.0436001	-6.1997	-0.0468609	-6.1997	-0.0145725	-6.1997	0.0148955	-6.1997	-0.021236	-6.1997	-0.0143251	-6.1997	-0.0127494	-6.1997	0.0287836	-6.2106	0.0142911	-6.2106	0.0201384	-6.2106	-0.00445685	-6.2106	0.0266957	-6.2106	0.027905	-6.2106	-0.00824995	-6.2106	0.00610786	-6.2106	0.0259564	-6.2106	0.00122451
-2.01113	0.00489952	-6.13623	-0.0145871	-6.13623	-0.0227917	-6.13623	-0.0211322	-6.13623	-0.0330312	-6.13623	-0.0115871	-6.13623	0.00125483	-6.13623	-0.00744677	-6.13623	-0.0203842	-6.13623	-0.0130125	-6.13623	-0.0211495	-6.13623	0.001916	-6.13623	-0.0111032	-6.13623	-0.00481239	-6.13623	0.0112455	-6.13623	0.028689	-6.14714	0.0176821	-6.14714	0.00898274	-6.14714	-0.015909	-6.14714	0.0252834	-6.14714	0.0381641	-6.14714	0.00970656	-6.14714	0.0223168	-6.14714	-0.0215238	-6.14714	0.00943921
-1.94767	0.00923183	-6.07277	-0.0154463	-6.07277	-0.0143289	-6.07277	-0.0263964	-6.07277	-0.0290877	-6.07277	0.00160892	-6.07277	-0.0198552	-6.07277	-0.00222037	-6.07277	-0.0145106	-6.07277	-0.0446455	-6.07277	-0.0237875	-6.07277	0.00468887	-6.07277	-0.00614886	-6.07277	-0.0244006	-6.07277	0.0214873	-6.07277	-0.0210817	-6.08368	-0.00015743	-6.08368	-0.0104146	-6.08368	0.0189924	-6.08368	0.017545	-6.08368	0.0292615	-6.08368	0.00959515	-6.08368	-0.00319524	-6.08368	-0.00377066	-6.08368	0.000233516
-1.8842	0.0382388	-6.00931	-0.0112131	-6.00931	-0.0220753	-6.00931	0.011485	-6.00931	-0.0234802	-6.00931	0.0293982	-6.00931	-0.00558962	-6.00931	-0.0190408	-6.00931	-0.00446931	-6.00931	-0.035921	-6.00931	0.010786	-6.00931	-0.0163279	-6.00931	-0.0218894	-6.00931	-0.0112609	-6.00931	-0.00744659	-6.00931	0.0134791	-6.02022	-0.00800908	-6.02022	0.00803513	-6.02022	0.0236205	-6.02022	0.0227198	-6.02022	0.0390107	-6.02022	-0.00302138	-6.02022	0.00192977	-6.02022	0.0131941	-6.02022	0.00606254
-1.82074	0.0137203	-5.94584	0.0123716	-5.94584	0.00974164	-5.94584	-0.0338172	-5.94584	-0.0117516	-5.94584	-0.0171822	-5.94584	0.00121976	-5.94584	-0.00495103	-5.94584	-0.0170287	-5.94584	-0.0358074	-5.94584	-0.0117155	-5.94584	-0.0225857	-5.94584	-0.00702146	-5.94584	-0.0234011	-5.94584	-0.00631261	-5.94584	0.00448767	-5.95675	-0.000970875	-5.95675	0.0128901	-5.95675	0.00716876	-5.95675	0.00782745	-5.95675	0.0440023	-5.95675	0.010727	-5.95675	0.000368684	-5.95675	0.0281393	-5.95675	-0.0119534
-1.75728	0.0153668	-5.88238	0.013766	-5.88238	-0.00937863	-5.88238	-0.0262235	-5.88238	0.0122008	-5.88238	-0.00102334	-5.88238	-0.00081935	-5.88238	0.0202626	-5.88238	-0.00316386	-5.88238	-0.00436468	-5.88238	-0.0177066	-5.88238	-0.0186052	-5.88238	-0.00995555	-5.88238	-0.0121995	-5.88238	-0.00500432	-5.88238	0.012451	-5.89329	0.0254591	-5.89329	0.0021303	-5.89329	-0.015812	-5.89329	0.0375236	-5.89329	0.0374317	-5.89329	0.00947843	-5.89329	0.0277423	-5.89329	0.020604	-5.89329	-0.00692386
-1.69382	0.0345407	-5.81892	-0.0195915	-5.81892	-0.0042584	-5.81892	-0.0236905	-5.81892	-0.022351	-5.81892	-0.0173221	-5.81892	0.00288591	-5.81892	-0.0346792	-5.81892	-0.0188663	-5.81892	-0.0253799	-5.81892	-0.0295648	-5.81892	-0.00585328	-5.81892	-0.0245052	-5.81892	-0.00886687	-5.81892	0.000723885	-5.81892	0.0193956	-5.82983	-0.00571791	-5.82983	0.0101466	-5.82983	-0.0109403	-5.82983	0.0325735	-5.82983	0.0478445	-5.82983	0.0298467	-5.82983	-0.00283918	-5.82983	-0.00653293	-5.82983	0.0085963
-1.63035	0.0291777	-5.75546	-0.00682944	-5.75546	0.0057189	-5.75546	0.00308934	-5.75546	-0.00175474	-5.75546	-0.013245	-5.75546	0.000753688	-5.75546	-0.0177296	-5.75546	-0.00996934	-5.75546	-0.049201	-5.75546	-0.000992888	-5.75546	-0.0317665	-5.75546	-0.0310158	-5.75546	-0.0215914	-5.75546	-0.00522715	-5.75546	-0.00520051	-5.76636	-0.0226434	-5.76636	0.0137225	-5.76636	0.0107795	-5.76636	0.0360522	-5.76636	0.0445325	-5.76636	0.0148492	-5.76636	-0.0023483	-5.76636	-0.0163116	-5.76636	0.00339995
-1.56689	0.0331428	-5.69199	-0.0085328	-5.69199	-0.00629776	-5.69199	0.00136311	-5.69199	-0.0333388	-5.69199	-0.0133454	-5.69199	-0.00721464	-5.69199	0.0235306	-5.69199	-0.0209696	-5.69199	-0.0153053	-5.69199	-0.0349404	-5.69199	-0.00526462	-5.69199	0.0118556	-5.69199	0.0163393	-5.69199	-0.00488504	-5.69199	0.00216587	-5.7029	-0.000988468	-5.7029	-0.0127986	-5.7029	-0.0145783	-5.7029	0.021276	-5.7029	0.0301676	-5.7029	0.0348297	-5.7029	-0.0244658	-5.7029	0.0079205	-5.7029	0.00357401
-1.50343	0.0150789	-5.62853	0.00866546	-5.62853	-0.0211458	-5.62853	-0.00659009	-5.62853	-0.0117144	-5.62853	-0.0337737	-5.62853	0.00252249	-5.62853	0.00933731	-5.62853	-0.0208247	-5.62853	-0.00905401	-5.62853	-0.00580661	-5.62853	-0.00411806	-5.62853	0.00668891	-5.62853	-0.00972599	-5.62853	-0.0131174	-5.62853	0.00464797	-5.63944	0.00382007	-5.63944	0.00420269	-5.63944	0.00195785	-5.63944	0.0387221	-5.63944	0.0539387	-5.63944	0.0271825	-5.63944	-0.00539642	-5.63944	0.0114804	-5.63944	0.0213361
-1.43996	0.0365591	-5.56507	-0.0125422	-5.56507	-0.00933878	-5.56507	-0.0319456	-5.56507	0.0254579	-5.56507	-0.0393119	-5.56507	-0.0255147	-5.56507	0.015796	-5.56507	0.0080655	-5.56507	-0.0119471	-5.56507	-0.0112618	-5.56507	0.00191842	-5.56507	0.0162462	-5.56507	-0.0142668	-5.56507	-0.0246459	-5.56507	0.0142442	-5.57597	-0.000805546	-5.57597	-0.0295115	-5.57597	0.0133252	-5.57597	0.0218103	-5.57597	0.0288194	-5.57597	0.0682885	-5.57597	0.0193526	-5.57597	0.0153034	-5.57597	0.0269224
-1.3765	0.0673311	-5.5016	-0.0153749	-5.5016	-0.00165095	-5.5016	-0.0135181	-5.5016	0.0185398	-5.5016	-0.0254216	-5.5016	-0.00843957	-5.5016	-0.00557292	-5.5016	-0.0149738	-5.5016	-0.0195164	-5.5016	-0.0295829	-5.5016	-0.00215222	-5.5016	0.00903755	-5.5016	-0.00167886	-5.5016	0.019822	-5.5016	0.0247555	-5.51251	-0.00945702	-5.51251	-0.0179882	-5.51251	0.0148359	-5.51251	0.0439363	-5.51251	0.0399929	-5.51251	0.0630212	-5.51251	0.0125345	-5.51251	-0.00801978	-5.51251	0.0191973
-1.31304	0.0504759	-5.43814	0.0180189	-5.43814	-0.0107192	-5.43814	-0.0364061	-5.43814	0.00336183	-5.43814	-0.0180486	-5.43814	0.00470735	-5.43814	0.000897962	-5.43814	-0.0170311	-5.43814	-0.0156572	-5.43814	-0.0150154	-5.43814	-0.00166178	-5.43814	-0.00237155	-5.43814	0.00649179	-5.43814	0.0103234	-5.43814	-0.00899838	-5.44905	-0.00227922	-5.44905	-0.00257788	-5.44905	0.00378565	-5.44905	0.025049	-5.44905	0.0483478	-5.44905	0.0671683	-5.44905	-0.00472056	-5.44905	0.0013412	-5.44905	0.0181996
-1.24957	0.00846118	-5.37468	-0.0228127	-5.37468	0.00291431	-5.37468	-0.032017	-5.37468	0.026083	-5.37468	-0.0276818	-5.37468	-0.00500176	-5.37468	0.00428069	-5.37468	0.0197366	-5.37468	-0.00543445	-5.37468	-0.00394026	-5.37468	0.00187865	-5.37468	0.0065119	-5.37468	-0.000246254	-5.37468	0.0139866	-5.37468	0.0432818	-5.38558	0.00811412	-5.38558	-0.000973772	-5.38558	-0.00472023	-5.38558	0.039476	-5.38558	0.0629633	-5.38558	0.0586453	-5.38558	0.0112515	-5.38558	-0.000831588	-5.38558	0.00607228
-1.18611	0.086485	-5.31121	-0.00566422	-5.31121	-0.0240101	-5.31121	-0.0213207	-5.31121	0.00596185	-5.31121	-0.00379763	-5.31121	-0.0165399	-5.31121	-0.00844425	-5.31121	0.00580695	-5.31121	-0.0152407	-5.31121	-0.0235907	-5.31121	0.0326156	-5.31121	-0.00703505	-5.31121	0.00772054	-5.31121	0.00275191	-5.31121	0.0159193	-5.32212	-0.00220847	-5.32212	-0.0106249	-5.32212	0.00379396	-5.32212	0.0350246	-5.32212	0.0486225	-5.32212	0.0808848	-5.32212	-0.0037824	-5.32212	0.0110947	-5.32212	-0.0102832
-1.12265	0.0668035	-5.24775	0.00162658	-5.24775	0.012894	-5.24775	-0.0360565	-5.24775	-0.00509562	-5.24775	-0.0162632	-5.24775	0.00463083	-5.24775	0.0226424	-5.24775	0.0112014	-5.24775	-0.00389969	-5.24775	-0.0179512	-5.24775	0.0377362	-5.24775	-0.0146596	-5.24775	0.00197496	-5.24775	0.00421231	-5.24775	-0.0050053	-5.25866	-0.00535592	-5.25866	0.0127523	-5.25866	0.0129523	-5.25866	0.0305211	-5.25866	0.0364388	-5.25866	0.0842407	-5.25866	0.0123379	-5.25866	0.00351776	-5.25866	0.0221407
-1.05918	0.0671098	-5.18429	-0.00667553	-5.18429	0.00416353	-5.18429	-0.0277295	-5.18429	-0.0157265	-5.18429	-0.0120872	-5.18429	-0.00509404	-5.18429	-0.00597419	-5.18429	-0.050018	-5.18429	-0.0151484	-5.18429	-0.0416121	-5.18429	0.0109714	-5.18429	-0.009252	-5.18429	-0.00741135	-5.18429	0.0198262	-5.18429	-0.0358186	-5.19519	-0.000107724	-5.19519	0.011435	-5.19519	0.00377596	-5.19519	0.0225113	-5.19519	0.0333855	-5.19519	0.102512	-5.19519	0.00414699	-5.19519	0.0174412	-5.19519	0.0176824
-0.995721	0.0920812	-5.12082	0.0108759	-5.12082	-0.00415125	-5.12082	-0.0390197	-5.12082	0.0148814	-5.12082	-0.0108232	-5.12082	-0.0107508	-5.12082	0.00872798	-5.12082	0.00062011	-5.12082	-0.0185518	-5.12082	-0.0284071	-5.12082	-0.0145627	-5.12082	0.00113164	-5.12082	0.00566243	-5.12082	0.0140924	-5.12082	-0.00285907	-5.13173	-0.0139658	-5.13173	0.00429897	-5.13173	-0.0109114	-5.13173	0.0152016	-5.13173	0.0484662	-5.13173	0.10798	-5.13173	0.00696248	-5.13173	0.0244646	-5.13173	0.00583471
-0.932258	0.0736725	-5.05736	-0.0208858	-5.05736	-0.00469555	-5.05736	-0.0354162	-5.05736	-0.0050964	-5.05736	-0.0151927	-5.05736	-0.0129071	-5.05736	0.00139765	-5.05736	0.017639	-5.05736	-0.0362228	-5.05736	-0.0162174	-5.05736	-0.0127627	-5.05736	0.00303621	-5.05736	-0.0190462	-5.05736	-0.0146542	-5.05736	0.00789645	-5.06827	0.00388127	-5.06827	-0.0113032	-5.06827	0.00550621	-5.06827	0.0115676	-5.06827	0.0439867	-5.06827	0.100347	-5.06827	-0.00102976	-5.06827	0.0124955	-5.06827	0.00278453
-0.868794	0.0591936	-4.9939	-0.0218323	-4.9939	-0.00334202	-4.9939	-0.0240772	-4.9939	0.00573936	-4.9939	-0.0164867	-4.9939	-0.00831609	-4.9939	-0.00882431	-4.9939	-0.00365858	-4.9939	-0.0151932	-4.9939	-0.0161697	-4.9939	0.0283549	-4.9939	-0.016578	-4.9939	0.0096427	-4.9939	-0.00246347	-4.9939	-0.00653419	-5.00481	-0.0145244	-5.00481	0.00082565	-5.00481	-0.0159717	-5.00481	0.0428358	-5.00481	0.0393187	-5.00481	0.10525	-5.00481	0.0162655	-5.00481	0.00991579	-5.00481	-0.00892248
-0.805331	0.0549305	-4.93043	-0.0281906	-4.93043	-0.00344527	-4.93043	-0.0432698	-4.93043	0.0139642	-4.93043	-0.0189821	-4.93043	-0.0197347	-4.93043	0.0186958	-4.93043	-0.00917246	-4.93043	-0.029315	-4.93043	-0.025115	-4.93043	0.00932081	-4.93043	-0.00563319	-4.93043	0.0142484	-4.93043	-0.00202319	-4.93043	0.0209974	-4.94134	-0.0135487	-4.94134	-0.00241009	-4.94134	0.00202651	-4.94134	0.0172828	-4.94134	0.0439595	-4.94134	0.104091	-4.94134	0.0165841	-4.94134	-0.00818047	-4.94134	-0.00631395
-0.741868	0.0453819	-4.86697	-0.00624467	-4.86697	-0.00179972	-4.86697	-0.0268123	-4.86697	0.0061214	-4.86697	-0.00673377	-4.86697	-0.00116812	-4.86697	-0.00272793	-4.86697	0.00910873	-4.86697	-0.00298205	-4.86697	-0.0368101	-4.86697	-0.0089888	-4.86697	-0.019682	-4.86697	-0.0116245	-4.86697	0.0087638	-4.86697	-0.00560122	-4.87788	0.00288692	-4.87788	0.0180634	-4.87788	0.00403461	-4.87788	0.0015526	-4.87788	0.0476719	-4.87788	0.123803	-4.87788	0.00998853	-4.87788	-0.00641424	-4.87788	-0.00139357
-0.678405	0.0717475	-4.80351	-0.0246336	-4.80351	-0.00600895	-4.80351	-0.0355337	-4.80351	0.00966303	-4.80351	-0.00318746	-4.80351	0.0197249	-4.80351	-0.00112971	-4.80351	-0.0201543	-4.80351	0.0225346	-4.80351	-0.0129377	-4.80351	0.0117552	-4.80351	-0.0438147	-4.80351	0.0242993	-4.80351	-0.0012552	-4.80351	0.00539611	-4.81442	-0.000999851	-4.81442	0.00296118	-4.81442	0.0144587	-4.81442	0.0241988	-4.81442	0.0339806	-4.81442	0.126248	-4.81442	0.0128449	-4.81442	-0.0040162	-4.81442	-0.00494169
-0.614942	0.0681832	-4.74005	-0.00167463	-4.74005	0.00136274	-4.74005	-0.0653703	-4.74005	0.00131888	-4.74005	-0.00322336	-4.74005	0.00216933	-4.74005	0.00372062	-4.74005	-0.0113205	-4.74005	-0.0304741	-4.74005	-0.0098391	-4.74005	0.0333491	-4.74005	-0.0330647	-4.74005	-0.0212244	-4.74005	0.0382981	-4.74005	0.0156775	-4.75095	-0.0195265	-4.75095	-0.0151736	-4.75095	0.00701682	-4.75095	0.0270202	-4.75095	0.0275865	-4.75095	0.124375	-4.75095	0.0122223	-4.75095	0.0180079	-4.75095	0.00095811
-0.551479	0.0485084	-4.67658	-0.0255918	-4.67658	0.0110038	-4.67658	-0.0471122	-4.67658	0.00427819	-4.67658	-0.00749681	-4.67658	-0.00443879	-4.67658	-0.000419778	-4.67658	0.0272105	-4.67658	0.00761744	-4.67658	-0.00912747	-4.67658	0.0113385	-4.67658	-0.00591598	-4.67658	-0.0207172	-4.67658	-0.0025425	-4.67658	-0.00231257	-4.68749	-0.0149062	-4.68749	-0.0205065	-4.68749	-0.00149341	-4.68749	0.0201196	-4.68749	0.0211181	-4.68749	0.134481	-4.68749	0.0155503	-4.68749	-0.0123708	-4.68749	-0.0118778
-0.488016	0.0822876	-4.61312	0.00810851	-4.61312	0.0164049	-4.61312	-0.0158521	-4.61312	0.00918928	-4.61312	-0.0213209	-4.61312	-0.0185872	-4.61312	0.0104075	-4.61312	0.00158615	-4.61312	0.00487832	-4.61312	-0.018236	-4.61312	-0.0010947	-4.61312	-0.0313135	-4.61312	0.0159056	-4.61312	-0.00146289	-4.61312	-0.0173297	-4.62403	-0.000807856	-4.62403	-0.0101809	-4.62403	0.0121041	-4.62403	0.014091	-4.62403	0.035222	-4.62403	0.137165	-4.62403	0.00481229	-4.62403	-0.0190627	-4.62403	0.0267194
-0.424553	0.0670978	-4.54966	-0.0212367	-4.54966	-0.00722844	-4.54966	-0.0389775	-4.54966	-0.000957175	-4.54966	-0.0152021	-4.54966	0.0116706	-4.54966	0.0173638	-4.54966	-0.00909056	-4.54966	-0.0106372	-4.54966	-0.0186979	-4.54966	0.00686553	-4.54966	-0.0205642	-4.54966	-0.00313867	-4.54966	0.00246798	-4.54966	-0.0165358	-4.56056	0.00107864	-4.56056	0.0176224	-4.56056	0.026094	-4.56056	0.0133766	-4.56056	0.0378718	-4.56056	0.13868	-4.56056	0.0104977	-4.56056	0.0131266	-4.56056	0.0213685
-0.361089	0.041963	-4.48619	-0.00603015	-4.48619	0.0152436	-4.48619	-0.0416884	-4.48619	0.010775	-4.48619	-0.0228029	-4.48619	-0.00455753	-4.48619	-0.0115332	-4.48619	-0.0437031	-4.48619	0.0117633	-4.48619	-0.0242794	-4.48619	0.0113576	-4.48619	-0.0202831	-4.48619	-0.00454555	-4.48619	-0.00292498	-4.48619	0.00666283	-4.4971	0.0123217	-4.4971	0.00321207	-4.4971	0.00843022	-4.4971	0.0155373	-4.4971	0.070483	-4.4971	0.159803	-4.4971	0.0308265	-4.4971	0.0117173	-4.4971	0.0170557
-0.297626	0.0555647	-4.42273	-0.0445467	-4.42273	-0.00152426	-4.42273	-0.0348044	-4.42273	-0.00728075	-4.42273	-0.018757	-4.42273	-0.00690509	-4.42273	-0.0156897	-4.42273	-0.015112	-4.42273	-0.00627157	-4.42273	-0.00542913	-4.42273	-0.0213285	-4.42273	-0.00998744	-4.42273	-0.0145863	-4.42273	0.00702313	-4.42273	-0.015529	-4.43364	0.00729482	-4.43364	0.0181028	-4.43364	0.0242126	-4.43364	0.0354359	-4.43364	0.0665316	-4.43364	0.137608	-4.43364	0.0183283	-4.43364	0.00621298	-4.43364	0.0327123
-0.234163	0.0700406	-4.35927	-0.0213986	-4.35927	-0.00956139	-4.35927	-0.0406759	-4.35927	-0.00599102	-4.35927	-0.0156556	-4.35927	-0.0120587	-4.35927	-0.0273789	-4.35927	-0.0120777	-4.35927	-0.0135695	-4.35927	-0.0292564	-4.35927	-0.0125548	-4.35927	-0.00998303	-4.35927	-0.0188519	-4.35927	-0.0252161	-4.35927	-0.00696313	-4.37017	0.00351615	-4.37017	0.0189851	-4.37017	0.0134799	-4.37017	0.0418375	-4.37017	0.0490113	-4.37017	0.120223	-4.37017	0.00646851	-4.37017	0.0196381	-4.37017	0.0173729
-0.1707	0.0479818	-4.2958	-0.0373931	-4.2958	0.0136491	-4.2958	-0.0351107	-4.2958	-0.00428289	-4.2958	-0.0121865	-4.2958	0.0192489	-4.2958	0.0208591	-4.2958	0.0186145	-4.2958	-0.0104464	-4.2958	-0.0476737	-4.2958	-0.00747582	-4.2958	-0.0119106	-4.2958	0.00607932	-4.2958	0.00760931	-4.2958	0.0144834	-4.30671	0.00702863	-4.30671	0.00799005	-4.30671	0.0012338	-4.30671	0.0271467	-4.30671	0.0256942	-4.30671	0.101518	-4.30671	0.00245345	-4.30671	0.0106994	-4.30671	0.0164443
-0.107237	0.0634879	-4.23234	-0.0197837	-4.23234	-0.00237127	-4.23234	-0.0448347	-4.23234	0.00766438	-4.23234	-0.00446414	-4.23234	-0.0071323	-4.23234	-0.0211957	-4.23234	-0.018469	-4.23234	-0.0379738	-4.23234	-0.0197641	-4.23234	0.0115636	-4.23234	-0.046681	-4.23234	0.0144666	-4.23234	-0.0151031	-4.23234	-0.0012758	-4.24325	0.0137496	-4.24325	0.0209067	-4.24325	0.00158797	-4.24325	0.0372798	-4.24325	0.036726	-4.24325	0.111539	-4.24325	0.0213637	-4.24325	0.0079279	-4.24325	0.0155742
-0.0437738	0.0523492	-4.16888	0.00600584	-4.16888	-0.0335188	-4.16888	-0.0430989	-4.16888	-0.00152266	-4.16888	-0.0161285	-4.16888	0.0171166	-4.16888	0.00104823	-4.16888	-0.015135	-4.16888	-0.0111241	-4.16888	-0.0232832	-4.16888	0.00230244	-4.16888	-0.0139	-4.16888	-0.0089883	-4.16888	-0.0245961	-4.16888	-0.00247151	-4.17978	0.00443389	-4.17978	0.0215143	-4.17978	0.0138587	-4.17978	0.0551772	-4.17978	0.0712296	-4.17978	0.106132	-4.17978	0.0300263	-4.17978	0.0213844	-4.17978	0.0129111
0.0196894	0.0577565	-4.10541	-0.00537773	-4.10541	-0.018432	-4.10541	-0.0544306	-4.10541	-0.00859595	-4.10541	-0.00792367	-4.10541	0.0134799	-4.10541	-0.0152513	-4.10541	-0.024918	-4.10541	-0.000232391	-4.10541	-0.00782483	-4.10541	0.00407742	-4.10541	-0.0109413	-4.10541	-0.00384825	-4.10541	-0.0092786	-4.10541	0.0199371	-4.11632	-0.0112676	-4.11632	0.00309406	-4.11632	0.013552	-4.11632	0.0367307	-4.11632	0.0892389	-4.11632	0.13155	-4.11632	0.0192819	-4.11632	0.0136733	-4.11632	0.0178664
0.0831525	0.0476056	-4.04195	-0.0326894	-4.04195	-0.0145354	-4.04195	-0.0552934	-4.04195	-0.0110035	-4.04195	-0.00613324	-4.04195	0.0164577	-4.04195	-0.0248425	-4.04195	-0.00709558	-4.04195	-0.0172426	-4.04195	-0.0488512	-4.04195	-0.0411345	-4.04195	-0.0240753	-4.04195	0.00857943	-4.04195	-0.000310172	-4.04195	-0.0241607	-4.05286	0.0160223	-4.05286	-0.00367562	-4.05286	0.0360239	-4.05286	0.0337958	-4.05286	0.0777679	-4.05286	0.120749	-4.05286	0.0187018	-4.05286	0.0180535	-4.05286	0.00355435
0.146616	0.0421979	-3.97849	-0.0143172	-3.97849	-0.00543684	-3.97849	-0.0342858	-3.97849	-0.0245514	-3.97849	0.00139423	-3.97849	-0.00357956	-3.97849	-0.0184196	-3.97849	-0.0068537	-3.97849	-0.00969593	-3.97849	-0.0154281	-3.97849	-0.0365178	-3.97849	-0.0151711	-3.97849	0.00269968	-3.97849	0.00727045	-3.97849	-0.0280279	-3.9894	0.00764835	-3.9894	0.0301073	-3.9894	0.0284317	-3.9894	0.0359087	-3.9894	0.0648387	-3.9894	0.130995	-3.9894	0.0085984	-3.9894	0.032716	-3.9894	0.0254619
0.210079	0.0220024	-3.91502	-0.027724	-3.91502	-0.0239008	-3.91502	-0.0185444	-3.91502	-0.0208435	-3.91502	-0.0338568	-3.91502	0.00874677	-3.91502	-0.0216643	-3.91502	-0.0132274	-3.91502	-0.0172321	-3.91502	-0.0331929	-3.91502	-0.0214718	-3.91502	-0.0255572	-3.91502	0.00413098	-3.91502	0.004542	-3.91502	-0.0226156	-3.92593	0.0234486	-3.92593	0.00569745	-3.92593	0.0217433	-3.92593	0.0189236	-3.92593	0.0614255	-3.92593	0.109033	-3.92593	0.0205413	-3.92593	0.0293986	-3.92593	0.0290371
0.273542	0.0477495	-3.85156	-0.0238619	-3.85156	0.0204207	-3.85156	-0.0301646	-3.85156	-0.00659554	-3.85156	0.00322491	-3.85156	-0.00337786	-3.85156	-0.0129002	-3.85156	-0.00041391	-3.85156	0.00118615	-3.85156	-0.0154323	-3.85156	0.0119282	-3.85156	-0.000581671	-3.85156	-0.00489298	-3.85156	0.0187874	-3.85156	-0.00314386	-3.86247	0.0117653	-3.86247	0.0308736	-3.86247	0.028275	-3.86247	0.0428873	-3.86247	0.0572829	-3.86247	0.10336	-3.86247	0.0243709	-3.86247	0.0345523	-3.86247	0.0547608
0.337005	0.081869	-3.7881	-0.0187884	-3.7881	-0.00670203	-3.7881	-0.0245209	-3.7881	-0.0065345	-3.7881	-0.0336971	-3.7881	-0.0327686	-3.7881	-0.00144766	-3.7881	0.00618277	-3.7881	-0.0147794	-3.7881	-0.00789414	-3.7881	0.0194025	-3.7881	-0.0296486	-3.7881	-0.0040336	-3.7881	0.0045758	-3.7881	-0.0261065	-3.79901	0.0325395	-3.79901	0.0566347	-3.79901	0.0316778	-3.79901	0.0539608	-3.79901	0.0715634	-3.79901	0.105885	-3.79901	0.0214462	-3.79901	0.0286204	-3.79901	0.0409417
0.400468	0.0411993	-3.72464	0.00339322	-3.72464	-0.00724308	-3.72464	-0.00472075	-3.72464	-0.021887	-3.72464	-0.0317332	-3.72464	-0.0150787	-3.72464	0.00232037	-3.72464	0.0343842	-3.72464	-0.0265707	-3.72464	-0.0115314	-3.72464	-0.0285954	-3.72464	-0.0252998	-3.72464	0.0111484	-3.72464	-0.00341629	-3.72464	0.0206084	-3.73554	0.0120187	-3.73554	0.0394181	-3.73554	0.0235329	-3.73554	0.0481918	-3.73554	0.0935699	-3.73554	0.111981	-3.73554	0.0160283	-3.73554	0.032219	-3.73554	0.0423114
0.463931	0.028957	-3.66117	-0.0150882	-3.66117	-0.00506312	-3.66117	-0.0295965	-3.66117	-0.0229759	-3.66117	-0.0175254	-3.66117	0.00889588	-3.66117	-0.00906662	-3.66117	-0.0131734	-3.66117	-0.0130582	-3.66117	0.0102795	-3.66117	-0.0269941	-3.66117	-0.00255445	-3.66117	0.0155279	-3.66117	-0.0148586	-3.66117	0.00927764	-3.67208	0.0176722	-3.67208	0.0377615	-3.67208	0.0538183	-3.67208	0.0593673	-3.67208	0.0978008	-3.67208	0.100722	-3.67208	0.0334811	-3.67208	0.0026232	-3.67208	0.0475636
0.527394	0.0197633	-3.59771	-0.0222423	-3.59771	-0.030924	-3.59771	-0.0217862	-3.59771	-0.00849671	-3.59771	0.00424304	-3.59771	-0.0133257	-3.59771	0.0112667	-3.59771	-0.0249293	-3.59771	0.0188704	-3.59771	0.00148148	-3.59771	-0.0130732	-3.59771	-0.0338316	-3.59771	0.0264146	-3.59771	-0.00416682	-3.59771	-0.0101457	-3.60862	0.0431442	-3.60862	0.0315706	-3.60862	0.0428659	-3.60862	0.0720985	-3.60862	0.0985227	-3.60862	0.11938	-3.60862	0.032806	-3.60862	0.0214824	-3.60862	0.0619549
0.590857	0.044958	-3.53425	-0.0271267	-3.53425	0.0202893	-3.53425	-0.0356202	-3.53425	0.00304868	-3.53425	-0.0124156	-3.53425	-0.000275863	-3.53425	0.0152692	-3.53425	0.00175384	-3.53425	-0.00927964	-3.53425	-0.00127642	-3.53425	-0.017228	-3.53425	-0.0604484	-3.53425	-0.0111992	-3.53425	-0.0131446	-3.53425	-0.0176052	-3.54515	0.042678	-3.54515	0.0491224	-3.54515	0.0508061	-3.54515	0.0669471	-3.54515	0.119398	-3.54515	0.105167	-3.54515	0.062257	-3.54515	0.027347	-3.54515	0.057693
0.654321	0.00364483	-3.47078	0.00246981	-3.47078	-0.0107117	-3.47078	-0.030528	-3.47078	0.00699564	-3.47078	-0.0216064	-3.47078	-0.0051024	-3.47078	0.0174425	-3.47078	-0.00505736	-3.47078	0.00044431	-3.47078	0.0154175	-3.47078	-0.00535238	-3.47078	-0.00952171	-3.47078	0.00374866	-3.47078	-0.00553824	-3.47078	-0.0141999	-3.48169	0.0191645	-3.48169	0.0352533	-3.48169	0.0404659	-3.48169	0.0487317	-3.48169	0.112889	-3.48169	0.105833	-3.48169	0.069146	-3.48169	0.0427001	-3.48169	0.0622309
0.717784	0.0224241	-3.40732	-0.00286418	-3.40732	0.0158056	-3.40732	-0.0490406	-3.40732	-0.0221574	-3.40732	-0.0311555	-3.40732	-0.00635727	-3.40732	0.017217	-3.40732	0.00141155	-3.40732	-0.0155837	-3.40732	0.0142779	-3.40732	-0.0189763	-3.40732	-0.00439662	-3.40732	-0.0143902	-3.40732	0.0277406	-3.40732	-0.0366595	-3.41823	0.0335213	-3.41823	0.0275539	-3.41823	0.0165418	-3.41823	0.0616941	-3.41823	0.104871	-3.41823	0.0877188	-3.41823	0.0548756	-3.41823	0.0351676	-3.41823	0.0612563
0.781247	0.053994	-3.34386	-0.0136619	-3.34386	0.0139768	-3.34386	-0.0155987	-3.34386	0.00875271	-3.34386	-0.0121035	-3.34386	0.00728741	-3.34386	0.00465928	-3.34386	0.00238847	-3.34386	0.00803531	-3.34386	0.0143605	-3.34386	-0.00592174	-3.34386	-0.0119097	-3.34386	-0.00829115	-3.34386	0.0148529	-3.34386	-0.0110517	-3.35476	0.0241152	-3.35476	0.023609	-3.35476	0.0458118	-3.35476	0.0484858	-3.35476	0.107529	-3.35476	0.0691159	-3.35476	0.0690387	-3.35476	0.0344578	-3.35476	0.0492113
0.84471	0.0339084	-3.28039	-0.0344358	-3.28039	-0.00075539	-3.28039	-0.0403795	-3.28039	0.00982979	-3.28039	-0.0181924	-3.28039	0.0339019	-3.28039	0.0121915	-3.28039	-0.0199948	-3.28039	-0.00589622	-3.28039	-0.00245275	-3.28039	0.0165354	-3.28039	-0.0198339	-3.28039	0.00689133	-3.28039	0.0248015	-3.28039	-0.0172821	-3.2913	0.0325161	-3.2913	0.0309543	-3.2913	0.0467654	-3.2913	0.0553646	-3.2913	0.108247	-3.2913	0.0791105	-3.2913	0.0410864	-3.2913	0.0345624	-3.2913	0.045412
0.908173	0.0380533	-3.21693	-0.0196126	-3.21693	-0.00776311	-3.21693	-0.0120327	-3.21693	0.0164582	-3.21693	-0.0155912	-3.21693	-0.00267008	-3.21693	0.0200898	-3.21693	-0.00549418	-3.21693	0.00365983	-3.21693	0.00618876	-3.21693	0.0186752	-3.21693	0.0244318	-3.21693	-0.0132753	-3.21693	0.00126016	-3.21693	-0.00768548	-3.22784	0.0340633	-3.22784	0.0330273	-3.22784	0.0425645	-3.22784	0.06008	-3.22784	0.109978	-3.22784	0.0710238	-3.22784	0.0475726	-3.22784	0.0429647	-3.22784	0.0309227
0.971636	0.0211605	-3.15347	-0.0269724	-3.15347	0.0036064	-3.15347	-0.0153377	-3.15347	0.0150089	-3.15347	-0.0255283	-3.15347	-0.00350742	-3.15347	0.0110591	-3.15347	-0.0099117	-3.15347	-0.0124455	-3.15347	0.00750481	-3.15347	0.000861556	-3.15347	-0.0110065	-3.15347	-0.00897521	-3.15347	0.0271226	-3.15347	-0.0240767	-3.16437	0.0235917	-3.16437	0.0394996	-3.16437	0.0421334	-3.16437	0.0662576	-3.16437	0.116328	-3.16437	0.0681359	-3.16437	0.046101	-3.16437	0.0345518	-3.16437	0.0320325
1.0351	0.0507524	-3.09	-0.0127669	-3.09	0.00873815	-3.09	-0.0269508	-3.09	0.00323429	-3.09	-0.0221066	-3.09	-0.014322	-3.09	0.00581251	-3.09	0.00229628	-3.09	0.00122049	-3.09	-0.0150908	-3.09	0.00256786	-3.09	-0.0362136	-3.09	0.00911711	-3.09	-0.0025352	-3.09	0.000327692	-3.10091	0.0385651	-3.10091	0.0413615	-3.10091	0.0518015	-3.10091	0.0661803	-3.10091	0.0956808	-3.10091	0.0830634	-3.10091	0.0520858	-3.10091	0.0419893	-3.10091	0.0586641
1.09856	0.0257042	-3.02654	-0.0157606	-3.02654	-0.00643049	-3.02654	-0.035152	-3.02654	-0.000293552	-3.02654	-0.0296338	-3.02654	-0.0154382	-3.02654	0.00673419	-3.02654	0.0221853	-3.02654	-0.00445558	-3.02654	-0.0241187	-3.02654	0.00932016	-3.02654	-0.0136591	-3.02654	0.0196081	-3.02654	0.0105419	-3.02654	-0.0203879	-3.03745	0.0253897	-3.03745	0.036995	-3.03745	0.0591121	-3.03745	0.0656636	-3.03745	0.0920622	-3.03745	0.0955307	-3.03745	0.0551294	-3.03745	0.0388551	-3.03745	0.0472352
1.16203	0.0236558	-2.96308	-0.0362328	-2.96308	-0.00524091	-2.96308	-0.0242577	-2.96308	-0.00851521	-2.96308	-0.023767	-2.96308	-0.00793888	-2.96308	-0.00463993	-2.96308	0.00298857	-2.96308	0.0140393	-2.96308	0.00107792	-2.96308	-0.00428378	-2.96308	-0.0214042	-2.96308	-0.00140606	-2.96308	0.00361533	-2.96308	0.000153194	-2.97399	0.0319035	-2.97399	0.0248168	-2.97399	0.0636415	-2.97399	0.0747942	-2.97399	0.0889094	-2.97399	0.0600145	-2.97399	0.0335716	-2.97399	0.013226	-2.97399	0.0477179
1.22549	0.0282974	-2.89961	-0.000338908	-2.89961	0.0169209	-2.89961	-0.0161544	-2.89961	-0.0144846	-2.89961	-0.0160639	-2.89961	0.0177473	-2.89961	-0.00372543	-2.89961	0.00510577	-2.89961	-0.00960656	-2.89961	0.00709786	-2.89961	-0.00862441	-2.89961	-0.0354494	-2.89961	0.0203914	-2.89961	0.0141547	-2.89961	0.0240204	-2.91052	0.0388157	-2.91052	0.0413313	-2.91052	0.0538008	-2.91052	0.0861384	-2.91052	0.0813485	-2.91052	0.0628335	-2.91052	0.0474487	-2.91052	0.0443032	-2.91052	0.063678
1.28895	0.0266644	-2.83615	-0.023969	-2.83615	-0.00593068	-2.83615	-0.0281174	-2.83615	-0.00311484	-2.83615	-0.00789439	-2.83615	-0.0066048	-2.83615	0.0415313	-2.83615	0.000735383	-2.83615	-0.0417862	-2.83615	-0.00875755	-2.83615	-0.00325984	-2.83615	-0.0146466	-2.83615	-0.00283873	-2.83615	0.0311006	-2.83615	0.0102322	-2.84706	0.0441147	-2.84706	0.0432197	-2.84706	0.0467121	-2.84706	0.0881676	-2.84706	0.0872321	-2.84706	0.0713778	-2.84706	0.0265226	-2.84706	0.0468048	-2.84706	0.0440996
1.35241	0.0528661	-2.77269	-0.0341951	-2.77269	-0.00610458	-2.77269	-0.0235467	-2.77269	0.0065965	-2.77269	-0.0299547	-2.77269	-0.00898196	-2.77269	0.00813981	-2.77269	0.00893005	-2.77269	-0.00874505	-2.77269	-0.024992	-2.77269	-0.0201455	-2.77269	-0.0322116	-2.77269	0.0151194	-2.77269	0.0298855	-2.77269	-0.0446189	-2.7836	0.0498889	-2.7836	0.0654593	-2.7836	0.0640765	-2.7836	0.1251	-2.7836	0.122732	-2.7836	0.0725561	-2.7836	0.037338	-2.7836	0.0722129	-2.7836	0.0739603
1.41588	0.0423804	-2.70923	-0.0162617	-2.70923	0.00820421	-2.70923	0.00448231	-2.70923	-0.00751955	-2.70923	-0.0197146	-2.70923	0.00561055	-2.70923	-0.000644963	-2.70923	0.000248385	-2.70923	-0.017078	-2.70923	0.0137502	-2.70923	0.0149155	-2.70923	-0.0191359	-2.70923	0.00381861	-2.70923	0.039251	-2.70923	0.000578204	-2.72013	0.0661816	-2.72013	0.0815538	-2.72013	0.068726	-2.72013	0.120488	-2.72013	0.129515	-2.72013	0.0782656	-2.72013	0.062211	-2.72013	0.0612898	-2.72013	0.0960949
1.47934	0.0524514	-2.64576	-0.0368726	-2.64576	0.0154609	-2.64576	-0.00199152	-2.64576	-0.0011742	-2.64576	-0.00178203	-2.64576	-0.0330208	-2.64576	0.00737052	-2.64576	-0.00568209	-2.64576	-0.00422258	-2.64576	0.0177651	-2.64576	-0.0111437	-2.64576	-0.0167269	-2.64576	0.0141748	-2.64576	0.0419152	-2.64576	0.0168063	-2.65667	0.0542616	-2.65667	0.0770243	-2.65667	0.0887171	-2.65667	0.160548	-2.65667	0.118526	-2.65667	0.0936681	-2.65667	0.0727601	-2.65667	0.0710031	-2.65667	0.0889522
		-2.5823	-0.00293649	-2.5823	4.28068e-05	-2.5823	-0.0228371	-2.5823	-0.0209688	-2.5823	-0.0153687	-2.5823	-0.0321381	-2.5823	0.0215383	-2.5823	0.0154563	-2.5823	-0.00373323	-2.5823	0.0178262	-2.5823	-0.0273693	-2.5823	-0.00880841	-2.5823	0.000846842	-2.5823	0.0299053	-2.5823	0.0196079	-2.59321	0.0651535	-2.59321	0.0690605	-2.59321	0.088961	-2.59321	0.166866	-2.59321	0.131257	-2.59321	0.0903717	-2.59321	0.0384087	-2.59321	0.0887791	-2.59321	0.0697057
		-2.51884	-0.0149436	-2.51884	0.0106954	-2.51884	0.00702044	-2.51884	-0.0231237	-2.51884	-0.0156351	-2.51884	0.00825523	-2.51884	0.0127796	-2.51884	0.0132685	-2.51884	-0.0304011	-2.51884	0.0236172	-2.51884	0.00040998	-2.51884	6.30136e-05	-2.51884	0.00109253	-2.51884	0.0225584	-2.51884	-0.0045713	-2.52974	0.0793971	-2.52974	0.0738724	-2.52974	0.0873669	-2.52974	0.166493	-2.52974	0.117793	-2.52974	0.0753701	-2.52974	0.0501545	-2.52974	0.0909659	-2.52974	0.0791847
		-2.45537	-0.00671124	-2.45537	-0.0107327	-2.45537	-0.0134012	-2.45537	-0.0055491	-2.45537	-0.0187305	-2.45537	0.0190837	-2.45537	-0.0138023	-2.45537	0.00336959	-2.45537	-0.00923274	-2.45537	0.0143473	-2.45537	0.0072372	-2.45537	0.0226327	-2.45537	0.0022919	-2.45537	-0.00343233	-2.45537	0.0122035	-2.46628	0.0978021	-2.46628	0.116537	-2.46628	0.0953685	-2.46628	0.177704	-2.46628	0.124165	-2.46628	0.0847128	-2.46628	0.0733524	-2.46628	0.0929244	-2.46628	0.0839382
		-2.39191	-0.00264486	-2.39191	-0.00602577	-2.39191	-0.0134957	-2.39191	0.00920663	-2.39191	0.0094268	-2.39191	0.0402643	-2.39191	-0.0191404	-2.39191	-0.00244924	-2.39191	-0.0230402	-2.39191	-0.00787391	-2.39191	-0.0075	-2.39191	0.0214679	-2.39191	-0.0119785	-2.39191	0.00821433	-2.39191	0.0113802	-2.40282	0.0942558	-2.40282	0.0959874	-2.40282	0.0884029	-2.40282	0.18673	-2.40282	0.108277	-2.40282	0.0756617	-2.40282	0.0541269	-2.40282	0.0743188	-2.40282	0.0930233
		-2.32845	-0.0126697	-2.32845	0.0170135	-2.32845	-0.00114451	-2.32845	-0.0236323	-2.32845	-0.00132554	-2.32845	0.0171457	-2.32845	-0.021779	-2.32845	0.00289753	-2.32845	-0.00651521	-2.32845	0.0186682	-2.32845	-0.0143137	-2.32845	-0.0111358	-2.32845	0.0279601	-2.32845	0.0218668	-2.32845	0.0147946	-2.33935	0.0890834	-2.33935	0.100395	-2.33935	0.127688	-2.33935	0.179436	-2.33935	0.116111	-2.33935	0.105895	-2.33935	0.0593694	-2.33935	0.0868143	-2.33935	0.0882055
		-2.26498	-0.0147148	-2.26498	0.0152184	-2.26498	-0.00950587	-2.26498	-0.000372409	-2.26498	-0.0140368	-2.26498	0.012929	-2.26498	-0.0146877	-2.26498	-0.0152836	-2.26498	-0.0476897	-2.26498	0.00280674	-2.26498	0.00638625	-2.26498	-0.0182186	-2.26498	-0.00538234	-2.26498	0.010538	-2.26498	-0.00796523	-2.27589	0.07061	-2.27589	0.0947641	-2.27589	0.107787	-2.27589	0.186319	-2.27589	0.13088	-2.27589	0.080969	-2.27589	0.0543207	-2.27589	0.0833239	-2.27589	0.0771406
		-2.20152	0.00231633	-2.20152	0.0402141	-2.20152	0.00766235	-2.20152	0.00146972	-2.20152	-0.00245534	-2.20152	0.0534819	-2.20152	-0.00188833	-2.20152	0.00431976	-2.20152	-0.0142643	-2.20152	0.0254063	-2.20152	0.00829173	-2.20152	-0.000358448	-2.20152	0.00136183	-2.20152	0.0143169	-2.20152	-0.00451331	-2.21243	0.103172	-2.21243	0.106975	-2.21243	0.0926371	-2.21243	0.196184	-2.21243	0.139486	-2.21243	0.0670273	-2.21243	0.0607942	-2.21243	0.073647	-2.21243	0.0840087
		-2.13806	-0.0247138	-2.13806	0.0408655	-2.13806	-0.0235437	-2.13806	0.00825272	-2.13806	-0.00317126	-2.13806	0.0367746	-2.13806	-0.00859359	-2.13806	-0.000990679	-2.13806	-0.0143103	-2.13806	-0.0116562	-2.13806	-0.00528572	-2.13806	-0.00107536	-2.13806	0.00664257	-2.13806	-0.000217769	-2.13806	0.00322216	-2.14896	0.0960482	-2.14896	0.120047	-2.14896	0.0985572	-2.14896	0.232959	-2.14896	0.111135	-2.14896	0.0800654	-2.14896	0.0684319	-2.14896	0.08927	-2.14896	0.0920714
		-2.07459	-0.0140126	-2.07459	0.0143123	-2.07459	0.0200907	-2.07459	-0.01394	-2.07459	0.0510256	-2.07459	0.0567162	-2.07459	-0.00525309	-2.07459	0.00186963	-2.07459	-0.00596844	-2.07459	0.0345891	-2.07459	0.0263146	-2.07459	4.84999e-05	-2.07459	0.0178916	-2.07459	0.0251273	-2.07459	0.0238076	-2.0855	0.0987353	-2.0855	0.101964	-2.0855	0.119659	-2.0855	0.219982	-2.0855	0.114868	-2.0855	0.0606976	-2.0855	0.0622864	-2.0855	0.100044	-2.0855	0.0940379
		-2.01113	0.000420228	-2.01113	0.0391316	-2.01113	-0.00342678	-2.01113	-0.0171313	-2.01113	0.00546708	-2.01113	0.0224204	-2.01113	0.0113049	-2.01113	0.0388718	-2.01113	-0.0097925	-2.01113	0.0207045	-2.01113	-0.00799733	-2.01113	0.0103653	-2.01113	0.016426	-2.01113	0.0242217	-2.01113	0.00743905	-2.02204	0.108671	-2.02204	0.120907	-2.02204	0.106225	-2.02204	0.225438	-2.02204	0.125893	-2.02204	0.0792432	-2.02204	0.0845622	-2.02204	0.104474	-2.02204	0.0939116
		-1.94767	0.0237149	-1.94767	0.0585052	-1.94767	-0.0289857	-1.94767	-0.0127588	-1.94767	0.00364799	-1.94767	0.0238878	-1.94767	-0.0110568	-1.94767	0.0254768	-1.94767	-0.018476	-1.94767	0.0233562	-1.94767	0.0163005	-1.94767	-0.0181382	-1.94767	-0.00465386	-1.94767	0.010788	-1.94767	0.0307139	-1.95858	0.0770985	-1.95858	0.144456	-1.95858	0.110369	-1.95858	0.247459	-1.95858	0.120714	-1.95858	0.060653	-1.95858	0.051104	-1.95858	0.105266	-1.95858	0.0658785
		-1.8842	-0.00139021	-1.8842	0.0438478	-1.8842	0.0110385	-1.8842	-0.0135815	-1.8842	0.0107159	-1.8842	0.03978	-1.8842	-0.00198795	-1.8842	0.0373652	-1.8842	-0.0109172	-1.8842	0.0368158	-1.8842	-0.00192743	-1.8842	0.0391071	-1.8842	0.0137467	-1.8842	0.0382162	-1.8842	0.0534041	-1.89511	0.120584	-1.89511	0.165862	-1.89511	0.121286	-1.89511	0.231843	-1.89511	0.146376	-1.89511	0.061985	-1.89511	0.0716654	-1.89511	0.0924373	-1.89511	0.0811071
		-1.82074	0.0201074	-1.82074	0.0576086	-1.82074	-0.00335822	-1.82074	0.0125349	-1.82074	0.0245141	-1.82074	0.0163196	-1.82074	0.0241055	-1.82074	0.0453551	-1.82074	-0.0118162	-1.82074	0.0722763	-1.82074	0.0074965	-1.82074	0.0297494	-1.82074	0.00657337	-1.82074	0.0462629	-1.82074	0.0935165	-1.83165	0.114488	-1.83165	0.123267	-1.83165	0.11657	-1.83165	0.237474	-1.83165	0.14892	-1.83165	0.0647815	-1.83165	0.0593998	-1.83165	0.0993951	-1.83165	0.0805515
		-1.75728	0.0154117	-1.75728	0.0394251	-1.75728	0.0172134	-1.75728	0.0164996	-1.75728	0.0582407	-1.75728	0.0297859	-1.75728	0.0368088	-1.75728	0.021204	-1.75728	0.0205427	-1.75728	0.0403063	-1.75728	0.0229425	-1.75728	0.0667315	-1.75728	0.0101937	-1.75728	0.0764645	-1.75728	0.106676	-1.76819	0.100489	-1.76819	0.137272	-1.76819	0.123258	-1.76819	0.228431	-1.76819	0.141458	-1.76819	0.0486218	-1.76819	0.0857774	-1.76819	0.100092	-1.76819	0.0721269
		-1.69382	0.0422159	-1.69382	0.0579146	-1.69382	-0.000822006	-1.69382	0.0303432	-1.69382	0.00936714	-1.69382	0.0430762	-1.69382	0.0306617	-1.69382	0.0488303	-1.69382	0.0283137	-1.69382	0.0693377	-1.69382	0.0387004	-1.69382	0.0381938	-1.69382	0.0203332	-1.69382	0.0550661	-1.69382	0.0996198	-1.70472	0.074424	-1.70472	0.131404	-1.70472	0.139577	-1.70472	0.198738	-1.70472	0.119719	-1.70472	0.0661262	-1.70472	0.0596139	-1.70472	0.0900058	-1.70472	0.0755387
		-1.63035	0.0237734	-1.63035	0.0546958	-1.63035	0.0107157	-1.63035	0.0245812	-1.63035	0.0432743	-1.63035	0.0277105	-1.63035	0.0358288	-1.63035	0.0376833	-1.63035	0.0690348	-1.63035	0.0409234	-1.63035	0.00598809	-1.63035	0.059089	-1.63035	0.0190508	-1.63035	0.0761086	-1.63035	0.109176	-1.64126	0.0929288	-1.64126	0.112028	-1.64126	0.108744	-1.64126	0.17547	-1.64126	0.127095	-1.64126	0.0935164	-1.64126	0.0522359	-1.64126	0.088897	-1.64126	0.0663327
		-1.56689	0.00817312	-1.56689	0.0787705	-1.56689	0.0252411	-1.56689	0.0109887	-1.56689	0.042568	-1.56689	0.00656242	-1.56689	0.0494481	-1.56689	0.00558363	-1.56689	0.148365	-1.56689	0.0350389	-1.56689	0.0475738	-1.56689	0.0532273	-1.56689	0.0453018	-1.56689	0.0803168	-1.56689	0.115481	-1.5778	0.0933254	-1.5778	0.139116	-1.5778	0.103085	-1.5778	0.205394	-1.5778	0.112366	-1.5778	0.0626897	-1.5778	0.0850252	-1.5778	0.100506	-1.5778	0.0609952
		-1.50343	0.0445064	-1.50343	0.0807022	-1.50343	0.0378578	-1.50343	0.0124025	-1.50343	0.047825	-1.50343	0.0389994	-1.50343	0.0291461	-1.50343	0.0267565	-1.50343	0.177717	-1.50343	0.0643656	-1.50343	0.0610044	-1.50343	0.0461488	-1.50343	0.0120622	-1.50343	0.0644264	-1.50343	0.143674	-1.51433	0.102773	-1.51433	0.140888	-1.51433	0.0995326	-1.51433	0.227075	-1.51433	0.12997	-1.51433	0.0843679	-1.51433	0.079836	-1.51433	0.107564	-1.51433	0.0680821
		-1.43996	0.0471093	-1.43996	0.0844923	-1.43996	0.0122575	-1.43996	0.0122964	-1.43996	0.0298288	-1.43996	0.0386117	-1.43996	0.0246811	-1.43996	0.0279061	-1.43996	0.248163	-1.43996	0.0461379	-1.43996	0.0511662	-1.43996	0.0600263	-1.43996	0.0274356	-1.43996	0.0911981	-1.43996	0.162641	-1.45087	0.0900107	-1.45087	0.141912	-1.45087	0.101769	-1.45087	0.224597	-1.45087	0.115536	-1.45087	0.0932757	-1.45087	0.0474461	-1.45087	0.113202	-1.45087	0.0851028
		-1.3765	0.0535073	-1.3765	0.0956959	-1.3765	0.0251895	-1.3765	0.043946	-1.3765	0.0484738	-1.3765	0.0314574	-1.3765	0.0326424	-1.3765	0.0454656	-1.3765	0.3169	-1.3765	0.0849265	-1.3765	0.0422534	-1.3765	0.0873616	-1.3765	0.0299953	-1.3765	0.0899725	-1.3765	0.171309	-1.38741	0.0852674	-1.38741	0.147219	-1.38741	0.149327	-1.38741	0.225247	-1.38741	0.125506	-1.38741	0.0573131	-1.38741	0.0564261	-1.38741	0.109585	-1.38741	0.070022
		-1.31304	0.0555505	-1.31304	0.100703	-1.31304	0.0358021	-1.31304	0.0317444	-1.31304	0.044008	-1.31304	0.0364311	-1.31304	0.0404735	-1.31304	0.0253382	-1.31304	0.36317	-1.31304	0.0719989	-1.31304	0.033053	-1.31304	0.0861343	-1.31304	0.0194053	-1.31304	0.0789752	-1.31304	0.143609	-1.32394	0.111294	-1.32394	0.149744	-1.32394	0.156807	-1.32394	0.231187	-1.32394	0.125824	-1.32394	0.0504675	-1.32394	0.0672165	-1.32394	0.121109	-1.32394	0.0826486
		-1.24957	0.0434423	-1.24957	0.0895638	-1.24957	0.0307841	-1.24957	0.0577895	-1.24957	0.0486076	-1.24957	0.0473465	-1.24957	0.074216	-1.24957	0.0557668	-1.24957	0.426441	-1.24957	0.079199	-1.24957	0.0567117	-1.24957	0.0790103	-1.24957	0.0408986	-1.24957	0.0819532	-1.24957	0.249341	-1.26048	0.120917	-1.26048	0.142432	-1.26048	0.167921	-1.26048	0.261508	-1.26048	0.113111	-1.26048	0.0686334	-1.26048	0.0726006	-1.26048	0.111664	-1.26048	0.087095
		-1.18611	0.0654253	-1.18611	0.065494	-1.18611	0.0413019	-1.18611	0.0598121	-1.18611	0.0394486	-1.18611	0.051525	-1.18611	0.070258	-1.18611	0.078132	-1.18611	0.533843	-1.18611	0.0996677	-1.18611	0.0617945	-1.18611	0.0788904	-1.18611	0.0386651	-1.18611	0.0658029	-1.18611	0.296273	-1.19702	0.115483	-1.19702	0.155196	-1.19702	0.159772	-1.19702	0.268945	-1.19702	0.141379	-1.19702	0.0613127	-1.19702	0.0954387	-1.19702	0.136683	-1.19702	0.0792429
		-1.12265	0.0743161	-1.12265	0.139835	-1.12265	0.058515	-1.12265	0.0418497	-1.12265	0.0347958	-1.12265	0.063198	-1.12265	0.0843618	-1.12265	0.0589794	-1.12265	0.649488	-1.12265	0.0880119	-1.12265	0.0971821	-1.12265	0.101397	-1.12265	0.0263938	-1.12265	0.133574	-1.12265	0.31983	-1.13355	0.12451	-1.13355	0.16949	-1.13355	0.140416	-1.13355	0.258359	-1.13355	0.146265	-1.13355	0.0512578	-1.13355	0.096085	-1.13355	0.125907	-1.13355	0.0643765
		-1.05918	0.108808	-1.05918	0.118661	-1.05918	0.109472	-1.05918	0.0546027	-1.05918	0.0747295	-1.05918	0.0641412	-1.05918	0.0910637	-1.05918	0.104194	-1.05918	0.723012	-1.05918	0.118229	-1.05918	0.113665	-1.05918	0.156368	-1.05918	0.0605157	-1.05918	0.156357	-1.05918	0.396423	-1.07009	0.108134	-1.07009	0.151497	-1.07009	0.13676	-1.07009	0.249545	-1.07009	0.110208	-1.07009	0.0544785	-1.07009	0.0644775	-1.07009	0.129911	-1.07009	0.0681556
		-0.995721	0.0915355	-0.995721	0.143614	-0.995721	0.120084	-0.995721	0.0343018	-0.995721	0.065705	-0.995721	0.0629081	-0.995721	0.0864372	-0.995721	0.0889439	-0.995721	0.625723	-0.995721	0.108272	-0.995721	0.116204	-0.995721	0.120114	-0.995721	0.0740209	-0.995721	0.129741	-0.995721	0.409145	-1.00663	0.10581	-1.00663	0.154583	-1.00663	0.151528	-1.00663	0.274902	-1.00663	0.116663	-1.00663	0.0386703	-1.00663	0.0775886	-1.00663	0.122345	-1.00663	0.0659964
		-0.932258	0.0876927	-0.932258	0.110481	-0.932258	0.0826737	-0.932258	0.0191051	-0.932258	0.0471474	-0.932258	0.0528784	-0.932258	0.0504917	-0.932258	0.0633534	-0.932258	0.640228	-0.932258	0.125941	-0.932258	0.0872008	-0.932258	0.134306	-0.932258	0.0285875	-0.932258	0.115308	-0.932258	0.366863	-0.943165	0.120879	-0.943165	0.191196	-0.943165	0.175043	-0.943165	0.296609	-0.943165	0.160456	-0.943165	0.0294234	-0.943165	0.0848816	-0.943165	0.134287	-0.943165	0.0610254
		-0.868794	0.0617934	-0.868794	0.111213	-0.868794	0.0851398	-0.868794	0.0392224	-0.868794	0.0835126	-0.868794	0.0676925	-0.868794	0.0524066	-0.868794	0.0360035	-0.868794	0.635056	-0.868794	0.0780397	-0.868794	0.0905368	-0.868794	0.108482	-0.868794	0.0359542	-0.868794	0.113875	-0.868794	0.387153	-0.879702	0.139573	-0.879702	0.190069	-0.879702	0.164843	-0.879702	0.295107	-0.879702	0.138474	-0.879702	0.0305502	-0.879702	0.0868645	-0.879702	0.146264	-0.879702	0.0784347
		-0.805331	0.0570751	-0.805331	0.113478	-0.805331	0.100927	-0.805331	0.0352468	-0.805331	0.0389816	-0.805331	0.0558934	-0.805331	0.0694305	-0.805331	0.0562396	-0.805331	0.60569	-0.805331	0.0865039	-0.805331	0.0960375	-0.805331	0.105764	-0.805331	0.0535285	-0.805331	0.102574	-0.805331	0.424844	-0.816239	0.164026	-0.816239	0.205261	-0.816239	0.158826	-0.816239	0.306411	-0.816239	0.157205	-0.816239	0.0578075	-0.816239	0.0754818	-0.816239	0.170293	-0.816239	0.114724
		-0.741868	0.0733218	-0.741868	0.133923	-0.741868	0.0560706	-0.741868	0.0395566	-0.741868	0.0786802	-0.741868	0.0752818	-0.741868	0.0700906	-0.741868	0.0571941	-0.741868	0.689827	-0.741868	0.0737475	-0.741868	0.0676114	-0.741868	0.11282	-0.741868	0.0279937	-0.741868	0.126235	-0.741868	0.42806	-0.752776	0.147088	-0.752776	0.187325	-0.752776	0.169706	-0.752776	0.267262	-0.752776	0.17262	-0.752776	0.0372575	-0.752776	0.0753508	-0.752776	0.17108	-0.752776	0.0949572
		-0.678405	0.0570079	-0.678405	0.13041	-0.678405	0.0926024	-0.678405	0.0392932	-0.678405	0.0684113	-0.678405	0.048037	-0.678405	0.0540335	-0.678405	0.0974572	-0.678405	0.641062	-0.678405	0.0827588	-0.678405	0.0769143	-0.678405	0.0753812	-0.678405	0.01359	-0.678405	0.104145	-0.678405	0.451478	-0.689313	0.133128	-0.689313	0.173399	-0.689313	0.190581	-0.689313	0.27115	-0.689313	0.144159	-0.689313	0.0469079	-0.689313	0.0583851	-0.689313	0.150758	-0.689313	0.0746676
		-0.614942	0.0870717	-0.614942	0.124996	-0.614942	0.10935	-0.614942	0.0177323	-0.614942	0.064406	-0.614942	0.0386623	-0.614942	0.0376401	-0.614942	0.130379	-0.614942	0.628769	-0.614942	0.134193	-0.614942	0.0590204	-0.614942	0.119587	-0.614942	0.0225813	-0.614942	0.111663	-0.614942	0.49336	-0.625849	0.133681	-0.625849	0.217143	-0.625849	0.195553	-0.625849	0.299424	-0.625849	0.145466	-0.625849	0.0530271	-0.625849	0.0835076	-0.625849	0.142208	-0.625849	0.0945574
		-0.551479	0.0794327	-0.551479	0.154312	-0.551479	0.116197	-0.551479	0.0396118	-0.551479	0.103846	-0.551479	0.0507882	-0.551479	0.0302134	-0.551479	0.104578	-0.551479	0.598348	-0.551479	0.0668801	-0.551479	0.0831016	-0.551479	0.100231	-0.551479	0.0243606	-0.551479	0.120682	-0.551479	0.484411	-0.562386	0.134735	-0.562386	0.19976	-0.562386	0.211158	-0.562386	0.308164	-0.562386	0.151819	-0.562386	0.0770284	-0.562386	0.0955433	-0.562386	0.148522	-0.562386	0.0938987
		-0.488016	0.0725645	-0.488016	0.131099	-0.488016	0.108929	-0.488016	0.0433893	-0.488016	0.0733706	-0.488016	0.0761897	-0.488016	0.0533368	-0.488016	0.0587405	-0.488016	0.579207	-0.488016	0.0741306	-0.488016	0.0705662	-0.488016	0.073779	-0.488016	0.0279127	-0.488016	0.11363	-0.488016	0.486388	-0.498923	0.135598	-0.498923	0.194181	-0.498923	0.168231	-0.498923	0.270052	-0.498923	0.145601	-0.498923	0.0505733	-0.498923	0.08161	-0.498923	0.156116	-0.498923	0.0737359
		-0.424553	0.0816815	-0.424553	0.159051	-0.424553	0.0771831	-0.424553	0.0330423	-0.424553	0.0716768	-0.424553	0.0453057	-0.424553	0.0410169	-0.424553	0.0809765	-0.424553	0.536722	-0.424553	0.0600606	-0.424553	0.0782034	-0.424553	0.13389	-0.424553	0.0406002	-0.424553	0.120828	-0.424553	0.448782	-0.43546	0.119297	-0.43546	0.189536	-0.43546	0.16288	-0.43546	0.261662	-0.43546	0.131352	-0.43546	0.0393697	-0.43546	0.0732315	-0.43546	0.126898	-0.43546	0.0670682
		-0.361089	0.0887649	-0.361089	0.123399	-0.361089	0.0615693	-0.361089	0.021919	-0.361089	0.0585799	-0.361089	0.0721525	-0.361089	0.0554042	-0.361089	0.0775416	-0.361089	0.550035	-0.361089	0.0765823	-0.361089	0.0637378	-0.361089	0.0959345	-0.361089	0.0322976	-0.361089	0.0941606	-0.361089	0.504905	-0.371997	0.130111	-0.371997	0.18924	-0.371997	0.203517	-0.371997	0.263001	-0.371997	0.137605	-0.371997	0.0546705	-0.371997	0.110712	-0.371997	0.15333	-0.371997	0.0952327
		-0.297626	0.0773326	-0.297626	0.127663	-0.297626	0.0958852	-0.297626	0.059566	-0.297626	0.0519894	-0.297626	0.0550576	-0.297626	0.0476927	-0.297626	0.0882877	-0.297626	0.526931	-0.297626	0.116105	-0.297626	0.0825147	-0.297626	0.0887851	-0.297626	0.0556876	-0.297626	0.0981307	-0.297626	0.503316	-0.308534	0.150357	-0.308534	0.198029	-0.308534	0.17871	-0.308534	0.290737	-0.308534	0.150849	-0.308534	0.0876436	-0.308534	0.0782109	-0.308534	0.186903	-0.308534	0.0815461
		-0.234163	0.0530013	-0.234163	0.136946	-0.234163	0.0624091	-0.234163	0.0511171	-0.234163	0.0672665	-0.234163	0.0801763	-0.234163	0.0437374	-0.234163	0.0879388	-0.234163	0.507482	-0.234163	0.108335	-0.234163	0.0614497	-0.234163	0.100877	-0.234163	0.0501375	-0.234163	0.111253	-0.234163	0.506956	-0.245071	0.137057	-0.245071	0.194543	-0.245071	0.182786	-0.245071	0.294059	-0.245071	0.152387	-0.245071	0.056329	-0.245071	0.0807728	-0.245071	0.137051	-0.245071	0.061589
		-0.1707	0.0899718	-0.1707	0.134329	-0.1707	0.0647617	-0.1707	0.0323664	-0.1707	0.0687659	-0.1707	0.0628942	-0.1707	0.0832602	-0.1707	0.0644469	-0.1707	0.515289	-0.1707	0.10803	-0.1707	0.109848	-0.1707	0.115429	-0.1707	0.0338218	-0.1707	0.139877	-0.1707	0.490006	-0.181608	0.103947	-0.181608	0.194104	-0.181608	0.197785	-0.181608	0.313359	-0.181608	0.169019	-0.181608	0.0578002	-0.181608	0.101431	-0.181608	0.146839	-0.181608	0.0952958
		-0.107237	0.0801606	-0.107237	0.0928976	-0.107237	0.0585406	-0.107237	-0.000304041	-0.107237	0.0860183	-0.107237	0.0556554	-0.107237	0.0653523	-0.107237	0.0950855	-0.107237	0.468463	-0.107237	0.0929831	-0.107237	0.111634	-0.107237	0.0902629	-0.107237	0.0788212	-0.107237	0.114207	-0.107237	0.527806	-0.118144	0.146913	-0.118144	0.186517	-0.118144	0.183845	-0.118144	0.293462	-0.118144	0.16892	-0.118144	0.0716312	-0.118144	0.0995259	-0.118144	0.146065	-0.118144	0.071605
		-0.0437738	0.0921767	-0.0437738	0.102748	-0.0437738	0.0831569	-0.0437738	0.0413951	-0.0437738	0.0558233	-0.0437738	0.0672772	-0.0437738	0.0493723	-0.0437738	0.0594931	-0.0437738	0.471997	-0.0437738	0.0648638	-0.0437738	0.0954128	-0.0437738	0.11423	-0.0437738	0.0382194	-0.0437738	0.113324	-0.0437738	0.50521	-0.0546813	0.108882	-0.0546813	0.137211	-0.0546813	0.164181	-0.0546813	0.296032	-0.0546813	0.180198	-0.0546813	0.0702869	-0.0546813	0.0873992	-0.0546813	0.156307	-0.0546813	0.0884887
		0.0196894	0.0739048	0.0196894	0.104349	0.0196894	0.0730386	0.0196894	0.03524	0.0196894	0.0944844	0.0196894	0.0651799	0.0196894	0.0544737	0.0196894	0.0827994	0.0196894	0.478897	0.0196894	0.0897982	0.0196894	0.117796	0.0196894	0.130185	0.0196894	0.0696887	0.0196894	0.113227	0.0196894	0.52983	0.00878187	0.112456	0.00878187	0.160579	0.00878187	0.187455	0.00878187	0.302702	0.00878187	0.174664	0.00878187	0.0809009	0.00878187	0.0719839	0.00878187	0.158804	0.00878187	0.0793954
		0.0831525	0.0921232	0.0831525	0.130582	0.0831525	0.0672185	0.0831525	0.0490092	0.0831525	0.0535387	0.0831525	0.0404324	0.0831525	0.0549102	0.0831525	0.10317	0.0831525	0.47194	0.0831525	0.0334685	0.0831525	0.0925863	0.0831525	0.162712	0.0831525	0.0433898	0.0831525	0.107565	0.0831525	0.539225	0.072245	0.104707	0.072245	0.149323	0.072245	0.176258	0.072245	0.317289	0.072245	0.166085	0.072245	0.0866392	0.072245	0.0879542	0.072245	0.127141	0.072245	0.0758804
		0.146616	0.0795359	0.146616	0.117746	0.146616	0.0539875	0.146616	0.0398141	0.146616	0.06852	0.146616	0.0211229	0.146616	0.0289008	0.146616	0.0609727	0.146616	0.433667	0.146616	0.0565617	0.146616	0.080095	0.146616	0.19285	0.146616	0.0533286	0.146616	0.120886	0.146616	0.492391	0.135708	0.132774	0.135708	0.201977	0.135708	0.169685	0.135708	0.32086	0.135708	0.18266	0.135708	0.0997071	0.135708	0.113462	0.135708	0.180149	0.135708	0.0969292
		0.210079	0.0669872	0.210079	0.0796796	0.210079	0.0361506	0.210079	0.0366865	0.210079	0.0146947	0.210079	0.0406353	0.210079	0.0380683	0.210079	0.0791725	0.210079	0.383371	0.210079	0.0732306	0.210079	0.0661627	0.210079	0.227315	0.210079	0.0527739	0.210079	0.0904252	0.210079	0.5035	0.199171	0.109227	0.199171	0.20432	0.199171	0.189239	0.199171	0.317289	0.199171	0.178951	0.199171	0.10633	0.199171	0.100898	0.199171	0.179877	0.199171	0.0978183
		0.273542	0.0592259	0.273542	0.0909427	0.273542	0.0496038	0.273542	0.0255867	0.273542	0.0277404	0.273542	0.023161	0.273542	0.0378944	0.273542	0.071718	0.273542	0.361867	0.273542	0.0445308	0.273542	0.0616629	0.273542	0.274445	0.273542	0.0571827	0.273542	0.108015	0.273542	0.476797	0.262634	0.0973552	0.262634	0.160798	0.262634	0.15858	0.262634	0.316715	0.262634	0.161397	0.262634	0.124395	0.262634	0.078248	0.262634	0.142362	0.262634	0.0794969
		0.337005	0.0636587	0.337005	0.114492	0.337005	0.0567242	0.337005	0.0365799	0.337005	0.0601293	0.337005	0.0334134	0.337005	0.0248051	0.337005	0.0963963	0.337005	0.374138	0.337005	0.0680209	0.337005	0.0820449	0.337005	0.346176	0.337005	0.0607431	0.337005	0.107452	0.337005	0.524206	0.326097	0.115576	0.326097	0.204674	0.326097	0.173465	0.326097	0.32045	0.326097	0.169941	0.326097	0.122802	0.326097	0.104316	0.326097	0.128964	0.326097	0.0732941
		0.400468	0.0481028	0.400468	0.0980028	0.400468	0.0336651	0.400468	0.0279152	0.400468	0.0363761	0.400468	0.0407888	0.400468	0.0250265	0.400468	0.0614805	0.400468	0.348651	0.400468	0.0563374	0.400468	0.0960301	0.400468	0.3994	0.400468	0.0526177	0.400468	0.133433	0.400468	0.474562	0.389561	0.112638	0.389561	0.192227	0.389561	0.165947	0.389561	0.337688	0.389561	0.192922	0.389561	0.159769	0.389561	0.0935666	0.389561	0.183717	0.389561	0.0901266
		0.463931	0.0153988	0.463931	0.0950911	0.463931	0.0862556	0.463931	-0.00330123	0.463931	0.0438702	0.463931	0.0303526	0.463931	0.0292347	0.463931	0.0787106	0.463931	0.351012	0.463931	0.0697655	0.463931	0.0799321	0.463931	0.437426	0.463931	0.0254208	0.463931	0.0653577	0.463931	0.500579	0.453024	0.0990196	0.453024	0.170497	0.453024	0.161349	0.453024	0.337151	0.453024	0.197143	0.453024	0.153712	0.453024	0.0917544	0.453024	0.181602	0.453024	0.0565922
		0.527394	0.0277932	0.527394	0.109379	0.527394	0.0458068	0.527394	0.0375029	0.527394	0.0132647	0.527394	-0.0143278	0.527394	0.0164182	0.527394	0.0554921	0.527394	0.319653	0.527394	0.0338748	0.527394	0.0537684	0.527394	0.509658	0.527394	0.0426937	0.527394	0.0901028	0.527394	0.473825	0.516487	0.0991711	0.516487	0.19063	0.516487	0.177434	0.516487	0.323629	0.516487	0.219431	0.516487	0.194204	0.516487	0.0755981	0.516487	0.137048	0.516487	0.0614133
		0.590857	0.0398961	0.590857	0.120369	0.590857	0.0517918	0.590857	0.0537142	0.590857	0.0423408	0.590857	0.017988	0.590857	0.0249255	0.590857	0.0790391	0.590857	0.309582	0.590857	0.0664988	0.590857	0.0537095	0.590857	0.507054	0.590857	0.0419488	0.590857	0.098761	0.590857	0.463938	0.57995	0.105741	0.57995	0.162105	0.57995	0.149002	0.57995	0.288136	0.57995	0.207282	0.57995	0.202192	0.57995	0.0730365	0.57995	0.137078	0.57995	0.0963881
		0.654321	0.0487672	0.654321	0.0849033	0.654321	0.0501332	0.654321	0.000292943	0.654321	0.0218833	0.654321	-0.00657569	0.654321	0.025975	0.654321	0.0515045	0.654321	0.302411	0.654321	0.0158811	0.654321	0.0465854	0.654321	0.502632	0.654321	0.038763	0.654321	0.102332	0.654321	0.472985	0.643413	0.0812908	0.643413	0.175596	0.643413	0.175939	0.643413	0.310631	0.643413	0.185071	0.643413	0.161442	0.643413	0.0705395	0.643413	0.128769	0.643413	0.0532704
		0.717784	0.0443663	0.717784	0.104716	0.717784	0.050234	0.717784	-0.00449925	0.717784	0.0571342	0.717784	0.043262	0.717784	0.0395729	0.717784	0.0798004	0.717784	0.269141	0.717784	0.0300875	0.717784	0.0593326	0.717784	0.56653	0.717784	0.0438798	0.717784	0.0661794	0.717784	0.425154	0.706876	0.108824	0.706876	0.158427	0.706876	0.166863	0.706876	0.317958	0.706876	0.179118	0.706876	0.214533	0.706876	0.0601638	0.706876	0.136429	0.706876	0.0374229
		0.781247	0.0347292	0.781247	0.112961	0.781247	0.0466887	0.781247	-0.0184569	0.781247	0.042199	0.781247	0.0204137	0.781247	0.0362169	0.781247	0.0879875	0.781247	0.291082	0.781247	0.0220973	0.781247	0.0703839	0.781247	0.655201	0.781247	0.043932	0.781247	0.0821281	0.781247	0.467449	0.770339	0.127581	0.770339	0.151528	0.770339	0.160109	0.770339	0.288287	0.770339	0.185916	0.770339	0.224787	0.770339	0.05393	0.770339	0.152217	0.770339	0.0528576
		0.84471	0.0057137	0.84471	0.0737645	0.84471	0.044371	0.84471	0.0136361	0.84471	0.0222039	0.84471	0.00365873	0.84471	0.0480951	0.84471	0.078012	0.84471	0.307257	0.84471	0.0450886	0.84471	0.0894094	0.84471	0.71644	0.84471	0.0512633	0.84471	0.100598	0.84471	0.397656	0.833802	0.0947569	0.833802	0.136474	0.833802	0.155505	0.833802	0.290647	0.833802	0.184645	0.833802	0.218544	0.833802	0.0311216	0.833802	0.142144	0.833802	0.0754673
		0.908173	-0.0186144	0.908173	0.0762801	0.908173	0.0594573	0.908173	0.0386286	0.908173	0.00571963	0.908173	0.0253999	0.908173	0.00562457	0.908173	0.0782653	0.908173	0.251752	0.908173	0.0273788	0.908173	0.0654749	0.908173	0.704351	0.908173	0.0339769	0.908173	0.110195	0.908173	0.455022	0.897266	0.112214	0.897266	0.160825	0.897266	0.159765	0.897266	0.312273	0.897266	0.190543	0.897266	0.25001	0.897266	0.0311695	0.897266	0.127383	0.897266	0.0628503
		0.971636	0.00639803	0.971636	0.0717845	0.971636	0.0537146	0.971636	0.0296559	0.971636	0.000330636	0.971636	0.00228595	0.971636	0.00652204	0.971636	0.0721177	0.971636	0.25305	0.971636	0.0484234	0.971636	0.0790008	0.971636	0.679726	0.971636	0.0394055	0.971636	0.0859532	0.971636	0.387383	0.960729	0.0880821	0.960729	0.157214	0.960729	0.15379	0.960729	0.289076	0.960729	0.176304	0.960729	0.239448	0.960729	0.0467377	0.960729	0.160332	0.960729	0.0333345
		1.0351	0.0448997	1.0351	0.0785229	1.0351	0.0392861	1.0351	0.0247547	1.0351	-0.000257806	1.0351	0.0408017	1.0351	0.023176	1.0351	0.107069	1.0351	0.224903	1.0351	0.0154729	1.0351	0.0800674	1.0351	0.706952	1.0351	0.0505219	1.0351	0.0654039	1.0351	0.419579	1.02419	0.0944954	1.02419	0.157238	1.02419	0.165895	1.02419	0.303496	1.02419	0.213918	1.02419	0.266163	1.02419	0.0650382	1.02419	0.152544	1.02419	0.030854
		1.09856	0.0186434	1.09856	0.0662702	1.09856	0.0882908	1.09856	0.0332947	1.09856	-0.00026418	1.09856	0.0205923	1.09856	0.0168299	1.09856	0.0624844	1.09856	0.205457	1.09856	0.0131715	1.09856	0.0641839	1.09856	0.782114	1.09856	0.0492658	1.09856	0.0649145	1.09856	0.370548	1.08765	0.0646248	1.08765	0.155042	1.08765	0.145431	1.08765	0.307113	1.08765	0.217925	1.08765	0.285327	1.08765	0.0435442	1.08765	0.163682	1.08765	0.0709474
		1.16203	0.0235531	1.16203	0.0642991	1.16203	0.1265	1.16203	0.0327636	1.16203	0.0220417	1.16203	0.00657642	1.16203	0.0205095	1.16203	0.0337042	1.16203	0.205293	1.16203	0.00293999	1.16203	0.0648926	1.16203	0.868885	1.16203	0.0676593	1.16203	0.085858	1.16203	0.368831	1.15112	0.0921663	1.15112	0.167034	1.15112	0.175905	1.15112	0.279818	1.15112	0.182979	1.15112	0.274989	1.15112	0.0400512	1.15112	0.143778	1.15112	0.0590273
		1.22549	0.0749371	1.22549	0.0779983	1.22549	0.116077	1.22549	0.0251031	1.22549	0.0328328	1.22549	0.00723729	1.22549	0.0300833	1.22549	0.0850889	1.22549	0.207293	1.22549	0.0559448	1.22549	0.0987011	1.22549	0.845127	1.22549	0.0444928	1.22549	0.0850822	1.22549	0.387293	1.21458	0.0985475	1.21458	0.145672	1.21458	0.151508	1.21458	0.284071	1.21458	0.195801	1.21458	0.2953	1.21458	0.03979	1.21458	0.123449	1.21458	0.0468792
		1.28895	0.0519689	1.28895	0.0886867	1.28895	0.134788	1.28895	0.0276596	1.28895	0.0254003	1.28895	0.0273911	1.28895	0.021956	1.28895	0.0798927	1.28895	0.18537	1.28895	0.0256375	1.28895	0.111922	1.28895	0.847273	1.28895	0.0680043	1.28895	0.0842766	1.28895	0.405318	1.27804	0.0890764	1.27804	0.166628	1.27804	0.160758	1.27804	0.30672	1.27804	0.222902	1.27804	0.320269	1.27804	0.0469843	1.27804	0.146146	1.27804	0.0568878
		1.35241	0.0516848	1.35241	0.10029	1.35241	0.149387	1.35241	0.0381617	1.35241	0.0507856	1.35241	0.031312	1.35241	0.0264897	1.35241	0.0784486	1.35241	0.17907	1.35241	0.057217	1.35241	0.0815758	1.35241	0.850494	1.35241	0.0425852	1.35241	0.107819	1.35241	0.409472	1.34151	0.0917366	1.34151	0.143826	1.34151	0.193323	1.34151	0.291387	1.34151	0.196187	1.34151	0.312461	1.34151	0.0474105	1.34151	0.1267	1.34151	0.0597345
		1.41588	0.0390249	1.41588	0.0629192	1.41588	0.138652	1.41588	0.0513279	1.41588	0.0352626	1.41588	-0.00100744	1.41588	0.0289031	1.41588	0.0912343	1.41588	0.161423	1.41588	0.0446215	1.41588	0.111858	1.41588	0.806899	1.41588	0.0580248	1.41588	0.109018	1.41588	0.449811	1.40497	0.0735591	1.40497	0.177276	1.40497	0.189541	1.40497	0.300289	1.40497	0.166029	1.40497	0.315311	1.40497	0.0579784	1.40497	0.126774	1.40497	0.0476001
		1.47934	0.0577734	1.47934	0.0859103	1.47934	0.163225	1.47934	0.062389	1.47934	0.0358602	1.47934	0.0252073	1.47934	0.0555028	1.47934	0.0891794	1.47934	0.184154	1.47934	0.0157649	1.47934	0.0831	1.47934	0.858112	1.47934	0.025934	1.47934	0.140715	1.47934	0.417422	1.46843	0.0821962	1.46843	0.137192	1.46843	0.171915	1.46843	0.309078	1.46843	0.172925	1.46843	0.313196	1.46843	0.0544148	1.46843	0.144634	1.46843	0.0275211
		1.5428	0.0584535	1.5428	0.0779888	1.5428	0.182822	1.5428	0.0142153	1.5428	0.0563245	1.5428	0.000416746	1.5428	0.0323779	1.5428	0.051172	1.5428	0.172769	1.5428	0.0270442	1.5428	0.0930209	1.5428	1.00384	1.5428	0.0861688	1.5428	0.101127	1.5428	0.398871	1.5319	0.0742277	1.5319	0.146773	1.5319	0.17855	1.5319	0.295403	1.5319	0.161042	1.5319	0.305213	1.5319	0.0518961	1.5319	0.124002	1.5319	0.0355016
		1.60627	0.026964	1.60627	0.0801731	1.60627	0.220857	1.60627	0.0285163	1.60627	0.0248332	1.60627	-0.0300639	1.60627	0.00419867	1.60627	0.0743757	1.60627	0.150225	1.60627	0.0165342	1.60627	0.100941	1.60627	0.943266	1.60627	0.0903541	1.60627	0.094753	1.60627	0.381268	1.59536	0.0637769	1.59536	0.1471	1.59536	0.172091	1.59536	0.277455	1.59536	0.179722	1.59536	0.338626	1.59536	0.0800226	1.59536	0.136327	1.59536	0.038544
		1.66973	0.0335741	1.66973	0.0942428	1.66973	0.199426	1.66973	0.026352	1.66973	0.0201341	1.66973	-0.0101364	1.66973	0.024507	1.66973	0.0702464	1.66973	0.172299	1.66973	0.0450905	1.66973	0.0893162	1.66973	0.876972	1.66973	0.078483	1.66973	0.130945	1.66973	0.435642	1.65882	0.0990191	1.65882	0.156155	1.65882	0.191084	1.65882	0.300647	1.65882	0.200791	1.65882	0.339175	1.65882	0.0677552	1.65882	0.127325	1.65882	0.0554442
		1.73319	0.0374389	1.73319	0.0792458	1.73319	0.206986	1.73319	0.0283902	1.73319	1.68198e-05	1.73319	-0.0179458	1.73319	0.027075	1.73319	0.0705155	1.73319	0.193683	1.73319	0.0267987	1.73319	0.130453	1.73319	0.78929	1.73319	0.104013	1.73319	0.148034	1.73319	0.433782	1.72229	0.108803	1.72229	0.168855	1.72229	0.150567	1.72229	0.316344	1.72229	0.175838	1.72229	0.323955	1.72229	0.0655462	1.72229	0.13143	1.72229	0.0531349
		1.79666	0.051819	1.79666	0.0861096	1.79666	0.235261	1.79666	0.0139407	1.79666	0.0520188	1.79666	-0.0255042	1.79666	0.0271086	1.79666	0.0911207	1.79666	0.191419	1.79666	0.0412512	1.79666	0.0892276	1.79666	0.77297	1.79666	0.0908335	1.79666	0.199266	1.79666	0.466587	1.78575	0.0883059	1.78575	0.15044	1.78575	0.174115	1.78575	0.298897	1.78575	0.168513	1.78575	0.311031	1.78575	0.0675511	1.78575	0.137109	1.78575	0.0378053
		1.86012	0.064328	1.86012	0.162765	1.86012	0.234367	1.86012	0.0209997	1.86012	0.0454433	1.86012	0.000398005	1.86012	0.0334384	1.86012	0.0566045	1.86012	0.193277	1.86012	0.0440383	1.86012	0.106981	1.86012	0.798632	1.86012	0.110818	1.86012	0.219008	1.86012	0.428618	1.84921	0.0675776	1.84921	0.152512	1.84921	0.173659	1.84921	0.297539	1.84921	0.138863	1.84921	0.310895	1.84921	0.0447042	1.84921	0.133043	1.84921	0.0241647
		1.92358	0.0491792	1.92358	0.186321	1.92358	0.296996	1.92358	0.0646507	1.92358	0.013896	1.92358	0.00763848	1.92358	0.0425508	1.92358	0.0672618	1.92358	0.165398	1.92358	0.038502	1.92358	0.109305	1.92358	0.803421	1.92358	0.109781	1.92358	0.208877	1.92358	0.441819	1.91268	0.0771895	1.91268	0.145507	1.91268	0.150816	1.91268	0.275523	1.91268	0.147656	1.91268	0.32417	1.91268	0.0776751	1.91268	0.137998	1.91268	0.0369529
		1.98705	0.0315244	1.98705	0.304507	1.98705	0.316006	1.98705	0.0495211	1.98705	0.0181973	1.98705	-0.00098478	1.98705	0.0549551	1.98705	0.0532957	1.98705	0.208468	1.98705	0.0190975	1.98705	0.110953	1.98705	0.745838	1.98705	0.0844783	1.98705	0.184601	1.98705	0.398218	1.97614	0.0869224	1.97614	0.138367	1.97614	0.14541	1.97614	0.296989	1.97614	0.151311	1.97614	0.33366	1.97614	0.0741163	1.97614	0.14941	1.97614	0.039331
		2.05051	0.0454764	2.05051	0.349791	2.05051	0.334541	2.05051	0.0760755	2.05051	0.0359731	2.05051	-0.00146388	2.05051	0.0525311	2.05051	0.0506787	2.05051	0.188213	2.05051	0.0522309	2.05051	0.137682	2.05051	0.79103	2.05051	0.104709	2.05051	0.192785	2.05051	0.445084	2.0396	0.0768658	2.0396	0.127984	2.0396	0.158667	2.0396	0.301953	2.0396	0.172344	2.0396	0.35569	2.0396	0.0686875	2.0396	0.149997	2.0396	0.0478054
		2.11397	0.0771962	2.11397	0.421265	2.11397	0.368277	2.11397	0.125817	2.11397	0.0304134	2.11397	-0.007908	2.11397	0.0542045	2.11397	0.0727383	2.11397	0.203728	2.11397	0.0412679	2.11397	0.154645	2.11397	0.732508	2.11397	0.137501	2.11397	0.203527	2.11397	0.448066	2.10306	0.0883988	2.10306	0.127489	2.10306	0.164826	2.10306	0.315618	2.10306	0.157493	2.10306	0.345285	2.10306	0.0874957	2.10306	0.129298	2.10306	0.0393391
		2.17744	0.0461396	2.17744	0.475234	2.17744	0.360998	2.17744	0.13839	2.17744	0.0481292	2.17744	-0.016618	2.17744	0.0522553	2.17744	0.0503318	2.17744	0.192671	2.17744	0.0342245	2.17744	0.248492	2.17744	0.755373	2.17744	0.172882	2.17744	0.179409	2.17744	0.478688	2.16653	0.0854587	2.16653	0.118446	2.16653	0.130119	2.16653	0.304958	2.16653	0.162251	2.16653	0.314769	2.16653	0.0833337	2.16653	0.114335	2.16653	0.0551183
		2.2409	0.0470671	2.2409	0.558124	2.2409	0.330241	2.2409	0.137602	2.2409	0.0436424	2.2409	0.00472462	2.2409	0.061907	2.2409	0.0588315	2.2409	0.188135	2.2409	0.0503455	2.2409	0.356808	2.2409	0.706168	2.2409	0.143378	2.2409	0.202831	2.2409	0.467321	2.22999	0.0953907	2.22999	0.116548	2.22999	0.128897	2.22999	0.300666	2.22999	0.174954	2.22999	0.310008	2.22999	0.0619198	2.22999	0.149035	2.22999	0.0436381
		2.30436	0.0328766	2.30436	0.624828	2.30436	0.383737	2.30436	0.107616	2.30436	0.0521452	2.30436	0.00904325	2.30436	0.0609826	2.30436	0.0694863	2.30436	0.162161	2.30436	0.0405841	2.30436	0.436974	2.30436	0.667911	2.30436	0.140259	2.30436	0.184242	2.30436	0.46802	2.29345	0.0806297	2.29345	0.125273	2.29345	0.15625	2.29345	0.314956	2.29345	0.145144	2.29345	0.334933	2.29345	0.0677582	2.29345	0.1217	2.29345	0.0331994
		2.36782	0.060128	2.36782	0.657104	2.36782	0.398878	2.36782	0.119675	2.36782	0.0178513	2.36782	0.00220318	2.36782	0.0698539	2.36782	0.078172	2.36782	0.125075	2.36782	0.0364232	2.36782	0.459765	2.36782	0.670951	2.36782	0.148712	2.36782	0.182943	2.36782	0.446103	2.35692	0.0669732	2.35692	0.128011	2.35692	0.144569	2.35692	0.304288	2.35692	0.14702	2.35692	0.329869	2.35692	0.051652	2.35692	0.111098	2.35692	0.021696
		2.43129	0.0430713	2.43129	0.745905	2.43129	0.411308	2.43129	0.129588	2.43129	0.0567238	2.43129	-0.00536975	2.43129	0.0482616	2.43129	0.0720965	2.43129	0.149679	2.43129	0.0329346	2.43129	0.531318	2.43129	0.678717	2.43129	0.159887	2.43129	0.170583	2.43129	0.461744	2.42038	0.0956533	2.42038	0.116507	2.42038	0.130385	2.42038	0.296857	2.42038	0.159406	2.42038	0.325501	2.42038	0.0272707	2.42038	0.136165	2.42038	0.0167831
		2.49475	0.0431705	2.49475	0.789047	2.49475	0.420422	2.49475	0.111109	2.49475	0.0671304	2.49475	0.00395355	2.49475	0.0410763	2.49475	0.0316242	2.49475	0.135278	2.49475	0.0498051	2.49475	0.576199	2.49475	0.602048	2.49475	0.164165	2.49475	0.187906	2.49475	0.437956	2.48384	0.0890552	2.48384	0.117028	2.48384	0.118285	2.48384	0.310833	2.48384	0.159842	2.48384	0.332176	2.48384	0.034705	2.48384	0.123983	2.48384	0.0525675
		2.55821	0.0361392	2.55821	0.781335	2.55821	0.427262	2.55821	0.136775	2.55821	0.0512264	2.55821	-0.00968646	2.55821	0.0742332	2.55821	0.0531282	2.55821	0.139477	2.55821	0.0327141	2.55821	0.634216	2.55821	0.591111	2.55821	0.157041	2.55821	0.166441	2.55821	0.533256	2.54731	0.0796873	2.54731	0.122655	2.54731	0.120315	2.54731	0.326043	2.54731	0.153091	2.54731	0.3275	2.54731	0.0405823	2.54731	0.11056	2.54731	0.0258948
		2.62168	0.0397769	2.62168	0.813585	2.62168	0.462167	2.62168	0.128458	2.62168	0.0762792	2.62168	-0.0108643	2.62168	0.111522	2.62168	0.0524375	2.62168	0.147354	2.62168	0.0610607	2.62168	0.725825	2.62168	0.579396	2.62168	0.169848	2.62168	0.185411	2.62168	0.507152	2.61077	0.0824091	2.61077	0.109239	2.61077	0.134295	2.61077	0.311907	2.61077	0.166574	2.61077	0.309825	2.61077	0.0363713	2.61077	0.113141	2.61077	0.0422645
		2.68514	0.0747853	2.68514	0.845686	2.68514	0.501191	2.68514	0.124457	2.68514	0.0675971	2.68514	-0.0193546	2.68514	0.0954691	2.68514	0.0474805	2.68514	0.13541	2.68514	0.0391719	2.68514	0.732454	2.68514	0.592963	2.68514	0.187268	2.68514	0.170471	2.68514	0.47862	2.67423	0.0804732	2.67423	0.099815	2.67423	0.122092	2.67423	0.332259	2.67423	0.156398	2.67423	0.314434	2.67423	0.0472345	2.67423	0.12179	2.67423	0.0373074
		2.7486	0.0311893	2.7486	0.883387	2.7486	0.534882	2.7486	0.111867	2.7486	0.0567877	2.7486	-0.00524172	2.7486	0.105993	2.7486	0.0694957	2.7486	0.132335	2.7486	0.0404331	2.7486	0.754988	2.7486	0.608913	2.7486	0.181656	2.7486	0.194222	2.7486	0.505378	2.7377	0.0844598	2.7377	0.150101	2.7377	0.130289	2.7377	0.35534	2.7377	0.162481	2.7377	0.313735	2.7377	0.0578795	2.7377	0.144597	2.7377	0.0304531
		2.81207	0.0493883	2.81207	0.866745	2.81207	0.563235	2.81207	0.128399	2.81207	0.0829032	2.81207	-0.0236241	2.81207	0.0981018	2.81207	0.0837158	2.81207	0.139393	2.81207	0.0449321	2.81207	0.77396	2.81207	0.593534	2.81207	0.166282	2.81207	0.210243	2.81207	0.486992	2.80116	0.089026	2.80116	0.153252	2.80116	0.14183	2.80116	0.424153	2.80116	0.170597	2.80116	0.323897	2.80116	0.0693653	2.80116	0.129566	2.80116	0.066981
		2.87553	0.0526294	2.87553	0.84693	2.87553	0.533335	2.87553	0.0918115	2.87553	0.0521213	2.87553	-0.0128137	2.87553	0.0947433	2.87553	0.0554294	2.87553	0.127046	2.87553	0.0480422	2.87553	0.711937	2.87553	0.494436	2.87553	0.167388	2.87553	0.196342	2.87553	0.443346	2.86462	0.122254	2.86462	0.158877	2.86462	0.128632	2.86462	0.40749	2.86462	0.177918	2.86462	0.351154	2.86462	0.0603398	2.86462	0.144758	2.86462	0.0771138
		2.93899	0.0459441	2.93899	0.903172	2.93899	0.54639	2.93899	0.0692272	2.93899	0.0379441	2.93899	0.0198806	2.93899	0.0776507	2.93899	0.00129695	2.93899	0.143661	2.93899	0.0479931	2.93899	0.781583	2.93899	0.49101	2.93899	0.164718	2.93899	0.15204	2.93899	0.43805	2.92809	0.0968691	2.92809	0.121772	2.92809	0.141561	2.92809	0.384744	2.92809	0.149545	2.92809	0.305774	2.92809	0.0587558	2.92809	0.123502	2.92809	0.0379944
		3.00246	0.0721554	3.00246	0.88657	3.00246	0.524283	3.00246	0.101006	3.00246	0.0543887	3.00246	-0.0266681	3.00246	0.0679233	3.00246	0.0610248	3.00246	0.151881	3.00246	0.0401903	3.00246	0.800973	3.00246	0.5032	3.00246	0.185809	3.00246	0.186013	3.00246	0.481307	2.99155	0.0836063	2.99155	0.11881	2.99155	0.136568	2.99155	0.39366	2.99155	0.143614	2.99155	0.285012	2.99155	0.0520342	2.99155	0.0921393	2.99155	0.0506463
		3.06592	0.0513317	3.06592	0.890111	3.06592	0.55189	3.06592	0.112821	3.06592	0.103889	3.06592	0.0281588	3.06592	0.0774718	3.06592	0.0420506	3.06592	0.157777	3.06592	0.0472615	3.06592	0.771048	3.06592	0.493507	3.06592	0.21476	3.06592	0.194171	3.06592	0.543536	3.05501	0.0981847	3.05501	0.116359	3.05501	0.136468	3.05501	0.388087	3.05501	0.136384	3.05501	0.284257	3.05501	0.0517272	3.05501	0.119632	3.05501	0.0319784
		3.12938	0.0587726	3.12938	0.900152	3.12938	0.506186	3.12938	0.0857977	3.12938	0.0821999	3.12938	-0.00992551	3.12938	0.0950767	3.12938	0.0480357	3.12938	0.170002	3.12938	0.0410993	3.12938	0.788524	3.12938	0.457497	3.12938	0.148748	3.12938	0.164029	3.12938	0.474927	3.11847	0.102607	3.11847	0.126405	3.11847	0.137367	3.11847	0.443298	3.11847	0.168058	3.11847	0.305949	3.11847	0.0705665	3.11847	0.117399	3.11847	0.0321711
		3.19285	0.0717309	3.19285	0.930642	3.19285	0.501347	3.19285	0.0911893	3.19285	0.0962556	3.19285	-0.00764119	3.19285	0.0840221	3.19285	0.0385261	3.19285	0.1808	3.19285	0.0346257	3.19285	0.808673	3.19285	0.434219	3.19285	0.146792	3.19285	0.185228	3.19285	0.487425	3.18194	0.0980559	3.18194	0.133549	3.18194	0.120603	3.18194	0.477861	3.18194	0.155565	3.18194	0.314633	3.18194	0.0694405	3.18194	0.109451	3.18194	0.0479964
		3.25631	0.06309	3.25631	0.932089	3.25631	0.567772	3.25631	0.103266	3.25631	0.120142	3.25631	0.0271747	3.25631	0.100904	3.25631	0.0698344	3.25631	0.152377	3.25631	0.0467013	3.25631	0.823088	3.25631	0.446412	3.25631	0.161919	3.25631	0.1648	3.25631	0.572398	3.2454	0.0913265	3.2454	0.0937468	3.2454	0.112785	3.2454	0.494258	3.2454	0.149657	3.2454	0.283819	3.2454	0.036844	3.2454	0.117296	3.2454	0.0310502
		3.31977	0.0660356	3.31977	0.918026	3.31977	0.516574	3.31977	0.0905078	3.31977	0.0864897	3.31977	0.0143107	3.31977	0.0739215	3.31977	0.0633482	3.31977	0.194544	3.31977	0.0492369	3.31977	0.767945	3.31977	0.403886	3.31977	0.177157	3.31977	0.152033	3.31977	0.462811	3.30886	0.100046	3.30886	0.116987	3.30886	0.107589	3.30886	0.492776	3.30886	0.177244	3.30886	0.266459	3.30886	0.039214	3.30886	0.122107	3.30886	0.0282286
		3.38323	0.0704072	3.38323	0.908886	3.38323	0.487636	3.38323	0.0887147	3.38323	0.0624884	3.38323	-0.00621174	3.38323	0.0825703	3.38323	0.0512458	3.38323	0.128414	3.38323	0.0479749	3.38323	0.732447	3.38323	0.466195	3.38323	0.172469	3.38323	0.158547	3.38323	0.427779	3.37233	0.07281	3.37233	0.0942446	3.37233	0.114806	3.37233	0.499176	3.37233	0.157055	3.37233	0.252348	3.37233	0.0616622	3.37233	0.101266	3.37233	0.0510632
		3.4467	0.065937	3.4467	0.863853	3.4467	0.531228	3.4467	0.0509421	3.4467	0.0596663	3.4467	0.0183304	3.4467	0.080674	3.4467	0.0638015	3.4467	0.147236	3.4467	0.0433054	3.4467	0.749027	3.4467	0.459614	3.4467	0.176883	3.4467	0.15788	3.4467	0.48727	3.43579	0.0862427	3.43579	0.107807	3.43579	0.108051	3.43579	0.535854	3.43579	0.158493	3.43579	0.261072	3.43579	0.061183	3.43579	0.096894	3.43579	0.0493881
		3.51016	0.0531034	3.51016	0.860661	3.51016	0.508119	3.51016	0.107853	3.51016	0.0775585	3.51016	-0.00758155	3.51016	0.110198	3.51016	0.0535573	3.51016	0.115448	3.51016	0.0337147	3.51016	0.723563	3.51016	0.410758	3.51016	0.167884	3.51016	0.186609	3.51016	0.443769	3.49925	0.096168	3.49925	0.0976457	3.49925	0.0921397	3.49925	0.535717	3.49925	0.183416	3.49925	0.27406	3.49925	0.0499481	3.49925	0.111504	3.49925	0.0355039
		3.57362	0.0422752	3.57362	0.864059	3.57362	0.505704	3.57362	0.0845001	3.57362	0.102059	3.57362	-0.00503177	3.57362	0.0864851	3.57362	0.0541198	3.57362	0.135881	3.57362	0.0652884	3.57362	0.721736	3.57362	0.426778	3.57362	0.173197	3.57362	0.158219	3.57362	0.498631	3.56272	0.0896461	3.56272	0.113218	3.56272	0.103726	3.56272	0.570337	3.56272	0.147185	3.56272	0.242275	3.56272	0.0513813	3.56272	0.120903	3.56272	0.026932
		3.63709	0.0486191	3.63709	0.833584	3.63709	0.552714	3.63709	0.0795214	3.63709	0.082507	3.63709	0.00390416	3.63709	0.0561966	3.63709	0.0670335	3.63709	0.123501	3.63709	0.027572	3.63709	0.691903	3.63709	0.384326	3.63709	0.177785	3.63709	0.137446	3.63709	0.474855	3.62618	0.0649871	3.62618	0.0987106	3.62618	0.117123	3.62618	0.579237	3.62618	0.15277	3.62618	0.244804	3.62618	0.0448379	3.62618	0.118655	3.62618	0.0195206
		3.70055	0.0580304	3.70055	0.818305	3.70055	0.549683	3.70055	0.0861533	3.70055	0.119578	3.70055	0.00842345	3.70055	0.0426913	3.70055	0.0407903	3.70055	0.0900639	3.70055	0.0366708	3.70055	0.632745	3.70055	0.383729	3.70055	0.143289	3.70055	0.154843	3.70055	0.430979	3.68964	0.0645189	3.68964	0.115595	3.68964	0.0958268	3.68964	0.608834	3.68964	0.154837	3.68964	0.251193	3.68964	0.0575152	3.68964	0.144839	3.68964	0.0121663
		3.76401	0.0724258	3.76401	0.79702	3.76401	0.537967	3.76401	0.0676045	3.76401	0.0907481	3.76401	0.0118985	3.76401	0.0483882	3.76401	0.0607371	3.76401	0.112689	3.76401	0.0238567	3.76401	0.643941	3.76401	0.393054	3.76401	0.152719	3.76401	0.124614	3.76401	0.432317	3.75311	0.0927484	3.75311	0.120247	3.75311	0.111852	3.75311	0.677849	3.75311	0.157936	3.75311	0.240562	3.75311	0.0496688	3.75311	0.129986	3.75311	0.0427463
		3.82748	0.06352	3.82748	0.76004	3.82748	0.523247	3.82748	0.0460722	3.82748	0.0610355	3.82748	-0.000985794	3.82748	0.0653623	3.82748	0.064565	3.82748	0.104933	3.82748	0.0204656	3.82748	0.614803	3.82748	0.393551	3.82748	0.157891	3.82748	0.146316	3.82748	0.387019	3.81657	0.0869652	3.81657	0.119322	3.81657	0.111317	3.81657	0.697058	3.81657	0.129512	3.81657	0.244098	3.81657	0.0543721	3.81657	0.114225	3.81657	0.0305145
		3.89094	0.0627544	3.89094	0.74005	3.89094	0.500082	3.89094	0.0400781	3.89094	0.0984296	3.89094	-0.0310092	3.89094	0.0673257	3.89094	0.0676794	3.89094	0.110894	3.89094	0.0340914	3.89094	0.625163	3.89094	0.314656	3.89094	0.169838	3.89094	0.179858	3.89094	0.413278	3.88003	0.0561856	3.88003	0.109546	3.88003	0.124562	3.88003	0.720543	3.88003	0.162799	3.88003	0.242135	3.88003	0.0336456	3.88003	0.132147	3.88003	0.0271593
		3.9544	0.0729503	3.9544	0.709065	3.9544	0.51312	3.9544	0.0612667	3.9544	0.114632	3.9544	0.0226856	3.9544	0.0330319	3.9544	0.05737	3.9544	0.0906329	3.9544	0.0444008	3.9544	0.580579	3.9544	0.324787	3.9544	0.146707	3.9544	0.13138	3.9544	0.398343	3.9435	0.0621961	3.9435	0.116283	3.9435	0.108563	3.9435	0.698512	3.9435	0.134429	3.9435	0.221626	3.9435	0.0450224	3.9435	0.127966	3.9435	0.00933267
		4.01787	0.0527545	4.01787	0.686171	4.01787	0.501858	4.01787	0.0433571	4.01787	0.0852528	4.01787	0.00307521	4.01787	0.0591788	4.01787	0.0395682	4.01787	0.0989107	4.01787	0.0321111	4.01787	0.530895	4.01787	0.310685	4.01787	0.124333	4.01787	0.12551	4.01787	0.389176	4.00696	0.0623535	4.00696	0.115782	4.00696	0.0955428	4.00696	0.701367	4.00696	0.132166	4.00696	0.218458	4.00696	0.0422068	4.00696	0.107677	4.00696	0.0240295
		4.08133	0.0631796	4.08133	0.705958	4.08133	0.510146	4.08133	0.0474405	4.08133	0.0941687	4.08133	0.0197987	4.08133	0.0453338	4.08133	0.072024	4.08133	0.101398	4.08133	0.0409436	4.08133	0.518843	4.08133	0.273149	4.08133	0.144208	4.08133	0.123038	4.08133	0.399775	4.07042	0.075408	4.07042	0.108666	4.07042	0.111469	4.07042	0.72578	4.07042	0.148923	4.07042	0.219051	4.07042	0.0471886	4.07042	0.125251	4.07042	0.00715106
		4.14479	0.0554168	4.14479	0.606945	4.14479	0.492348	4.14479	0.0219261	4.14479	0.107186	4.14479	0.0356539	4.14479	0.0284203	4.14479	0.0689754	4.14479	0.10935	4.14479	0.0495287	4.14479	0.472223	4.14479	0.272943	4.14479	0.163832	4.14479	0.136466	4.14479	0.360158	4.13388	0.0594939	4.13388	0.123171	4.13388	0.105175	4.13388	0.757803	4.13388	0.158292	4.13388	0.2092	4.13388	0.0451738	4.13388	0.15496	4.13388	0.039828
		4.20826	0.079517	4.20826	0.502949	4.20826	0.506935	4.20826	0.0436683	4.20826	0.100505	4.20826	0.0308041	4.20826	0.0488529	4.20826	0.0872296	4.20826	0.120529	4.20826	0.0276532	4.20826	0.564543	4.20826	0.313071	4.20826	0.143924	4.20826	0.145633	4.20826	0.381856	4.19735	0.0693296	4.19735	0.132303	4.19735	0.144537	4.19735	0.745228	4.19735	0.170544	4.19735	0.240479	4.19735	0.0556069	4.19735	0.161002	4.19735	0.0574667
		4.27172	0.108103	4.27172	0.565948	4.27172	0.544571	4.27172	0.0510043	4.27172	0.0792534	4.27172	0.0113192	4.27172	0.0693622	4.27172	0.0987235	4.27172	0.0895248	4.27172	0.049636	4.27172	0.45365	4.27172	0.299351	4.27172	0.134875	4.27172	0.148532	4.27172	0.392457	4.26081	0.0649155	4.26081	0.130016	4.26081	0.125386	4.26081	0.762516	4.26081	0.126716	4.26081	0.221486	4.26081	0.0559855	4.26081	0.160362	4.26081	0.0399879
		4.33518	0.0793725	4.33518	0.57641	4.33518	0.464389	4.33518	0.0430284	4.33518	0.119498	4.33518	-0.0183726	4.33518	0.0329963	4.33518	0.0766372	4.33518	0.0901532	4.33518	0.0480939	4.33518	0.433292	4.33518	0.263982	4.33518	0.147143	4.33518	0.204238	4.33518	0.35328	4.32427	0.0689556	4.32427	0.134111	4.32427	0.109869	4.32427	0.751299	4.32427	0.135804	4.32427	0.200592	4.32427	0.0343197	4.32427	0.144977	4.32427	0.00020186
		4.39864	0.0989978	4.39864	0.477576	4.39864	0.485303	4.39864	0.0241204	4.39864	0.151258	4.39864	0.00830767	4.39864	0.0316487	4.39864	0.053807	4.39864	0.122817	4.39864	0.0395049	4.39864	0.431875	4.39864	0.206783	4.39864	0.163837	4.39864	0.220093	4.39864	0.351008	4.38774	0.0710523	4.38774	0.118943	4.38774	0.125549	4.38774	0.771895	4.38774	0.120267	4.38774	0.193327	4.38774	0.0450311	4.38774	0.0984017	4.38774	0.0451568
		4.46211	0.0854375	4.46211	0.501615	4.46211	0.47576	4.46211	0.0437621	4.46211	0.0976348	4.46211	-0.00745487	4.46211	0.0269831	4.46211	0.0454871	4.46211	0.0840677	4.46211	0.0230537	4.46211	0.420183	4.46211	0.235311	4.46211	0.146575	4.46211	0.253792	4.46211	0.340189	4.4512	0.0691893	4.4512	0.117542	4.4512	0.119047	4.4512	0.705268	4.4512	0.122803	4.4512	0.170831	4.4512	0.0479861	4.4512	0.129211	4.4512	0.0514576
		4.52557	0.059412	4.52557	0.526949	4.52557	0.462255	4.52557	0.0248728	4.52557	0.0808775	4.52557	-0.00760224	4.52557	0.0534251	4.52557	0.0624194	4.52557	0.0806757	4.52557	0.0326719	4.52557	0.381157	4.52557	0.202987	4.52557	0.0908136	4.52557	0.284386	4.52557	0.300632	4.51466	0.0658565	4.51466	0.126092	4.51466	0.101029	4.51466	0.714237	4.51466	0.118657	4.51466	0.178491	4.51466	0.0151153	4.51466	0.147633	4.51466	0.0332231
		4.58903	0.0253587	4.58903	0.459116	4.58903	0.454583	4.58903	0.00601053	4.58903	0.0779355	4.58903	-0.022051	4.58903	0.0356802	4.58903	0.0440015	4.58903	0.0905876	4.58903	0.0227567	4.58903	0.355986	4.58903	0.137441	4.58903	0.105173	4.58903	0.311941	4.58903	0.291656	4.57813	0.062129	4.57813	0.11903	4.57813	0.104843	4.57813	0.775251	4.57813	0.125958	4.57813	0.171603	4.57813	0.0382174	4.57813	0.124712	4.57813	0.0232658
		4.6525	0.044628	4.6525	0.514408	4.6525	0.464009	4.6525	0.0126328	4.6525	0.093607	4.6525	-0.0395813	4.6525	0.0294964	4.6525	0.033036	4.6525	0.0895455	4.6525	0.0219952	4.6525	0.361766	4.6525	0.167658	4.6525	0.0690849	4.6525	0.30407	4.6525	0.274614	4.64159	0.0637058	4.64159	0.104549	4.64159	0.0908304	4.64159	0.811132	4.64159	0.107721	4.64159	0.161958	4.64159	0.0603337	4.64159	0.136291	4.64159	0.0231423
		4.71596	0.079252	4.71596	0.517114	4.71596	0.445017	4.71596	-0.000912264	4.71596	0.0968253	4.71596	0.0148939	4.71596	0.0184049	4.71596	0.027847	4.71596	0.110597	4.71596	0.0236095	4.71596	0.324011	4.71596	0.153673	4.71596	0.0744965	4.71596	0.392597	4.71596	0.251258	4.70505	0.0751219	4.70505	0.0897276	4.70505	0.0772371	4.70505	0.841533	4.70505	0.108012	4.70505	0.139027	4.70505	0.0462022	4.70505	0.143294	4.70505	0.0631326
		4.77942	0.0460405	4.77942	0.499688	4.77942	0.414248	4.77942	0.0230641	4.77942	0.0586417	4.77942	-0.01417	4.77942	0.0148378	4.77942	0.0463276	4.77942	0.117549	4.77942	0.0314789	4.77942	0.326637	4.77942	0.18085	4.77942	0.0911127	4.77942	0.477987	4.77942	0.262176	4.76852	0.0712665	4.76852	0.0941801	4.76852	0.0824928	4.76852	0.781775	4.76852	0.109629	4.76852	0.147499	4.76852	0.033032	4.76852	0.116524	4.76852	0.0548253
		4.84289	0.0639557	4.84289	0.499452	4.84289	0.437842	4.84289	0.0102092	4.84289	0.0886306	4.84289	-0.0294316	4.84289	0.0317812	4.84289	0.0593575	4.84289	0.111266	4.84289	0.0471125	4.84289	0.290316	4.84289	0.166439	4.84289	0.112094	4.84289	0.443542	4.84289	0.242476	4.83198	0.0606701	4.83198	0.0969052	4.83198	0.0718867	4.83198	0.77751	4.83198	0.123213	4.83198	0.154128	4.83198	0.043449	4.83198	0.109745	4.83198	0.0635501
		4.90635	0.0777587	4.90635	0.430287	4.90635	0.471128	4.90635	0.0229236	4.90635	0.0878871	4.90635	0.0234152	4.90635	0.0196443	4.90635	0.0673835	4.90635	0.104346	4.90635	0.0244591	4.90635	0.272938	4.90635	0.180546	4.90635	0.110516	4.90635	0.526531	4.90635	0.253251	4.89544	0.0459351	4.89544	0.102594	4.89544	0.0776731	4.89544	0.754576	4.89544	0.100134	4.89544	0.137575	4.89544	0.0495088	4.89544	0.0962375	4.89544	0.0281421
		4.96981	0.0727839	4.96981	0.419715	4.96981	0.460167	4.96981	0.011328	4.96981	0.116813	4.96981	0.0216231	4.96981	0.0419348	4.96981	0.0661889	4.96981	0.100761	4.96981	0.0293623	4.96981	0.284446	4.96981	0.170824	4.96981	0.0904481	4.96981	0.474156	4.96981	0.279641	4.95891	0.0574701	4.95891	0.116999	4.95891	0.0858288	4.95891	0.81577	4.95891	0.109353	4.95891	0.129649	4.95891	0.0379915	4.95891	0.0857513	4.95891	0.0268389
		5.03328	0.0738822	5.03328	0.389364	5.03328	0.451645	5.03328	0.0132274	5.03328	0.113397	5.03328	-0.00923472	5.03328	0.0367323	5.03328	0.0653938	5.03328	0.127352	5.03328	0.00739652	5.03328	0.27846	5.03328	0.164424	5.03328	0.106317	5.03328	0.505517	5.03328	0.212034	5.02237	0.0516997	5.02237	0.112564	5.02237	0.0846013	5.02237	0.841782	5.02237	0.109869	5.02237	0.105617	5.02237	0.0240952	5.02237	0.124563	5.02237	0.0401781
		5.09674	0.0673253	5.09674	0.309813	5.09674	0.418461	5.09674	0.0189425	5.09674	0.0949863	5.09674	-0.0409411	5.09674	0.0326573	5.09674	0.0153699	5.09674	0.0940818	5.09674	0.0013148	5.09674	0.238921	5.09674	0.159414	5.09674	0.0832119	5.09674	0.533977	5.09674	0.266113	5.08583	0.0681817	5.08583	0.115273	5.08583	0.0829549	5.08583	0.801543	5.08583	0.139743	5.08583	0.141998	5.08583	0.0339246	5.08583	0.120615	5.08583	0.0387742
		5.1602	0.0874775	5.1602	0.323518	5.1602	0.446483	5.1602	0.0261368	5.1602	0.0569335	5.1602	-0.0195302	5.1602	0.0287647	5.1602	0.0231792	5.1602	0.119613	5.1602	0.0231308	5.1602	0.213963	5.1602	0.139073	5.1602	0.080791	5.1602	0.54432	5.1602	0.222834	5.14929	0.0639952	5.14929	0.0978404	5.14929	0.102866	5.14929	0.836896	5.14929	0.159186	5.14929	0.13383	5.14929	0.0529	5.14929	0.116087	5.14929	0.0343645
		5.22367	0.0541225	5.22367	0.297027	5.22367	0.417003	5.22367	0.0216629	5.22367	0.0479262	5.22367	-0.0168351	5.22367	0.0329219	5.22367	0.0375085	5.22367	0.101773	5.22367	0.0353657	5.22367	0.201346	5.22367	0.113075	5.22367	0.0906358	5.22367	0.623334	5.22367	0.202398	5.21276	0.0727333	5.21276	0.0887869	5.21276	0.105491	5.21276	0.854977	5.21276	0.158781	5.21276	0.111102	5.21276	0.0446883	5.21276	0.129693	5.21276	0.0497929
		5.28713	0.0853874	5.28713	0.316915	5.28713	0.407419	5.28713	-0.0351365	5.28713	0.0347588	5.28713	-0.0338953	5.28713	0.0378519	5.28713	0.0478716	5.28713	0.0937844	5.28713	0.000497175	5.28713	0.215626	5.28713	0.142221	5.28713	0.0912161	5.28713	0.665589	5.28713	0.221915	5.27622	0.0788683	5.27622	0.0913597	5.27622	0.0776418	5.27622	0.800822	5.27622	0.157143	5.27622	0.104698	5.27622	0.0472706	5.27622	0.133489	5.27622	0.0454237
		5.35059	0.0439214	5.35059	0.289727	5.35059	0.442596	5.35059	-0.0165206	5.35059	0.107265	5.35059	-0.01335	5.35059	0.0331723	5.35059	0.031108	5.35059	0.0879801	5.35059	0.00541013	5.35059	0.188478	5.35059	0.0930198	5.35059	0.101736	5.35059	0.667843	5.35059	0.191434	5.33968	0.058679	5.33968	0.107337	5.33968	0.103783	5.33968	0.819414	5.33968	0.175071	5.33968	0.102749	5.33968	0.0441036	5.33968	0.143956	5.33968	0.039644
		5.41405	0.0438642	5.41405	0.261319	5.41405	0.437937	5.41405	0.00223194	5.41405	0.0962681	5.41405	-0.0392444	5.41405	0.0352784	5.41405	0.0138413	5.41405	0.0660982	5.41405	0.0269209	5.41405	0.186623	5.41405	0.121879	5.41405	0.0833575	5.41405	0.689302	5.41405	0.148365	5.40315	0.0696205	5.40315	0.126533	5.40315	0.0805334	5.40315	0.843184	5.40315	0.200769	5.40315	0.137197	5.40315	0.0507238	5.40315	0.151307	5.40315	0.0429412
		5.47752	0.0719609	5.47752	0.238011	5.47752	0.419163	5.47752	0.00275949	5.47752	0.0837162	5.47752	-0.0173896	5.47752	0.0441485	5.47752	0.0351992	5.47752	0.080198	5.47752	0.0472968	5.47752	0.165694	5.47752	0.0988629	5.47752	0.0902992	5.47752	0.702812	5.47752	0.168777	5.46661	0.0421705	5.46661	0.116556	5.46661	0.0862699	5.46661	0.810837	5.46661	0.216619	5.46661	0.111344	5.46661	0.0444309	5.46661	0.124006	5.46661	0.0150524
		5.54098	0.0689147	5.54098	0.237805	5.54098	0.419253	5.54098	-0.00434041	5.54098	0.0789751	5.54098	-0.00122011	5.54098	0.017144	5.54098	0.0346401	5.54098	0.0651824	5.54098	0.0295625	5.54098	0.188318	5.54098	0.0975662	5.54098	0.112157	5.54098	0.676476	5.54098	0.20571	5.53007	0.0784044	5.53007	0.113836	5.53007	0.0940161	5.53007	0.84677	5.53007	0.185016	5.53007	0.10529	5.53007	0.0479884	5.53007	0.121792	5.53007	0.0357268
		5.60444	0.0369915	5.60444	0.219737	5.60444	0.437255	5.60444	-0.00173492	5.60444	0.0825827	5.60444	-0.0141674	5.60444	0.0203608	5.60444	0.0372722	5.60444	0.0604569	5.60444	0.013606	5.60444	0.173544	5.60444	0.117887	5.60444	0.0972433	5.60444	0.71685	5.60444	0.22104	5.59354	0.0649623	5.59354	0.102375	5.59354	0.0718825	5.59354	0.863389	5.59354	0.205156	5.59354	0.0720565	5.59354	0.0491867	5.59354	0.146778	5.59354	0.0244986
		5.66791	0.0622159	5.66791	0.209929	5.66791	0.34793	5.66791	-0.013648	5.66791	0.0711247	5.66791	-0.0364791	5.66791	0.0237836	5.66791	0.000501262	5.66791	0.0615304	5.66791	0.00394348	5.66791	0.171513	5.66791	0.0904537	5.66791	0.085075	5.66791	0.653738	5.66791	0.157328	5.657	0.0684673	5.657	0.102654	5.657	0.0675707	5.657	0.814076	5.657	0.225249	5.657	0.0796162	5.657	0.0452972	5.657	0.13456	5.657	0.0365426
		5.73137	0.0333956	5.73137	0.231226	5.73137	0.38007	5.73137	0.00554022	5.73137	0.0629709	5.73137	-0.0300904	5.73137	0.0238391	5.73137	0.0231069	5.73137	0.0410021	5.73137	0.0193739	5.73137	0.156568	5.73137	0.101763	5.73137	0.0801101	5.73137	0.648258	5.73137	0.163035	5.72046	0.107363	5.72046	0.0959421	5.72046	0.0916671	5.72046	0.855829	5.72046	0.224706	5.72046	0.0913959	5.72046	0.0656866	5.72046	0.165102	5.72046	0.0460311
		5.79483	0.0521073	5.79483	0.256551	5.79483	0.356104	5.79483	-0.00467186	5.79483	0.0860407	5.79483	0.000909715	5.79483	0.0229038	5.79483	0.0369428	5.79483	0.0708374	5.79483	0.0254	5.79483	0.135781	5.79483	0.0964473	5.79483	0.0690358	5.79483	0.625362	5.79483	0.168931	5.78393	0.0800436	5.78393	0.109142	5.78393	0.108081	5.78393	0.892859	5.78393	0.244869	5.78393	0.0700954	5.78393	0.0248399	5.78393	0.120792	5.78393	0.0183689
		5.8583	0.0451079	5.8583	0.239913	5.8583	0.403543	5.8583	0.0188605	5.8583	0.0906253	5.8583	-0.0210651	5.8583	0.00668479	5.8583	0.0180693	5.8583	0.0561548	5.8583	0.0301968	5.8583	0.117576	5.8583	0.089857	5.8583	0.0442439	5.8583	0.609242	5.8583	0.152076	5.84739	0.0494679	5.84739	0.119968	5.84739	0.108334	5.84739	0.876599	5.84739	0.25219	5.84739	0.0779493	5.84739	0.0378052	5.84739	0.150346	5.84739	0.027525
		5.92176	0.0552479	5.92176	0.220478	5.92176	0.410785	5.92176	0.0394711	5.92176	0.0442554	5.92176	0.0191444	5.92176	0.0151238	5.92176	0.0352909	5.92176	0.0563408	5.92176	0.0113796	5.92176	0.122533	5.92176	0.0881204	5.92176	0.0382682	5.92176	0.669862	5.92176	0.165822	5.91085	0.0769198	5.91085	0.136582	5.91085	0.107589	5.91085	0.954015	5.91085	0.277272	5.91085	0.0738886	5.91085	0.0488596	5.91085	0.152052	5.91085	0.0552794
		5.98522	0.0439571	5.98522	0.180368	5.98522	0.388109	5.98522	0.0152577	5.98522	0.0458019	5.98522	-0.000814229	5.98522	-0.00345041	5.98522	0.032976	5.98522	0.0376936	5.98522	0.0267439	5.98522	0.117124	5.98522	0.103153	5.98522	0.0379985	5.98522	0.64764	5.98522	0.171764	5.97432	0.0947377	5.97432	0.126769	5.97432	0.0859387	5.97432	0.872609	5.97432	0.285315	5.97432	0.0700993	5.97432	0.0396034	5.97432	0.111037	5.97432	0.0485139
		6.04869	0.0563005	6.04869	0.199402	6.04869	0.407718	6.04869	0.00933903	6.04869	0.0711372	6.04869	-0.00647566	6.04869	0.0196997	6.04869	0.0375365	6.04869	0.0557985	6.04869	0.0329681	6.04869	0.0990827	6.04869	0.0787473	6.04869	0.0531948	6.04869	0.554936	6.04869	0.140664	6.03778	0.0857049	6.03778	0.0923545	6.03778	0.0775067	6.03778	0.874678	6.03778	0.305956	6.03778	0.0782579	6.03778	0.0338152	6.03778	0.0970283	6.03778	0.0222226
		6.11215	0.0533755	6.11215	0.171404	6.11215	0.418173	6.11215	0.0142558	6.11215	0.0760519	6.11215	-0.00350547	6.11215	-0.00574882	6.11215	0.0131232	6.11215	0.066732	6.11215	0.00762245	6.11215	0.114786	6.11215	0.0754148	6.11215	0.0514262	6.11215	0.567439	6.11215	0.12844	6.10124	0.0898926	6.10124	0.0973726	6.10124	0.0764261	6.10124	0.905726	6.10124	0.284454	6.10124	0.0824695	6.10124	0.0637594	6.10124	0.114773	6.10124	0.0208732
		6.17561	0.0452995	6.17561	0.213647	6.17561	0.396511	6.17561	0.000885231	6.17561	0.0514332	6.17561	-0.0186458	6.17561	-0.0158121	6.17561	0.0236935	6.17561	0.0541163	6.17561	0.0332488	6.17561	0.117456	6.17561	0.0905683	6.17561	0.0804879	6.17561	0.577399	6.17561	0.139289	6.1647	0.064474	6.1647	0.106189	6.1647	0.0975969	6.1647	0.915947	6.1647	0.295384	6.1647	0.0603987	6.1647	0.0437622	6.1647	0.131243	6.1647	0.017535
		6.23908	0.0473095	6.23908	0.157105	6.23908	0.38488	6.23908	-0.0118607	6.23908	0.0908154	6.23908	-0.0113061	6.23908	0.0249967	6.23908	0.0525077	6.23908	0.0499967	6.23908	0.00806199	6.23908	0.104472	6.23908	0.0665695	6.23908	0.0743376	6.23908	0.59994	6.23908	0.111534	6.22817	0.0457094	6.22817	0.115976	6.22817	0.0873114	6.22817	0.950565	6.22817	0.328651	6.22817	0.0462358	6.22817	0.0395691	6.22817	0.129667	6.22817	0.00196873
		6.30254	0.0580967	6.30254	0.164234	6.30254	0.418433	6.30254	0.0329053	6.30254	0.0716131	6.30254	0.00757964	6.30254	0.0309636	6.30254	0.0342269	6.30254	0.0690336	6.30254	0.0252259	6.30254	0.0887174	6.30254	0.0900875	6.30254	0.0694427	6.30254	0.629789	6.30254	0.163343	6.29163	0.0472253	6.29163	0.105196	6.29163	0.0781846	6.29163	0.925786	6.29163	0.291152	6.29163	0.0619456	6.29163	0.0315857	6.29163	0.128367	6.29163	0.0194102
		6.366	0.0464308	6.366	0.187293	6.366	0.373288	6.366	0.0170316	6.366	0.0717191	6.366	0.0230553	6.366	0.048948	6.366	0.0470651	6.366	0.0564702	6.366	0.0291864	6.366	0.109814	6.366	0.117496	6.366	0.0816278	6.366	0.557036	6.366	0.151457	6.35509	0.0717158	6.35509	0.116505	6.35509	0.0681849	6.35509	0.898102	6.35509	0.284918	6.35509	0.0355721	6.35509	0.0326281	6.35509	0.104818	6.35509	0.0372662
		6.42946	0.108432	6.42946	0.204644	6.42946	0.423061	6.42946	0.0137104	6.42946	0.0772043	6.42946	0.00321742	6.42946	0.0404515	6.42946	0.0459711	6.42946	0.0692818	6.42946	0.0344691	6.42946	0.0872702	6.42946	0.109494	6.42946	0.0945873	6.42946	0.540602	6.42946	0.150001	6.41856	0.084428	6.41856	0.0846101	6.41856	0.0597635	6.41856	0.918216	6.41856	0.289962	6.41856	0.0210302	6.41856	0.0388543	6.41856	0.120962	6.41856	0.0255569
		6.49293	0.106387	6.49293	0.17841	6.49293	0.445891	6.49293	0.0185787	6.49293	0.0986665	6.49293	0.00497086	6.49293	0.0531585	6.49293	0.0590605	6.49293	0.0660814	6.49293	0.0445132	6.49293	0.0938925	6.49293	0.122185	6.49293	0.0834494	6.49293	0.618335	6.49293	0.126928	6.48202	0.0561709	6.48202	0.0691621	6.48202	0.0643213	6.48202	0.924064	6.48202	0.322204	6.48202	0.0516652	6.48202	0.0414656	6.48202	0.137619	6.48202	0.03966
		6.55639	0.0681044	6.55639	0.173356	6.55639	0.363257	6.55639	0.0160366	6.55639	0.114884	6.55639	-0.00822932	6.55639	0.0261926	6.55639	0.0452147	6.55639	0.0560242	6.55639	0.0347065	6.55639	0.0591784	6.55639	0.089294	6.55639	0.1105	6.55639	0.539528	6.55639	0.122154	6.54548	0.0447737	6.54548	0.0866724	6.54548	0.05176	6.54548	0.90652	6.54548	0.348984	6.54548	0.0372702	6.54548	0.0304137	6.54548	0.104626	6.54548	0.00573464
		6.61985	0.0699095	6.61985	0.148695	6.61985	0.366893	6.61985	-0.00250274	6.61985	0.0877491	6.61985	-0.0206429	6.61985	0.00909362	6.61985	0.0280498	6.61985	0.0386508	6.61985	0.0221526	6.61985	0.0740082	6.61985	0.121463	6.61985	0.090777	6.61985	0.522694	6.61985	0.101964	6.60895	0.070839	6.60895	0.0946025	6.60895	0.0455773	6.60895	0.904442	6.60895	0.328634	6.60895	0.0332654	6.60895	0.0296804	6.60895	0.0928466	6.60895	0.0200802
		6.68332	0.0607952	6.68332	0.117057	6.68332	0.351549	6.68332	-0.00804821	6.68332	0.0652276	6.68332	-0.0189358	6.68332	0.0149126	6.68332	0.0224685	6.68332	0.0188228	6.68332	0.0217665	6.68332	0.089045	6.68332	0.0753539	6.68332	0.0997971	6.68332	0.513758	6.68332	0.11013	6.67241	0.070134	6.67241	0.100083	6.67241	0.0457406	6.67241	0.885804	6.67241	0.318927	6.67241	0.0426545	6.67241	0.0165759	6.67241	0.102867	6.67241	0.0278746
		6.74678	0.0604728	6.74678	0.141143	6.74678	0.380549	6.74678	-0.00195934	6.74678	0.0291985	6.74678	-0.00240871	6.74678	0.0304784	6.74678	0.0439565	6.74678	0.0290435	6.74678	0.00856883	6.74678	0.0449511	6.74678	0.0402328	6.74678	0.0853547	6.74678	0.51703	6.74678	0.10798	6.73587	0.0933193	6.73587	0.099158	6.73587	0.0601569	6.73587	0.914695	6.73587	0.328302	6.73587	0.0369826	6.73587	0.0324233	6.73587	0.11966	6.73587	0.0325261
		6.81024	0.0659534	6.81024	0.0938049	6.81024	0.387252	6.81024	-0.0045493	6.81024	0.0734172	6.81024	0.00771859	6.81024	0.0360038	6.81024	0.0719984	6.81024	0.0535569	6.81024	-0.0117239	6.81024	0.0474438	6.81024	0.0792007	6.81024	0.103394	6.81024	0.486019	6.81024	0.0886563	6.79934	0.0679677	6.79934	0.117712	6.79934	0.0579295	6.79934	0.955199	6.79934	0.332515	6.79934	0.0277096	6.79934	0.0120604	6.79934	0.127989	6.79934	0.0317254
		6.87371	0.0687979	6.87371	0.0977375	6.87371	0.422164	6.87371	0.000332922	6.87371	0.0585152	6.87371	-0.0146344	6.87371	0.0234535	6.87371	0.0341545	6.87371	0.0574281	6.87371	0.00830741	6.87371	0.058312	6.87371	0.0690475	6.87371	0.120618	6.87371	0.431214	6.87371	0.0732194	6.8628	0.0723637	6.8628	0.105441	6.8628	0.0613813	6.8628	0.937575	6.8628	0.323523	6.8628	0.0306291	6.8628	0.0444322	6.8628	0.102015	6.8628	0.0327079
		6.93717	0.0501487	6.93717	0.0969948	6.93717	0.339449	6.93717	-0.00653521	6.93717	0.0644253	6.93717	-0.009387	6.93717	0.00999832	6.93717	0.0386449	6.93717	0.0274122	6.93717	0.0170924	6.93717	0.0578419	6.93717	0.0759603	6.93717	0.10739	6.93717	0.460476	6.93717	0.0920087	6.92626	0.0786585	6.92626	0.100904	6.92626	0.0723557	6.92626	0.857429	6.92626	0.326619	6.92626	0.0241099	6.92626	0.036897	6.92626	0.104709	6.92626	0.0217783
		7.00063	0.0520079	7.00063	0.0962622	7.00063	0.367002	7.00063	0.00181226	7.00063	0.0719777	7.00063	-0.0249971	7.00063	0.0277073	7.00063	0.0460639	7.00063	0.0254238	7.00063	0.0227464	7.00063	0.0925289	7.00063	0.060279	7.00063	0.118457	7.00063	0.463218	7.00063	0.0874633	6.98973	0.0739989	6.98973	0.110406	6.98973	0.0779134	6.98973	0.854142	6.98973	0.316329	6.98973	0.0354662	6.98973	0.0219779	6.98973	0.106685	6.98973	0.0387067
		7.0641	0.0371367	7.0641	0.114666	7.0641	0.399835	7.0641	-0.00225977	7.0641	0.0275632	7.0641	-0.0496141	7.0641	0.0275077	7.0641	0.0336976	7.0641	0.0269766	7.0641	0.00719774	7.0641	0.0562326	7.0641	0.0587475	7.0641	0.10179	7.0641	0.408477	7.0641	0.0918746	7.05319	0.0738285	7.05319	0.121823	7.05319	0.0665684	7.05319	0.802104	7.05319	0.329819	7.05319	0.0456571	7.05319	0.0231611	7.05319	0.121321	7.05319	0.0430268
		7.12756	0.0472296	7.12756	0.105638	7.12756	0.376564	7.12756	-0.010704	7.12756	0.0420242	7.12756	-0.0389623	7.12756	0.00479042	7.12756	0.0376513	7.12756	0.0551	7.12756	-0.00381048	7.12756	0.0359792	7.12756	0.0348349	7.12756	0.122043	7.12756	0.437482	7.12756	0.0942443	7.11665	0.0849335	7.11665	0.131053	7.11665	0.0556965	7.11665	0.809268	7.11665	0.33916	7.11665	0.0428307	7.11665	0.0484617	7.11665	0.111543	7.11665	0.027244
		7.19102	0.0264667	7.19102	0.112001	7.19102	0.331316	7.19102	-0.0273796	7.19102	0.0313552	7.19102	-0.0421989	7.19102	0.00825202	7.19102	0.0151321	7.19102	0.045997	7.19102	-0.00917368	7.19102	0.0359705	7.19102	0.0315605	7.19102	0.103601	7.19102	0.379601	7.19102	0.0790033	7.18011	0.0665744	7.18011	0.117479	7.18011	0.0518964	7.18011	0.785816	7.18011	0.328716	7.18011	0.025392	7.18011	0.041542	7.18011	0.0792508	7.18011	-0.00258272
		7.25449	0.00843834	7.25449	0.0579139	7.25449	0.369732	7.25449	-0.00273564	7.25449	0.027916	7.25449	-0.0397117	7.25449	-0.0101235	7.25449	0.0061492	7.25449	-0.00132452	7.25449	-0.0458816	7.25449	0.0281765	7.25449	0.0621704	7.25449	0.107558	7.25449	0.380561	7.25449	0.044871	7.24358	0.0361024	7.24358	0.106507	7.24358	0.0440879	7.24358	0.803584	7.24358	0.351807	7.24358	0.0176051	7.24358	0.0551983	7.24358	0.0837901	7.24358	0.013153
		7.31795	0.0323399	7.31795	0.07454	7.31795	0.367695	7.31795	-0.0396668	7.31795	0.0690256	7.31795	-0.0299069	7.31795	-0.0276541	7.31795	0.0223576	7.31795	0.0219203	7.31795	0.0175531	7.31795	0.0291222	7.31795	0.0468642	7.31795	0.0977875	7.31795	0.371896	7.31795	0.0419126	7.30704	0.0514832	7.30704	0.114996	7.30704	0.0574913	7.30704	0.793298	7.30704	0.324061	7.30704	0.00855973	7.30704	0.0372507	7.30704	0.0874677	7.30704	0.0193792
		7.38141	-0.00457581	7.38141	0.0417691	7.38141	0.368688	7.38141	-0.0199614	7.38141	0.0372537	7.38141	-0.0142046	7.38141	-0.00324108	7.38141	0.00932814	7.38141	0.0306622	7.38141	-0.0260494	7.38141	0.0601918	7.38141	0.0250819	7.38141	0.0927617	7.38141	0.28204	7.38141	0.0534234	7.3705	0.0558597	7.3705	0.136733	7.3705	0.0657719	7.3705	0.834958	7.3705	0.307417	7.3705	0.0364779	7.3705	0.0147925	7.3705	0.115665	7.3705	0.0398537
		7.44487	-0.00892698	7.44487	0.0203763	7.44487	0.370094	7.44487	-0.00261877	7.44487	0.022057	7.44487	-0.0373261	7.44487	0.0162084	7.44487	0.0119347	7.44487	0.0200986	7.44487	-0.00786077	7.44487	0.0249751	7.44487	0.0213691	7.44487	0.0891099	7.44487	0.291989	7.44487	0.0609727	7.43397	0.0363348	7.43397	0.0994656	7.43397	0.0894125	7.43397	0.809724	7.43397	0.317149	7.43397	0.0152601	7.43397	0.030463	7.43397	0.105217	7.43397	0.0375849
[truncated: 203 more columns]
