# Supplementary material for: Moculus: an immersive virtual reality system for mice incorporating stereo vision
Source: Nat Methods. 2024 Dec 12;22(2):386–98. doi: 10.1038/s41592-024-02554-6 (PMC11810792; doi:10.1038/s41592-024-02554-6)
Supplement: Supplementary file 23 — Calcium, velocity curves and Statistical Source Data. [file 41592_2024_2554_MOESM23_ESM.xlsx]

## Sheet: Extended Data Fig. 10.
a																																								b
Left									Middle (example trials n=85 cells)															Right (example trials n=1 cell)																Left									Middle (example trials n=85 cells)
calcium high ramps				velocity high ramps					Example trial #1					Example trial #2					Example trial #3					Example trial #1					Example trial #2					Example trial #3						calcium low ramps				velocity low ramp					Example trial #1
t(s)	mean	mean+SEM	mean-SEM	t(s)	mean	mean+SEM	mean-SEM		time (s)	Ca2+	time (s)	velocity		time (s)	Ca2+	time (s)	velocity		time (s)	Ca2+	time (s)	velocity		time (s)	Ca2+	time (s)	velocity		time (s)	Ca2+	time (s)	velocity		time (s)	Ca2+	time (s)	velocity			t(s)	mean	mean+SEM	mean-SEM	t(s)	mean	mean+SEM	mean-SEM		time (s)
-7.07072	-0.00159469	-0.000245836	-0.00294355	-7.00806	0	0	0		-8.00048	0.043742	-7.99877	0		-8.0026	0.0756715	-7.9842	0		-8.01189	0.0619316	-7.9964	0		-7.93702	0.0667121	-7.99877	0		-7.93914	0.0360502	-7.9842	0		-7.94843	0.0426634	-7.9964	0			-6.88522	-0.00371481	-0.00152047	-0.00590914	-7.0077	0	0	0		-2.03125
-6.88032	0.000952925	0.00320634	-0.00130049	-6.90806	0.05	0.0845782	0.0154218		-7.93702	0.0392395	-7.98227	0		-7.93914	0.062125	-7.9674	0		-7.94843	0.0679018	-7.9793	0		-7.87355	-0.00291993	-7.98227	0		-7.87567	0.0823836	-7.9674	0		-7.88496	0.0453721	-7.9793	0			-6.69482	-0.00521782	-0.00287452	-0.00756113	-6.9077	0	0	0		-1.96779
-6.68992	0.00201247	0.00477294	-0.000748004	-6.80806	0.15	0.204174	0.0958264		-7.87355	0.0404523	-7.96567	0		-7.87567	0.0733834	-7.9507	0		-7.88496	0.0581469	-7.9633	0		-7.81009	0.0464204	-7.96567	0		-7.81221	0.0239003	-7.9507	0		-7.8215	0.046502	-7.9633	0			-6.50442	-0.00444896	-0.00230059	-0.00659733	-6.8077	0	0	0		-1.90432
-6.49952	0.00646553	0.00913902	0.00379205	-6.70806	0.130435	0.183198	0.0776713		-7.81009	0.038971	-7.94887	0		-7.81221	0.0744831	-7.9342	0		-7.8215	0.0593146	-7.9464	0		-7.74663	0.0455133	-7.94887	0		-7.74875	0.0886736	-7.9342	0		-7.75804	0.0550581	-7.9464	0			-6.31402	-0.00314359	-0.00198505	-0.00430213	-6.7077	0	0	0		-1.84086
-6.30912	0.00512847	0.00702833	0.00322861	-6.60806	-0.05	-0.0154218	-0.0845782		-7.74663	0.0425661	-7.93235	0		-7.74875	0.0711649	-7.9174	0		-7.75804	0.0569441	-7.9297	0		-7.68316	0.106978	-7.93235	0		-7.68528	0.0207364	-7.9174	0		-7.69457	0.127989	-7.9297	0			-6.12362	0.00130278	0.00310707	-0.000501516	-6.6077	0	0	0		-1.7774
-6.11872	0.0018765	0.0032061	0.000546898	-6.50806	0.025	0.05	0		-7.68316	0.0479711	-7.91505	0		-7.68528	0.0733369	-7.9007	0		-7.69457	0.0642944	-7.9133	0		-7.6197	0.0794301	-7.91505	0		-7.62182	0.102405	-7.9007	0		-7.63111	0.110343	-7.9133	0			-5.93322	0.000532707	0.00171624	-0.00065083	-6.5077	0	0	0		-1.71394
-5.92832	0.000531684	0.00182376	-0.000760389	-6.40806	0	0	0		-7.6197	0.0490855	-7.89862	0		-7.62182	0.0746827	-7.884	0		-7.63111	0.0572357	-7.8966	0		-7.55624	0.0395969	-7.89862	0		-7.55836	0.0579708	-7.884	0		-7.56765	0.0877006	-7.8966	0			-5.74282	-0.00165977	0.00080434	-0.00412389	-6.4077	0	0	0		-1.65047
-5.73792	0.00123784	0.00230399	0.000171684	-6.30806	0	0	0		-7.55624	0.0495884	-7.88172	0		-7.55836	0.0709382	-7.8675	0		-7.56765	0.0559843	-7.8802	0		-7.49278	0.0429427	-7.88172	0		-7.49489	0.0165808	-7.8675	0		-7.50418	0.0670982	-7.8802	0			-5.55242	0.000586081	0.00168593	-0.000513769	-6.3077	0	0	0		-1.58701
-5.54752	0.00135003	0.00225822	0.000441838	-6.20806	0	0	0		-7.49278	0.0544423	-7.86505	0		-7.4949	0.0732763	-7.8508	0		-7.50418	0.0627054	-7.8633	0		-7.42931	0.0513702	-7.86505	0		-7.43143	0.0741634	-7.8508	0		-7.44072	0.0422836	-7.8633	0			-5.36202	-0.00111955	0.000262545	-0.00250164	-6.2077	0	0	0		-1.52355
-5.35712	0.00179757	0.00341878	0.000176368	-6.10806	0	0	0		-7.42931	0.0450493	-7.84852	0		-7.43143	0.0725274	-7.8345	0		-7.44072	0.0642866	-7.847	0		-7.36585	0.100171	-7.84852	0		-7.36797	0.0594335	-7.8345	0		-7.37726	0.0336051	-7.847	0			-5.17162	0.00117068	0.00255699	-0.000215641	-6.1077	0	0	0		-1.46008
-5.16672	0.00378673	0.00546615	0.00210731	-6.00806	0	0	0		-7.36585	0.0503824	-7.83209	0		-7.36797	0.0759772	-7.8177	0		-7.37726	0.0599114	-7.8298	0		-7.30239	0.0745275	-7.83209	0		-7.30451	0.0631026	-7.8177	0		-7.31379	0.0366371	-7.8298	0			-4.98122	0.00218666	0.00357008	0.000803233	-6.0077	0	0	0		-1.39662
-4.97632	0.00142387	0.00307482	-0.000227073	-5.90806	0	0	0		-7.30239	0.0464343	-7.81513	0		-7.30451	0.0714055	-7.8007	0		-7.31379	0.0625998	-7.8136	0		-7.23892	0.0262951	-7.81513	0		-7.24104	0.0280182	-7.8007	0		-7.25033	0.0630932	-7.8136	0			-4.79082	0.00475866	0.00672741	0.00278991	-5.9077	0	0	0		-1.33316
-4.78592	0.000766965	0.00256712	-0.00103319	-5.80806	0	0	0		-7.23892	0.0446102	-7.79838	0		-7.24104	0.0727494	-7.7844	0		-7.25033	0.0639399	-7.7969	0		-7.17546	0.0640913	-7.79838	0		-7.17758	0.0436364	-7.7844	0		-7.18687	0.061731	-7.7969	0			-4.60042	0.00382291	0.00607634	0.00156947	-5.8077	0	0	0		-1.26969
-4.59552	0.00602989	0.00835812	0.00370166	-5.70806	0	0	0		-7.17546	0.0405012	-7.78192	0		-7.17758	0.0742903	-7.7672	0		-7.18687	0.0718008	-7.7803	0		-7.112	0.0228739	-7.78192	0		-7.11412	0.043649	-7.7672	0		-7.1234	0.0744961	-7.7803	0			-4.41002	0.00229875	0.0053296	-0.000732096	-5.7077	0	0	0		-1.20623
-4.40512	0.011636	0.0180592	0.00521282	-5.60806	0	0	0		-7.112	0.0510215	-7.76523	0		-7.11412	0.0700491	-7.7507	0		-7.12341	0.0603906	-7.7638	0		-7.04853	0.0238814	-7.76523	0		-7.05065	0.10098	-7.7507	0		-7.05994	0.109612	-7.7638	0			-4.21962	0.000151626	0.00685232	-0.00654907	-5.6077	0	0	0		-1.14277
-4.21472	0.0136296	0.0198347	0.00742455	-5.50806	0	0	0		-7.04853	0.0447513	-7.74853	0		-7.05065	0.0767406	-7.7341	0		-7.05994	0.0701742	-7.7466	0		-6.98507	0.0419823	-7.74853	0		-6.98719	0.0511253	-7.7341	0		-6.99648	0.0517594	-7.7466	0			-4.02922	0.0149747	0.0196285	0.0103208	-5.5077	0	0	0		-1.0793
-4.02432	0.0177223	0.0236859	0.0117587	-5.40806	0	0	0		-6.98507	0.0495126	-7.73193	0		-6.98719	0.0726941	-7.7177	0		-6.99648	0.0631967	-7.7302	0		-6.92161	0.0288751	-7.73193	0		-6.92373	0.0920477	-7.7177	0		-6.93302	0.0824307	-7.7302	0			-3.83882	0.0232284	0.0269366	0.0195203	-5.4077	0.0352941	0.0705882	6.93889e-18		-1.01584
-3.83392	0.0236251	0.0313081	0.0159422	-5.30806	0	0	0		-6.92161	0.0443336	-7.71508	0		-6.92373	0.0838966	-7.7006	0		-6.93302	0.0606113	-7.7136	0		-6.85814	0.00138322	-7.71508	0		-6.86026	0.0655759	-7.7006	0		-6.86955	0.0844144	-7.7136	0			-3.64842	0.0271177	0.0314948	0.0227406	-5.3077	0	0	0		-0.952378
-3.64352	0.0349171	0.0460341	0.0238001	-5.20806	0	0	0		-6.85814	0.0490078	-7.69869	0		-6.86026	0.0821686	-7.6845	0		-6.86955	0.0669399	-7.6966	0		-6.79468	0.0219825	-7.69869	0		-6.7968	0.0675878	-7.6845	0		-6.80609	0.0497663	-7.6966	0			-3.45802	0.0339978	0.0433592	0.0246363	-5.2077	0	0	0		-0.888914
-3.45312	0.0352201	0.045853	0.0245872	-5.10806	0	0	0		-6.79468	0.0412761	-7.68218	0		-6.7968	0.0773007	-7.6673	0		-6.80609	0.0635224	-7.6807	0		-6.73122	0.0828607	-7.68218	0		-6.73334	0.0725689	-7.6673	0		-6.74263	0.0611378	-7.6807	0			-3.26762	0.0409001	0.0450731	0.036727	-5.1077	0	0	0		-0.825451
-3.26272	0.0355728	0.0463059	0.0248397	-5.00806	0	0	0		-6.73122	0.0427665	-7.6654	0		-6.73334	0.0783507	-7.6506	0		-6.74263	0.0717347	-7.664	0		-6.66775	0.0690473	-7.6654	0		-6.66987	0.0548353	-7.6506	0		-6.67916	0.0223027	-7.664	0			-3.07722	0.0263042	0.0328393	0.0197692	-5.0077	0.0333333	0.0666667	0		-0.761988
-3.07232	0.0356562	0.0446836	0.0266287	-4.90806	0	0	0		-6.66775	0.0405076	-7.64887	0		-6.66987	0.0739421	-7.6342	0		-6.67916	0.0671587	-7.6472	0		-6.60429	0.00093753	-7.64887	0		-6.60641	0.0350018	-7.6342	0		-6.6157	0.0566306	-7.6472	0			-2.88682	0.0230548	0.0311104	0.0149992	-4.9077	0	0	0		-0.698525
-2.88192	0.0374437	0.0460269	0.0288606	-4.80806	0	0	0		-6.60429	0.0390726	-7.63236	0		-6.60641	0.0855955	-7.6173	0		-6.6157	0.0669849	-7.6309	0		-6.54083	0.0312636	-7.63236	0		-6.54295	0.045868	-7.6173	0		-6.55224	0.0648571	-7.6309	0			-2.69642	0.0225899	0.0309438	0.0142359	-4.8077	0	0	0		-0.635062
-2.69152	0.0632957	0.0792083	0.0473831	-4.70806	0	0	0		-6.54083	0.0380227	-7.6157	0		-6.54295	0.0725912	-7.6008	0		-6.55224	0.0659913	-7.614	0		-6.47737	0.0173875	-7.6157	0		-6.47949	0.0497192	-7.6008	0		-6.48877	0.097735	-7.614	0			-2.50602	0.0205337	0.0285567	0.0125107	-4.7077	0	0	0		-0.571599
-2.50112	0.073865	0.0923385	0.0553915	-4.60806	0	0	0		-6.47737	0.0410722	-7.5989	0		-6.47949	0.0784499	-7.584	0		-6.48877	0.0649466	-7.5971	0		-6.4139	0.0519037	-7.5989	0		-6.41602	0.0228802	-7.584	0		-6.42531	0.0890377	-7.5971	0			-2.31562	0.0172125	0.0257477	0.0086774	-4.6077	0	0	0		-0.508136
-2.31072	0.0861391	0.107989	0.064289	-4.50806	0	0	0		-6.4139	0.0374682	-7.58231	0		-6.41602	0.0743505	-7.5676	0		-6.42531	0.0620085	-7.5807	0		-6.35044	0.0285047	-7.58231	0		-6.35256	0.0687648	-7.5676	0		-6.36185	0.104803	-7.5807	0			-2.12522	0.0170327	0.0262704	0.00779507	-4.5077	0	0	0		-0.444673
-2.12032	0.0958086	0.11869	0.0729272	-4.40806	0	0	0		-6.35044	0.0329932	-7.56555	0		-6.35256	0.0743701	-7.5506	0		-6.36185	0.0665006	-7.5634	0		-6.28698	0.0815519	-7.56555	0		-6.2891	0.0550707	-7.5506	0		-6.29838	0.0652526	-7.5634	0			-1.93482	0.0148006	0.0230749	0.00652637	-4.4077	0	0	0		-0.381209
-1.92992	0.106418	0.130901	0.0819364	-4.30806	0.05	0.0845782	0.0154218		-6.28698	0.0418457	-7.54915	0		-6.2891	0.0808045	-7.5345	0		-6.29838	0.0621269	-7.5471	0		-6.22351	0.0219197	-7.54915	0		-6.22563	0.0138407	-7.5345	0		-6.23492	0.0645558	-7.5471	0			-1.74442	0.0113327	0.0189396	0.00372577	-4.3077	0	0	0		-0.317746
-1.73952	0.116693	0.14144	0.0919456	-4.20806	0	0	0		-6.22351	0.0418713	-7.53199	0		-6.22563	0.0762749	-7.5173	0		-6.23492	0.0588786	-7.5298	0		-6.16005	-0.00282263	-7.53199	0		-6.16217	0.0479709	-7.5173	0		-6.17146	0.065692	-7.5298	0			-1.55402	0.00608758	0.0126458	-0.000470628	-4.2077	0.0333333	0.0666667	0		-0.254283
-1.54912	0.113223	0.133546	0.0929007	-4.10806	0.075	0.116376	0.0336242		-6.16005	0.0476303	-7.51512	0		-6.16217	0.0789685	-7.5007	0		-6.17146	0.061947	-7.5135	0		-6.09659	0.0473495	-7.51512	0		-6.09871	0.0643769	-7.5007	0		-6.10799	0.0201401	-7.5135	0			-1.36362	0.00955841	0.0155718	0.00354503	-4.1077	0.133333	0.193832	0.0728343		-0.19082
-1.35872	0.121313	0.138332	0.104295	-4.00806	0.0521739	0.0882182	0.0161296		-6.09659	0.0449358	-7.49872	0		-6.09871	0.079904	-7.4845	0		-6.108	0.0654887	-7.4969	0		-6.03312	0.0811407	-7.49872	0		-6.03524	0.0549483	-7.4845	0		-6.04453	0.0288563	-7.4969	0			-1.17322	0.0102331	0.0156106	0.0048555	-4.0077	0.5	0.676569	0.323431		-0.127357
-1.16832	0.133364	0.152014	0.114715	-3.90806	-0.025	-6.93889e-18	-0.05		-6.03312	0.0481778	-7.48238	0		-6.03524	0.0829268	-7.4673	0		-6.04453	0.0558528	-7.4805	0		-5.96966	0.0433225	-7.48238	0		-5.97178	0.0902524	-7.4673	0		-5.98107	0.0586519	-7.4805	0			-0.982821	0.00945267	0.0153595	0.00354586	-3.9077	0.4	0.545521	0.254479		-0.0638938
-0.97792	0.136612	0.149399	0.123825	-3.80806	0.025	0.05	6.93889e-18		-5.96966	0.0493192	-7.46548	0		-5.97178	0.0862188	-7.4506	0		-5.98107	0.0677719	-7.4637	0		-5.9062	0.0678169	-7.46548	0		-5.90832	0.0448197	-7.4506	0		-5.91761	0.0890628	-7.4637	0			-0.792421	0.00696238	0.0142396	-0.000314866	-3.8077	0.0333333	0.0921895	-0.0255229		-0.000430625
-0.78752	0.148256	0.162349	0.134162	-3.70806	0.05	0.0845782	0.0154218		-5.9062	0.0553967	-7.44908	0		-5.90832	0.081826	-7.434	0		-5.91761	0.0612269	-7.4473	0		-5.84273	0.0194056	-7.44908	0		-5.84485	0.103441	-7.434	0		-5.85414	0.0988116	-7.4473	0			-0.602021	0.0108398	0.0189758	0.00270377	-3.7077	0	0	0		0.0630325
-0.59712	0.161029	0.178114	0.143944	-3.60806	0.104348	0.152834	0.0558615		-5.84273	0.0450088	-7.43189	0		-5.84485	0.0832906	-7.4172	0		-5.85414	0.0617213	-7.4305	0		-5.77927	0.0954469	-7.43189	0		-5.78139	0.0620951	-7.4172	0		-5.79068	0.0657674	-7.4305	0			-0.411621	0.0147659	0.0228819	0.00665001	-3.6077	0	0	0		0.126496
-0.40672	0.153367	0.169859	0.136874	-3.50806	0.104348	0.152834	0.0558615		-5.77927	0.0455327	-7.41562	0		-5.78139	0.0818401	-7.4007	0		-5.79068	0.0639977	-7.4139	0		-5.71581	-0.00244285	-7.41562	0		-5.71793	0.0620386	-7.4007	0		-5.72722	0.115563	-7.4139	0			-0.221221	0.0140293	0.0216202	0.00643828	-3.5077	0	0	0		0.189959
-0.21632	0.158256	0.174778	0.141733	-3.40806	0.208696	0.298031	0.119361		-5.71581	0.0481205	-7.3991	0		-5.71793	0.0832139	-7.3842	0		-5.72722	0.0622831	-7.3973	0		-5.65235	0.0470639	-7.3991	0		-5.65446	0.0885543	-7.3842	0		-5.66375	0.0538591	-7.3973	0			-0.0308211	0.0170293	0.0248292	0.00922942	-3.4077	0	0	0		0.253422
-0.0259196	0.159605	0.176484	0.142725	-3.30806	0.65	0.886597	0.413403		-5.65235	0.0443154	-7.38228	0		-5.65446	0.0824243	-7.3677	0		-5.66375	0.0508393	-7.3807	0		-5.58888	0.0420608	-7.38228	0		-5.591	0.0814326	-7.3677	0		-5.60029	0.0419384	-7.3807	0			0.159579	0.0456214	0.0566979	0.0345449	-3.3077	0	0	0		0.316885
0.16448	0.161154	0.17788	0.144427	-3.20806	0.7	0.954524	0.445476		-5.58888	0.0464555	-7.36575	0		-5.591	0.0861163	-7.3508	0		-5.60029	0.05457	-7.3641	0		-5.52542	5.5555e-05	-7.36575	0		-5.52754	0.0459716	-7.3508	0		-5.53683	0.0773931	-7.3641	0			0.349979	0.095699	0.10967	0.0817282	-3.2077	0	0	0		0.380348
0.35488	0.159714	0.173767	0.145661	-3.10806	0.425	0.580252	0.269748		-5.52542	0.0464673	-7.34919	0		-5.52754	0.0828767	-7.3343	0		-5.53683	0.0838368	-7.3471	0		-5.46196	0.0479615	-7.34919	0		-5.46408	0.0402435	-7.3343	0		-5.47336	0.0401744	-7.3471	0			0.540379	0.152522	0.164311	0.140734	-3.1077	0	0	0		0.443811
0.54528	0.152635	0.168853	0.136416	-3.00806	0.175	0.251436	0.0985645		-5.46196	0.0490706	-7.33238	0		-5.46408	0.0787022	-7.3172	0		-5.47336	0.0598701	-7.3303	0		-5.39849	0.0401556	-7.33238	0		-5.40061	0.0914827	-7.3172	0		-5.4099	0.0623336	-7.3303	0			0.730779	0.173648	0.188642	0.158655	-3.0077	0	0	0		0.507274
0.73568	0.141756	0.155485	0.128026	-2.90806	-0.125	-0.0741913	-0.175809		-5.39849	0.0419481	-7.31532	0		-5.40061	0.0802962	-7.3005	0		-5.4099	0.0750049	-7.314	0		-5.33503	0.0288437	-7.31532	0		-5.33715	0.0441166	-7.3005	0		-5.34644	0.0463765	-7.314	0			0.921179	0.175806	0.191704	0.159908	-2.9077	0	0	0		0.570737
0.92608	0.133687	0.144926	0.122448	-2.80806	-0.156522	-0.100351	-0.212693		-5.33503	0.0272135	-7.29917	0		-5.33715	0.0782307	-7.2841	0		-5.34644	0.0722423	-7.2969	0		-5.27157	0.0163203	-7.29917	0		-5.27369	0.0705476	-7.2841	0		-5.28297	0.0603594	-7.2969	0			1.11158	0.166565	0.181808	0.151321	-2.8077	0	0	0		0.634201
1.11648	0.138936	0.152854	0.125018	-2.70806	9.25186e-18	0.0807573	-0.0807573		-5.27157	0.0341043	-7.2817	0		-5.27369	0.0693293	-7.2673	0		-5.28297	0.0859005	-7.2804	0		-5.2081	-0.00281322	-7.2817	0		-5.21022	0.0992039	-7.2673	0		-5.21951	0.0752243	-7.2804	0			1.30198	0.154173	0.170005	0.13834	-2.7077	0	0	0		0.697664
1.30688	0.141596	0.160544	0.122648	-2.60806	0.375	0.509225	0.240775		-5.2081	0.0366669	-7.26518	0		-5.21022	0.0739573	-7.2508	0		-5.21951	0.0872902	-7.2637	0		-5.14464	0.103708	-7.26518	0		-5.14676	0.0822612	-7.2508	0		-5.15605	0.0832593	-7.2637	0			1.49238	0.138905	0.151861	0.12595	-2.6077	0	0	0		0.761127
1.49728	0.142946	0.16395	0.121942	-2.50806	0.8	1.09266	0.507336		-5.14464	0.0455795	-7.24845	0		-5.14676	0.0731102	-7.234	0		-5.15605	0.0783996	-7.2471	0		-5.08118	0.0431907	-7.24845	0		-5.0833	0.0549545	-7.234	0		-5.09258	0.122421	-7.2471	0			1.68278	0.135309	0.150653	0.119964	-2.5077	0	0	0		0.82459
1.68768	0.151631	0.175308	0.127953	-2.40806	0.75	1.03265	0.46735		-5.08118	0.0304511	-7.23243	0		-5.0833	0.0744605	-7.2175	0		-5.09259	0.0915163	-7.2305	0		-5.01771	0.0367187	-7.23243	0		-5.01983	-0.00794813	-7.2175	0		-5.02912	0.0377608	-7.2305	0			1.87318	0.145584	0.161809	0.129358	-2.4077	0	0	0		0.888053
1.87808	0.147077	0.174363	0.119792	-2.30806	0.225	0.381646	0.0683538		-5.01771	0.0443736	-7.21567	0		-5.01983	0.0646231	-7.2008	0		-5.02912	0.0775992	-7.2136	0		-4.95425	0.033128	-7.21567	0		-4.95637	0.083206	-7.2008	0		-4.96566	0.112581	-7.2136	0			2.06358	0.137545	0.151546	0.123543	-2.3077	0	0	0		0.951516
2.06848	0.146785	0.174188	0.119383	-2.20806	0.625	1.00461	0.245391		-4.95425	0.0424684	-7.19891	0		-4.95637	0.0662557	-7.184	0		-4.96566	0.0919197	-7.1969	0		-4.89079	0.121244	-7.19891	0		-4.89291	0.0553971	-7.184	0		-4.9022	0.0887615	-7.1969	0			2.25398	0.13788	0.14808	0.12768	-2.2077	0	0	0		1.01498
2.25888	0.133368	0.15662	0.110117	-2.10806	1.2	1.72337	0.676633		-4.89079	0.0414717	-7.18227	0		-4.89291	0.0692072	-7.1672	0		-4.9022	0.103543	-7.1806	0		-4.82732	0.0291293	-7.18227	0		-4.82944	0.0798884	-7.1672	0		-4.83873	0.0998379	-7.1806	0			2.44438	0.144117	0.153159	0.135075	-2.1077	0	0	0		1.07844
2.44928	0.130694	0.153642	0.107747	-2.00806	1.15	1.64508	0.654915		-4.82732	0.0415795	-7.16545	0		-4.82944	0.0682746	-7.1506	0		-4.83873	0.122968	-7.1635	0		-4.76386	0.0392862	-7.16545	0		-4.76598	0.0565176	-7.1506	0		-4.77527	0.121737	-7.1635	0			2.63478	0.140657	0.150874	0.130441	-2.0077	0	0	0		1.14191
2.63968	0.132557	0.154913	0.110202	-1.90806	1.45	1.69738	1.20262		-4.76386	0.0440682	-7.14898	0		-4.76598	0.0717025	-7.1341	0		-4.77527	0.12165	-7.1472	0		-4.7004	0.0527135	-7.14898	0		-4.70252	0.084835	-7.1341	0		-4.71181	0.169078	-7.1472	0			2.82518	0.129148	0.137627	0.120669	-1.9077	0	0	0		1.20537
2.83008	0.147262	0.168271	0.126253	-1.80806	1.8	2.17706	1.42294		-4.7004	0.052609	-7.1324	0		-4.70252	0.0684115	-7.1171	0		-4.71181	0.145655	-7.1306	0		-4.63694	0.0330841	-7.1324	0		-4.63905	0.0924306	-7.1171	0		-4.64834	0.176924	-7.1306	0			3.01558	0.111501	0.120213	0.10279	-1.8077	0	0	0		1.26883
3.02048	0.137819	0.160593	0.115045	-1.70806	1.725	2.30882	1.14118		-4.63694	0.0509759	-7.11554	0		-4.63905	0.0750362	-7.1007	0		-4.64834	0.143837	-7.1139	0		-4.57347	0.00900713	-7.11554	0		-4.57559	0.107791	-7.1007	0		-4.58488	0.120346	-7.1139	0			3.20598	0.116689	0.124251	0.109128	-1.7077	0	0	0		1.33229
3.21088	0.132527	0.152501	0.112554	-1.60806	1.1	1.66952	0.530485		-4.57347	0.0580223	-7.09885	0		-4.57559	0.0711177	-7.0843	0		-4.58488	0.128512	-7.0975	0		-4.51001	-0.00413147	-7.09885	0		-4.51213	0.0211696	-7.0843	0		-4.52142	0.15899	-7.0975	0			3.39638	0.127281	0.132262	0.1223	-1.6077	0	0	0		1.39576
3.40128	0.126332	0.14936	0.103304	-1.50806	2.525	2.81836	2.23164		-4.51001	0.056873	-7.08193	0		-4.51213	0.0758165	-7.0674	0		-4.52142	0.117	-7.0806	0		-4.44655	0.0633412	-7.08193	0		-4.44867	0.0762789	-7.0674	0		-4.45795	0.136052	-7.0806	0			3.58678	0.123001	0.132717	0.113286	-1.5077	0	0	0		1.45922
3.59168	0.119767	0.14045	0.0990838	-1.40806	3.475	3.79596	3.15404		-4.44655	0.0522009	-7.06536	0		-4.44867	0.0735711	-7.0508	0		-4.45795	0.129233	-7.0641	0		-4.38308	0.0650549	-7.06536	0		-4.3852	0.0760937	-7.0508	0		-4.39449	0.149128	-7.0641	0			3.77718	0.117426	0.122738	0.112115	-1.4077	0	0	0		1.52268
3.78208	0.129366	0.152463	0.106268	-1.30806	3.925	4.4122	3.4378		-4.38308	0.0600319	-7.04908	0		-4.3852	0.0727773	-7.034	0		-4.39449	0.137631	-7.0468	0		-4.31962	0.0374124	-7.04908	0		-4.32174	0.100946	-7.034	0		-4.33103	0.105415	-7.0468	0			3.96758	0.126769	0.133653	0.119885	-1.3077	0	0	0		1.58615
3.97248	0.123599	0.140381	0.106817	-1.20806	4.75	5.01272	4.48728		-4.31962	0.0492589	-7.03211	0		-4.32174	0.0696321	-7.0173	0		-4.33103	0.135436	-7.0302	0		-4.25616	0.0568378	-7.03211	0		-4.25828	0.0411129	-7.0173	0		-4.26756	0.162119	-7.0302	0			4.15798	0.114813	0.121755	0.10787	-1.2077	0	0	0		1.64961
4.16288	0.133358	0.152201	0.114514	-1.10806	5.025	5.16861	4.88139		-4.25616	0.0521903	-7.01534	0		-4.25828	0.0743276	-7.0007	0		-4.26756	0.138935	-7.0137	0		-4.19269	0.0644083	-7.01534	0		-4.19481	0.0761596	-7.0007	0		-4.2041	0.0830082	-7.0137	0			4.34838	0.119455	0.128198	0.110712	-1.1077	0	0	0		1.71307
4.35328	0.120625	0.138041	0.103209	-1.00806	5.675	5.79467	5.55533		-4.19269	0.0502789	-6.99899	0		-4.19481	0.0739187	-6.9837	0		-4.2041	0.13865	-6.997	0		-4.12923	0.0358305	-6.99899	0		-4.13135	0.0348323	-6.9837	0		-4.14064	0.106661	-6.997	0							-1.0077	0	0	0		1.77654
				-0.908059	5.825	5.90144	5.74856		-4.12923	0.0537801	-6.98198	0		-4.13135	0.0743582	-6.9669	0		-4.14064	0.158128	-6.981	0		-4.06577	0.0182443	-6.98198	0		-4.06789	0.0525817	-6.9669	0		-4.07718	0.13905	-6.981	0							-0.9077	0	0	0		1.84
				-0.808059	5.475	5.65308	5.29692		-4.06577	0.0519262	-6.96524	0		-4.06789	0.0705759	-6.9506	0		-4.07718	0.150511	-6.9641	0		-4.0023	0.0668847	-6.96524	0		-4.00442	0.0796404	-6.9506	0		-4.01371	0.132725	-6.9641	0							-0.8077	0	0	0		1.90346
				-0.708059	5.6	5.78997	5.41003		-4.0023	0.0482738	-6.949	0		-4.00442	0.0740863	-6.9174	0		-4.01371	0.15845	-6.9468	0		-3.93884	0.0353628	-6.949	0		-3.94096	0.0645276	-6.9174	0		-3.95025	0.114094	-6.9468	0							-0.7077	0	0	0		1.96693
				-0.608059	6.35	6.53028	6.16972		-3.93884	0.0486825	-6.93198	0		-3.94096	0.0676977	-6.8854	0		-3.95025	0.16614	-6.9307	0		-3.87538	0.0966302	-6.93198	0		-3.8775	0.0482942	-6.8854	0		-3.88679	0.140741	-6.9307	0							-0.6077	0	0	0		2.03039
				-0.508059	6.425	6.6816	6.1684		-3.87538	0.0499583	-6.91565	0		-3.8775	0.0776451	-6.8839	0		-3.88679	0.160552	-6.914	0		-3.81191	0.036612	-6.91565	0		-3.81403	0.0915016	-6.8839	0		-3.82332	0.12582	-6.914	0							-0.5077	0	0	0
				-0.408059	6.35	6.50287	6.19713		-3.81191	0.0518888	-6.89891	0		-3.81403	0.0700864	-6.8669	0		-3.82332	0.160833	-6.8975	0		-3.74845	0.0962787	-6.89891	0		-3.75057	0.0445341	-6.8669	0		-3.75986	0.0888148	-6.8975	0							-0.4077	-0.0333333	0	-0.0666667
				-0.308059	6.65	6.85404	6.44596		-3.74845	0.0662563	-6.8822	0		-3.75057	0.0776632	-6.8507	0		-3.75986	0.152796	-6.8807	0		-3.68499	0.0577229	-6.8822	0		-3.68711	0.0902837	-6.8507	0		-3.6964	0.13545	-6.8807	0							-0.3077	1.2	1.45205	0.94795
				-0.208059	6.675	6.88962	6.46038		-3.68499	0.0555316	-6.86551	0		-3.68711	0.0703875	-6.8336	0		-3.6964	0.158272	-6.8641	0		-3.62153	0.0375881	-6.86551	0		-3.62364	0.0383979	-6.8336	0		-3.63293	0.14421	-6.8641	0							-0.2077	4.73333	4.93268	4.53399
				-0.108059	6.2	6.44672	5.95328		-3.62153	0.0872447	-6.8489	0		-3.62364	0.0699142	-6.8173	0		-3.63293	0.158961	-6.8475	0		-3.55806	0.0723555	-6.8489	0		-3.56018	0.0923584	-6.8173	0		-3.56947	0.11411	-6.8475	0							-0.1077	7.43333	7.67166	7.19501
				-0.00805883	6.225	6.52676	5.92324		-3.55806	0.0918357	-6.83246	0		-3.56018	0.0735347	-6.8005	0		-3.56947	0.157386	-6.8306	0		-3.4946	0.0722331	-6.83246	0		-3.49672	0.0281187	-6.8005	0		-3.50601	0.103812	-6.8306	0							-0.00769965	8.86667	9.14765	8.58568
				0.0919412	6.075	6.3691	5.7809		-3.4946	0.0722134	-6.81583	0		-3.49672	0.0680859	-6.7837	0		-3.50601	0.156917	-6.8142	0		-3.43114	0.0662727	-6.81583	0		-3.43325	0.053765	-6.7837	0		-3.44254	0.112986	-6.8142	0							0.0923004	10.4333	10.6765	10.1901
				0.191941	5.975	6.21314	5.73686		-3.43114	0.0782227	-6.79943	0		-3.43326	0.074785	-6.7672	0		-3.44254	0.160345	-6.7972	0		-3.36767	0.0889059	-6.79943	0		-3.36979	0.0622426	-6.7672	0		-3.37908	0.193437	-6.7972	0							0.1923	10.1	10.5037	9.69634
				0.291941	5.875	6.1547	5.5953		-3.36767	0.0881207	-6.78259	0		-3.36979	0.0682246	-6.7506	0		-3.37908	0.161297	-6.7805	0		-3.30421	0.0177076	-6.78259	0		-3.30633	0.0348135	-6.7506	0		-3.31562	0.141266	-6.7805	0							0.2923	10.6333	11.0238	10.2428
				0.391941	5.4	5.63406	5.16594		-3.30421	0.0832486	-6.76575	0		-3.30633	0.0711995	-6.7339	0		-3.31562	0.155139	-6.7635	0		-3.24075	0.0694616	-6.76575	0		-3.24287	0.0389064	-6.7339	0		-3.25215	0.163098	-6.7635	0							0.3923	10.8333	11.2198	10.4469
				0.491941	5.375	5.66725	5.08275		-3.24075	0.108353	-6.74925	0		-3.24287	0.0683723	-6.7171	0		-3.25215	0.148393	-6.7473	0		-3.17728	0.0892103	-6.74925	0		-3.1794	0.0638841	-6.7171	0		-3.18869	0.12173	-6.7473	0							0.4923	10.2667	10.6634	9.86995
				0.591941	5.875	6.109	5.641		-3.17728	0.0881991	-6.73248	0		-3.1794	0.0653548	-6.7011	0		-3.18869	0.151965	-6.7305	0		-3.11382	0.137549	-6.73248	0		-3.11594	0.0323182	-6.7011	0		-3.12523	0.0901017	-6.7305	0							0.5923	10.9333	11.3077	10.559
				0.691941	5.95	6.20771	5.69229		-3.11382	0.0975806	-6.71589	0		-3.11594	0.0753414	-6.6841	0		-3.12523	0.154596	-6.7141	0		-3.05036	0.0980049	-6.71589	0		-3.05248	0.0283509	-6.6841	0		-3.06176	0.0953716	-6.7141	0							0.6923	10.6333	11.0238	10.2428
				0.791941	5.75	5.96644	5.53356		-3.05036	0.100008	-6.6994	0		-3.05248	0.0480034	-6.6675	0		-3.06177	0.151503	-6.6971	0		-2.98689	0.0921921	-6.6994	0		-2.98901	0.0615395	-6.6675	0		-2.9983	0.12099	-6.6971	0							0.7923	11.1	11.607	10.593
				0.891941	5.85	6.21698	5.48302		-2.98689	0.0938896	-6.68272	0		-2.98901	0.0335327	-6.6512	0		-2.9983	0.151823	-6.6804	0		-2.92343	0.0960872	-6.68272	0		-2.92555	0.053539	-6.6512	0		-2.93484	0.129345	-6.6804	0							0.8923	10.9	11.2039	10.5961
				0.991941	5.675	5.97057	5.37943		-2.92343	0.124517	-6.66588	0		-2.92555	0.0460889	-6.6344	0		-2.93484	0.158243	-6.6638	0		-2.85997	0.114103	-6.66588	0		-2.86209	0.0173843	-6.6344	0		-2.87138	0.173786	-6.6638	0							0.9923	10.6667	10.8919	10.4415
				1.09194	5.7	6.04072	5.35928		-2.85997	0.0904043	-6.64905	0		-2.86209	0.0573569	-6.6009	0		-2.87138	0.157966	-6.6472	0		-2.7965	0.129398	-6.64905	0		-2.79862	0.0595967	-6.6009	0		-2.80791	0.149395	-6.6472	0							1.0923	10.5667	10.7491	10.3843
				1.19194	5.6	5.98674	5.21326		-2.7965	0.103267	-6.63187	0		-2.79862	0.0603246	-6.5841	0		-2.80791	0.160573	-6.6304	0		-2.73304	0.160205	-6.63187	0		-2.73516	0.0409591	-6.5841	0		-2.74445	0.174137	-6.6304	0							1.1923	9.83333	10.0813	9.58534
				1.29194	5.475	5.83852	5.11148		-2.73304	0.131458	-6.61529	0		-2.73516	0.0750721	-6.5674	0		-2.74445	0.158611	-6.614	0		-2.66958	0.151821	-6.61529	0		-2.6717	0.0265305	-6.5674	0		-2.68099	0.142066	-6.614	0							1.2923	9.66667	9.82673	9.5066
				1.39194	5.825	6.19416	5.45584		-2.66958	0.139851	-6.5991	0		-2.6717	0.0662752	-6.551	0		-2.68099	0.157201	-6.5972	0		-2.60611	0.154188	-6.5991	0		-2.60823	0.108218	-6.551	0		-2.61752	0.13781	-6.5972	0							1.3923	9.26667	9.46797	9.06536
				1.49194	5.9	6.28164	5.51836		-2.60611	0.127017	-6.58187	0		-2.60823	0.0969366	-6.5342	0		-2.61752	0.170572	-6.5804	0		-2.54265	0.117499	-6.58187	0		-2.54477	0.0440978	-6.5342	0		-2.55406	0.117948	-6.5804	0							1.4923	9	9.16088	8.83912
				1.59194	5.35	5.61519	5.08481		-2.54265	0.114549	-6.56579	0		-2.54477	0.101094	-6.5174	0		-2.55406	0.176325	-6.564	0		-2.47919	0.110089	-6.56579	0		-2.48131	0.131024	-6.5174	0		-2.4906	0.205295	-6.564	0							1.5923	8.63333	8.7433	8.52337
				1.69194	5.5	5.90647	5.09353		-2.47919	0.108817	-6.54896	0		-2.48131	0.104022	-6.5007	0		-2.4906	0.201899	-6.5473	0		-2.41573	0.146228	-6.54896	0		-2.41784	0.162612	-6.5007	0		-2.42713	0.231026	-6.5473	0							1.6923	8.06667	8.2496	7.88374
				1.79194	5.8	6.16056	5.43944		-2.41573	0.116156	-6.53223	0		-2.41785	0.117209	-6.4843	0		-2.42713	0.214371	-6.5307	0		-2.35226	0.0937206	-6.53223	0		-2.35438	0.142129	-6.4843	0		-2.36367	0.210019	-6.5307	0							1.7923	8.03333	8.24554	7.82112
				1.89194	5.45	5.72956	5.17044		-2.35226	0.105893	-6.5155	0		-2.35438	0.123199	-6.4675	0		-2.36367	0.227289	-6.5139	0		-2.2888	0.136065	-6.5155	0		-2.29092	0.114508	-6.4675	0		-2.30021	0.161228	-6.5139	0							1.8923	7.56667	7.7554	7.37793
				1.99194	5.975	6.29698	5.65302		-2.2888	0.114111	-6.49936	0		-2.29092	0.106749	-6.4365	0		-2.30021	0.244683	-6.4975	0		-2.22534	0.120148	-6.49936	0		-2.22746	0.118221	-6.4365	0		-2.23674	0.197838	-6.4975	0							1.9923	7	7.11882	6.88118
				2.09194	5.8	6.14389	5.45611		-2.22534	0.112859	-6.48243	0		-2.22746	0.136537	-6.4341	0		-2.23674	0.213998	-6.481	0		-2.16187	0.120641	-6.48243	0		-2.16399	0.132948	-6.4341	0		-2.17328	0.192671	-6.481	0							2.0923	7.16667	7.32364	7.00969
				2.19194	5.075	5.36388	4.78612		-2.16187	0.127752	-6.46597	0		-2.16399	0.107882	-6.4173	0		-2.17328	0.227602	-6.4645	0		-2.09841	0.130199	-6.46597	0		-2.10053	0.139671	-6.4173	0		-2.10982	0.237818	-6.4645	0							2.1923	7.46667	7.69013	7.24321
				2.29194	5.25	5.56329	4.93671		-2.09841	0.132194	-6.44966	0		-2.10053	0.11514	-6.4004	0		-2.10982	0.248078	-6.4479	0		-2.03495	0.177813	-6.44966	0		-2.03707	0.17082	-6.4004	0		-2.04636	0.218911	-6.4479	0							2.2923	6.96667	7.14249	6.79084
				2.39194	5.7	6.01068	5.38932		-2.03495	0.130692	-6.43274	0		-2.03707	0.147592	-6.3838	0		-2.04636	0.285483	-6.431	0		-1.97148	0.151752	-6.43274	0		-1.9736	0.137427	-6.3838	0		-1.98289	0.231993	-6.431	0							2.3923	6.8	6.9372	6.6628
				2.49194	5.4	5.61968	5.18032		-1.97148	0.131163	-6.41609	0		-1.9736	0.143816	-6.3671	0		-1.98289	0.300854	-6.4146	0		-1.90802	0.149003	-6.41609	0		-1.91014	0.195819	-6.3671	0		-1.91943	0.22956	-6.4146	0							2.4923	7.16667	7.29007	7.04326
				2.59194	5.1	5.39341	4.80659		-1.90802	0.142385	-6.39936	0		-1.91014	0.143614	-6.3504	0		-1.91943	0.303111	-6.3977	0		-1.84456	0.100108	-6.39936	0		-1.84668	0.104872	-6.3504	0		-1.85597	0.229968	-6.3977	0							2.5923	6.43333	6.63802	6.22865
				2.69194	4.875	5.22759	4.52241		-1.84456	0.157739	-6.3825	0		-1.84668	0.138876	-6.3337	0		-1.85597	0.296346	-6.381	0		-1.78109	0.121978	-6.3825	0		-1.78321	0.159345	-6.3337	0		-1.7925	0.226767	-6.381	0							2.6923	6.43333	6.53967	6.327
				2.79194	4.85	5.19056	4.50944		-1.78109	0.163877	-6.36625	0		-1.78321	0.13575	-6.3169	0		-1.7925	0.278927	-6.3635	0		-1.71763	0.124963	-6.36625	0		-1.71975	0.0693141	-6.3169	0		-1.72904	0.195653	-6.3635	0							2.7923	6.63333	6.7468	6.51986
				2.89194	4.175	4.60458	3.74542		-1.71763	0.170193	-6.34951	0		-1.71975	0.131748	-6.3007	0		-1.72904	0.254244	-6.3471	0		-1.65417	0.120632	-6.34951	0		-1.65629	0.14115	-6.3007	0		-1.66558	0.176924	-6.3471	0							2.8923	6.46667	6.66991	6.26342
				2.99194	4.175	4.74773	3.60227		-1.65417	0.185667	-6.33298	0		-1.65629	0.127245	-6.2837	0		-1.66558	0.23552	-6.3307	0		-1.59071	0.149081	-6.33298	0		-1.59282	0.123466	-6.2837	0		-1.60211	0.158287	-6.3307	0							2.9923	5.9	6.01114	5.78886
				3.09194	4	4.51668	3.48332		-1.59071	0.18482	-6.31552	0		-1.59282	0.138129	-6.2672	0		-1.60211	0.258095	-6.3139	0		-1.52724	0.176793	-6.31552	0		-1.52936	0.170876	-6.2672	0		-1.53865	0.197062	-6.3139	0							3.0923	6.06667	6.13333	6
				3.19194	3.7	4.11755	3.28245		-1.52724	0.209637	-6.2996	0		-1.52936	0.149427	-6.2505	0		-1.53865	0.26839	-6.2974	0		-1.46378	0.203945	-6.2996	0		-1.4659	0.152421	-6.2505	0		-1.47519	0.2115	-6.2974	0							3.1923	6.13333	6.28328	5.98339
				3.29194	4.125	4.45662	3.79338		-1.46378	0.199362	-6.28289	0		-1.4659	0.149066	-6.2337	0		-1.47519	0.247858	-6.2806	0		-1.40032	0.212844	-6.28289	0		-1.40244	0.113516	-6.2337	0		-1.41172	0.128061	-6.2806	0							3.2923	5.26667	5.41661	5.11672
				3.39194	5.225	5.46856	4.98144		-1.40032	0.206418	-6.26616	0		-1.40244	0.152123	-6.2177	0		-1.41172	0.227822	-6.2635	0		-1.33685	0.217423	-6.26616	0		-1.33897	0.137414	-6.2177	0		-1.34826	0.154536	-6.2635	0							3.3923	5.3	5.48311	5.11689
				3.49194	5.225	5.4816	4.9684		-1.33685	0.220611	-6.24916	0		-1.33897	0.139264	-6.2009	0		-1.34826	0.232296	-6.2474	0		-1.27339	0.220785	-6.24916	0		-1.27551	0.18199	-6.2009	0		-1.2848	0.176984	-6.2474	0							3.4923	5.5	5.6553	5.3447
				3.59194	4.775	5.04401	4.50599		-1.27339	0.195004	-6.23278	0		-1.27551	0.152788	-6.184	0		-1.2848	0.239804	-6.2305	0		-1.20993	0.195979	-6.23278	0		-1.21205	0.18893	-6.184	0		-1.22133	0.208007	-6.2305	0							3.5923	5.53333	5.73658	5.33009
				3.69194	4.55	4.92344	4.17656		-1.20993	0.212274	-6.21632	0		-1.21205	0.168569	-6.1671	0		-1.22133	0.224267	-6.2141	0		-1.14646	0.212546	-6.21632	0		-1.14858	0.188067	-6.1671	0		-1.15787	0.162744	-6.2141	0							3.6923	4.53333	4.80438	4.26229
				3.79194	4.725	5.1325	4.3175		-1.14646	0.238044	-6.19955	0		-1.14858	0.185653	-6.1506	0		-1.15787	0.204609	-6.1973	0		-1.083	0.235825	-6.19955	0		-1.08512	0.150562	-6.1506	0		-1.09441	0.206667	-6.1973	0							3.7923	5.13333	5.362	4.90467
				3.89194	4.925	5.23773	4.61227		-1.083	0.245727	-6.18275	0		-1.08512	0.181587	-6.134	0		-1.09441	0.215408	-6.1807	0		-1.01954	0.291258	-6.18275	0		-1.02166	0.188961	-6.134	0		-1.03095	0.156699	-6.1807	0							3.8923	5.63333	5.86667	5.4
				3.99194	4.15	4.55203	3.74797		-1.01954	0.247689	-6.16629	0		-1.02166	0.167837	-6.1174	0		-1.03095	0.228881	-6.164	0		-0.956074	0.228726	-6.16629	0		-0.958193	0.149018	-6.1174	0		-0.967482	0.17253	-6.164	0							3.9923	5.36667	5.53096	5.20237
				4.09194	3.475	3.987	2.963		-0.956074	0.214004	-6.14958	0		-0.958193	0.161011	-6.1012	0		-0.967482	0.20691	-6.1473	0		-0.892611	0.227618	-6.14958	0		-0.89473	0.132094	-6.1012	0		-0.904019	0.117763	-6.1473	0							4.0923	4.56667	4.8459	4.28743
				4.19194	3.275	3.82389	2.72611		-0.892611	0.212898	-6.13312	0		-0.89473	0.170198	-6.0845	0		-0.904019	0.184979	-6.1306	0		-0.829148	0.183654	-6.13312	0		-0.831267	0.147628	-6.0845	0		-0.840556	0.162794	-6.1306	0							4.1923	3.83333	4.20319	3.46347
				4.29194	3.65	4.28374	3.01626		-0.829148	0.198052	-6.11624	0		-0.831267	0.194772	-6.0679	0		-0.840556	0.218098	-6.1138	0		-0.765684	0.26478	-6.11624	0		-0.767804	0.126661	-6.0679	0		-0.777093	0.224055	-6.1138	0							4.2923	3.13333	3.71452	2.55215
				4.39194	3.175	3.80312	2.54688		-0.765684	0.230083	-6.09968	0		-0.767804	0.155866	-6.051	0		-0.777093	0.233686	-6.0977	0		-0.702221	0.255458	-6.09968	0		-0.704341	0.123654	-6.051	0		-0.713629	0.172445	-6.0977	0							4.3923	2.93333	3.43248	2.43418
									-0.702221	0.243016	-6.08234	0		-0.704341	0.164434	-6.0345	0		-0.713629	0.209885	-6.0806	0		-0.638758	0.223418	-6.08234	0		-0.640878	0.148259	-6.0345	0		-0.650166	0.155873	-6.0806	0
									-0.638758	0.260081	-6.06595	0		-0.640878	0.161943	-6.0177	0		-0.650166	0.218943	-6.064	0		-0.575295	0.211183	-6.06595	0		-0.577414	0.188142	-6.0177	0		-0.586703	0.147465	-6.064	0
									-0.575295	0.23688	-6.04922	0		-0.577414	0.191742	-6.0009	0		-0.586703	0.21382	-6.0474	0		-0.511832	0.233713	-6.04922	0		-0.513951	0.16227	-6.0009	0		-0.52324	0.187288	-6.0474	0
									-0.511832	0.215351	-6.03217	0		-0.513951	0.172966	-5.9839	0		-0.52324	0.223735	-6.0307	0		-0.448369	0.249118	-6.03217	0		-0.450488	0.132989	-5.9839	0		-0.459777	0.170032	-6.0307	0
									-0.448369	0.234354	-6.01594	0		-0.450488	0.145872	-5.9677	0		-0.459777	0.224599	-6.0142	0		-0.384906	0.265624	-6.01594	0		-0.387025	0.166228	-5.9677	0		-0.396314	0.157788	-6.0142	0
									-0.384906	0.25158	-5.9994	0		-0.387025	0.179267	-5.9513	0		-0.396314	0.22201	-5.9975	0		-0.321443	0.228613	-5.9994	0		-0.323562	0.199975	-5.9513	0		-0.332851	0.162593	-5.9975	0
									-0.321443	0.243091	-5.98304	0		-0.323562	0.211438	-5.9343	0		-0.332851	0.221669	-5.9807	0		-0.257979	0.238929	-5.98304	0		-0.260099	0.0827666	-5.9343	0		-0.269388	0.123457	-5.9807	0
									-0.257979	0.214753	-5.96611	0		-0.260099	0.181965	-5.9174	0		-0.269388	0.197328	-5.9643	0		-0.194516	0.28472	-5.96611	0		-0.196636	0.148315	-5.9174	0		-0.205924	0.152788	-5.9643	0
									-0.194516	0.2245	-5.94954	0		-0.196636	0.178041	-5.9008	0		-0.205924	0.222084	-5.9477	0		-0.131053	0.299877	-5.94954	0		-0.133173	0.13233	-5.9008	0		-0.142461	0.183855	-5.9477	0
									-0.131053	0.261938	-5.93282	0		-0.133173	0.188746	-5.8844	0		-0.142461	0.232364	-5.9307	0		-0.06759	0.258954	-5.93282	0		-0.0697094	0.147979	-5.8844	0		-0.0789981	0.173673	-5.9307	0
									-0.06759	0.223376	-5.91609	0		-0.0697094	0.198515	-5.8678	0		-0.0789981	0.255359	-5.9143	0		-0.00412688	0.235778	-5.91609	0		-0.00624625	0.120867	-5.8678	0		-0.015535	0.132248	-5.9143	0
									-0.00412687	0.224556	-5.89951	0		-0.00624625	0.178964	-5.851	0		-0.015535	0.222484	-5.8975	0		0.0593363	0.28305	-5.89951	0		0.0572169	0.208986	-5.851	0		0.0479281	0.163773	-5.8975	0
									0.0593363	0.253225	-5.88288	0		0.0572169	0.197876	-5.8347	0		0.0479281	0.218886	-5.8805	0		0.122799	0.271823	-5.88288	0		0.12068	0.164655	-5.8347	0		0.111391	0.14722	-5.8805	0
									0.122799	0.236273	-5.86613	0		0.12068	0.208162	-5.8174	0		0.111391	0.234041	-5.8641	0		0.186262	0.243277	-5.86613	0		0.184143	0.130042	-5.8174	0		0.174854	0.209837	-5.8641	0
									0.186262	0.233739	-5.84954	0		0.184143	0.173846	-5.8014	0		0.174854	0.248942	-5.8476	0		0.249726	0.278028	-5.84954	0		0.247606	0.0921701	-5.8014	0		0.238317	0.190841	-5.8476	0
									0.249726	0.263454	-5.83285	0		0.247606	0.168557	-5.7841	0		0.238317	0.260298	-5.8309	0		0.313189	0.208349	-5.83285	0		0.311069	0.172794	-5.7841	0		0.301781	0.215775	-5.8309	0
									0.313189	0.254211	-5.81607	0		0.311069	0.18716	-5.7679	0		0.301781	0.271581	-5.8145	0		0.376652	0.206783	-5.81607	0		0.374532	0.154024	-5.7679	0		0.365244	0.2106	-5.8145	0
									0.376652	0.22453	-5.7995	0		0.374532	0.204314	-5.7511	0		0.365244	0.249361	-5.7976	0		0.440115	0.237178	-5.7995	0		0.437996	0.119816	-5.7511	0		0.428707	0.133679	-5.7976	0
									0.440115	0.234	-5.78226	0		0.437996	0.205109	-5.7344	0		0.428707	0.233739	-5.7808	0		0.503578	0.214636	-5.78226	0		0.501459	0.160035	-5.7344	0		0.49217	0.148955	-5.7808	0
									0.503578	0.2238	-5.76601	0		0.501459	0.202888	-5.7178	0		0.49217	0.216532	-5.764	0		0.567041	0.244278	-5.76601	0		0.564922	0.150484	-5.7178	0		0.555633	0.170816	-5.764	0
									0.567041	0.238915	-5.74891	0		0.564922	0.182673	-5.701	0		0.555633	0.230651	-5.7476	0		0.630504	0.219758	-5.74891	0		0.628385	0.13953	-5.701	0		0.619096	0.197053	-5.7476	0
									0.630504	0.253149	-5.73225	0		0.628385	0.176436	-5.6842	0		0.619096	0.227826	-5.7307	0		0.693967	0.243904	-5.73225	0		0.691848	0.18876	-5.6842	0		0.682559	0.150431	-5.7307	0
									0.693967	0.242129	-5.7158	0		0.691848	0.189062	-5.6676	0		0.682559	0.223977	-5.7144	0		0.757431	0.182602	-5.7158	0		0.755311	0.176083	-5.6676	0		0.746022	0.13604	-5.7144	0
									0.757431	0.227606	-5.69925	0		0.755311	0.188545	-5.6512	0		0.746022	0.209904	-5.6974	0		0.820894	0.249896	-5.69925	0		0.818774	0.165164	-5.6512	0		0.809486	0.117044	-5.6974	0
									0.820894	0.22399	-5.68248	0		0.818774	0.193882	-5.6342	0		0.809486	0.221793	-5.681	0		0.884357	0.232668	-5.68248	0		0.882237	0.177511	-5.6342	0		0.872949	0.196416	-5.681	0
									0.884357	0.217246	-5.66607	0		0.882237	0.189192	-5.6172	0		0.872949	0.232288	-5.6642	0		0.94782	0.242445	-5.66607	0		0.945701	0.144536	-5.6172	0		0.936412	0.174263	-5.6642	0
									0.94782	0.218277	-5.64913	0		0.945701	0.183176	-5.6012	0		0.936412	0.226548	-5.6476	0		1.01128	0.189925	-5.64913	0		1.00916	0.128218	-5.6012	0		0.999875	0.191827	-5.6476	0
									1.01128	0.217239	-5.63254	0		1.00916	0.196413	-5.5842	0		0.999875	0.211505	-5.631	0		1.07475	0.206391	-5.63254	0		1.07263	0.137016	-5.5842	0		1.06334	0.17941	-5.631	0
									1.07475	0.226285	-5.61609	0		1.07263	0.1797	-5.5678	0		1.06334	0.229305	-5.6144	0		1.13821	0.221971	-5.61609	0		1.13609	0.0964199	-5.5678	0		1.1268	0.180559	-5.6144	0
									1.13821	0.241826	-5.59916	0		1.13609	0.179025	-5.5503	0		1.1268	0.237321	-5.5977	0		1.20167	0.204332	-5.59916	0		1.19955	0.23371	-5.5503	0		1.19026	0.180619	-5.5977	0
									1.20167	0.239406	-5.58247	0		1.19955	0.182147	-5.5341	0		1.19026	0.229943	-5.5808	0		1.26514	0.217414	-5.58247	0		1.26302	0.123306	-5.5341	0		1.25373	0.132832	-5.5808	0
									1.26514	0.228846	-5.56607	0		1.26302	0.1723	-5.5174	0		1.25373	0.207119	-5.5644	0		1.3286	0.217793	-5.56607	0		1.32648	0.157169	-5.5174	0		1.31719	0.163651	-5.5644	0
									1.3286	0.244106	-5.54975	0		1.32648	0.178265	-5.5005	0		1.31719	0.207705	-5.5475	0		1.39206	0.242796	-5.54975	0		1.38994	0.199219	-5.5005	0		1.38065	0.180911	-5.5475	0
									1.39206	0.25836	-5.53296	0		1.38994	0.191268	-5.484	0		1.38065	0.202038	-5.531	0		1.45552	0.199354	-5.53296	0		1.45341	0.160211	-5.484	0		1.44412	0.172938	-5.531	0
									1.45552	0.242168	-5.51634	0		1.45341	0.180262	-5.4677	0		1.44412	0.213631	-5.5142	0.6		1.51899	0.128673	-5.51634	0		1.51687	0.154922	-5.4677	0		1.50758	0.140177	-5.5142	0.6
									1.51899	0.230565	-5.49923	0		1.51687	0.177698	-5.451	0		1.50758	0.201832	-5.4976	0		1.58245	0.199846	-5.49923	0		1.58033	0.136931	-5.451	0		1.57104	0.179781	-5.4976	0
									1.58245	0.222968	-5.4826	0		1.58033	0.18616	-5.4342	0		1.57104	0.197581	-5.4811	0		1.64591	0.167433	-5.4826	0		1.64379	0.143915	-5.4342	0		1.63451	0.185506	-5.4811	0
									1.64591	0.213794	-5.46624	0		1.64379	0.181543	-5.4176	0		1.63451	0.206999	-5.464	0		1.70938	0.220295	-5.46624	0		1.70726	0.11845	-5.4176	0		1.69797	0.168949	-5.464	0
									1.70938	0.239979	-5.44922	0		1.70726	0.166285	-5.4009	0		1.69797	0.207157	-5.4476	0		1.77284	0.198575	-5.44922	0		1.77072	0.107336	-5.4009	0		1.76143	0.170634	-5.4476	0
									1.77284	0.225406	-5.43281	0		1.77072	0.174381	-5.3842	0		1.76143	0.2134	-5.4306	0		1.8363	0.212109	-5.43281	0		1.83418	0.160481	-5.3842	0		1.8249	0.166796	-5.4306	0
									1.8363	0.220878	-5.41637	0		1.83418	0.167386	-5.3674	0		1.8249	0.202842	-5.4144	0.6		1.89977	0.203591	-5.41637	0		1.89765	0.1663	-5.3674	0		1.88836	0.168867	-5.4144	0.6
									1.89977	0.217478	-5.39925	0		1.89765	0.187445	-5.3509	0		1.88836	0.188782	-5.3973	0.6		1.96323	0.192229	-5.39925	0		1.96111	0.0851834	-5.3509	0		1.95182	0.115218	-5.3973	0.6
									1.96323	0.228348	-5.38271	0		1.96111	0.184452	-5.3343	0		1.95182	0.165038	-5.3808	0.6		2.02669	0.213744	-5.38271	0		2.02457	0.127364	-5.3343	0		2.01528	0.122164	-5.3808	0.6
									2.02669	0.231509	-5.36611	0		2.02457	0.179499	-5.3176	0		2.01528	0.160925	-5.3646	1.2		2.09016	0.163494	-5.36611	0		2.08804	0.154853	-5.3176	0		2.07875	0.108871	-5.3646	1.2
									2.09016	0.223146	-5.34949	0		2.08804	0.181368	-5.3008	0		2.07875	0.158993	-5.3474	1.2		2.15362	0.196949	-5.34949	0		2.1515	0.121209	-5.3008	0		2.14221	0.112151	-5.3474	1.2
									2.15362	0.224201	-5.33297	0		2.1515	0.167189	-5.2839	0		2.14221	0.152048	-5.3309	1.2		2.21708	0.112716	-5.33297	0		2.21496	0.133419	-5.2839	0		2.20567	0.115349	-5.3309	1.2
									2.21708	0.198844	-5.31633	0		2.21496	0.19089	-5.2679	0		2.20567	0.167269	-5.3142	1.2		2.28055	0.171253	-5.31633	0		2.27843	0.189247	-5.2679	0		2.26914	0.119025	-5.3142	1.2
									2.28055	0.190129	-5.29977	0		2.27843	0.201901	-5.2505	0		2.26914	0.174641	-5.2976	1.2		2.34401	0.121991	-5.29977	0		2.34189	0.189664	-5.2505	0		2.3326	0.179388	-5.2976	1.2
									2.34401	0.175358	-5.28299	0		2.34189	0.199674	-5.2338	0		2.3326	0.180975	-5.2809	1.8		2.40747	0.154068	-5.28299	0		2.40535	0.152289	-5.2338	0		2.39606	0.160073	-5.2809	1.8
									2.40747	0.188152	-5.26656	0		2.40535	0.185547	-5.2177	0		2.39606	0.178258	-5.2643	1.8		2.47093	0.169872	-5.26656	0		2.46882	0.158811	-5.2177	0		2.45953	0.154216	-5.2643	1.8
									2.47093	0.194937	-5.24989	0		2.46882	0.179853	-5.2007	0		2.45953	0.1876	-5.248	2.4		2.5344	0.164495	-5.24989	0		2.53228	0.164241	-5.2007	0		2.52299	0.0945681	-5.248	2.4
									2.5344	0.197132	-5.23305	0		2.53228	0.184721	-5.1843	0		2.52299	0.171893	-5.2313	2.4		2.59786	0.178042	-5.23305	0		2.59574	0.148033	-5.1843	0		2.58645	0.146222	-5.2313	2.4
									2.59786	0.201481	-5.21663	0		2.59574	0.179271	-5.1675	0		2.58645	0.166644	-5.2147	2.4		2.66132	0.17823	-5.21663	0		2.65921	0.117107	-5.1675	0		2.64992	0.180801	-5.2147	2.4
									2.66132	0.193576	-5.19991	0		2.6592	0.192625	-5.1512	0		2.64992	0.172721	-5.1976	1.8		2.72479	0.172157	-5.19991	0		2.72267	0.189087	-5.1512	0		2.71338	0.13781	-5.1976	1.8
									2.72479	0.183839	-5.183	0		2.72267	0.188038	-5.1343	0		2.71338	0.177695	-5.1813	1.8		2.78825	0.163852	-5.183	0		2.78613	0.177857	-5.1343	0		2.77684	0.22688	-5.1813	1.8
									2.78825	0.17407	-5.16623	0		2.78613	0.187211	-5.1176	0		2.77684	0.191615	-5.1644	1.2		2.85171	0.185964	-5.16623	0		2.84959	0.153419	-5.1176	0		2.84031	0.209683	-5.1644	1.2
									2.85171	0.1866	-5.14972	0		2.84959	0.197054	-5.1009	0		2.84031	0.1867	-5.1475	1.8		2.91518	0.182423	-5.14972	0		2.91306	0.162383	-5.1009	0		2.90377	0.160292	-5.1475	1.8
									2.91518	0.195543	-5.13296	0		2.91306	0.178932	-5.0842	0		2.90377	0.194189	-5.1304	1.8		2.97864	0.178516	-5.13296	0		2.97652	0.129602	-5.0842	0		2.96723	0.150788	-5.1304	1.8
									2.97864	0.193145	-5.11631	0		2.97652	0.184208	-5.0678	0		2.96723	0.183154	-5.1143	0.6		3.0421	0.134109	-5.11631	0		3.03998	0.108629	-5.0678	0		3.0307	0.190223	-5.1143	0.6
									3.0421	0.190698	-5.09966	0		3.03998	0.182868	-5.0508	0		3.03069	0.184483	-5.0978	1.2		3.10557	0.17586	-5.09966	0		3.10345	0.0796593	-5.0508	0		3.09416	0.173227	-5.0978	1.2
									3.10557	0.179443	-5.08299	0		3.10345	0.181189	-5.0343	0		3.09416	0.172083	-5.0811	0		3.16903	0.178293	-5.08299	0		3.16691	0.141774	-5.0343	0		3.15762	0.124436	-5.0811	0
									3.16903	0.186203	-5.0663	0		3.16691	0.163756	-5.0177	0		3.15762	0.164792	-5.0645	0		3.23249	0.179131	-5.0663	0		3.23037	0.161699	-5.0177	0		3.22108	0.150814	-5.0645	0
									3.23249	0.186267	-5.04976	0		3.23037	0.171047	-5.0009	0		3.22108	0.145995	-5.0478	0		3.29596	0.151422	-5.04976	0		3.29384	0.081894	-5.0009	0		3.28455	0.15538	-5.0478	0
									3.29596	0.170896	-5.03307	0		3.29384	0.167027	-4.9843	0		3.28455	0.147115	-5.0311	0		3.35942	0.152898	-5.03307	0		3.3573	0.135892	-4.9843	0		3.34801	0.136671	-5.0311	0
									3.35942	0.154244	-5.01641	0		3.3573	0.159926	-4.9675	0		3.34801	0.15464	-5.0143	-0.6		3.42288	0.211428	-5.01641	0		3.42076	0.16544	-4.9675	0		3.41147	0.111526	-5.0143	-0.6
									3.42288	0.142314	-5.00004	0		3.42076	0.182523	-4.9509	0		3.41147	0.15015	-4.9979	-0.6		3.48635	0.111881	-5.00004	0		3.48423	0.174482	-4.9509	0		3.47494	0.120343	-4.9979	-0.6
									3.48635	0.131745	-4.98319	0		3.48423	0.166785	-4.9343	0		3.47494	0.162076	-4.9811	0		3.54981	0.118479	-4.98319	0		3.54769	0.168902	-4.9343	0		3.5384	0.136379	-4.9811	0
									3.54981	0.133134	-4.96656	0		3.54769	0.170353	-4.9179	0		3.5384	0.166604	-4.9646	0		3.61327	0.112628	-4.96656	0		3.61115	0.0679174	-4.9179	0		3.60186	0.157888	-4.9646	0
									3.61327	0.143725	-4.95002	0		3.61115	0.170675	-4.9009	0		3.60186	0.156068	-4.948	0		3.67673	0.138755	-4.95002	0		3.67462	0.175835	-4.9009	0		3.66533	0.173086	-4.948	0
									3.67673	0.150495	-4.93327	0		3.67461	0.169773	-4.8846	0		3.66533	0.150074	-4.9308	0		3.7402	0.137239	-4.93327	0		3.73808	0.125017	-4.8846	0		3.72879	0.15184	-4.9308	0
									3.7402	0.145725	-4.91654	0		3.73808	0.186752	-4.8676	0		3.72879	0.151377	-4.9145	0		3.80366	0.166899	-4.91654	0		3.80154	0.217483	-4.8676	0		3.79225	0.142763	-4.9145	0
									3.80366	0.157048	-4.89995	0		3.80154	0.180575	-4.8516	0		3.79225	0.149649	-4.8976	0.6		3.86712	0.168943	-4.89995	0		3.865	0.134257	-4.8516	0		3.85572	0.179263	-4.8976	0.6
									3.86712	0.144059	-4.88351	0		3.865	0.17676	-4.8346	0		3.85572	0.153827	-4.8812	0		3.93059	0.138689	-4.88351	0		3.92847	0.125108	-4.8346	0		3.91918	0.223368	-4.8812	0
									3.93059	0.150355	-4.86642	0		3.92847	0.171128	-4.8175	0		3.91918	0.165645	-4.8643	0.6		3.99405	0.179448	-4.86642	0		3.99193	0.0748821	-4.8175	0		3.98264	0.173224	-4.8643	0.6
									3.99405	0.16205	-4.84971	0		3.99193	0.160107	-4.8011	0		3.98264	0.161988	-4.8472	0				-4.84971	0				-4.8011	0				-4.8472	0
											-4.83279	0				-4.7846	0				-4.8312	0				-4.83279	0				-4.7846	0				-4.8312	0
											-4.81635	0				-4.7679	0				-4.8148	0				-4.81635	0				-4.7679	0				-4.8148	0
											-4.79948	0				-4.7509	0				-4.7978	0				-4.79948	0				-4.7509	0				-4.7978	0
											-4.78316	0				-4.7343	0				-4.7809	-0.6				-4.78316	0				-4.7343	0				-4.7809	-0.6
											-4.76676	0				-4.7183	0				-4.7647	0				-4.76676	0				-4.7183	0				-4.7647	0
											-4.74941	0				-4.7015	0				-4.7475	0				-4.74941	0				-4.7015	0				-4.7475	0
											-4.73291	0				-4.6846	0				-4.7309	0				-4.73291	0				-4.6846	0				-4.7309	0
											-4.71632	0				-4.6679	0				-4.7144	0				-4.71632	0				-4.6679	0				-4.7144	0
											-4.69926	0				-4.6512	0				-4.6976	0				-4.69926	0				-4.6512	0				-4.6976	0
											-4.68302	0				-4.6345	0				-4.6812	0				-4.68302	0				-4.6345	0				-4.6812	0
											-4.66623	0				-4.6177	0				-4.6641	0				-4.66623	0				-4.6177	0				-4.6641	0
											-4.6498	0				-4.6011	0				-4.6478	0				-4.6498	0				-4.6011	0				-4.6478	0
											-4.6331	0				-4.5847	0				-4.6309	0				-4.6331	0				-4.5847	0				-4.6309	0
											-4.61635	0				-4.5677	0				-4.6147	0				-4.61635	0				-4.5677	0				-4.6147	0
											-4.59962	0				-4.5511	0				-4.5977	0				-4.59962	0				-4.5511	0				-4.5977	0
											-4.58291	0				-4.5348	0				-4.5811	0				-4.58291	0				-4.5348	0				-4.5811	0
											-4.56662	0				-4.5177	0				-4.5647	0				-4.56662	0				-4.5177	0				-4.5647	0
											-4.55001	0				-4.5013	0				-4.5474	0				-4.55001	0				-4.5013	0				-4.5474	0
											-4.53339	0				-4.4847	0				-4.5312	0				-4.53339	0				-4.4847	0				-4.5312	0
											-4.51678	0				-4.4677	0				-4.5143	0				-4.51678	0				-4.4677	0				-4.5143	0
											-4.50011	0				-4.4517	0				-4.4983	0				-4.50011	0				-4.4517	0				-4.4983	0
											-4.48343	0				-4.4347	0				-4.4816	0				-4.48343	0				-4.4347	0				-4.4816	0
											-4.46668	0				-4.4183	0				-4.465	0				-4.46668	0				-4.4183	0				-4.465	0
											-4.45026	0				-4.4016	0				-4.4482	0				-4.45026	0				-4.4016	0				-4.4482	0
											-4.43333	0				-4.3852	0				-4.4315	0				-4.43333	0				-4.3852	0				-4.4315	0
											-4.41671	0				-4.3681	0				-4.4148	0				-4.41671	0				-4.3681	0				-4.4148	0
											-4.40009	0				-4.3514	0				-4.3979	0.6				-4.40009	0				-4.3514	0				-4.3979	0.6
											-4.38341	0				-4.3352	0				-4.382	0.6				-4.38341	0				-4.3352	0				-4.382	0.6
											-4.36679	0				-4.3183	0				-4.3658	0.6				-4.36679	0				-4.3183	0				-4.3658	0.6
											-4.34999	0				-4.3017	0				-4.3485	0				-4.34999	0				-4.3017	0				-4.3485	0
											-4.33364	0				-4.2845	0				-4.3321	0				-4.33364	0				-4.2845	0				-4.3321	0
											-4.31678	0				-4.2681	0				-4.3146	0				-4.31678	0				-4.2681	0				-4.3146	0
											-4.3	0				-4.2513	0				-4.2982	0				-4.3	0				-4.2513	0				-4.2982	0
											-4.28352	0				-4.2346	0				-4.2816	0				-4.28352	0				-4.2346	0				-4.2816	0
											-4.26663	0				-4.2178	0				-4.2651	0				-4.26663	0				-4.2178	0				-4.2651	0
											-4.25006	0				-4.2013	0				-4.2487	0				-4.25006	0				-4.2013	0				-4.2487	0
											-4.23341	0				-4.1847	0				-4.2319	0				-4.23341	0				-4.1847	0				-4.2319	0
											-4.21681	0				-4.1679	0				-4.2156	0				-4.21681	0				-4.1679	0				-4.2156	0
											-4.20002	0				-4.1514	0				-4.1985	0				-4.20002	0				-4.1514	0				-4.1985	0
											-4.18368	0				-4.1351	0				-4.1819	0				-4.18368	0				-4.1351	0				-4.1819	0
											-4.16664	0				-4.1186	0				-4.165	0				-4.16664	0				-4.1186	0				-4.165	0
											-4.15014	0				-4.1016	0				-4.1486	0				-4.15014	0				-4.1016	0				-4.1486	0
											-4.13344	0				-4.0848	0				-4.1318	0				-4.13344	0				-4.0848	0				-4.1318	0
											-4.11623	0				-4.0681	0				-4.1156	0				-4.11623	0				-4.0681	0				-4.1156	0
											-4.09992	0				-4.0517	0				-4.0986	0				-4.09992	0				-4.0517	0				-4.0986	0
											-4.08298	0				-4.0349	0				-4.082	0				-4.08298	0				-4.0349	0				-4.082	0
											-4.06643	0				-4.0178	0				-4.0652	0				-4.06643	0				-4.0178	0				-4.0652	0
											-4.05016	0				-4.0016	0				-4.0484	0				-4.05016	0				-4.0016	0				-4.0484	0
											-4.03377	0				-3.9849	0				-4.0319	0				-4.03377	0				-3.9849	0				-4.0319	0
											-4.01679	0				-3.9678	0				-4.0151	0				-4.01679	0				-3.9678	0				-4.0151	0
											-4.00005	0				-3.9514	0				-3.9985	0				-4.00005	0				-3.9514	0				-3.9985	0
											-3.98362	0				-3.9345	0				-3.9818	0				-3.98362	0				-3.9345	0				-3.9818	0
											-3.96679	0				-3.9182	0				-3.965	0				-3.96679	0				-3.9182	0				-3.965	0
											-3.95036	0				-3.9013	0				-3.9485	0				-3.95036	0				-3.9013	0				-3.9485	0
											-3.93306	0				-3.8847	0				-3.9318	0				-3.93306	0				-3.8847	0				-3.9318	0
											-3.91664	0				-3.8681	0				-3.9156	0				-3.91664	0				-3.8681	0				-3.9156	0
											-3.9002	0				-3.8513	0				-3.8988	0				-3.9002	0				-3.8513	0				-3.8988	0
											-3.8833	0				-3.8345	0				-3.882	0				-3.8833	0				-3.8345	0				-3.882	0
											-3.86659	0				-3.8181	0				-3.8652	0				-3.86659	0				-3.8181	0				-3.8652	0
											-3.84977	0				-3.8016	0				-3.8486	0				-3.84977	0				-3.8016	0				-3.8486	0
											-3.83317	0				-3.7847	0				-3.8319	0				-3.83317	0				-3.7847	0				-3.8319	0
											-3.81664	0				-3.7683	0				-3.8151	0				-3.81664	0				-3.7683	0				-3.8151	0
											-3.79996	0				-3.7515	0				-3.7986	0				-3.79996	0				-3.7515	0				-3.7986	0
											-3.78296	0				-3.7349	0				-3.7818	0				-3.78296	0				-3.7349	0				-3.7818	0
											-3.76667	0				-3.718	0				-3.7656	0				-3.76667	0				-3.718	0				-3.7656	0
											-3.7503	0				-3.7015	0				-3.7484	0				-3.7503	0				-3.7015	0				-3.7484	0
											-3.73321	0				-3.6849	0				-3.7323	0				-3.73321	0				-3.6849	0				-3.7323	0
											-3.71659	0				-3.6681	0				-3.7155	0				-3.71659	0				-3.6681	0				-3.7155	0
											-3.70007	0				-3.618	0				-3.6987	0				-3.70007	0				-3.618	0				-3.6987	0
											-3.68315	0				-3.6017	0				-3.6819	0				-3.68315	0				-3.6017	0				-3.6819	0
											-3.66652	0				-3.5851	0				-3.6654	0				-3.66652	0				-3.5851	0				-3.6654	0
											-3.65029	0				-3.5682	0				-3.6489	0				-3.65029	0				-3.5682	0				-3.6489	0
											-3.63348	0				-3.5516	0				-3.6321	0				-3.63348	0				-3.5516	0				-3.6321	0
											-3.61703	0				-3.5349	0				-3.6157	0				-3.61703	0				-3.5349	0				-3.6157	0
											-3.60021	0				-3.5181	0				-3.5984	0				-3.60021	0				-3.5181	0				-3.5984	0
											-3.58321	0				-3.5018	0				-3.5817	0				-3.58321	0				-3.5018	0				-3.5817	0
											-3.56701	0				-3.485	0				-3.5655	0				-3.56701	0				-3.485	0				-3.5655	0
											-3.55036	0				-3.4685	0				-3.549	0				-3.55036	0				-3.4685	0				-3.549	0
											-3.53326	0				-3.4517	0				-3.5323	0				-3.53326	0				-3.4517	0				-3.5323	0
											-3.51659	0				-3.4351	0				-3.5154	0				-3.51659	0				-3.4351	0				-3.5154	0
											-3.50023	0				-3.4187	0				-3.499	0				-3.50023	0				-3.4187	0				-3.499	0
											-3.48308	0				-3.402	0				-3.4817	0				-3.48308	0				-3.402	0				-3.4817	0
											-3.46691	0				-3.3856	0				-3.4656	-0.6				-3.46691	0				-3.3856	0				-3.4656	-0.6
											-3.45042	0				-3.3685	0				-3.4482	-0.6				-3.45042	0				-3.3685	0				-3.4482	-0.6
											-3.43329	0				-3.352	0				-3.4316	-0.6				-3.43329	0				-3.352	0				-3.4316	-0.6
											-3.41676	0				-3.3354	0				-3.415	-0.6				-3.41676	0				-3.3354	0				-3.415	-0.6
											-3.40005	0				-3.3184	0				-3.3984	-0.6				-3.40005	0				-3.3184	0				-3.3984	-0.6
											-3.38338	0				-3.3018	0				-3.382	-0.6				-3.38338	0				-3.3018	0				-3.382	-0.6
											-3.36661	0				-3.2849	0				-3.3654	0				-3.36661	0				-3.2849	0				-3.3654	0
											-3.35014	0				-3.2683	0				-3.3484	0.6				-3.35014	0				-3.2683	0				-3.3484	0.6
											-3.33334	0				-3.2518	0				-3.3314	0				-3.33334	0				-3.2518	0				-3.3314	0
											-3.31661	0				-3.235	0				-3.3152	0				-3.31661	0				-3.235	0				-3.3152	0
											-3.30022	0				-3.2184	0				-3.2985	0				-3.30022	0				-3.2184	0				-3.2985	0
											-3.28309	0				-3.2017	0				-3.2819	0				-3.28309	0				-3.2017	0				-3.2819	0
											-3.26691	0				-3.185	0				-3.2653	0				-3.26691	0				-3.185	0				-3.2653	0
											-3.25014	0				-3.1681	0				-3.248	0				-3.25014	0				-3.1681	0				-3.248	0
											-3.23347	0				-3.1518	0.6				-3.2321	0.6				-3.23347	0				-3.1518	0.6				-3.2321	0.6
											-3.21645	0				-3.1354	0.6				-3.2152	0				-3.21645	0				-3.1354	0.6				-3.2152	0
											-3.20014	0				-3.1188	0				-3.1984	0.6				-3.20014	0				-3.1188	0				-3.1984	0.6
											-3.18344	0				-3.1021	0.6				-3.1814	0				-3.18344	0				-3.1021	0.6				-3.1814	0
											-3.16666	0				-3.0853	0				-3.1652	0				-3.16666	0				-3.0853	0				-3.1652	0
											-3.15032	0				-3.069	0.6				-3.1484	0				-3.15032	0				-3.069	0.6				-3.1484	0
											-3.13327	0				-3.0522	0.6				-3.1315	0				-3.13327	0				-3.0522	0.6				-3.1315	0
											-3.11692	0				-3.0354	0.6				-3.1152	0				-3.11692	0				-3.0354	0.6				-3.1152	0
											-3.10018	0				-3.0185	1.2				-3.0987	0				-3.10018	0				-3.0185	1.2				-3.0987	0
											-3.08335	0				-3.0021	1.2				-3.0817	0.6				-3.08335	0				-3.0021	1.2				-3.0817	0.6
											-3.06699	0				-2.9856	1.2				-3.0647	1.2				-3.06699	0				-2.9856	1.2				-3.0647	1.2
											-3.05003	0				-2.9685	1.2				-3.0485	1.2				-3.05003	0				-2.9685	1.2				-3.0485	1.2
											-3.03349	0				-2.9518	1.8				-3.0319	1.2				-3.03349	0				-2.9518	1.8				-3.0319	1.2
											-3.01688	0				-2.9354	1.2				-3.0152	1.8				-3.01688	0				-2.9354	1.2				-3.0152	1.8
											-3.00049	0				-2.9182	1.2				-2.9987	2.4				-3.00049	0				-2.9182	1.2				-2.9987	2.4
											-2.98342	0.6				-2.9017	1.2				-2.982	3				-2.98342	0.6				-2.9017	1.2				-2.982	3
											-2.96674	0				-2.8847	0.6				-2.9653	3				-2.96674	0				-2.8847	0.6				-2.9653	3
											-2.95056	0				-2.8686	1.2				-2.9488	3.6				-2.95056	0				-2.8686	1.2				-2.9488	3.6
											-2.93338	0				-2.8515	0.6				-2.9321	4.2				-2.93338	0				-2.8515	0.6				-2.9321	4.2
											-2.9169	0				-2.835	1.2				-2.9153	4.2				-2.9169	0				-2.835	1.2				-2.9153	4.2
											-2.90006	0				-2.8185	0.6				-2.899	4.2				-2.90006	0				-2.8185	0.6				-2.899	4.2
											-2.88358	0				-2.8016	0.6				-2.882	4.8				-2.88358	0				-2.8016	0.6				-2.882	4.8
											-2.86672	0				-2.7851	0.6				-2.8655	4.2				-2.86672	0				-2.7851	0.6				-2.8655	4.2
											-2.85019	0				-2.7684	0				-2.8492	4.2				-2.85019	0				-2.7684	0				-2.8492	4.2
											-2.83339	0				-2.7519	0				-2.8322	3.6				-2.83339	0				-2.7519	0				-2.8322	3.6
											-2.81667	0				-2.7353	0				-2.8157	3.6				-2.81667	0				-2.7353	0				-2.8157	3.6
											-2.80032	0				-2.7186	0				-2.799	3.6				-2.80032	0				-2.7186	0				-2.799	3.6
											-2.78341	0				-2.7021	-0.6				-2.7823	3.6				-2.78341	0				-2.7021	-0.6				-2.7823	3.6
											-2.7671	0				-2.6848	0				-2.7657	4.2				-2.7671	0				-2.6848	0				-2.7657	4.2
											-2.75004	0				-2.6685	0				-2.7485	3.6				-2.75004	0				-2.6685	0				-2.7485	3.6
											-2.73375	0				-2.6516	0				-2.7319	3.6				-2.73375	0				-2.6516	0				-2.7319	3.6
											-2.7173	0				-2.6352	0				-2.7151	3.6				-2.7173	0				-2.6352	0				-2.7151	3.6
											-2.70073	0				-2.6183	0				-2.6987	3.6				-2.70073	0				-2.6183	0				-2.6987	3.6
											-2.68411	0				-2.6017	0.6				-2.6817	3				-2.68411	0				-2.6017	0.6				-2.6817	3
											-2.66716	0				-2.585	0				-2.6652	2.4				-2.66716	0				-2.585	0				-2.6652	2.4
											-2.65033	0				-2.5683	0				-2.6486	2.4				-2.65033	0				-2.5683	0				-2.6486	2.4
											-2.63355	0				-2.5517	0				-2.6323	2.4				-2.63355	0				-2.5517	0				-2.6323	2.4
											-2.61734	0				-2.5347	0				-2.6158	2.4				-2.61734	0				-2.5347	0				-2.6158	2.4
											-2.60065	0				-2.5184	0				-2.5988	1.8				-2.60065	0				-2.5184	0				-2.5988	1.8
											-2.58434	0				-2.502	0				-2.5818	1.2				-2.58434	0				-2.502	0				-2.5818	1.2
											-2.56691	0				-2.4859	0				-2.5656	1.8				-2.56691	0				-2.4859	0				-2.5656	1.8
											-2.55038	0				-2.4688	0				-2.5488	1.8				-2.55038	0				-2.4688	0				-2.5488	1.8
											-2.53368	0				-2.4525	0				-2.5316	1.8				-2.53368	0				-2.4525	0				-2.5316	1.8
											-2.51735	0				-2.4352	0				-2.5153	2.4				-2.51735	0				-2.4352	0				-2.5153	2.4
											-2.50042	0				-2.4188	0				-2.499	2.4				-2.50042	0				-2.4188	0				-2.499	2.4
											-2.48364	0				-2.4018	0				-2.4818	2.4				-2.48364	0				-2.4018	0				-2.4818	2.4
											-2.46728	0				-2.3856	0				-2.465	2.4				-2.46728	0				-2.3856	0				-2.465	2.4
											-2.45037	0				-2.3689	0				-2.4485	2.4				-2.45037	0				-2.3689	0				-2.4485	2.4
											-2.4337	0				-2.3523	0				-2.4322	3				-2.4337	0				-2.3523	0				-2.4322	3
											-2.41732	0				-2.3353	0				-2.415	3				-2.41732	0				-2.3353	0				-2.415	3
											-2.40065	0				-2.3189	0				-2.3983	3				-2.40065	0				-2.3189	0				-2.3983	3
											-2.38417	0				-2.3024	0				-2.3818	3				-2.38417	0				-2.3024	0				-2.3818	3
											-2.36741	0				-2.2856	0				-2.3652	3				-2.36741	0				-2.2856	0				-2.3652	3
											-2.35076	0				-2.269	0				-2.3487	3				-2.35076	0				-2.269	0				-2.3487	3
											-2.33401	0				-2.2518	0				-2.3318	3.6				-2.33401	0				-2.2518	0				-2.3318	3.6
											-2.31742	0				-2.2354	0				-2.3152	3.6				-2.31742	0				-2.2354	0				-2.3152	3.6
											-2.30048	0				-2.2189	0				-2.2983	3.6				-2.30048	0				-2.2189	0				-2.2983	3.6
											-2.28337	0				-2.2021	0				-2.2823	4.2				-2.28337	0				-2.2021	0				-2.2823	4.2
											-2.26729	0				-2.1852	0.6				-2.2656	4.2				-2.26729	0				-2.1852	0.6				-2.2656	4.2
											-2.2503	0				-2.1689	0				-2.2488	4.2				-2.2503	0				-2.1689	0				-2.2488	4.2
											-2.23397	0.6				-2.1522	0				-2.2324	3.6				-2.23397	0.6				-2.1522	0				-2.2324	3.6
											-2.2175	0				-2.1353	0				-2.2156	4.2				-2.2175	0				-2.1353	0				-2.2156	4.2
											-2.20086	0				-2.119	0				-2.1989	5.4				-2.20086	0				-2.119	0				-2.1989	5.4
											-2.1841	0				-2.1028	0				-2.1818	4.8				-2.1841	0				-2.1028	0				-2.1818	4.8
											-2.16724	0				-2.0856	0				-2.1651	4.8				-2.16724	0				-2.0856	0				-2.1651	4.8
											-2.15056	0				-2.0693	0				-2.1489	5.4				-2.15056	0				-2.0693	0				-2.1489	5.4
											-2.13374	0				-2.0526	0.6				-2.1324	4.8				-2.13374	0				-2.0526	0.6				-2.1324	4.8
											-2.11745	0				-2.036	0.6				-2.1158	5.4				-2.11745	0				-2.036	0.6				-2.1158	5.4
											-2.10083	0				-2.0192	1.2				-2.0992	4.2				-2.10083	0				-2.0192	1.2				-2.0992	4.2
											-2.08395	0				-2.0028	1.8				-2.0826	4.2				-2.08395	0				-2.0028	1.8				-2.0826	4.2
											-2.06713	0.6				-1.9858	1.8				-2.0657	4.2				-2.06713	0.6				-1.9858	1.8				-2.0657	4.2
											-2.05098	0				-1.9692	2.4				-2.0486	3.6				-2.05098	0				-1.9692	2.4				-2.0486	3.6
											-2.0339	0				-1.9527	2.4				-2.0319	4.2				-2.0339	0				-1.9527	2.4				-2.0319	4.2
											-2.01743	0				-1.9358	3				-2.0153	4.2				-2.01743	0				-1.9358	3				-2.0153	4.2
											-2.00109	0.6				-1.9194	2.4				-1.9987	4.8				-2.00109	0.6				-1.9194	2.4				-1.9987	4.8
											-1.98416	0.6				-1.9028	3.6				-1.9819	4.2				-1.98416	0.6				-1.9028	3.6				-1.9819	4.2
											-1.96759	0.6				-1.8857	3				-1.9656	4.2				-1.96759	0.6				-1.8857	3				-1.9656	4.2
											-1.95088	0.6				-1.8691	3.6				-1.9484	4.8				-1.95088	0.6				-1.8691	3.6				-1.9484	4.8
											-1.93406	1.8				-1.8524	3.6				-1.9325	4.8				-1.93406	1.8				-1.8524	3.6				-1.9325	4.8
											-1.91744	1.8				-1.8358	3.6				-1.9158	4.8				-1.91744	1.8				-1.8358	3.6				-1.9158	4.8
											-1.90045	2.4				-1.8191	3.6				-1.8989	4.8				-1.90045	2.4				-1.8191	3.6				-1.8989	4.8
											-1.88397	2.4				-1.8025	3.6				-1.8824	4.8				-1.88397	2.4				-1.8025	3.6				-1.8824	4.8
											-1.8676	3				-1.7858	4.2				-1.8657	5.4				-1.8676	3				-1.7858	4.2				-1.8657	5.4
											-1.85081	2.4				-1.769	3.6				-1.8494	5.4				-1.85081	2.4				-1.769	3.6				-1.8494	5.4
											-1.83373	3.6				-1.7524	4.2				-1.8319	5.4				-1.83373	3.6				-1.7524	4.2				-1.8319	5.4
											-1.8178	3				-1.7359	4.2				-1.8161	6				-1.8178	3				-1.7359	4.2				-1.8161	6
											-1.80067	3				-1.7193	3.6				-1.7991	5.4				-1.80067	3				-1.7193	3.6				-1.7991	5.4
											-1.78417	3				-1.7025	4.2				-1.7823	6				-1.78417	3				-1.7025	4.2				-1.7823	6
											-1.76762	3				-1.686	3.6				-1.7659	6				-1.76762	3				-1.686	3.6				-1.7659	6
											-1.75084	3				-1.6691	4.2				-1.7485	6.6				-1.75084	3				-1.6691	4.2				-1.7485	6.6
											-1.73428	3				-1.6524	3.6				-1.7322	6				-1.73428	3				-1.6524	3.6				-1.7322	6
											-1.71747	3				-1.6362	3.6				-1.7156	5.4				-1.71747	3				-1.6362	3.6				-1.7156	5.4
											-1.70061	2.4				-1.6194	3				-1.6991	5.4				-1.70061	2.4				-1.6194	3				-1.6991	5.4
											-1.68421	3				-1.603	3				-1.6823	5.4				-1.68421	3				-1.603	3				-1.6823	5.4
											-1.66758	3				-1.5862	3				-1.6658	4.8				-1.66758	3				-1.5862	3				-1.6658	4.8
											-1.65062	3				-1.5691	3				-1.649	5.4				-1.65062	3				-1.5691	3				-1.649	5.4
											-1.63381	3				-1.5524	3.6				-1.6324	4.8				-1.63381	3				-1.5524	3.6				-1.6324	4.8
											-1.6175	3				-1.5359	3.6				-1.6159	5.4				-1.6175	3				-1.5359	3.6				-1.6159	5.4
											-1.60057	3				-1.5192	3.6				-1.5991	5.4				-1.60057	3				-1.5192	3.6				-1.5991	5.4
											-1.58405	3				-1.5023	4.2				-1.5828	5.4				-1.58405	3				-1.5023	4.2				-1.5828	5.4
											-1.56763	3				-1.4857	4.2				-1.5659	5.4				-1.56763	3				-1.4857	4.2				-1.5659	5.4
											-1.55085	3				-1.4691	4.2				-1.5486	4.8				-1.55085	3				-1.4691	4.2				-1.5486	4.8
											-1.53406	2.4				-1.4523	4.8				-1.5324	5.4				-1.53406	2.4				-1.4523	4.8				-1.5324	5.4
											-1.51759	1.8				-1.4358	4.8				-1.5159	5.4				-1.51759	1.8				-1.4358	4.8				-1.5159	5.4
											-1.50103	2.4				-1.4189	5.4				-1.4993	4.8				-1.50103	2.4				-1.4189	5.4				-1.4993	4.8
											-1.48408	3				-1.4023	4.8				-1.4825	4.2				-1.48408	3				-1.4023	4.8				-1.4825	4.2
											-1.46765	3.6				-1.386	6				-1.466	4.8				-1.46765	3.6				-1.386	6				-1.466	4.8
											-1.45091	3.6				-1.3691	5.4				-1.449	4.8				-1.45091	3.6				-1.3691	5.4				-1.449	4.8
											-1.43425	3.6				-1.3527	5.4				-1.4325	4.8				-1.43425	3.6				-1.3527	5.4				-1.4325	4.8
											-1.41759	3.6				-1.3359	4.8				-1.4159	4.2				-1.41759	3.6				-1.3359	4.8				-1.4159	4.2
											-1.4008	3				-1.319	4.8				-1.3989	4.8				-1.4008	3				-1.319	4.8				-1.3989	4.8
											-1.38428	3				-1.3021	4.8				-1.3823	4.2				-1.38428	3				-1.3021	4.8				-1.3823	4.2
											-1.36767	2.4				-1.2858	4.8				-1.3658	3.6				-1.36767	2.4				-1.2858	4.8				-1.3658	3.6
											-1.35059	2.4				-1.269	4.8				-1.3492	3				-1.35059	2.4				-1.269	4.8				-1.3492	3
											-1.33425	2.4				-1.2521	4.2				-1.3318	2.4				-1.33425	2.4				-1.2521	4.2				-1.3318	2.4
											-1.31767	2.4				-1.2358	4.8				-1.3158	1.2				-1.31767	2.4				-1.2358	4.8				-1.3158	1.2
											-1.30105	2.4				-1.219	4.2				-1.2985	1.2				-1.30105	2.4				-1.219	4.2				-1.2985	1.2
											-1.2841	2.4				-1.2024	4.2				-1.282	0.6				-1.2841	2.4				-1.2024	4.2				-1.282	0.6
											-1.2672	3				-1.1857	4.8				-1.2655	0				-1.2672	3				-1.1857	4.8				-1.2655	0
											-1.25056	3				-1.1691	4.2				-1.2485	0				-1.25056	3				-1.1691	4.2				-1.2485	0
											-1.23437	3.6				-1.1525	4.2				-1.2324	-0.6				-1.23437	3.6				-1.1525	4.2				-1.2324	-0.6
											-1.21715	3.6				-1.136	4.8				-1.2156	-0.6				-1.21715	3.6				-1.136	4.8				-1.2156	-0.6
											-1.20093	3.6				-1.1191	4.8				-1.199	-0.6				-1.20093	3.6				-1.1191	4.8				-1.199	-0.6
											-1.18413	4.2				-1.1022	4.8				-1.1825	-0.6				-1.18413	4.2				-1.1022	4.8				-1.1825	-0.6
											-1.16792	4.8				-1.0857	5.4				-1.1661	-0.6				-1.16792	4.8				-1.0857	5.4				-1.1661	-0.6
											-1.1511	4.8				-1.0689	4.8				-1.149	0				-1.1511	4.8				-1.0689	4.8				-1.149	0
											-1.13436	4.8				-1.0529	6				-1.1321	0				-1.13436	4.8				-1.0529	6				-1.1321	0
											-1.11765	4.8				-1.0357	6				-1.1157	0				-1.11765	4.8				-1.0357	6				-1.1157	0
											-1.1005	4.8				-1.019	5.4				-1.0988	0				-1.1005	4.8				-1.019	5.4				-1.0988	0
											-1.08415	5.4				-1.0026	5.4				-1.0824	0.6				-1.08415	5.4				-1.0026	5.4				-1.0824	0.6
											-1.06707	5.4				-0.9857	6.6				-1.0655	0.6				-1.06707	5.4				-0.9857	6.6				-1.0655	0.6
											-1.05092	5.4				-0.9692	6.6				-1.0488	0.6				-1.05092	5.4				-0.9692	6.6				-1.0488	0.6
											-1.03424	5.4				-0.9525	6.6				-1.0321	1.2				-1.03424	5.4				-0.9525	6.6				-1.0321	1.2
											-1.01767	6				-0.9357	6				-1.0153	1.8				-1.01767	6				-0.9357	6				-1.0153	1.8
											-1.00119	6.6				-0.9191	6				-0.999	2.4				-1.00119	6.6				-0.9191	6				-0.999	2.4
											-0.98404	5.4				-0.9026	4.8				-0.9824	2.4				-0.98404	5.4				-0.9026	4.8				-0.9824	2.4
											-0.96757	4.8				-0.8861	4.8				-0.9657	2.4				-0.96757	4.8				-0.8861	4.8				-0.9657	2.4
											-0.95083	4.8				-0.8687	5.4				-0.949	2.4				-0.95083	4.8				-0.8687	5.4				-0.949	2.4
											-0.93436	4.2				-0.8526	4.8				-0.9324	3				-0.93436	4.2				-0.8526	4.8				-0.9324	3
											-0.91765	4.2				-0.8356	4.8				-0.916	3				-0.91765	4.2				-0.8356	4.8				-0.916	3
											-0.90067	4.8				-0.8187	4.8				-0.8994	2.4				-0.90067	4.8				-0.8187	4.8				-0.8994	2.4
											-0.88421	4.2				-0.8025	5.4				-0.8828	2.4				-0.88421	4.2				-0.8025	5.4				-0.8828	2.4
											-0.8673	4.2				-0.7855	5.4				-0.8661	2.4				-0.8673	4.2				-0.7855	5.4				-0.8661	2.4
											-0.85088	5.4				-0.769	6				-0.8491	3				-0.85088	5.4				-0.769	6				-0.8491	3
											-0.83415	5.4				-0.7524	5.4				-0.8323	2.4				-0.83415	5.4				-0.7524	5.4				-0.8323	2.4
											-0.81775	4.8				-0.736	5.4				-0.8161	3				-0.81775	4.8				-0.736	5.4				-0.8161	3
											-0.80076	5.4				-0.7191	6				-0.7988	3				-0.80076	5.4				-0.7191	6				-0.7988	3
											-0.78415	5.4				-0.7025	6				-0.7823	3				-0.78415	5.4				-0.7025	6				-0.7823	3
											-0.76755	5.4				-0.6859	6				-0.7656	3				-0.76755	5.4				-0.6859	6				-0.7656	3
											-0.7508	6				-0.6691	5.4				-0.7488	3				-0.7508	6				-0.6691	5.4				-0.7488	3
											-0.73439	5.4				-0.6526	5.4				-0.7324	3.6				-0.73439	5.4				-0.6526	5.4				-0.7324	3.6
											-0.7174	6				-0.6357	6				-0.7156	3.6				-0.7174	6				-0.6357	6				-0.7156	3.6
											-0.7011	6.6				-0.6191	6.6				-0.6993	3.6				-0.7011	6.6				-0.6191	6.6				-0.6993	3.6
											-0.68422	6				-0.6028	6.6				-0.6823	3.6				-0.68422	6				-0.6028	6.6				-0.6823	3.6
											-0.66781	6.6				-0.5858	6.6				-0.6661	4.2				-0.66781	6.6				-0.5858	6.6				-0.6661	4.2
											-0.65114	6				-0.5694	6				-0.6492	3.6				-0.65114	6				-0.5694	6				-0.6492	3.6
											-0.63411	6				-0.5528	6				-0.6325	4.2				-0.63411	6				-0.5528	6				-0.6325	4.2
											-0.61791	6				-0.5365	6				-0.6161	4.2				-0.61791	6				-0.5365	6				-0.6161	4.2
											-0.60128	5.4				-0.5192	6				-0.5991	4.2				-0.60128	5.4				-0.5192	6				-0.5991	4.2
											-0.58463	6				-0.5029	6				-0.5828	4.2				-0.58463	6				-0.5029	6				-0.5828	4.2
											-0.56801	5.4				-0.4858	5.4				-0.566	4.8				-0.56801	5.4				-0.4858	5.4				-0.566	4.8
											-0.55158	6				-0.4691	5.4				-0.5491	5.4				-0.55158	6				-0.4691	5.4				-0.5491	5.4
											-0.53478	6				-0.4527	5.4				-0.5329	4.8				-0.53478	6				-0.4527	5.4				-0.5329	4.8
											-0.51807	6				-0.4361	5.4				-0.5161	4.8				-0.51807	6				-0.4361	5.4				-0.5161	4.8
											-0.50152	6.6				-0.4198	6				-0.4995	5.4				-0.50152	6.6				-0.4198	6				-0.4995	5.4
											-0.48467	7.2				-0.403	5.4				-0.4828	4.2				-0.48467	7.2				-0.403	5.4				-0.4828	4.2
											-0.46802	6.6				-0.3856	6				-0.4664	4.2				-0.46802	6.6				-0.3856	6				-0.4664	4.2
											-0.45132	6				-0.3692	6.6				-0.4496	4.2				-0.45132	6				-0.3692	6.6				-0.4496	4.2
											-0.43502	6.6				-0.3526	6.6				-0.4326	3.6				-0.43502	6.6				-0.3526	6.6				-0.4326	3.6
											-0.41802	6.6				-0.3362	6				-0.4164	3.6				-0.41802	6.6				-0.3362	6				-0.4164	3.6
											-0.40135	6.6				-0.3193	6.6				-0.3991	3				-0.40135	6.6				-0.3193	6.6				-0.3991	3
											-0.38482	6.6				-0.3028	6.6				-0.3827	3.6				-0.38482	6.6				-0.3028	6.6				-0.3827	3.6
											-0.36807	7.2				-0.2857	7.2				-0.3657	3				-0.36807	7.2				-0.2857	7.2				-0.3657	3
											-0.3514	7.2				-0.2692	6.6				-0.3494	3				-0.3514	7.2				-0.2692	6.6				-0.3494	3
											-0.33475	6.6				-0.2528	6.6				-0.3323	3.6				-0.33475	6.6				-0.2528	6.6				-0.3323	3.6
											-0.31796	6.6				-0.236	7.2				-0.316	3.6				-0.31796	6.6				-0.236	7.2				-0.316	3.6
											-0.30123	6.6				-0.2195	7.2				-0.2992	4.2				-0.30123	6.6				-0.2195	7.2				-0.2992	4.2
											-0.28451	6				-0.2027	6.6				-0.2826	4.2				-0.28451	6				-0.2027	6.6				-0.2826	4.2
											-0.26801	6.6				-0.1859	6				-0.266	4.2				-0.26801	6.6				-0.1859	6				-0.266	4.2
											-0.25119	6				-0.1693	6				-0.249	5.4				-0.25119	6				-0.1693	6				-0.249	5.4
											-0.23465	7.2				-0.1527	6				-0.2328	5.4				-0.23465	7.2				-0.1527	6				-0.2328	5.4
											-0.21765	7.2				-0.136	5.4				-0.2157	6				-0.21765	7.2				-0.136	5.4				-0.2157	6
											-0.20142	7.2				-0.1193	6				-0.1995	5.4				-0.20142	7.2				-0.1193	6				-0.1995	5.4
											-0.18451	7.2				-0.1029	5.4				-0.1825	6				-0.18451	7.2				-0.1029	5.4				-0.1825	6
											-0.16788	7.8				-0.0858	6				-0.1658	6				-0.16788	7.8				-0.0858	6				-0.1658	6
											-0.15126	7.2				-0.0693	6				-0.1494	6				-0.15126	7.2				-0.0693	6				-0.1494	6
											-0.13394	7.2				-0.0531	5.4				-0.1326	6.6				-0.13394	7.2				-0.0531	5.4				-0.1326	6.6
											-0.11742	7.8				-0.0363	5.4				-0.116	6.6				-0.11742	7.8				-0.0363	5.4				-0.116	6.6
											-0.10062	7.2				-0.0198	6				-0.0991	6.6				-0.10062	7.2				-0.0198	6				-0.0991	6.6
											-0.08428	8.4				-0.0031	6				-0.0829	6.6				-0.08428	8.4				-0.0031	6				-0.0829	6.6
											-0.06759	7.8				0.0141	6				-0.066	6				-0.06759	7.8				0.0141	6				-0.066	6
											-0.05099	8.4				0.0305	6				-0.0492	5.4				-0.05099	8.4				0.0305	6				-0.0492	5.4
											-0.03402	7.8				0.0471	6.6				-0.0327	6				-0.03402	7.8				0.0471	6.6				-0.0327	6
											-0.01725	7.2				0.0635	6.6				-0.0159	5.4				-0.01725	7.2				0.0635	6.6				-0.0159	5.4
											-0.00177	6.6				0.0804	6.6				0.0006	4.8				-0.00177	6.6				0.0804	6.6				0.0006	4.8
											0.01516	6.6				0.0968	6.6				0.0174	4.8				0.01516	6.6				0.0968	6.6				0.0174	4.8
											0.03132	6.6				0.1141	6.6				0.034	4.8				0.03132	6.6				0.1141	6.6				0.034	4.8
											0.04846	7.2				0.1306	6				0.0507	4.8				0.04846	7.2				0.1306	6				0.0507	4.8
											0.06534	7.2				0.1472	6				0.0673	5.4				0.06534	7.2				0.1472	6				0.0673	5.4
											0.08156	7.2				0.164	6				0.0839	4.8				0.08156	7.2				0.164	6				0.0839	4.8
											0.09774	6.6				0.1806	6				0.101	4.8				0.09774	6.6				0.1806	6				0.101	4.8
											0.11466	7.2				0.1969	5.4				0.1172	4.8				0.11466	7.2				0.1969	5.4				0.1172	4.8
											0.1312	7.2				0.2141	4.2				0.1341	4.8				0.1312	7.2				0.2141	4.2				0.1341	4.8
											0.14768	7.2				0.2306	4.8				0.1504	4.8				0.14768	7.2				0.2306	4.8				0.1504	4.8
											0.1645	7.2				0.2469	4.2				0.1674	4.8				0.1645	7.2				0.2469	4.2				0.1674	4.8
											0.1811	7.8				0.2633	4.2				0.1838	4.8				0.1811	7.8				0.2633	4.2				0.1838	4.8
											0.19826	7.2				0.2805	4.2				0.2007	5.4				0.19826	7.2				0.2805	4.2				0.2007	5.4
											0.2148	7.2				0.2971	4.8				0.2175	6				0.2148	7.2				0.2971	4.8				0.2175	6
											0.23129	6.6				0.3142	5.4				0.2337	5.4				0.23129	6.6				0.3142	5.4				0.2337	5.4
											0.24801	7.8				0.3308	5.4				0.2503	6				0.24801	7.8				0.3308	5.4				0.2503	6
											0.26454	6.6				0.3471	5.4				0.2673	6				0.26454	6.6				0.3471	5.4				0.2673	6
											0.2815	6				0.3642	5.4				0.2836	6				0.2815	6				0.3642	5.4				0.2836	6
											0.29778	6				0.381	5.4				0.3002	6				0.29778	6				0.381	5.4				0.3002	6
											0.31488	6				0.3969	6				0.3171	6				0.31488	6				0.3969	6				0.3171	6
											0.33139	5.4				0.4135	5.4				0.334	6				0.33139	5.4				0.4135	5.4				0.334	6
											0.34831	4.8				0.4307	5.4				0.3505	6				0.34831	4.8				0.4307	5.4				0.3505	6
											0.36526	5.4				0.447	6.6				0.3674	4.8				0.36526	5.4				0.447	6.6				0.3674	4.8
											0.38175	4.8				0.4639	6				0.3837	5.4				0.38175	4.8				0.4639	6				0.3837	5.4
											0.39837	5.4				0.4806	6.6				0.4006	5.4				0.39837	5.4				0.4806	6.6				0.4006	5.4
											0.41516	5.4				0.4971	6.6				0.417	5.4				0.41516	5.4				0.4971	6.6				0.417	5.4
											0.43196	6				0.5139	5.4				0.4337	4.8				0.43196	6				0.5139	5.4				0.4337	4.8
											0.4485	6				0.5304	5.4				0.4506	5.4				0.4485	6				0.5304	5.4				0.4506	5.4
											0.46527	6				0.5471	5.4				0.4671	5.4				0.46527	6				0.5471	5.4				0.4671	5.4
											0.48184	6				0.5634	4.8				0.4836	4.8				0.48184	6				0.5634	4.8				0.4836	4.8
											0.49858	6.6				0.5803	4.8				0.5168	6				0.49858	6.6				0.5803	4.8				0.5168	6
											0.51518	6				0.5971	5.4				0.5332	5.4				0.51518	6				0.5971	5.4				0.5332	5.4
											0.53133	5.4				0.6137	4.8				0.5501	6				0.53133	5.4				0.6137	4.8				0.5501	6
											0.54799	6.6				0.6303	5.4				0.5668	4.8				0.54799	6.6				0.6303	5.4				0.5668	4.8
											0.56491	6.6				0.6473	4.8				0.5833	6				0.56491	6.6				0.6473	4.8				0.5833	6
											0.58146	7.2				0.6636	4.8				0.5998	6				0.58146	7.2				0.6636	4.8				0.5998	6
											0.59792	6.6				0.6803	6				0.6165	6				0.59792	6.6				0.6803	6				0.6165	6
											0.6149	6.6				0.6965	4.8				0.633	6.6				0.6149	6.6				0.6965	4.8				0.633	6.6
											0.63152	6				0.7138	5.4				0.6498	6.6				0.63152	6				0.7138	5.4				0.6498	6.6
											0.64825	6				0.7302	5.4				0.6668	6				0.64825	6				0.7302	5.4				0.6668	6
											0.66507	5.4				0.747	6				0.6836	6				0.66507	5.4				0.747	6				0.6836	6
											0.6815	5.4				0.7641	6				0.7001	6				0.6815	5.4				0.7641	6				0.7001	6
											0.6984	4.8				0.7804	6.6				0.7167	5.4				0.6984	4.8				0.7804	6.6				0.7167	5.4
											0.71497	4.8				0.7968	6				0.7332	5.4				0.71497	4.8				0.7968	6				0.7332	5.4
											0.73152	4.8				0.8139	7.2				0.7502	4.8				0.73152	4.8				0.8139	7.2				0.7502	4.8
											0.74851	4.8				0.8303	7.2				0.7667	4.2				0.74851	4.8				0.8303	7.2				0.7667	4.2
											0.76478	5.4				0.8467	6				0.7834	4.8				0.76478	5.4				0.8467	6				0.7834	4.8
											0.78161	5.4				0.8633	6				0.8	4.8				0.78161	5.4				0.8633	6				0.8	4.8
											0.79824	4.8				0.8804	5.4				0.8166	5.4				0.79824	4.8				0.8804	5.4				0.8166	5.4
											0.81505	5.4				0.8974	6				0.8334	5.4				0.81505	5.4				0.8974	6				0.8334	5.4
											0.83124	5.4				0.9139	5.4				0.8501	5.4				0.83124	5.4				0.9139	5.4				0.8501	5.4
											0.84837	5.4				0.9305	5.4				0.8665	5.4				0.84837	5.4				0.9305	5.4				0.8665	5.4
											0.86488	6				0.9471	4.8				0.8833	5.4				0.86488	6				0.9471	4.8				0.8833	5.4
											0.88154	6				0.964	4.8				0.9001	5.4				0.88154	6				0.964	4.8				0.9001	5.4
											0.89826	6				0.9804	5.4				0.9165	5.4				0.89826	6				0.9804	5.4				0.9165	5.4
											0.91486	6.6				0.9968	5.4				0.9334	6				0.91486	6.6				0.9968	5.4				0.9334	6
											0.93137	6.6				1.0138	5.4				0.95	6				0.93137	6.6				1.0138	5.4				0.95	6
											0.94792	6.6				1.0302	4.8				0.9667	6				0.94792	6.6				1.0302	4.8				0.9667	6
											0.9644	7.8				1.0474	6				0.9833	6				0.9644	7.8				1.0474	6				0.9833	6
											0.98132	7.2				1.0638	6				1.0002	5.4				0.98132	7.2				1.0638	6				1.0002	5.4
											0.9978	6				1.0803	5.4				1.0165	6.6				0.9978	6				1.0803	5.4				1.0165	6.6
											1.01462	6				1.097	6.6				1.0334	6.6				1.01462	6				1.097	6.6				1.0334	6.6
											1.03104	5.4				1.1135	6				1.0654	6				1.03104	5.4				1.1135	6				1.0654	6
											1.04799	5.4				1.1301	6				1.0672	6				1.04799	5.4				1.1301	6				1.0672	6
											1.06471	4.2				1.1463	6				1.0838	4.8				1.06471	4.2				1.1463	6				1.0838	4.8
											1.08111	4.8				1.1636	7.2				1.1003	5.4				1.08111	4.8				1.1636	7.2				1.1003	5.4
											1.09798	4.8				1.18	6.6				1.1334	4.8				1.09798	4.8				1.18	6.6				1.1334	4.8
											1.11442	4.8				1.1967	6.6				1.1496	4.2				1.11442	4.8				1.1967	6.6				1.1496	4.2
											1.13121	4.8				1.2136	6.6				1.1665	4.2				1.13121	4.8				1.2136	6.6				1.1665	4.2
											1.14812	4.2				1.23	6				1.1833	5.4				1.14812	4.2				1.23	6				1.1833	5.4
											1.16472	4.8				1.247	6				1.1998	4.8				1.16472	4.8				1.247	6				1.1998	4.8
											1.18131	4.2				1.2635	5.4				1.2163	4.8				1.18131	4.2				1.2635	5.4				1.2163	4.8
											1.19782	5.4				1.2801	4.8				1.2333	5.4				1.19782	5.4				1.2801	4.8				1.2333	5.4
											1.21467	5.4				1.297	4.8				1.25	5.4				1.21467	5.4				1.297	4.8				1.25	5.4
											1.23107	4.8				1.3134	5.4				1.2665	5.4				1.23107	4.8				1.3134	5.4				1.2665	5.4
											1.24797	6				1.3302	5.4				1.283	5.4				1.24797	6				1.3302	5.4				1.283	5.4
											1.26467	5.4				1.3466	5.4				1.3	5.4				1.26467	5.4				1.3466	5.4				1.3	5.4
											1.28127	5.4				1.3634	5.4				1.3167	6				1.28127	5.4				1.3634	5.4				1.3167	6
											1.29819	5.4				1.3801	6				1.3334	6				1.29819	5.4				1.3801	6				1.3334	6
											1.31465	6.6				1.3967	5.4				1.3502	5.4				1.31465	6.6				1.3967	5.4				1.3502	5.4
											1.3312	6.6				1.4134	5.4				1.3667	6				1.3312	6.6				1.4134	5.4				1.3667	6
											1.34778	6.6				1.4303	5.4				1.3833	5.4				1.34778	6.6				1.4303	5.4				1.3833	5.4
											1.36475	6.6				1.4466	6				1.4001	6				1.36475	6.6				1.4466	6				1.4001	6
											1.38122	6				1.4631	6				1.4167	6				1.38122	6				1.4631	6				1.4167	6
											1.39798	6				1.48	6				1.4333	6				1.39798	6				1.48	6				1.4333	6
											1.41517	6				1.497	5.4				1.45	6				1.41517	6				1.497	5.4				1.45	6
											1.43163	6				1.5133	6				1.4665	5.4				1.43163	6				1.5133	6				1.4665	5.4
											1.44847	5.4				1.53	6.6				1.4832	4.8				1.44847	5.4				1.53	6.6				1.4832	4.8
											1.4651	5.4				1.5468	6.6				1.4999	4.2				1.4651	5.4				1.5468	6.6				1.4999	4.2
											1.48177	4.8				1.5633	7.2				1.5167	3.6				1.48177	4.8				1.5633	7.2				1.5167	3.6
											1.49843	5.4				1.5803	6.6				1.533	3.6				1.49843	5.4				1.5803	6.6				1.533	3.6
											1.51487	4.8				1.5965	6				1.5497	4.2				1.51487	4.8				1.5965	6				1.5497	4.2
											1.53167	5.4				1.6129	5.4				1.5665	4.2				1.53167	5.4				1.6129	5.4				1.5665	4.2
											1.54826	4.8				1.6296	6				1.5831	4.2				1.54826	4.8				1.6296	6				1.5831	4.2
											1.56495	5.4				1.6461	5.4				1.5999	4.2				1.56495	5.4				1.6461	5.4				1.5999	4.2
											1.58141	6				1.6633	5.4				1.6166	4.2				1.58141	6				1.6633	5.4				1.6166	4.2
											1.59805	6				1.6803	4.8				1.6329	4.8				1.59805	6				1.6803	4.8				1.6329	4.8
											1.61536	6.6				1.6969	4.8				1.6499	4.8				1.61536	6.6				1.6969	4.8				1.6499	4.8
											1.63155	6				1.7135	5.4				1.6664	5.4				1.63155	6				1.7135	5.4				1.6664	5.4
											1.64833	6				1.7299	4.8				1.683	4.8				1.64833	6				1.7299	4.8				1.683	4.8
											1.66474	5.4				1.7465	5.4				1.6999	4.8				1.66474	5.4				1.7465	5.4				1.6999	4.8
											1.68119	6.6				1.7631	6				1.7162	5.4				1.68119	6.6				1.7631	6				1.7162	5.4
											1.69806	6.6				1.7801	6				1.7328	5.4				1.69806	6.6				1.7801	6				1.7328	5.4
											1.71457	6.6				1.7967	5.4				1.7498	5.4				1.71457	6.6				1.7967	5.4				1.7498	5.4
											1.73112	6.6				1.8133	5.4				1.7665	5.4				1.73112	6.6				1.8133	5.4				1.7665	5.4
											1.74785	6.6				1.83	6				1.783	5.4				1.74785	6.6				1.83	6				1.783	5.4
											1.76466	6				1.8466	4.8				1.7996	4.8				1.76466	6				1.8466	4.8				1.7996	4.8
											1.78109	6				1.8632	6				1.8165	5.4				1.78109	6				1.8632	6				1.8165	5.4
											1.7981	6				1.8799	5.4				1.8331	6.6				1.7981	6				1.8799	5.4				1.8331	6.6
											1.81453	5.4				1.8965	6				1.8498	6				1.81453	5.4				1.8965	6				1.8498	6
											1.831	4.8				1.9132	6				1.8663	6.6				1.831	4.8				1.9132	6				1.8663	6.6
											1.84787	4.8				1.9299	6.6				1.8832	5.4				1.84787	4.8				1.9299	6.6				1.8832	5.4
											1.86446	5.4				1.9468	6.6				1.8995	6				1.86446	5.4				1.9468	6.6				1.8995	6
											1.88113	5.4				1.9629	6				1.9166	4.8				1.88113	5.4				1.9629	6				1.9166	4.8
											1.8979	6				1.98	5.4				1.9329	5.4				1.8979	6				1.98	5.4				1.9329	5.4
											1.91498	6				1.9963	5.4				1.9497	4.2				1.91498	6				1.9963	5.4				1.9497	4.2
											1.93144	6				2.0127	5.4				1.9664	4.2				1.93144	6				2.0127	5.4				1.9664	4.2
											1.94792	5.4				2.0301	6				1.983	4.2				1.94792	5.4				2.0301	6				1.983	4.2
											1.96456	5.4				2.0466	5.4				1.9996	4.8				1.96456	5.4				2.0466	5.4				1.9996	4.8
											1.9812	6				2.0631	5.4				2.0162	4.8				1.9812	6				2.0631	5.4				2.0162	4.8
											1.99794	6.6				2.0799	5.4				2.0329	4.8				1.99794	6.6				2.0799	5.4				2.0329	4.8
											2.01441	6				2.0966	5.4				2.0497	4.8				2.01441	6				2.0966	5.4				2.0497	4.8
											2.03098	6				2.1132	5.4				2.0663	4.8				2.03098	6				2.1132	5.4				2.0663	4.8
											2.04789	6.6				2.13	5.4				2.083	4.8				2.04789	6.6				2.13	5.4				2.083	4.8
											2.06454	6.6				2.1464	6				2.0997	4.8				2.06454	6.6				2.1464	6				2.0997	4.8
											2.08136	6.6				2.1632	5.4				2.1164	5.4				2.08136	6.6				2.1632	5.4				2.1164	5.4
											2.09776	6				2.1797	6				2.1329	4.2				2.09776	6				2.1797	6				2.1329	4.2
											2.11459	6				2.1966	4.8				2.1497	4.8				2.11459	6				2.1966	4.8				2.1497	4.8
											2.13121	5.4				2.213	5.4				2.1663	5.4				2.13121	5.4				2.213	5.4				2.1663	5.4
											2.14781	6				2.2299	5.4				2.1831	4.8				2.14781	6				2.2299	5.4				2.1831	4.8
											2.1649	4.8				2.2465	4.8				2.1996	4.8				2.1649	4.8				2.2465	4.8				2.1996	4.8
											2.18101	4.8				2.263	4.8				2.2162	5.4				2.18101	4.8				2.263	4.8				2.2162	5.4
											2.19774	4.8				2.2795	5.4				2.233	6				2.19774	4.8				2.2795	5.4				2.233	6
											2.21443	4.8				2.2967	5.4				2.2496	5.4				2.21443	4.8				2.2967	5.4				2.2496	5.4
											2.23101	4.8				2.3131	4.8				2.2662	5.4				2.23101	4.8				2.3131	4.8				2.2662	5.4
											2.24821	4.8				2.3301	5.4				2.2829	5.4				2.24821	4.8				2.3301	5.4				2.2829	5.4
											2.2645	4.8				2.3464	5.4				2.2995	5.4				2.2645	4.8				2.3464	5.4				2.2995	5.4
											2.28156	4.8				2.3628	4.2				2.316	4.8				2.28156	4.8				2.3628	4.2				2.316	4.8
											2.29796	5.4				2.3795	4.8				2.333	4.8				2.29796	5.4				2.3795	4.8				2.333	4.8
											2.31468	5.4				2.3966	4.8				2.3494	4.8				2.31468	5.4				2.3966	4.8				2.3494	4.8
											2.33144	5.4				2.4131	3.6				2.3663	4.8				2.33144	5.4				2.4131	3.6				2.3663	4.8
											2.34828	6				2.4298	3.6				2.3829	4.8				2.34828	6				2.4298	3.6				2.3829	4.8
											2.36466	6				2.4465	3.6				2.3998	4.2				2.36466	6				2.4465	3.6				2.3998	4.2
											2.38128	6				2.463	3				2.4161	4.8				2.38128	6				2.463	3				2.4161	4.8
											2.39774	6				2.4798	3				2.4331	4.8				2.39774	6				2.4798	3				2.4331	4.8
											2.41416	5.4				2.4965	3.6				2.45	4.2				2.41416	5.4				2.4965	3.6				2.45	4.2
											2.43104	6.6				2.5132	3				2.4662	4.8				2.43104	6.6				2.5132	3				2.4662	4.8
											2.44804	5.4				2.5298	4.2				2.483	4.8				2.44804	5.4				2.5298	4.2				2.483	4.8
											2.46443	5.4				2.5463	4.2				2.4994	4.8				2.46443	5.4				2.5463	4.2				2.4994	4.8
											2.48154	5.4				2.5629	3.6				2.5161	4.8				2.48154	5.4				2.5629	3.6				2.5161	4.8
											2.49792	6				2.5797	3.6				2.533	4.2				2.49792	6				2.5797	3.6				2.533	4.2
											2.51481	4.8				2.5964	3				2.5494	4.2				2.51481	4.8				2.5964	3				2.5494	4.2
											2.53133	4.8				2.6132	3.6				2.5661	4.2				2.53133	4.8				2.6132	3.6				2.5661	4.2
											2.54797	4.2				2.6299	3.6				2.5828	4.2				2.54797	4.2				2.6299	3.6				2.5828	4.2
											2.56461	3.6				2.6461	4.2				2.5995	4.2				2.56461	3.6				2.6461	4.2				2.5995	4.2
											2.58121	4.2				2.6627	4.2				2.6157	4.8				2.58121	4.2				2.6627	4.2				2.6157	4.8
											2.59803	4.2				2.6794	4.2				2.6329	4.8				2.59803	4.2				2.6794	4.2				2.6329	4.8
											2.61454	4.2				2.6959	3.6				2.6495	5.4				2.61454	4.2				2.6959	3.6				2.6495	5.4
											2.63155	4.2				2.7128	4.8				2.666	4.8				2.63155	4.2				2.7128	4.8				2.666	4.8
											2.64818	4.2				2.7295	4.8				2.6827	4.8				2.64818	4.2				2.7295	4.8				2.6827	4.8
											2.6646	4.2				2.7461	4.2				2.6995	4.8				2.6646	4.2				2.7461	4.2				2.6995	4.8
											2.68093	4.2				2.7628	4.8				2.7161	4.8				2.68093	4.2				2.7628	4.8				2.7161	4.8
											2.69772	4.2				2.7797	4.8				2.7327	4.2				2.69772	4.2				2.7797	4.8				2.7327	4.2
											2.7147	4.8				2.7961	4.2				2.7493	4.2				2.7147	4.8				2.7961	4.2				2.7493	4.2
											2.73115	4.2				2.8128	4.2				2.7661	4.8				2.73115	4.2				2.8128	4.2				2.7661	4.8
											2.74794	4.2				2.8295	4.2				2.7831	3.6				2.74794	4.2				2.8295	4.2				2.7831	3.6
											2.76469	3.6				2.8461	3.6				2.7996	3.6				2.76469	3.6				2.8461	3.6				2.7996	3.6
											2.78128	3.6				2.8628	3				2.816	4.2				2.78128	3.6				2.8628	3				2.816	4.2
											2.79802	4.2				2.8799	3				2.8324	4.2				2.79802	4.2				2.8799	3				2.8324	4.2
											2.81453	3.6				2.896	3.6				2.8497	4.2				2.81453	3.6				2.896	3.6				2.8497	4.2
											2.83077	4.2				2.9128	3.6				2.8658	3.6				2.83077	4.2				2.9128	3.6				2.8658	3.6
											2.8475	3.6				2.9297	3.6				2.8829	4.2				2.8475	3.6				2.9297	3.6				2.8829	4.2
											2.86447	4.2				2.9464	3.6				2.8995	4.8				2.86447	4.2				2.9464	3.6				2.8995	4.8
											2.88149	4.2				2.9633	3.6				2.9159	4.2				2.88149	4.2				2.9633	3.6				2.9159	4.2
											2.89753	4.8				2.98	3.6				2.9324	4.8				2.89753	4.8				2.98	3.6				2.9324	4.8
											2.91471	4.8				2.996	3.6				2.9493	4.8				2.91471	4.8				2.996	3.6				2.9493	4.8
											2.93091	4.2				3.0131	4.2				2.9658	4.8				2.93091	4.2				3.0131	4.2				2.9658	4.8
											2.94778	4.2				3.0301	4.2				2.9827	4.2				2.94778	4.2				3.0301	4.2				2.9827	4.2
											2.96478	4.2				3.0464	3.6				2.9993	4.8				2.96478	4.2				3.0464	3.6				2.9993	4.8
											2.98117	3				3.0631	4.2				3.0157	3.6				2.98117	3				3.0631	4.2				3.0157	3.6
											2.99784	3				3.0799	4.2				3.0325	3.6				2.99784	3				3.0799	4.2				3.0325	3.6
											3.01442	3				3.0963	3.6				3.0492	3.6				3.01442	3				3.0963	3.6				3.0492	3.6
											3.03086	3				3.1129	3.6				3.0657	4.2				3.03086	3				3.1129	3.6				3.0657	4.2
											3.04762	2.4				3.1293	3.6				3.0825	4.2				3.04762	2.4				3.1293	3.6				3.0825	4.2
											3.06454	2.4				3.1463	4.2				3.0991	4.2				3.06454	2.4				3.1463	4.2				3.0991	4.2
											3.08132	1.8				3.1628	3.6				3.116	4.2				3.08132	1.8				3.1628	3.6				3.116	4.2
											3.09762	1.2				3.1793	3.6				3.1324	4.2				3.09762	1.2				3.1793	3.6				3.1324	4.2
											3.11449	1.2				3.1957	3.6				3.1492	3.6				3.11449	1.2				3.1957	3.6				3.1492	3.6
											3.13097	0.6				3.213	4.2				3.1659	3.6				3.13097	0.6				3.213	4.2				3.1659	3.6
											3.14744	0.6				3.2297	4.2				3.1824	3.6				3.14744	0.6				3.2297	4.2				3.1824	3.6
											3.16405	0				3.2458	4.2				3.1992	3				3.16405	0				3.2458	4.2				3.1992	3
											3.18079	-0.6				3.2625	4.2				3.2158	3				3.18079	-0.6				3.2625	4.2				3.2158	3
											3.19744	-0.6				3.2794	4.2				3.2324	3				3.19744	-0.6				3.2794	4.2				3.2324	3
											3.21399	-0.6				3.2957	3.6				3.2492	2.4				3.21399	-0.6				3.2957	3.6				3.2492	2.4
											3.23063	-0.6				3.3131	3.6				3.2657	3				3.23063	-0.6				3.3131	3.6				3.2657	3
											3.24736	0				3.3297	3.6				3.2825	2.4				3.24736	0				3.3297	3.6				3.2825	2.4
											3.26417	0				3.3466	3				3.2991	3				3.26417	0				3.3466	3				3.2991	3
											3.28077	0				3.3628	3				3.3159	3				3.28077	0				3.3628	3				3.3159	3
											3.29758	0				3.3799	1.8				3.3324	3				3.29758	0				3.3799	1.8				3.3324	3
											3.31426	0				3.3958	1.8				3.349	3				3.31426	0				3.3958	1.8				3.349	3
											3.33072	0				3.4127	1.8				3.3655	3				3.33072	0				3.4127	1.8				3.3655	3
											3.34747	0.6				3.4298	1.8				3.3827	3				3.34747	0.6				3.4298	1.8				3.3827	3
											3.36439	0				3.4463	1.2				3.399	3.6				3.36439	0				3.4463	1.2				3.399	3.6
											3.38147	0.6				3.4629	0.6				3.416	3				3.38147	0.6				3.4629	0.6				3.416	3
											3.39757	0.6				3.4794	0.6				3.4325	3				3.39757	0.6				3.4794	0.6				3.4325	3
											3.41439	0.6				3.4956	0.6				3.4492	3.6				3.41439	0.6				3.4956	0.6				3.4492	3.6
											3.43098	0.6				3.5121	1.2				3.4658	3				3.43098	0.6				3.5121	1.2				3.4658	3
											3.44743	1.2				3.5291	1.2				3.4827	3.6				3.44743	1.2				3.5291	1.2				3.4827	3.6
											3.46431	1.2				3.5455	1.8				3.4991	3				3.46431	1.2				3.5455	1.8				3.4991	3
											3.48091	1.8				3.563	1.8				3.5161	3.6				3.48091	1.8				3.563	1.8				3.5161	3.6
											3.4978	2.4				3.5795	1.8				3.5325	3.6				3.4978	2.4				3.5795	1.8				3.5325	3.6
											3.51447	3				3.5958	1.8				3.549	3				3.51447	3				3.5958	1.8				3.549	3
											3.53078	3				3.613	1.8				3.5657	3.6				3.53078	3				3.613	1.8				3.5657	3.6
											3.54774	3.6				3.6291	1.8				3.5825	3.6				3.54774	3.6				3.6291	1.8				3.5825	3.6
											3.56436	4.2				3.6458	2.4				3.5991	4.2				3.56436	4.2				3.6458	2.4				3.5991	4.2
											3.58073	4.2				3.6626	2.4				3.6158	4.2				3.58073	4.2				3.6626	2.4				3.6158	4.2
											3.59767	4.2				3.6791	3				3.6325	4.2				3.59767	4.2				3.6791	3				3.6325	4.2
											3.61435	4.8				3.6959	3				3.649	3.6				3.61435	4.8				3.6959	3				3.649	3.6
											3.63104	4.2				3.7126	3				3.6657	3.6				3.63104	4.2				3.7126	3				3.6657	3.6
											3.64749	4.8				3.7298	3.6				3.6825	3				3.64749	4.8				3.7298	3.6				3.6825	3
											3.66451	5.4				3.7457	3.6				3.699	3				3.66451	5.4				3.7457	3.6				3.699	3
											3.68082	6				3.7627	4.2				3.7157	2.4				3.68082	6				3.7627	4.2				3.7157	2.4
											3.6977	4.8				3.7798	4.2				3.7324	1.8				3.6977	4.8				3.7798	4.2				3.7324	1.8
											3.71449	6				3.7959	3.6				3.749	1.8				3.71449	6				3.7959	3.6				3.749	1.8
											3.73053	5.4				3.8128	4.2				3.7659	1.8				3.73053	5.4				3.8128	4.2				3.7659	1.8
											3.74771	5.4				3.8297	4.8				3.7825	2.4				3.74771	5.4				3.8297	4.8				3.7825	2.4
											3.76404	5.4				3.8462	4.2				3.7989	2.4				3.76404	5.4				3.8462	4.2				3.7989	2.4
											3.7806	4.2				3.863	4.2				3.8159	1.8				3.7806	4.2				3.863	4.2				3.8159	1.8
											3.7973	4.8				3.8795	4.8				3.8321	1.8				3.7973	4.8				3.8795	4.8				3.8321	1.8
											3.81423	4.8				3.896	5.4				3.8491	2.4				3.81423	4.8				3.896	5.4				3.8491	2.4
											3.83056	4.2				3.9131	5.4				3.8657	2.4				3.83056	4.2				3.9131	5.4				3.8657	2.4
											3.84748	4.2				3.9294	5.4				3.8824	2.4				3.84748	4.2				3.9294	5.4				3.8824	2.4
											3.8644	4.2				3.9456	5.4				3.8987	2.4				3.8644	4.2				3.9456	5.4				3.8987	2.4
											3.88075	3.6				3.963	4.8				3.916	2.4				3.88075	3.6				3.963	4.8				3.916	2.4
											3.89765	3.6				3.9792	4.8				3.9322	3				3.89765	3.6				3.9792	4.8				3.9322	3
											3.91422	4.2				3.9963	4.2				3.9488	3				3.91422	4.2				3.9963	4.2				3.9488	3
											3.93047	3.6									3.9658	3				3.93047	3.6									3.9658	3
											3.94729	4.2									3.9825	3.6				3.94729	4.2									3.9825	3.6
											3.96372	4.2									3.999	3.6				3.96372	4.2									3.999	3.6
											3.9804	3.6														3.9804	3.6
											3.99694	3.6														3.99694	3.6
[truncated: 55 more columns]
